# Supplementary material for: Spatial transcriptomics reveals regionally altered gene expression that drives retinal degeneration
Source: Commun Biol. 2025 Apr 18;8:629. doi: 10.1038/s42003-025-07887-2 (PMC12008306; doi:10.1038/s42003-025-07887-2)
Supplement: Supplementary file 3 — Supplementary Data 1 [file 42003_2025_7887_MOESM3_ESM.xlsx]

## Sheet: Table S1
Table S1: Differentially expressed genes between biological replicates at each time point (FC ≥ 2; p-value ≤ 0.05)
S1A:Differentially expressed genes between DR rep1 and DR rep2
GeneID	average expression	Log2FC	p-value
Cryaa	12.0024	1.68469	2.41847e-16
Crygc	11.2474	1.5992	3.1026e-17
Crygs	11.2518	1.56198	1.005e-16
Crygb	11.4112	1.56146	3.44114e-16
Cryba1	11.1458	1.54937	5.57067e-16
Crygd	10.9008	1.49582	1.74041e-15
Crybb2	12.3461	1.46378	2.96076e-13
Cryba2	10.8809	1.34131	7.95578e-13
Crybb3	10.3372	1.24743	3.68729e-13
Cryab	11.6101	1.24581	2.49604e-12
Cryba4	10.6158	1.20356	6.82334e-11
mt-Nd2	11.5681	-1.08485	6.44213e-29
Cryge	9.16614	1.02973	3.15424e-22
Crybb1	9.86531	1.01285	3.63101e-11
S1B: Differentially expressed genes between 1PD rep1 and 1PD rep2
GeneID	average expression	Log2FC	p-value
Cryge	9.96292	-1.35055	1.84981e-23
Crygb	12.1678	-1.31053	7.12416e-12
Crygc	11.9907	-1.25654	2.55816e-11
Crygd	11.6365	-1.23681	3.57806e-11
Crybb2	13.1153	-1.04228	2.62881e-07
S1C: Differentially expressed genes between 3PD rep1 and 3PD rep2
GeneID	average expression	Log2FC	p-value
Rho	9.91425	-1.27594	5.57035e-20
mt-Co3	12.3222	-1.24666	8.05671e-26
mt-Co1	12.4263	-1.17685	8.09031e-23
mt-Cytb	11.7547	-1.15467	3.09904e-24
mt-Atp6	12.1473	-1.13945	5.55145e-24
mt-Co2	11.6809	-1.10085	5.62795e-25
mt-Nd2	11.0499	-1.09248	1.45263e-24
mt-Nd4	11.1676	-1.01553	1.14337e-21
S3D: Differentially expressed genes between 5PD rep1 and 5PD rep2
GeneID	average expression	Log2FC	p-value
Crygs	12.2399	1.303	1.01217e-09
Crybb2	13.4533	1.24951	4.53779e-08
Cryaa	13.2151	1.23981	1.29643e-07
Cryba1	12.2003	1.20526	7.40751e-08
Crygd	12.1376	1.18812	4.3526e-08
Crygc	12.5002	1.1673	6.90639e-08
Crygb	12.6175	1.15824	1.4064e-07
Cryba2	11.8203	1.12878	9.53303e-08
Cryba4	11.5416	1.02331	1.12764e-06
Cryab	12.6765	1.00826	2.07784e-07

## Sheet: Table S2
Table S2: Retinal cell type-specific marker genes used for identifying majority cell type contribution to retinal spot clusters.
Cell type	marker gene	reference
GABAergic Amacrine cells	Gad1	Yan et al 2020; doi: 10.1016/j.exer.2004.05.002
Astrocytes	Gfap	Lukowski et al 2019; doi: 10.15252/embj.2018100811
ON Bipolar cells	Grm6	Yan et al 2020; doi: 10.1016/j.exer.2004.05.002
Cone Photoreceptor	Gnat2	Lukowski et al 2019; doi: 10.15252/embj.2018100811
Ganglion cells	Nefm	Laboissonniere et al 2019; doi: 10.1038/s41598-019-52215-4
Melanocytes	Mlana	Du et al 2003; doi: 10.1016/S0002-9440(10)63657-7
Microglia	C1qa	Fonseca et al 2017; doi: 10.1186/s12974-017-0814-9
Müller glia	Rlbp1	Lukowski et al 2019; doi: 10.15252/embj.2018100811
Rod Photoreceptor	Nr2e3	Bumstead O'Brien et al 2004; doi: 10.1167/iovs.03-1317
Retinal Pigmented Epithelium	Rpe65	Strunnikova et al 2012; doi: 10.1093/hmg/ddq129

## Sheet: Table S3A
Table S3A: Significant (FDR ≤ 0.05) GO terms of genes upregulated in L1 compared to other layers
ID	Description	GeneRatio	p-value	FDR	geneID
GO:0099177	regulation of trans-synaptic signaling	133/1129	4.71885e-36	2.05459e-32	Nsg1/Syn1/Rasgrf1/Stx1b/Prkar1b/Snca/Chrna6/Map1a/Apba1/Mmp9/Dlgap3/Cacnb3/Ncdn/Grin1/Elavl4/Mapt/Chrnb3/Celf4/Cacnb4/Atp2b2/Cplx2/Ywhag/Cacng5/Cplx1/Pcdh8/Snap25/Gnai1/Ncs1/Calb2/Rims3/Ctnnd2/Nrgn/Syt7/L1cam/Nptx1/Kcnc4/Myo5a/Sncg/Htr1b/Phf24/Adora1/Rims1/Rgs4/Clstn2/Snap47/Cnih2/Rab3a/Pak1/Nrxn1/Dlgap1/Cntnap2/Rims4/Stau2/Grin2a/Nrn1/Reln/Plcb1/Mapk8ip2/Camk2a/Syt4/Usp46/Nlgn3/Dbn1/Cacna2d2/Lgi…
GO:0050804	modulation of chemical synaptic transmission	132/1129	1.61624e-35	3.51854e-32	Nsg1/Syn1/Rasgrf1/Stx1b/Prkar1b/Snca/Chrna6/Map1a/Apba1/Mmp9/Dlgap3/Cacnb3/Ncdn/Grin1/Elavl4/Mapt/Chrnb3/Celf4/Cacnb4/Atp2b2/Cplx2/Ywhag/Cacng5/Cplx1/Pcdh8/Snap25/Gnai1/Ncs1/Calb2/Rims3/Ctnnd2/Nrgn/Syt7/L1cam/Nptx1/Kcnc4/Myo5a/Sncg/Htr1b/Phf24/Adora1/Rims1/Rgs4/Clstn2/Snap47/Cnih2/Rab3a/Pak1/Nrxn1/Dlgap1/Cntnap2/Rims4/Stau2/Grin2a/Nrn1/Reln/Plcb1/Mapk8ip2/Camk2a/Syt4/Usp46/Nlgn3/Dbn1/Cacna2d2/Lgi…
GO:0043269	regulation of ion transport	134/1129	2.48918e-32	3.61263e-29	Kcnip4/Rasgrf1/Fgf12/Scn1b/Snca/Chrna6/Dpysl2/Atp1b1/Fxyd7/Mmp9/Kcnc2/Kcnc1/Thy1/Kcnd2/Scn1a/Ywhah/Cacnb3/Nat8l/Scn2b/Grin1/Kcnq2/Cacnb4/Rph3a/Calm2/Pcp4/Atp2b2/Fkbp1b/Cacng5/Nol3/Hpca/Dpp10/Syt7/Cx3cl1/Syt5/Scn2a/Ubash3b/Kcnc4/Myo5a/Sncg/Kcna2/Htr1b/Syt11/Adora1/Rgs4/Cnih2/Cntn1/Rab3a/Ank3/Stac2/Nrxn1/Syt6/Kcna6/Tcaf1/Calm1/Slc8a1/Kcnip1/Grin2a/Reln/Plcb1/Mapk8ip2/Asic2/Camk2a/Syt4/Cbarp/Nlgn3/S…
GO:0007610	behavior	134/1129	1.68914e-25	1.83862e-22	Cend1/Fgf12/Prkar1b/Uchl1/Snca/Camk2n1/Map1a/Apba1/Ndrg4/Kcnd2/Glrb/Scn1a/Adarb1/Sez6l/Grin1/Elavl4/Mapt/Cacnb4/Atp2b2/Snap25/Lsamp/Mapk10/Ctnnd2/Scn2a/Myo5a/Sncg/Kcna2/Htr1b/Syt11/Pax6/Inpp5f/Adora1/Rcan2/Cntn1/Pou4f1/Rasd2/Pak1/Nrxn1/Pja2/Tmod2/Cntnap2/Klhl1/Brinp1/Grin2a/Reln/Plcb1/Mapk8ip2/Tafa2/Syt4/Usp46/Nlgn3/Six3/Dbn1/Npy/Nrxn2/Sptbn4/Adam22/Sobp/Zfhx3/Adgrl3/Chrna3/Astn1/Grm1/Slc24a2/Thr…
GO:0048667	cell morphogenesis involved in neuron differentiation	134/1129	2.57038e-25	2.23829e-22	Sult4a1/Scn1b/Uchl1/Stmn1/Dpysl2/Map1a/Tubb3/Olfm1/Thy1/Adarb1/Ywhah/Grin1/Elavl4/Mapt/Gap43/Vstm2l/Atp2b2/Sema6a/Arhgap44/Chn1/Ctnnd2/Kif5c/L1cam/Nptx1/Ndn/Robo2/Emb/Nefl/Nefh/Myh10/Pax6/Cntn1/Rab3a/Ank3/Pak1/Crmp1/Gdi1/Cntnap2/Rbfox2/Cdk5r1/Stau2/Dnm3/Atl1/Pou4f2/Limk1/Nrn1/Reln/Mapk8ip2/Col25a1/Camk2a/Nlgn3/Dbn1/Apbb2/Lgi1/Marcks/Sptbn4/Chrna3/Mt3/Ripor2/Alcam/Tanc2/Kndc1/Epha5/Fgf13/Cacna1a/D…
GO:0042391	regulation of membrane potential	99/1129	4.24783e-25	3.08251e-22	Fgf12/Stx1b/Rgs7bp/Prkar1b/Scn1b/Snca/Mllt11/Chrna6/Atp1b1/Kcnc2/Kcnd2/Glrb/Scn1a/Ywhah/Cacnb3/Scn2b/Grin1/Mapt/Chrnb3/Kcnq2/Celf4/Cacnb4/Fkbp1b/Rims3/Cx3cl1/Scn2a/Kcnc4/Kcna2/Adora1/Rims1/Rgs4/Cnih2/Ank3/Nrxn1/Cntnap2/Slc8a1/Rims4/Atpif1/Kcnip1/Grin2a/Reln/Mapk8ip2/Asic2/Nlgn3/Dbn1/Kcnq3/Chrna3/Gabra2/Adcyap1/Cacng2/Kcnh7/Fgf13/Cacna1a/Prkce/Insyn1/Tac1/Cntnap1/Scn3b/Cnr1/Tmem25/Gabrd/Scn3a/Bnip…
GO:0034765	regulation of ion transmembrane transport	98/1129	5.85317e-25	3.64067e-22	Kcnip4/Rasgrf1/Fgf12/Scn1b/Snca/Atp1b1/Fxyd7/Mmp9/Kcnc2/Kcnc1/Thy1/Kcnd2/Scn1a/Ywhah/Cacnb3/Scn2b/Grin1/Kcnq2/Cacnb4/Rph3a/Calm2/Fkbp1b/Cacng5/Nol3/Hpca/Dpp10/Cx3cl1/Scn2a/Ubash3b/Kcnc4/Myo5a/Kcna2/Rgs4/Cnih2/Ank3/Stac2/Nrxn1/Kcna6/Tcaf1/Calm1/Slc8a1/Kcnip1/Grin2a/Reln/Plcb1/Mapk8ip2/Asic2/Cbarp/Nlgn3/Kcnq3/Cacna2d2/Fgf11/Kcnab3/Neto2/Calm3/Cacng2/Oprl1/Kcnh7/Kcnj3/Fgf13/Cacna1a/Prkce/Scn3b/Fyn/J…
GO:0061564	axon development	115/1129	1.73797e-24	9.45889e-22	Scn1b/Uchl1/Stmn1/Dpysl2/Map1a/Tubb3/Olfm1/Thy1/Adarb1/Grin1/Mapt/Gap43/Vstm2l/Epb41l3/Fkbp1b/Sema6a/Chn1/Kif5c/L1cam/Nptx1/Ndn/Robo2/Emb/Nefl/Nefh/Myh10/Pax6/Inpp5f/Cntn1/Rab3a/Ank3/Pak1/Crmp1/Trim32/Gdi1/Cntnap2/Cdk5r1/Atl1/Pou4f2/Limk1/Nrn1/Reln/Col25a1/Nlgn3/Dbn1/Apbb2/Lgi1/Sptbn4/Mt3/Alcam/Epha5/Fgf13/Cacna1a/Cntnap1/Cnr1/Nefm/Ret/Pafah1b1/Barhl2/Efna3/Islr2/Kif5a/Dclk1/Pak3/Plppr4/Ttl/Ctnna…
GO:0050808	synapse organization	112/1129	6.43408e-24	3.11266e-21	Syn1/Sparcl1/Snca/Dlgap3/Glrb/Sez6l/Cacnb3/Grin1/Mapt/Gap43/Cacnb4/Rph3a/Atp2b2/Arhgap44/Pcdh8/Rims3/Ctnnd2/L1cam/Nptx1/Myo5a/Sncg/Nefl/Iqsec3/Myh10/Clstn2/Rab3a/Ank3/Pak1/Nrxn1/Ywhaz/Cntnap2/Ppfibp1/Cdk5r1/Rims4/Lrfn5/Stau2/Dnm3/Lrrc4b/Grin2a/Reln/Asic2/Nlgn3/Dbn1/Cacna2d2/Marcks/Nrxn2/Add2/Adgrl3/Pfn2/Gabra2/Nptxr/Cacng2/Sptbn2/Tanc2/Epha5/Tmeff1/Fgf13/Cacna1a/Dtnbp1/Cntnap1/Fyn/Palm/C1ql1/Pafa…
GO:0007409	axonogenesis	105/1129	1.98731e-22	8.65275e-20	Scn1b/Uchl1/Stmn1/Dpysl2/Map1a/Tubb3/Olfm1/Thy1/Adarb1/Grin1/Mapt/Gap43/Vstm2l/Sema6a/Chn1/Kif5c/L1cam/Nptx1/Ndn/Robo2/Emb/Nefl/Nefh/Myh10/Pax6/Cntn1/Rab3a/Ank3/Pak1/Crmp1/Gdi1/Cntnap2/Cdk5r1/Atl1/Pou4f2/Limk1/Nrn1/Reln/Col25a1/Nlgn3/Dbn1/Apbb2/Lgi1/Sptbn4/Mt3/Alcam/Epha5/Fgf13/Cacna1a/Cntnap1/Nefm/Ret/Pafah1b1/Barhl2/Efna3/Islr2/Kif5a/Dclk1/Pak3/Plppr4/Ttl/Ctnna2/B4galt6/Kif5b/Chrnb2/Shh/Shtn1/N…
GO:1904062	regulation of cation transmembrane transport	80/1129	5.03231e-21	1.99188e-18	Kcnip4/Rasgrf1/Fgf12/Scn1b/Snca/Atp1b1/Fxyd7/Mmp9/Kcnc2/Kcnc1/Thy1/Ywhah/Cacnb3/Scn2b/Grin1/Cacnb4/Rph3a/Calm2/Fkbp1b/Cacng5/Nol3/Hpca/Dpp10/Cx3cl1/Ubash3b/Myo5a/Rgs4/Cnih2/Ank3/Stac2/Nrxn1/Calm1/Slc8a1/Kcnip1/Grin2a/Reln/Plcb1/Mapk8ip2/Asic2/Cbarp/Nlgn3/Fgf11/Kcnab3/Neto2/Calm3/Cacng2/Oprl1/Fgf13/Cacna1a/Prkce/Scn3b/Fyn/Jph3/Hecw2/Iscu/Cacng3/Pde4b/Crhbp/Dpp6/Rgs7/Hecw1/Kif5b/Kcnn2/Cabp1/Akap6/C…
GO:0034762	regulation of transmembrane transport	103/1129	1.87445e-20	6.80113e-18	Kcnip4/Rasgrf1/Fgf12/Scn1b/Snca/Atp1b1/Fxyd7/Mmp9/Kcnc2/Kcnc1/Thy1/Kcnd2/Scn1a/Ywhah/Cacnb3/Scn2b/Grin1/Kcnq2/Cacnb4/Rph3a/Calm2/Fkbp1b/Cacng5/Nol3/Hpca/Dpp10/Cx3cl1/Scn2a/Ubash3b/Kcnc4/Myo5a/Kcna2/Clip3/Rgs4/Cnih2/Ank3/Stac2/Nrxn1/Kcna6/Tcaf1/Calm1/Slc8a1/Kcnip1/Pou4f2/Grin2a/Reln/Plcb1/Mapk8ip2/Asic2/Cbarp/Nlgn3/Kcnq3/Cacna2d2/Fgf11/Kcnab3/Neto2/Calm3/Cacng2/Oprl1/Kcnh7/Kcnj3/Fgf13/Cacna1a/Prkc…
GO:0098660	inorganic ion transmembrane transport	110/1129	1.63063e-19	5.46136e-17	Kcnip4/Fgf12/Scn1b/Snca/Atp1b1/Atp6v1g2/Fxyd7/Kcnc2/Kcnc1/Thy1/Kcnd2/Glrb/Scn1a/Ywhah/Cacnb3/Scn2b/Grin1/Kcnq2/Cacnb4/Calm2/Atp2b2/Fkbp1b/Nol3/Hpca/Dpp10/Tmem163/Cx3cl1/Scn2a/Ubash3b/Kcnc4/Myo5a/Kcna2/Rgs4/Ank3/Stac2/Ank1/Kcna6/Slc6a17/Calm1/Ano3/Slc8a1/Kcnip1/Grin2a/Plcb1/Asic2/Cbarp/Kcnq3/Fgf11/Kcnab3/Tmco1/Gabra2/Slc24a2/Neto2/Calm3/Cacng2/Oprl1/Slc24a3/Kcnh7/Kcnj3/Fgf13/Cacna1a/Prkce/Scn3b/Fy…
GO:0006836	neurotransmitter transport	64/1129	1.77811e-19	5.52993e-17	Syn1/Stx1b/Snca/Chrna6/Apba1/Nat8l/Chrnb3/Cacnb4/Rph3a/Cplx2/Vamp1/Cplx1/Snap25/Ncs1/Rims3/Syt7/Syt5/Kcnc4/Sv2c/Sncg/Syn2/Htr1b/Rims1/Snap47/Slc17a6/Rab3a/Pak1/Nrxn1/Syt6/Slc6a17/Rims4/Nrn1/Camk2a/Syt4/Sv2a/Nrxn2/Pfn2/Chrna3/Gabra2/Sptbn2/Apba2/Cacna1a/Prkce/Slc10a4/Dtnbp1/Lin7a/Cacna1b/Slc6a1/Slc18a3/Slc32a1/Slc29a4/Grm4/Chrnb2/Ica1/Grm7/Stx1a/Slc6a15/Asic1/Syt2/Rab3b/Nlgn1/Kcnh1/Unc13c/Gfap
GO:0001505	regulation of neurotransmitter levels	65/1129	2.68534e-19	7.79464e-17	Syn1/Stx1b/Snca/Chrna6/Apba1/Nat8l/Chrnb3/Cacnb4/Rph3a/Cplx2/Vamp1/Cplx1/Snap25/Ncs1/Rims3/Syt7/Syt5/Kcnc4/Sncg/Syn2/Htr1b/Rims1/Snap47/Slc17a6/Rab3a/Pak1/Nrxn1/Syt6/Slc5a7/Gad2/Rims4/Nrn1/Camk2a/Syt4/Sv2a/Nrxn2/Pfn2/Chrna3/Gabra2/Gad1/Sptbn2/Apba2/Cacna1a/Prkce/Dtnbp1/Lin7a/Cacna1b/Comt/Slc6a1/Slc29a4/Grm4/Chrnb2/Ica1/Grm7/Dagla/Maoa/Stx1a/Asic1/Syt2/Rab3b/Nlgn1/Moxd1/Kcnh1/Unc13c/Gfap
GO:0098655	cation transmembrane transport	114/1129	5.24862e-19	1.42828e-16	Kcnip4/Rasgrf1/Fgf12/Scn1b/Snca/Atp1b1/Atp6v1g2/Fxyd7/Mmp9/Kcnc2/Kcnc1/Thy1/Kcnd2/Scn1a/Ywhah/Cacnb3/Scn2b/Grin1/Kcnq2/Cacnb4/Rph3a/Calm2/Atp2b2/Fkbp1b/Cacng5/Nol3/Hpca/Dpp10/Tmem163/Cx3cl1/Scn2a/Ubash3b/Kcnc4/Myo5a/Kcna2/Rgs4/Cnih2/Ank3/Stac2/Ank1/Nrxn1/Kcna6/Slc6a17/Calm1/Slc8a1/Kcnip1/Grin2a/Reln/Plcb1/Mapk8ip2/Asic2/Cbarp/Nlgn3/Kcnq3/Fgf11/Kcnab3/Tmco1/Slc24a2/Neto2/Calm3/Cacng2/Oprl1/Slc24a3…
GO:0010975	regulation of neuron projection development	106/1129	4.19642e-17	1.07478e-14	Stmn2/Scn1b/Dpysl2/Thy1/Ndrg4/Ywhah/Grin1/Elavl4/Mapt/Pcp4/Fkbp1b/Sema6a/Arhgap44/Snap25/Chn1/Ncs1/L1cam/Cx3cl1/Fez1/Robo2/Rit2/Nefl/Pax6/Inpp5f/Cntn1/Pak1/Crmp1/Kif3c/Gdi1/Cdk5r1/Stau2/Dnm3/Spock1/Pou4f2/Limk1/Reln/Nlgn3/Dbn1/Marcks/Chrna3/Mt3/Adcyap1/Serpini1/Tanc2/Kndc1/Fgf13/Cacna1a/Dtnbp1/Fyn/Cnr1/Nefm/Hecw2/Ret/Pafah1b1/Islr2/Cux2/Pak3/Ctnna2/Plppr5/Hecw1/Srcin1/Fat3/Chrnb2/Shtn1/Nrcam/Gprc…
GO:0099003	vesicle-mediated transport in synapse	66/1129	4.65407e-17	1.12577e-14	Nsg1/Syn1/Stx1b/Prkar1b/Snca/Chrna6/Apba1/Chrnb3/Cacnb4/Cplx2/Vamp1/Cplx1/Snap25/Mapk10/Hpca/Ncs1/Rims3/Syt7/Syt5/Sncg/Syn2/Htr1b/Syt11/Rims1/Snap47/Pls3/Slc17a6/Rab3a/Nrxn1/Syt6/Cdk5r1/Rims4/Dnm3/Nrn1/Camk2a/Syt4/Usp46/Nlgn3/Sv2a/Pfn2/Chrna3/Sptbn2/Apba2/Cacna1a/Prkce/Slc10a4/Dtnbp1/Slc18a3/Grip1/Slc32a1/Grm4/Chrnb2/Btbd8/Caly/Grm7/Rapgef4/Stx1a/Rab27b/Syt2/Rab3b/Pcdh17/Nlgn1/Fgf14/Nrg1/Kcnh1/Un…
GO:0098662	inorganic cation transmembrane transport	99/1129	6.12962e-17	1.40465e-14	Kcnip4/Fgf12/Scn1b/Snca/Atp1b1/Atp6v1g2/Fxyd7/Kcnc2/Kcnc1/Thy1/Kcnd2/Scn1a/Ywhah/Cacnb3/Scn2b/Grin1/Kcnq2/Cacnb4/Calm2/Atp2b2/Fkbp1b/Nol3/Hpca/Dpp10/Tmem163/Cx3cl1/Scn2a/Ubash3b/Kcnc4/Myo5a/Kcna2/Rgs4/Ank3/Stac2/Ank1/Kcna6/Slc6a17/Calm1/Slc8a1/Kcnip1/Grin2a/Plcb1/Asic2/Cbarp/Kcnq3/Fgf11/Kcnab3/Tmco1/Slc24a2/Neto2/Calm3/Cacng2/Oprl1/Slc24a3/Kcnh7/Kcnj3/Fgf13/Cacna1a/Prkce/Scn3b/Fyn/Jph3/Hecw2/Iscu…
GO:0023061	signal release	91/1129	5.26138e-16	1.1454e-13	Vsnl1/Syn1/Stx1b/Snca/Camk2n1/Chrna6/Apba1/Chrnb3/Cacnb4/Rph3a/Pcp4/Cplx2/Fkbp1b/Vamp1/Cplx1/Snap25/Ncs1/Rims3/Arrb1/Syt7/Syt5/Kcnc4/Myo5a/Sncg/Nell2/Syn2/Kcna2/Htr1b/Syt11/Pax6/Adora1/Rims1/Snap47/Rab3a/Pak1/Nrxn1/Syt6/Ywhaz/Rims4/Selenom/Nrn1/Camk2a/Syt4/Sv2a/Gnas/Nrxn2/Pfn2/Chrna3/Adcyap1/Sptbn2/Apba2/Syt13/Epha5/Cacna1a/Prkce/Dtnbp1/Lin7a/Tac1/Cnr1/Crhr1/Cacna1b/Crhbp/Syt3/Rab11fip5/Acsl4/Tfa…
GO:0007269	neurotransmitter secretion	51/1129	6.80544e-16	1.34686e-13	Syn1/Stx1b/Snca/Chrna6/Apba1/Chrnb3/Cacnb4/Rph3a/Cplx2/Vamp1/Cplx1/Snap25/Ncs1/Rims3/Syt7/Syt5/Kcnc4/Sncg/Syn2/Htr1b/Rims1/Snap47/Rab3a/Pak1/Nrxn1/Syt6/Rims4/Nrn1/Camk2a/Syt4/Sv2a/Nrxn2/Pfn2/Chrna3/Sptbn2/Apba2/Cacna1a/Prkce/Dtnbp1/Lin7a/Cacna1b/Grm4/Chrnb2/Ica1/Grm7/Stx1a/Asic1/Syt2/Nlgn1/Kcnh1/Unc13c
GO:0099643	signal release from synapse	51/1129	6.80544e-16	1.34686e-13	Syn1/Stx1b/Snca/Chrna6/Apba1/Chrnb3/Cacnb4/Rph3a/Cplx2/Vamp1/Cplx1/Snap25/Ncs1/Rims3/Syt7/Syt5/Kcnc4/Sncg/Syn2/Htr1b/Rims1/Snap47/Rab3a/Pak1/Nrxn1/Syt6/Rims4/Nrn1/Camk2a/Syt4/Sv2a/Nrxn2/Pfn2/Chrna3/Sptbn2/Apba2/Cacna1a/Prkce/Dtnbp1/Lin7a/Cacna1b/Grm4/Chrnb2/Ica1/Grm7/Stx1a/Asic1/Syt2/Nlgn1/Kcnh1/Unc13c
GO:0032412	regulation of ion transmembrane transporter activity	60/1129	9.00455e-16	1.7046e-13	Rasgrf1/Fgf12/Scn1b/Atp1b1/Fxyd7/Mmp9/Kcnc2/Kcnc1/Ywhah/Cacnb3/Scn2b/Cacnb4/Rph3a/Calm2/Fkbp1b/Cacng5/Hpca/Myo5a/Cnih2/Ank3/Stac2/Nrxn1/Tcaf1/Calm1/Grin2a/Reln/Plcb1/Mapk8ip2/Asic2/Cbarp/Nlgn3/Fgf11/Neto2/Calm3/Cacng2/Oprl1/Fgf13/Cacna1a/Scn3b/Jph3/Hecw2/Cacng3/Pde4b/Crhbp/Hecw1/Kif5b/Cabp1/Akap6/Cacng4/Kcnab1/Kcns2/Glrx/Cacnb1/Hspa2/Nlgn1/Abcc8/Fgf14/Kcnj11/Shank3/Wnk3
GO:2001257	regulation of cation channel activity	48/1129	9.45999e-16	1.7162e-13	Rasgrf1/Fgf12/Scn1b/Mmp9/Kcnc2/Kcnc1/Cacnb3/Cacnb4/Rph3a/Calm2/Fkbp1b/Cacng5/Hpca/Myo5a/Cnih2/Ank3/Stac2/Nrxn1/Calm1/Grin2a/Reln/Mapk8ip2/Asic2/Cbarp/Nlgn3/Fgf11/Neto2/Calm3/Cacng2/Oprl1/Fgf13/Cacna1a/Jph3/Cacng3/Pde4b/Crhbp/Kif5b/Cabp1/Akap6/Cacng4/Kcnab1/Kcns2/Cacnb1/Nlgn1/Abcc8/Fgf14/Kcnj11/Shank3
GO:0035418	protein localization to synapse	36/1129	1.05495e-15	1.83731e-13	Nsg1/Stx1b/Map1a/Grin1/Mapt/Arhgap44/Cplx1/Snap25/Mapk10/Kif5c/Nptx1/Snap47/Nrxn1/Dlg2/Dlgap1/Grin2a/Reln/Asic2/Camk2a/Nlgn3/Lgi1/Nrxn2/Adam22/Hras/Nptxr/Cacng2/Cacng3/Kif5a/Grip1/Kif5b/Lrrtm1/Tnik/Rapgef4/Rab27b/Iqsec2/Nlgn1
GO:0022898	regulation of transmembrane transporter activity	61/1129	1.51718e-15	2.5161e-13	Rasgrf1/Fgf12/Scn1b/Snca/Atp1b1/Fxyd7/Mmp9/Kcnc2/Kcnc1/Ywhah/Cacnb3/Scn2b/Cacnb4/Rph3a/Calm2/Fkbp1b/Cacng5/Hpca/Myo5a/Cnih2/Ank3/Stac2/Nrxn1/Tcaf1/Calm1/Grin2a/Reln/Plcb1/Mapk8ip2/Asic2/Cbarp/Nlgn3/Fgf11/Neto2/Calm3/Cacng2/Oprl1/Fgf13/Cacna1a/Scn3b/Jph3/Hecw2/Cacng3/Pde4b/Crhbp/Hecw1/Kif5b/Cabp1/Akap6/Cacng4/Kcnab1/Kcns2/Glrx/Cacnb1/Hspa2/Nlgn1/Abcc8/Fgf14/Kcnj11/Shank3/Wnk3
GO:0019226	transmission of nerve impulse	29/1129	1.61747e-15	2.5161e-13	Fgf12/Scn1b/Kcnd2/Scn1a/Kcnq2/Cacnb4/Fkbp1b/Cacng5/Scn2a/Kcnc4/Kcna2/Ank3/Pak1/Cntnap2/Sptbn4/Cacng2/Cacna1a/Cntnap1/Pafah1b1/Cacng3/Scn3a/Kcnmb4/Dpp6/Nrcam/Cacng4/Grm7/Rapgef4/Cacna1i/Ntrk3
GO:0099504	synaptic vesicle cycle	59/1129	1.61807e-15	2.5161e-13	Syn1/Stx1b/Prkar1b/Snca/Chrna6/Apba1/Chrnb3/Cacnb4/Cplx2/Vamp1/Cplx1/Snap25/Ncs1/Rims3/Syt7/Syt5/Sncg/Syn2/Htr1b/Syt11/Rims1/Snap47/Pls3/Slc17a6/Rab3a/Nrxn1/Syt6/Cdk5r1/Rims4/Dnm3/Nrn1/Camk2a/Syt4/Nlgn3/Sv2a/Pfn2/Chrna3/Sptbn2/Apba2/Cacna1a/Prkce/Slc10a4/Dtnbp1/Slc18a3/Slc32a1/Grm4/Chrnb2/Btbd8/Grm7/Rapgef4/Stx1a/Rab27b/Syt2/Rab3b/Pcdh17/Nlgn1/Fgf14/Kcnh1/Unc13c
GO:0032409	regulation of transporter activity	62/1129	5.38661e-15	8.08735e-13	Rasgrf1/Fgf12/Scn1b/Snca/Atp1b1/Fxyd7/Mmp9/Kcnc2/Kcnc1/Ywhah/Cacnb3/Scn2b/Cacnb4/Rph3a/Calm2/Fkbp1b/Cacng5/Hpca/Myo5a/Cnih2/Ank3/Stac2/Nrxn1/Tcaf1/Calm1/Grin2a/Reln/Plcb1/Mapk8ip2/Asic2/Cbarp/Nlgn3/Fgf11/Neto2/Calm3/Cacng2/Oprl1/Fgf13/Cacna1a/Scn3b/Jph3/Hecw2/Cacng3/Pde4b/Crhbp/Hecw1/Kif5b/Cabp1/Akap6/Cacng4/Kcnab1/Kcns2/Glrx/Cacnb1/Hspa2/Nlgn1/Abcc8/Fgf14/Slc5a3/Kcnj11/Shank3/Wnk3
GO:0015837	amine transport	33/1129	7.22192e-15	1.01433e-12	Snca/Chrna6/Dpysl2/Nat8l/Pcp4/Syt7/Syt5/Myo5a/Sncg/Kcna2/Htr1b/Syt11/Adora1/Rgs4/Rab3a/Syt6/Syt4/Sv2a/Chrna3/Syt13/Cacna1a/Dtnbp1/Cnr1/Crhr1/Slc6a1/Syt3/Chrnb2/Grm7/Stx1a/Grm2/Syt2/Rab3b/Rgs2
GO:0051952	regulation of amine transport	33/1129	7.22192e-15	1.01433e-12	Snca/Chrna6/Dpysl2/Nat8l/Pcp4/Syt7/Syt5/Myo5a/Sncg/Kcna2/Htr1b/Syt11/Adora1/Rgs4/Rab3a/Syt6/Syt4/Sv2a/Chrna3/Syt13/Cacna1a/Dtnbp1/Cnr1/Crhr1/Slc6a1/Syt3/Chrnb2/Grm7/Stx1a/Grm2/Syt2/Rab3b/Rgs2
GO:0010959	regulation of metal ion transport	73/1129	8.63979e-15	1.17555e-12	Kcnip4/Fgf12/Scn1b/Snca/Atp1b1/Fxyd7/Kcnc2/Kcnc1/Thy1/Ywhah/Cacnb3/Scn2b/Grin1/Cacnb4/Calm2/Atp2b2/Fkbp1b/Nol3/Hpca/Dpp10/Cx3cl1/Ubash3b/Myo5a/Adora1/Rgs4/Cntn1/Ank3/Stac2/Calm1/Slc8a1/Kcnip1/Plcb1/Camk2a/Cbarp/Fgf11/Gnas/Sptbn4/Kcnab3/Neto2/Calm3/Adcyap1/Oprl1/Jph4/Fgf13/Cacna1a/Prkce/Scn3b/Fyn/Jph3/Hecw2/Iscu/Cacna1b/Pde4b/Akt3/Dpp6/Homer2/Rgs7/Hecw1/Kif5b/Kcnn2/Cabp1/Akap6/Itpr1/Kcnab1/Kcns2/A…
GO:0015872	dopamine transport	24/1129	9.14496e-15	1.20658e-12	Snca/Chrna6/Nat8l/Pcp4/Syt7/Syt5/Myo5a/Sncg/Kcna2/Htr1b/Syt11/Rab3a/Syt6/Syt4/Syt13/Dtnbp1/Cnr1/Syt3/Slc29a4/Chrnb2/Smpd3/Grm2/Syt2/Rab3b
GO:0007611	learning or memory	64/1129	2.00663e-14	2.56966e-12	Prkar1b/Camk2n1/Map1a/Ndrg4/Grin1/Elavl4/Mapt/Snap25/Ctnnd2/Scn2a/Syt11/Pax6/Rcan2/Pak1/Nrxn1/Pja2/Tmod2/Cntnap2/Brinp1/Grin2a/Reln/Plcb1/Mapk8ip2/Tafa2/Syt4/Nlgn3/Nrxn2/Slc24a2/Thra/Oprl1/Jph4/Fgf13/Tac1/Jph3/Cnr1/C1ql1/Pafah1b1/Crhr1/Cux2/Comt/Slc6a1/Grm4/Chrnb2/Cntn2/Grm7/Bdnf/Kcnab1/Prkar2b/Tanc1/Ttbk1/Chst10/Asic1/Ntrk1/Lamb1/Adcy3/Abcc8/Nrg1/Specc1/Shisa7/Nr4a2/Sorcs3/Shank3/Ptn/S100b
GO:0050806	positive regulation of synaptic transmission	49/1129	2.15457e-14	2.68029e-12	Nsg1/Stx1b/Prkar1b/Snca/Grin1/Cacng5/Snap25/Ncs1/Calb2/Rims3/Nrgn/Adora1/Rims1/Clstn2/Snap47/Rab3a/Pak1/Nrxn1/Grin2a/Reln/Nlgn3/Lgi1/Slc24a2/Adcyap1/Cacng2/Prkce/Dtnbp1/Tac1/Tshz3/Crhr1/Cacna1b/Cacng3/Kif5b/Chrnb2/Lrrtm1/Kctd13/Cacng4/Gria4/Stx1a/Cyp46a1/Iqsec2/Sqstm1/Ntrk1/Nlgn1/Shisa7/Shank3/Ptn/S100b/Gfap
GO:0007186	G protein-coupled receptor signaling pathway	79/1129	4.75224e-14	5.74757e-12	Rgs7bp/Stmn1/Snca/Adgra1/Adcy2/Gng4/Glrb/Gabbr2/Rap1gds1/Gpr158/Gnai1/Gng3/Arrb1/Cx3cl1/Rit2/Htr1b/Phf24/Adora1/Rgs4/Pcsk1n/Tmod2/Cdk5r1/Ywhab/Gpr26/Plcb1/Camk2a/Npy/Gnas/Pde4a/Kctd8/Gprasp1/Necab2/Adgrl3/Grm1/Adcyap1/Gpr153/Oprl1/Tac2/Tac1/Gng2/Cnr1/Palm/Ppp1r9b/Crhr1/Gng7/Gnal/Pde4b/Gpr22/Plppr4/Adgrb2/Rgs17/Homer2/Rgs7/Opn4/Grm4/Htr1d/Tafa5/Gprc5b/Rgs6/Dgkh/Cntn2/Grm7/Rapgef4/Grk3/Tenm1/Glra2/…
GO:0050890	cognition	68/1129	4.95408e-14	5.82975e-12	Prkar1b/Camk2n1/Map1a/Ndrg4/Grin1/Elavl4/Mapt/Snap25/Ctnnd2/Scn2a/Syt11/Pax6/Adora1/Rcan2/Pak1/Nrxn1/Pja2/Tmod2/Cntnap2/Brinp1/Grin2a/Reln/Plcb1/Mapk8ip2/Tafa2/Syt4/Nlgn3/Gnas/Nrxn2/Sobp/Slc24a2/Thra/Oprl1/Jph4/Fgf13/Tac1/Jph3/Cnr1/C1ql1/Pafah1b1/Crhr1/Cux2/Comt/Slc6a1/Grm4/Chrnb2/Jakmip1/Cntn2/Grm7/Bdnf/Kcnab1/Prkar2b/Tanc1/Ttbk1/Chst10/Asic1/Ntrk1/Lamb1/Adcy3/Abcc8/Nrg1/Specc1/Shisa7/Nr4a2/Sorc…
GO:0097120	receptor localization to synapse	31/1129	5.26495e-14	6.03252e-12	Nsg1/Stx1b/Arhgap44/Cacng5/Cplx1/Snap25/Mapk10/Kif5c/Nptx1/Anks1b/Snap47/Cnih2/Nrxn1/Dlg2/Reln/Camk2a/Dbn1/Lgi1/Adam22/Hras/Nptxr/Cacng2/Cacng3/Kif5a/Grip1/Kif5b/Cacng4/Tnik/Rapgef4/Iqsec2/Nlgn1
GO:0051046	regulation of secretion	99/1129	7.50005e-14	8.37313e-12	Vsnl1/Stx1b/Snca/Camk2n1/Chrna6/Dpysl2/Apba1/Lgi3/Rab3c/Chrnb3/Rap1gds1/Cacnb4/Pcp4/Cplx2/Fkbp1b/Cplx1/Snap25/Ncs1/Rims3/Arrb1/Syt7/Syt5/Kcnc4/Myo5a/Sncg/Nell2/Kcna2/Htr1b/Myh10/Syt11/Pax6/Adora1/Rims1/Rab3a/Nrxn1/Syt6/Rab15/Rims4/Nrn1/Camk2a/Syt4/Cbarp/Ppia/Sv2a/Gnas/Pfn2/Chrna3/Adcyap1/Apba2/Oprl1/Syt13/Epha5/Cacna1a/Prkce/Dtnbp1/Tac1/Cnr1/Crhr1/Cacna1b/Comt/Slc6a1/Crhbp/Syt3/Rab11fip5/Acsl4/Tf…
GO:0006887	exocytosis	71/1129	1.72179e-13	1.87417e-11	Vsnl1/Stx1b/Snca/Chrna6/Apba1/Lgi3/Rab3c/Chrnb3/Cacnb4/Cplx2/Vamp1/Cplx1/Snap25/Ncs1/Rims3/Syt7/Syt5/Myo5a/Syn2/Htr1b/Myh10/Syt11/Rims1/Dmtn/Snap47/Rab3a/Pak1/Nrxn1/Syt6/Rab15/Ywhaz/Rims4/Nrn1/Camk2a/Syt4/Cbarp/Sv2a/Pfn2/Chrna3/Stxbp6/Sptbn2/Apba2/Syt13/Cacna1a/Prkce/Dtnbp1/Trarg1/Lin7a/Crhr1/Crhbp/Syt3/Rab11fip5/Grm4/Srcin1/Chrnb2/Rasgrp1/Smpd3/Syt16/Grm7/Rapgef4/Stx1a/Glrx/Rab27b/Cacna1i/Syt2/R…
GO:0007416	synapse assembly	48/1129	2.39264e-13	2.54086e-11	Snca/Grin1/Mapt/Gap43/Nptx1/Clstn2/Nrxn1/Cntnap2/Lrfn5/Stau2/Dnm3/Lrrc4b/Reln/Asic2/Nlgn3/Nrxn2/Add2/Adgrl3/Gabra2/Nptxr/Sptbn2/Fgf13/Cacna1a/Lgi2/Lrrn1/Cux2/Gabrg2/Adgrb2/Arhgef9/Lrfn1/Chrnb2/Lrrtm1/Slitrk1/Lrrtm3/Slitrk5/Bdnf/Ephb1/Mdga2/Flrt2/Kirrel3/Ntrk3/Ntrk1/Pcdh17/Nlgn1/Vstm5/Nrg1/Shank3/Fzd1
GO:0051588	regulation of neurotransmitter transport	38/1129	2.78796e-13	2.89018e-11	Stx1b/Snca/Chrna6/Apba1/Nat8l/Chrnb3/Cacnb4/Cplx2/Cplx1/Ncs1/Rims3/Kcnc4/Sncg/Htr1b/Rims1/Rab3a/Rims4/Nrn1/Camk2a/Syt4/Pfn2/Chrna3/Apba2/Cacna1a/Prkce/Slc10a4/Dtnbp1/Cacna1b/Grm4/Chrnb2/Ica1/Grm7/Stx1a/Asic1/Rab3b/Nlgn1/Kcnh1/Gfap
GO:1903530	regulation of secretion by cell	93/1129	4.67531e-13	4.73403e-11	Vsnl1/Stx1b/Snca/Camk2n1/Chrna6/Dpysl2/Apba1/Lgi3/Rab3c/Chrnb3/Rap1gds1/Cacnb4/Pcp4/Cplx2/Fkbp1b/Cplx1/Snap25/Ncs1/Rims3/Arrb1/Syt7/Syt5/Kcnc4/Myo5a/Sncg/Nell2/Kcna2/Htr1b/Myh10/Syt11/Pax6/Adora1/Rims1/Rab3a/Nrxn1/Syt6/Rab15/Rims4/Nrn1/Camk2a/Syt4/Cbarp/Ppia/Gnas/Pfn2/Chrna3/Adcyap1/Apba2/Syt13/Epha5/Cacna1a/Prkce/Dtnbp1/Tac1/Cnr1/Crhr1/Cacna1b/Crhbp/Syt3/Rab11fip5/Acsl4/Tfap2b/Pcsk1/Grm4/Kif5b/S…
GO:0014046	dopamine secretion	20/1129	9.01389e-13	8.72144e-11	Snca/Chrna6/Pcp4/Syt7/Syt5/Myo5a/Sncg/Kcna2/Htr1b/Syt11/Rab3a/Syt6/Syt4/Syt13/Dtnbp1/Cnr1/Syt3/Chrnb2/Grm2/Syt2
GO:0014059	regulation of dopamine secretion	20/1129	9.01389e-13	8.72144e-11	Snca/Chrna6/Pcp4/Syt7/Syt5/Myo5a/Sncg/Kcna2/Htr1b/Syt11/Rab3a/Syt6/Syt4/Syt13/Dtnbp1/Cnr1/Syt3/Chrnb2/Grm2/Syt2
GO:0048167	regulation of synaptic plasticity	55/1129	1.06905e-12	1.01187e-10	Nsg1/Syn1/Rasgrf1/Prkar1b/Snca/Map1a/Mmp9/Ncdn/Grin1/Mapt/Atp2b2/Cplx2/Ywhag/Snap25/Calb2/Rims3/Ctnnd2/Nrgn/Syt7/Adora1/Rims1/Snap47/Rab3a/Pak1/Stau2/Grin2a/Reln/Camk2a/Syt4/Nlgn3/Dbn1/Hras/Slc24a2/Jph4/Jph3/Tshz3/Crhr1/Gnal/Kcnn2/Lrrtm1/Cntn2/Bdnf/Cyp46a1/Iqsec2/Sqstm1/Nlgn1/Fgf14/Shisa7/Sorcs3/Shank3/Ptn/Vgf/Unc13c/S100b/Gfap
GO:0035637	multicellular organismal signaling	35/1129	1.50107e-12	1.39057e-10	Fgf12/Scn1b/Kcnd2/Scn1a/Scn2b/Kcnq2/Cacnb4/Fkbp1b/Cacng5/Scn2a/Kcnc4/Kcna2/Ank3/Pak1/Cntnap2/Rbfox2/Slc8a1/Sptbn4/Cacng2/Cacna1a/Cntnap1/Scn3b/Pafah1b1/Cacng3/Scn3a/Kcnmb4/Jup/Dpp6/Kcnn2/Nrcam/Cacng4/Grm7/Rapgef4/Cacna1i/Ntrk3
GO:0007626	locomotory behavior	56/1129	1.55419e-12	1.40978e-10	Cend1/Fgf12/Uchl1/Snca/Apba1/Kcnd2/Glrb/Scn1a/Sez6l/Grin1/Elavl4/Mapt/Cacnb4/Atp2b2/Snap25/Lsamp/Mapk10/Myo5a/Sncg/Inpp5f/Rcan2/Cntn1/Rasd2/Cntnap2/Klhl1/Grin2a/Reln/Dbn1/Sptbn4/Adam22/Sobp/Zfhx3/Adgrl3/Chrna3/Astn1/Grm1/Gad1/Apba2/Oprl1/Cacna1a/Prkce/Pafah1b1/Crhr1/Gng7/Cacna1b/Chrnb2/Lrrtm1/Gprc5b/Cntn2/Bc1/Dscam/Zic1/Fgf14/Nrg1/Nr4a2/Shank3
GO:0016079	synaptic vesicle exocytosis	39/1129	1.94181e-12	1.72544e-10	Stx1b/Snca/Chrna6/Apba1/Chrnb3/Cacnb4/Cplx2/Vamp1/Cplx1/Snap25/Ncs1/Rims3/Syt7/Syt5/Htr1b/Rims1/Snap47/Rab3a/Syt6/Rims4/Nrn1/Camk2a/Syt4/Sv2a/Pfn2/Chrna3/Sptbn2/Apba2/Cacna1a/Prkce/Dtnbp1/Grm4/Chrnb2/Grm7/Stx1a/Syt2/Nlgn1/Kcnh1/Unc13c
GO:0045055	regulated exocytosis	53/1129	2.07795e-12	1.80948e-10	Stx1b/Snca/Chrna6/Apba1/Chrnb3/Cacnb4/Cplx2/Vamp1/Cplx1/Snap25/Ncs1/Rims3/Syt7/Syt5/Syn2/Htr1b/Syt11/Rims1/Dmtn/Snap47/Rab3a/Syt6/Rab15/Ywhaz/Rims4/Nrn1/Camk2a/Syt4/Cbarp/Sv2a/Pfn2/Chrna3/Sptbn2/Apba2/Syt13/Cacna1a/Prkce/Dtnbp1/Crhr1/Crhbp/Syt3/Rab11fip5/Grm4/Chrnb2/Rasgrp1/Grm7/Rapgef4/Stx1a/Cacna1i/Syt2/Nlgn1/Kcnh1/Unc13c
GO:0051937	catecholamine transport	26/1129	2.54317e-12	2.17117e-10	Snca/Chrna6/Nat8l/Pcp4/Syt7/Syt5/Myo5a/Sncg/Kcna2/Htr1b/Syt11/Rab3a/Syt6/Syt4/Syt13/Dtnbp1/Cnr1/Crhr1/Syt3/Slc29a4/Chrnb2/Smpd3/Stx1a/Grm2/Syt2/Rab3b
GO:0043270	positive regulation of ion transport	54/1129	3.85336e-12	3.22645e-10	Fgf12/Scn1b/Snca/Dpysl2/Atp1b1/Kcnc2/Kcnc1/Thy1/Cacnb3/Nat8l/Grin1/Cacnb4/Calm2/Pcp4/Atp2b2/Cx3cl1/Myo5a/Adora1/Cntn1/Ank3/Stac2/Tcaf1/Calm1/Reln/Plcb1/Asic2/Camk2a/Syt4/Nlgn3/Gnas/Calm3/Cacng2/Dtnbp1/Scn3b/Cacng3/Akt3/Slc6a1/Dpp6/Rgs7/Kif5b/Kcnn2/Chrnb2/Akap6/Cacng4/Itpr1/Glrx/Rab3b/Kcnip2/Hspa2/Abcc8/Fgf14/Kcnj11/Shank3/Wnk3
GO:0035249	synaptic transmission, glutamatergic	33/1129	4.5754e-12	3.75873e-10	Grin1/Cacnb4/Cacng5/Myo5a/Htr1b/Adora1/Cnih2/Slc17a6/Pak1/Nrxn1/Grin2a/Reln/Mapk8ip2/Nlgn3/Grm1/Adcyap1/Cacng2/Cacna1a/Dtnbp1/Cnr1/Tshz3/Cacng3/Plppr4/Grm4/Cacng4/Grm7/Gria4/Grm2/Iqsec2/Ntrk1/Nlgn1/Shank3/Unc13c
GO:0046928	regulation of neurotransmitter secretion	34/1129	5.66867e-12	4.57063e-10	Stx1b/Snca/Chrna6/Apba1/Chrnb3/Cacnb4/Cplx2/Cplx1/Ncs1/Rims3/Kcnc4/Sncg/Htr1b/Rims1/Rab3a/Rims4/Nrn1/Camk2a/Syt4/Pfn2/Chrna3/Apba2/Cacna1a/Prkce/Dtnbp1/Cacna1b/Grm4/Chrnb2/Ica1/Grm7/Stx1a/Asic1/Nlgn1/Kcnh1
GO:0060078	regulation of postsynaptic membrane potential	35/1129	6.74175e-12	5.33701e-10	Stx1b/Rgs7bp/Prkar1b/Snca/Cacnb3/Grin1/Celf4/Cx3cl1/Adora1/Rims1/Rgs4/Nrxn1/Cntnap2/Grin2a/Reln/Mapk8ip2/Nlgn3/Dbn1/Chrna3/Gabra2/Adcyap1/Insyn1/Tmem25/Cux2/Gabrg2/Gabra3/Rgs7/Gabrg3/Gabrg1/Bdnf/Stx1a/Nlgn1/Fgf14/Gabra4/Shank3
GO:1902414	protein localization to cell junction	38/1129	9.35821e-12	7.27601e-10	Nsg1/Stx1b/Map1a/Grin1/Mapt/Arhgap44/Cplx1/Snap25/Mapk10/Kif5c/Nptx1/Snap47/Nrxn1/Dlg2/Dlgap1/Grin2a/Reln/Asic2/Camk2a/Nlgn3/Lgi1/Nrxn2/Adam22/Hras/Nptxr/Cacng2/Cacng3/Kif5a/Grip1/Kif5b/Lrrtm1/Tnik/Rapgef4/Kif3a/Rab27b/Iqsec2/Nlgn1/Cgnl1
GO:0007411	axon guidance	49/1129	1.26839e-11	9.68871e-10	Scn1b/Dpysl2/Tubb3/Gap43/Vstm2l/Sema6a/Chn1/Kif5c/L1cam/Robo2/Emb/Myh10/Pax6/Cntn1/Ank3/Crmp1/Cdk5r1/Pou4f2/Reln/Apbb2/Lgi1/Alcam/Epha5/Efna3/Kif5a/Kif5b/Shh/Nrcam/Plxnc1/Sema6b/Cntn2/Bdnf/Ephb1/Sema3e/Klf7/Cdh4/Rtn4r/Dpysl5/Dscam/Flrt2/Sema6d/Sema4f/Sema5a/Ntrk1/Etv1/Tenm2/Robo1/Dcc/Tubb2b
GO:0097485	neuron projection guidance	49/1129	1.61733e-11	1.21411e-09	Scn1b/Dpysl2/Tubb3/Gap43/Vstm2l/Sema6a/Chn1/Kif5c/L1cam/Robo2/Emb/Myh10/Pax6/Cntn1/Ank3/Crmp1/Cdk5r1/Pou4f2/Reln/Apbb2/Lgi1/Alcam/Epha5/Efna3/Kif5a/Kif5b/Shh/Nrcam/Plxnc1/Sema6b/Cntn2/Bdnf/Ephb1/Sema3e/Klf7/Cdh4/Rtn4r/Dpysl5/Dscam/Flrt2/Sema6d/Sema4f/Sema5a/Ntrk1/Etv1/Tenm2/Robo1/Dcc/Tubb2b
GO:1990138	neuron projection extension	48/1129	1.76237e-11	1.30057e-09	Dpysl2/Olfm1/Mapt/Sema6a/Cyfip2/L1cam/Ndn/Rims1/Pak1/Gdi1/Cdk5r1/Pou4f2/Limk1/Nrn1/Impact/Syt4/Nlgn3/Dbn1/Mt3/Pafah1b1/Barhl2/Bcan/Islr2/Dclk1/Cpne9/Ttl/Syt3/Cpne5/Cpne6/Shtn1/Sema6b/Hsp90ab1/Wasf1/Bdnf/Sema3e/Cdh4/Rtn4r/Dscam/Ntrk3/Sema6d/Sema4f/Sema5a/Trim46/Syt2/Bcl11a/Nrg1/Itga4/Fn1
GO:0051966	regulation of synaptic transmission, glutamatergic	27/1129	2.0514e-11	1.48863e-09	Grin1/Cacng5/Myo5a/Htr1b/Adora1/Nrxn1/Grin2a/Reln/Mapk8ip2/Nlgn3/Grm1/Adcyap1/Cacng2/Dtnbp1/Cnr1/Tshz3/Cacng3/Plppr4/Grm4/Cacng4/Grm7/Gria4/Grm2/Iqsec2/Ntrk1/Nlgn1/Shank3
GO:0050433	regulation of catecholamine secretion	22/1129	2.3338e-11	1.6658e-09	Snca/Chrna6/Pcp4/Syt7/Syt5/Myo5a/Sncg/Kcna2/Htr1b/Syt11/Rab3a/Syt6/Syt4/Syt13/Dtnbp1/Cnr1/Crhr1/Syt3/Chrnb2/Stx1a/Grm2/Syt2
GO:0050807	regulation of synapse organization	56/1129	3.33802e-11	2.34415e-09	Sparcl1/Snca/Grin1/Arhgap44/Pcdh8/Rims3/Nptx1/Myh10/Clstn2/Nrxn1/Ywhaz/Cdk5r1/Rims4/Lrfn5/Stau2/Dnm3/Lrrc4b/Reln/Asic2/Nlgn3/Dbn1/Marcks/Adgrl3/Tanc2/Dtnbp1/Fyn/Pafah1b1/Lrrn1/Cux2/Pak3/Ctnna2/Adgrb2/Lrfn1/Srcin1/Chrnb2/Lrrtm1/Nrcam/Slitrk1/Lrrtm3/Slitrk5/Rapgef4/Bdnf/Ephb1/Mdga2/Tanc1/Arhgef15/Flrt2/Ntrk3/Camk1/Ntrk1/Nlgn1/Vstm5/Shank3/Fzd1/Ptn/Malat1
GO:0015844	monoamine transport	26/1129	3.402e-11	2.35116e-09	Snca/Chrna6/Nat8l/Pcp4/Syt7/Syt5/Myo5a/Sncg/Kcna2/Htr1b/Syt11/Rab3a/Syt6/Syt4/Syt13/Dtnbp1/Cnr1/Crhr1/Syt3/Slc29a4/Chrnb2/Smpd3/Stx1a/Grm2/Syt2/Rab3b
GO:0050803	regulation of synapse structure or activity	57/1129	3.54106e-11	2.4083e-09	Sparcl1/Snca/Grin1/Arhgap44/Pcdh8/Rims3/Nptx1/Myh10/Clstn2/Slc17a6/Nrxn1/Ywhaz/Cdk5r1/Rims4/Lrfn5/Stau2/Dnm3/Lrrc4b/Reln/Asic2/Nlgn3/Dbn1/Marcks/Adgrl3/Tanc2/Dtnbp1/Fyn/Pafah1b1/Lrrn1/Cux2/Pak3/Ctnna2/Adgrb2/Lrfn1/Srcin1/Chrnb2/Lrrtm1/Nrcam/Slitrk1/Lrrtm3/Slitrk5/Rapgef4/Bdnf/Ephb1/Mdga2/Tanc1/Arhgef15/Flrt2/Ntrk3/Camk1/Ntrk1/Nlgn1/Vstm5/Shank3/Fzd1/Ptn/Malat1
GO:0019233	sensory perception of pain	30/1129	3.5953e-11	2.4083e-09	Prkar1b/Uchl1/Kcnd2/Scn1a/Cacnb3/Grin1/Kcnc4/Ndn/Kcna2/Phf24/Adora1/Dlg2/Grin2a/Grm1/Adcyap1/Oprl1/Cacna1a/Tac1/Fyn/Cnr1/Cacna1b/Scn3a/Comt/Chrnb2/Mmp24/Retreg1/Ephb1/Lxn/Ntrk1/Fabp5
GO:0030534	adult behavior	43/1129	4.09528e-11	2.70164e-09	Cend1/Fgf12/Uchl1/Snca/Glrb/Scn1a/Sez6l/Grin1/Mapt/Cacnb4/Sncg/Inpp5f/Nrxn1/Cntnap2/Klhl1/Usp46/Nlgn3/Npy/Nrxn2/Sptbn4/Adam22/Chrna3/Sptbn2/Cacna1a/Slc10a4/Pafah1b1/Crhr1/Crhbp/Gabrg2/Homer2/Chrnb2/Slitrk1/Slitrk5/Cntn2/Grm7/Bdnf/Bc1/Grm2/Zic1/Pcdh17/Fgf14/Nr4a2/Shank3
GO:0031644	regulation of nervous system process	40/1129	4.49753e-11	2.92272e-09	Fgf12/Stx1b/Prkar1b/Dlgap3/Cacnb3/Grin1/Celf4/Cacng5/Nptx1/Kcnc4/Tppp/Adora1/Rims1/Rgs4/Cnih2/Nrxn1/Dlgap1/Cntnap2/Grin2a/Reln/Nlgn3/Dbn1/Nptxr/Grm1/Oprl1/Tac1/Tmem25/Cux2/Comt/Cacng4/Rapgef4/Stx1a/Nlgn1/Zfp488/Nrg1/Shisa7/Tnfrsf21/Shank3/Fabp5/S100b
GO:0048588	developmental cell growth	56/1129	6.14484e-11	3.9345e-09	Dpysl2/Olfm1/Mapt/Sema6a/Cyfip2/L1cam/Ndn/Rims1/Rgs4/Pak1/Gdi1/Cdk5r1/Pou4f2/Limk1/Nrn1/Impact/Syt4/Nlgn3/Dbn1/Mt3/Fgf13/Pafah1b1/Barhl2/Bcan/Islr2/Dclk1/Cpne9/Ttl/Syt3/Prmt2/Cpne5/Cpne6/Shtn1/Akap6/Sema6b/Hsp90ab1/Wasf1/Bdnf/Sema3e/Cdh4/Rtn4r/Dscam/Cobl/Ntrk3/Sema6d/Sema4f/Sema5a/Trim46/Syt2/Rnd2/Bcl11a/Rgs2/Nrg1/Omg/Itga4/Fn1
GO:0007612	learning	41/1129	9.98692e-11	6.30189e-09	Map1a/Ndrg4/Grin1/Elavl4/Snap25/Ctnnd2/Syt11/Pak1/Nrxn1/Cntnap2/Grin2a/Reln/Mapk8ip2/Tafa2/Nlgn3/Nrxn2/Slc24a2/Oprl1/Jph4/Fgf13/Tac1/Jph3/C1ql1/Crhr1/Comt/Slc6a1/Grm4/Chrnb2/Cntn2/Grm7/Bdnf/Prkar2b/Tanc1/Chst10/Asic1/Adcy3/Abcc8/Specc1/Sorcs3/Shank3/Ptn
GO:0017157	regulation of exocytosis	47/1129	1.03068e-10	6.41082e-09	Vsnl1/Stx1b/Snca/Chrna6/Apba1/Lgi3/Rab3c/Chrnb3/Cacnb4/Ncs1/Rims3/Syt7/Syt5/Myo5a/Htr1b/Syt11/Rims1/Rab3a/Syt6/Rab15/Rims4/Nrn1/Syt4/Cbarp/Pfn2/Chrna3/Apba2/Syt13/Cacna1a/Prkce/Dtnbp1/Crhr1/Syt3/Grm4/Chrnb2/Smpd3/Grm7/Rapgef4/Stx1a/Glrx/Rab27b/Cacna1i/Syt2/Rab3b/Nlgn1/Rab13/Kcnh1
GO:0050432	catecholamine secretion	22/1129	1.36146e-10	8.34898e-09	Snca/Chrna6/Pcp4/Syt7/Syt5/Myo5a/Sncg/Kcna2/Htr1b/Syt11/Rab3a/Syt6/Syt4/Syt13/Dtnbp1/Cnr1/Crhr1/Syt3/Chrnb2/Stx1a/Grm2/Syt2
GO:0051960	regulation of nervous system development	85/1129	1.57822e-10	9.43339e-09	Thy1/Ywhah/Mapt/Sema6a/L1cam/Cx3cl1/Robo2/Tppp/Nefl/Pax6/Clstn2/Pou4f1/Pak1/Nrxn1/Trim32/Gdi1/Cdk5r1/Lingo1/Stau2/Brinp1/Lrrc4b/Pou4f2/Limk1/Reln/Asic2/Id4/Syt4/Nlgn3/Dbn1/Marcks/Adgrl3/Mt3/Adcyap1/Fgf13/Rxrg/Pafah1b1/Smarcd3/Lrrn1/Islr2/Il34/Cux2/Pak3/Adgrb2/Rnf112/Shh/Shtn1/Lrrtm1/Plxnc1/Slitrk1/Sema6b/Lrrtm3/Tnik/Bag1/Slitrk5/Bdnf/Ephb1/Sema3e/Cdh4/Rtn4r/Dscam/Flrt2/Ntrk3/Sema6d/Sema4f/Sema5a/…
GO:0060560	developmental growth involved in morphogenesis	55/1129	1.58162e-10	9.43339e-09	Dpysl2/Olfm1/Mapt/Sema6a/Cyfip2/L1cam/Ndn/Rims1/Pak1/Fgf1/Gdi1/Cdk5r1/Pou4f2/Limk1/Nrn1/Impact/Syt4/Nlgn3/Dbn1/Mt3/Fgf13/Pafah1b1/Barhl2/Bcan/Islr2/Dclk1/Cpne9/Ttl/Syt3/Cpne5/Cpne6/Shh/Shtn1/Sema6b/Hsp90ab1/Wasf1/Bdnf/Sema3e/Cdh4/Rtn4r/Dscam/Cobl/Ntrk3/Sema6d/Sema4f/Sema5a/Trim46/Syt2/Rnd2/Bcl11a/Robo1/Nrg1/Omg/Itga4/Fn1
GO:0001508	action potential	33/1129	1.68859e-10	9.93529e-09	Fgf12/Scn1b/Kcnc2/Kcnd2/Scn1a/Ywhah/Cacnb3/Scn2b/Cacnb4/Fkbp1b/Scn2a/Kcnc4/Kcna2/Ank3/Cntnap2/Kcnip1/Grin2a/Kcnh7/Fgf13/Tac1/Cntnap1/Scn3b/Cnr1/Scn3a/Kcnmb4/Jup/Dpp6/Kcnn2/Chrnb2/Nrcam/Rapgef4/Cacna1i/Ntrk3
GO:0051968	positive regulation of synaptic transmission, glutamatergic	17/1129	1.95671e-10	1.13594e-08	Grin1/Cacng5/Nrxn1/Grin2a/Reln/Nlgn3/Adcyap1/Cacng2/Dtnbp1/Tshz3/Cacng3/Cacng4/Gria4/Iqsec2/Ntrk1/Nlgn1/Shank3
GO:0050770	regulation of axonogenesis	44/1129	3.55779e-10	2.03824e-08	Thy1/Grin1/Mapt/Sema6a/Chn1/L1cam/Robo2/Nefl/Pak1/Gdi1/Cdk5r1/Pou4f2/Limk1/Dbn1/Mt3/Fgf13/Cacna1a/Nefm/Ret/Pafah1b1/Islr2/Pak3/Shtn1/Plxnc1/Slitrk1/Sema6b/Cntn2/Bdnf/Sema3e/Cdh4/Rtn4r/Dscam/Lrrc4c/Ntrk3/Sema6d/Sema4f/Sema5a/Trim46/Rnd2/Bcl11a/Robo1/Nrg1/Omg/Fn1
GO:0042330	taxis	72/1129	4.11159e-10	2.32492e-08	Scn1b/Dpysl2/Tubb3/Gap43/Vstm2l/Sema6a/Cxcl14/Chn1/Kif5c/L1cam/Cx3cl1/Robo2/Emb/Myh10/Pax6/Cntn1/Ank3/Crmp1/Fgf1/Cdk5r1/Pou4f2/Reln/Vegfb/Dusp3/Ppia/Apbb2/Lgi1/Ripor2/Alcam/Epha5/Usp14/Scg2/Efna3/Il34/Kif5a/Pde4b/Opn4/Kif5b/Shh/Nrcam/Vav3/Plxnc1/Sema6b/Cntn2/Bdnf/Ephb1/Sema3e/Cmtm8/Klf7/Cdh4/Rtn4r/Dpysl5/Dscam/Flrt2/Ntrk3/Sema6d/Sema4f/Sema5a/Ntrk1/Cdh13/Rab13/Pdgfa/Etv1/Tenm2/Robo1/Dcc/Nrg1/Pdgf…
GO:0006935	chemotaxis	71/1129	5.01713e-10	2.80059e-08	Scn1b/Dpysl2/Tubb3/Gap43/Vstm2l/Sema6a/Cxcl14/Chn1/Kif5c/L1cam/Cx3cl1/Robo2/Emb/Myh10/Pax6/Cntn1/Ank3/Crmp1/Fgf1/Cdk5r1/Pou4f2/Reln/Vegfb/Dusp3/Ppia/Apbb2/Lgi1/Ripor2/Alcam/Epha5/Usp14/Scg2/Efna3/Il34/Kif5a/Pde4b/Kif5b/Shh/Nrcam/Vav3/Plxnc1/Sema6b/Cntn2/Bdnf/Ephb1/Sema3e/Cmtm8/Klf7/Cdh4/Rtn4r/Dpysl5/Dscam/Flrt2/Ntrk3/Sema6d/Sema4f/Sema5a/Ntrk1/Cdh13/Rab13/Pdgfa/Etv1/Tenm2/Robo1/Dcc/Nrg1/Pdgfra/Pt…
GO:0006813	potassium ion transport	42/1129	5.46534e-10	3.01216e-08	Kcnip4/Atp1b1/Kcnc2/Kcnc1/Kcnd2/Kcnq2/Calm2/Dpp10/Kcnc4/Kcna2/Adora1/Rgs4/Ank3/Kcna6/Calm1/Kcnip1/Kcnq3/Kcnab3/Slc24a2/Neto2/Calm3/Adcyap1/Slc24a3/Kcnh7/Kcnj3/Kcnmb4/Nalcn/Dpp6/Rgs7/Kif5b/Kcnn2/Kcnk9/Akap6/Hcn2/Kcnab1/Kcns2/Kcnip2/Abcc8/Kcnb2/Kcnh1/Kcnj11/Wnk3
GO:0007613	memory	36/1129	6.07875e-10	3.30836e-08	Camk2n1/Map1a/Grin1/Mapt/Snap25/Scn2a/Syt11/Rcan2/Pja2/Brinp1/Grin2a/Reln/Plcb1/Tafa2/Syt4/Slc24a2/Fgf13/Tac1/Jph3/Cnr1/Crhr1/Cux2/Comt/Slc6a1/Chrnb2/Grm7/Bdnf/Chst10/Asic1/Abcc8/Nrg1/Shisa7/Sorcs3/Shank3/Ptn/S100b
GO:0048813	dendrite morphogenesis	45/1129	6.31393e-10	3.39393e-08	Sult4a1/Ywhah/Grin1/Elavl4/Arhgap44/Ctnnd2/Cntnap2/Rbfox2/Cdk5r1/Stau2/Dnm3/Reln/Mapk8ip2/Camk2a/Nlgn3/Dbn1/Marcks/Chrna3/Tanc2/Kndc1/Epha5/Cacna1a/Dtnbp1/Fyn/Btbd3/Hecw2/Pafah1b1/Dclk1/Cux2/Pak3/Grip1/Ctnna2/Hecw1/Srcin1/Chrnb2/Tnik/Slitrk5/Ephb1/Klf7/Dscam/Nlgn1/Robo1/Cit/Shank3/Ptn
GO:0062237	protein localization to postsynapse	22/1129	6.59516e-10	3.45968e-08	Nsg1/Stx1b/Grin1/Arhgap44/Cplx1/Snap25/Mapk10/Nptx1/Snap47/Dlg2/Grin2a/Camk2a/Lgi1/Adam22/Hras/Nptxr/Cacng2/Cacng3/Grip1/Tnik/Rapgef4/Iqsec2
GO:1903539	protein localization to postsynaptic membrane	22/1129	6.59516e-10	3.45968e-08	Nsg1/Stx1b/Grin1/Arhgap44/Cplx1/Snap25/Mapk10/Nptx1/Snap47/Dlg2/Grin2a/Camk2a/Lgi1/Adam22/Hras/Nptxr/Cacng2/Cacng3/Grip1/Tnik/Rapgef4/Iqsec2
GO:0071805	potassium ion transmembrane transport	38/1129	7.36132e-10	3.81562e-08	Kcnip4/Atp1b1/Kcnc2/Kcnc1/Kcnd2/Kcnq2/Calm2/Dpp10/Kcnc4/Kcna2/Rgs4/Ank3/Kcna6/Calm1/Kcnip1/Kcnq3/Kcnab3/Slc24a2/Neto2/Calm3/Slc24a3/Kcnh7/Kcnj3/Nalcn/Dpp6/Rgs7/Kcnn2/Kcnk9/Akap6/Hcn2/Kcnab1/Kcns2/Kcnip2/Abcc8/Kcnb2/Kcnh1/Kcnj11/Wnk3
GO:0035725	sodium ion transmembrane transport	32/1129	7.88257e-10	4.03773e-08	Fgf12/Scn1b/Atp1b1/Fxyd7/Scn1a/Ywhah/Scn2b/Scn2a/Ank3/Slc6a17/Slc8a1/Plcb1/Asic2/Fgf11/Slc24a2/Neto2/Slc24a3/Fgf13/Scn3b/Hecw2/Scn3a/Slc6a1/Nalcn/Hecw1/Kif5b/Hcn2/Atp2b4/Glrx/Slc6a15/Asic1/Fgf14/Wnk3
GO:0061387	regulation of extent of cell growth	34/1129	8.24922e-10	4.17641e-08	Dpysl2/Olfm1/Mapt/Sema6a/L1cam/Pak1/Gdi1/Cdk5r1/Pou4f2/Limk1/Dbn1/Mt3/Fgf13/Pafah1b1/Barhl2/Islr2/Ttl/Shtn1/Sema6b/Bdnf/Sema3e/Cdh4/Rtn4r/Dscam/Ntrk3/Sema6d/Sema4f/Sema5a/Trim46/Rnd2/Bcl11a/Nrg1/Omg/Fn1
GO:0016358	dendrite development	61/1129	9.9074e-10	4.95825e-08	Sult4a1/Map1a/Ywhah/Grin1/Elavl4/Arhgap44/Ctnnd2/Pak1/Cntnap2/Rbfox2/Cdk5r1/Klhl1/Actl6b/Stau2/Dnm3/Reln/Mapk8ip2/Camk2a/Nlgn3/Dbn1/Marcks/Chrna3/Tanc2/Kndc1/Epha5/Cacna1a/Dtnbp1/Fyn/Btbd3/Palm/Hecw2/Ppp1r9b/Pafah1b1/Asap1/Dclk1/Cux2/Pak3/Grip1/Ctnna2/Acsl4/Hecw1/Srcin1/Fat3/Chrnb2/Tnik/Slitrk5/Rapgef4/Bdnf/Ephb1/Mark1/Klf7/Dscam/Cobl/Camk1/Nlgn1/Bcl11a/Robo1/Nrg1/Cit/Shank3/Ptn
GO:0051932	synaptic transmission, GABAergic	21/1129	1.77186e-09	8.76666e-08	Htr1b/Phf24/Adora1/Pak1/Cntnap2/Usp46/Gabra2/Prkce/Tac1/Rac3/Cnr1/Slc6a1/Gabrg2/Gabra3/Kif5b/Gabrg3/Gabrg1/Bdnf/Plcl2/Nlgn1/Gabra4
GO:0006814	sodium ion transport	40/1129	2.16225e-09	1.0578e-07	Fgf12/Scn1b/Atp1b1/Fxyd7/Scn1a/Ywhah/Scn2b/Scn2a/Cntn1/Slc17a6/Ank3/Slc5a7/Slc6a17/Slc8a1/Plcb1/Asic2/Fgf11/Gnas/Sptbn4/Slc24a2/Neto2/Slc24a3/Fgf13/Slc10a4/Scn3b/Hecw2/Scn3a/Akt3/Slc6a1/Nalcn/Hecw1/Kif5b/Hcn2/Atp2b4/Glrx/Slc6a15/Asic1/Fgf14/Slc5a3/Wnk3
GO:0098742	cell-cell adhesion via plasma-membrane adhesion molecules	38/1129	3.31213e-09	1.60233e-07	Sparcl1/Kifap3/Vstm2l/Pcdh8/L1cam/Cx3cl1/Pcdh10/Robo2/Emb/Clstn2/Nrxn1/Lrfn5/Lrrc4b/Adgrl3/Alcam/Cdh6/Cadm3/Ret/Fat3/Mmp24/Pcdh19/Nrcam/Slitrk1/Tenm1/Mdga2/Pcdh18/Cdh4/Dscam/Lrrc4c/Kirrel3/Pcdh17/Cdh13/Nlgn1/Tenm2/Robo1/Nrg1/Myadm/Itga4
GO:0006816	calcium ion transport	56/1129	6.72476e-09	3.21754e-07	Snca/Atp1b1/Thy1/Cacnb3/Grin1/Cacnb4/Calm2/Atp2b2/Fkbp1b/Cacng5/Nol3/Hpca/Cx3cl1/Ubash3b/Myo5a/Rgs4/Stac2/Calm1/Slc8a1/Grin2a/Camk2a/Cbarp/Cacna2d2/Tmco1/Slc24a2/Calm3/Cacng2/Oprl1/Slc24a3/Jph4/Cacna1a/Prkce/Fyn/Jph3/Cacna1b/Cacng3/Pde4b/Nalcn/Homer2/Chrnb2/Cabp1/Micu3/Akap6/Anxa6/Cacng4/Itpr1/Atp2b4/Cacnb1/Cacna1i/Cachd1/Asic1/Orai3/Hspa2/Fgf14/Panx1/Wnk3
GO:1903305	regulation of regulated secretory pathway	35/1129	6.90299e-09	3.26691e-07	Chrna6/Apba1/Chrnb3/Cacnb4/Ncs1/Rims3/Syt7/Syt5/Htr1b/Syt11/Rims1/Rab3a/Syt6/Rab15/Rims4/Nrn1/Syt4/Cbarp/Pfn2/Chrna3/Apba2/Syt13/Cacna1a/Prkce/Dtnbp1/Crhr1/Syt3/Grm4/Chrnb2/Grm7/Stx1a/Cacna1i/Syt2/Nlgn1/Kcnh1
GO:0051962	positive regulation of nervous system development	59/1129	7.15209e-09	3.34841e-07	Mapt/L1cam/Cx3cl1/Robo2/Nefl/Pax6/Clstn2/Pak1/Nrxn1/Trim32/Gdi1/Stau2/Lrrc4b/Pou4f2/Limk1/Reln/Asic2/Nlgn3/Dbn1/Marcks/Adgrl3/Pafah1b1/Smarcd3/Lrrn1/Islr2/Il34/Cux2/Pak3/Adgrb2/Rnf112/Shh/Shtn1/Lrrtm1/Plxnc1/Slitrk1/Lrrtm3/Tnik/Bag1/Slitrk5/Bdnf/Ephb1/Cdh4/Dscam/Flrt2/Ntrk3/Sema5a/Ntrk1/Rnd2/Nlgn1/Vstm5/Bcl11a/Robo1/Zfp488/Nrg1/Shank3/Ptn/Prkch/Fn1/Gfap
GO:0008038	neuron recognition	18/1129	7.32408e-09	3.36833e-07	Gap43/Vstm2l/L1cam/Ndn/Robo2/Emb/Ywhaz/Cntnap2/Cdk5r1/Cnr1/Nrcam/Cntn2/Bdnf/Crtac1/Dscam/Sema5a/Robo1/Tnfrsf21
GO:0070588	calcium ion transmembrane transport	44/1129	7.34936e-09	3.36833e-07	Snca/Atp1b1/Thy1/Cacnb3/Grin1/Cacnb4/Calm2/Atp2b2/Fkbp1b/Nol3/Hpca/Cx3cl1/Ubash3b/Myo5a/Stac2/Calm1/Slc8a1/Grin2a/Cbarp/Tmco1/Slc24a2/Calm3/Cacng2/Oprl1/Slc24a3/Cacna1a/Prkce/Fyn/Jph3/Cacna1b/Cacng3/Pde4b/Nalcn/Cabp1/Micu3/Akap6/Cacng4/Itpr1/Atp2b4/Cacnb1/Asic1/Hspa2/Fgf14/Panx1
GO:0032414	positive regulation of ion transmembrane transporter activity	28/1129	8.01921e-09	3.59955e-07	Atp1b1/Kcnc2/Kcnc1/Cacnb3/Cacnb4/Calm2/Myo5a/Ank3/Stac2/Tcaf1/Calm1/Reln/Plcb1/Asic2/Nlgn3/Calm3/Cacng2/Cacng3/Kif5b/Akap6/Cacng4/Glrx/Hspa2/Abcc8/Fgf14/Kcnj11/Shank3/Wnk3
GO:0099072	regulation of postsynaptic membrane neurotransmitter receptor levels	28/1129	8.01921e-09	3.59955e-07	Nsg1/Stx1b/Arhgap44/Cacng5/Cplx1/Snap25/Mapk10/Hpca/Nptx1/Frrs1l/Snap47/Dlg2/Dnm3/Camk2a/Usp46/Lgi1/Adam22/Hras/Nptxr/Cacng2/Cacng3/Grip1/Caly/Cacng4/Tnik/Rapgef4/Iqsec2/Nrg1
GO:0044057	regulation of system process	77/1129	1.09627e-08	4.87055e-07	Fgf12/Stx1b/Prkar1b/Scn1b/Atp1b1/Dlgap3/Cacnb3/Scn2b/Grin1/Celf4/Calm2/Fkbp1b/Cacng5/Nol3/Cx3cl1/Nptx1/Kcnc4/Tppp/Adora1/Rims1/Rgs4/Cnih2/Pak1/Nrxn1/Dlgap1/Cntnap2/Rbfox2/Calm1/Slc8a1/Grin2a/Reln/Asic2/Nlgn3/Dbn1/Cacna2d2/Gnas/Sptbn4/Chrna3/Nptxr/Grm1/Thra/Calm3/Oprl1/Fgf13/Tac1/Scn3b/Tmem25/Tshz3/Crhr1/Cacna1b/Cux2/Comt/Pde4b/Crhbp/Jup/Kcnn2/Akap6/Anxa6/Cacng4/Rapgef4/Pde9a/Atp2b4/Stx1a/Nlgn1/Rg…
GO:0051963	regulation of synapse assembly	29/1129	1.12142e-08	4.93199e-07	Snca/Grin1/Nptx1/Clstn2/Nrxn1/Lrfn5/Stau2/Lrrc4b/Asic2/Nlgn3/Adgrl3/Lrrn1/Cux2/Adgrb2/Lrfn1/Chrnb2/Lrrtm1/Slitrk1/Lrrtm3/Slitrk5/Bdnf/Ephb1/Mdga2/Flrt2/Ntrk3/Ntrk1/Nlgn1/Vstm5/Fzd1
GO:1904064	positive regulation of cation transmembrane transport	32/1129	1.38898e-08	6.0476e-07	Snca/Atp1b1/Kcnc2/Kcnc1/Thy1/Cacnb3/Cacnb4/Calm2/Cx3cl1/Ank3/Stac2/Calm1/Reln/Plcb1/Asic2/Nlgn3/Calm3/Cacng2/Cacng3/Dpp6/Rgs7/Kif5b/Akap6/Cacng4/Glrx/Kcnip2/Hspa2/Abcc8/Fgf14/Kcnj11/Shank3/Wnk3
GO:0031346	positive regulation of cell projection organization	72/1129	1.46937e-08	6.33429e-07	Stmn2/Scn1b/Ndrg4/Grin1/Elavl4/Mapt/Pcp4/Fkbp1b/L1cam/Cx3cl1/Fez1/Robo2/Rit2/Nefl/Cntn1/Pak1/Kif3c/Gdi1/Stau2/Dnm3/Pou4f2/Limk1/Reln/Dbn1/Marcks/Hras/Carmil2/Adcyap1/Ripor2/Serpini1/Fyn/Cnr1/Palm/Ret/Pafah1b1/Kctd17/Islr2/Cux2/Pak3/Grip1/Plppr5/Shtn1/Gprc5b/Plxnc1/Slitrk1/Itpr1/Tnik/Fut9/Dzip1/Bdnf/Coro1c/Ccdc88a/Tenm1/Cdh4/Tgfb3/Dscam/Trim67/Cobl/Ntrk3/Sema5a/Camk1/Ntrk1/Rnd2/Nlgn1/Bcl11a/Rgs2/R…
GO:0030516	regulation of axon extension	30/1129	1.49031e-08	6.3616e-07	Dpysl2/Olfm1/Mapt/Sema6a/L1cam/Pak1/Gdi1/Cdk5r1/Pou4f2/Limk1/Dbn1/Mt3/Pafah1b1/Barhl2/Islr2/Ttl/Shtn1/Sema6b/Bdnf/Sema3e/Cdh4/Rtn4r/Dscam/Ntrk3/Sema6d/Sema4f/Sema5a/Trim46/Nrg1/Fn1
GO:0034767	positive regulation of ion transmembrane transport	34/1129	1.56933e-08	6.57006e-07	Snca/Atp1b1/Kcnc2/Kcnc1/Thy1/Cacnb3/Cacnb4/Calm2/Cx3cl1/Myo5a/Ank3/Stac2/Tcaf1/Calm1/Reln/Plcb1/Asic2/Nlgn3/Calm3/Cacng2/Cacng3/Dpp6/Rgs7/Kif5b/Akap6/Cacng4/Glrx/Kcnip2/Hspa2/Abcc8/Fgf14/Kcnj11/Shank3/Wnk3
GO:0048675	axon extension	34/1129	1.56933e-08	6.57006e-07	Dpysl2/Olfm1/Mapt/Sema6a/L1cam/Ndn/Pak1/Gdi1/Cdk5r1/Pou4f2/Limk1/Nlgn3/Dbn1/Mt3/Pafah1b1/Barhl2/Islr2/Dclk1/Ttl/Shtn1/Sema6b/Hsp90ab1/Bdnf/Sema3e/Cdh4/Rtn4r/Dscam/Ntrk3/Sema6d/Sema4f/Sema5a/Trim46/Nrg1/Fn1
GO:0007214	gamma-aminobutyric acid signaling pathway	13/1129	2.04567e-08	8.48273e-07	Gabbr2/Cacnb4/Phf24/Gabra2/Cacna1a/Gabrg2/Gabra3/Gabrg3/Gabrg1/Bdnf/Plcl2/Gabra4/Shisa7
GO:0072657	protein localization to membrane	91/1129	2.14202e-08	8.79843e-07	Kcnip4/Nsg1/Stx1b/Atp1b1/Thy1/Glrb/Cacnb3/Rab3c/Grin1/Gpr158/Epb41l3/Arhgap44/Cplx1/Snap25/Mapk10/Hpca/Dpp10/Emc10/Nptx1/Myo5a/Clip3/Adora1/Dmtn/Snap47/Rab3a/Ank3/Stac2/Pak1/Ank1/Nrxn1/Golga7b/Dlg2/Rab15/Tcaf1/Gdi1/Cdk5r1/Reep1/Grin2a/Reln/Camk2a/Zdhhc22/Dbn1/Lgi1/Nrxn2/Sptbn4/Adam22/Hras/Necab2/Nptxr/Cacng2/Tmeff1/Fgf13/Cacna1a/Trarg1/Lin7a/Scn3b/Fyn/Palm/Ppp1r9b/Cacng3/Jup/Grip1/Dpp6/Arhgef9/Ki…
GO:0099173	postsynapse organization	44/1129	2.8342e-08	1.15328e-06	Glrb/Grin1/Gap43/Rph3a/Arhgap44/Ctnnd2/Nptx1/Myh10/Nrxn1/Cntnap2/Cdk5r1/Stau2/Dnm3/Lrrc4b/Grin2a/Reln/Nlgn3/Dbn1/Marcks/Nrxn2/Nptxr/Sptbn2/Tanc2/Epha5/Dtnbp1/Cntnap1/Fyn/Pafah1b1/Cux2/Pak3/Arhgef9/Lrfn1/Srcin1/Lrrtm1/Nrcam/Rapgef4/Ephb1/Tanc1/Cnksr2/Ntrk3/Nlgn1/Shisa7/Shank3/Ptn
GO:0015850	organic hydroxy compound transport	35/1129	3.66365e-08	1.47699e-06	Snca/Chrna6/Nat8l/Pcp4/Syt7/Syt5/Myo5a/Sncg/Emb/Kcna2/Htr1b/Syt11/Rab3a/Syt6/Selenom/Syt4/Slc2a13/Syt13/Slc10a4/Dtnbp1/Tac1/Cnr1/Crhr1/Syt3/Slc29a4/Chrnb2/Pip4k2a/Smpd3/Stx1a/Grm2/Stard4/Syt2/Rab3b/Slc5a3/Nrg1
GO:0099601	regulation of neurotransmitter receptor activity	21/1129	3.87911e-08	1.54951e-06	Rasgrf1/Dlgap3/Rph3a/Cacng5/Nptx1/Cnih2/Nrxn1/Dlgap1/Grin2a/Reln/Mapk8ip2/Nlgn3/Nptxr/Neto2/Cacng2/Cacng3/Crhbp/Cacng4/Nlgn1/Shisa7/Shank3
GO:0002028	regulation of sodium ion transport	24/1129	5.91787e-08	2.3424e-06	Fgf12/Scn1b/Atp1b1/Fxyd7/Ywhah/Scn2b/Cntn1/Ank3/Slc8a1/Plcb1/Fgf11/Gnas/Sptbn4/Neto2/Fgf13/Scn3b/Hecw2/Akt3/Hecw1/Kif5b/Atp2b4/Glrx/Fgf14/Wnk3
GO:0032411	positive regulation of transporter activity	28/1129	6.27019e-08	2.4595e-06	Atp1b1/Kcnc2/Kcnc1/Cacnb3/Cacnb4/Calm2/Myo5a/Ank3/Stac2/Tcaf1/Calm1/Reln/Plcb1/Asic2/Nlgn3/Calm3/Cacng2/Cacng3/Kif5b/Akap6/Cacng4/Glrx/Hspa2/Abcc8/Fgf14/Kcnj11/Shank3/Wnk3
GO:0098698	postsynaptic specialization assembly	14/1129	6.77248e-08	2.6328e-06	Gap43/Nptx1/Nrxn1/Lrrc4b/Reln/Nlgn3/Nrxn2/Nptxr/Arhgef9/Lrfn1/Lrrtm1/Ntrk3/Nlgn1/Shank3
GO:2001259	positive regulation of cation channel activity	21/1129	8.31787e-08	3.20496e-06	Kcnc2/Kcnc1/Cacnb3/Cacnb4/Calm2/Ank3/Stac2/Calm1/Reln/Asic2/Nlgn3/Calm3/Cacng2/Cacng3/Kif5b/Akap6/Cacng4/Abcc8/Fgf14/Kcnj11/Shank3
GO:0071248	cellular response to metal ion	33/1129	9.02141e-08	3.44555e-06	Snca/Mmp9/Cpne4/Hpca/Syt7/Syt5/Nptx1/Syt11/Dmtn/Ank3/Nrxn1/Syt6/Dlg2/Grin2a/Syt4/Rasgrp2/Cpne8/Mt3/Syt13/Bnip3/Crhbp/Cpne9/Syt3/Cpne5/Cpne6/Shh/Smpd3/Glra2/Syt2/Tfap2a/Nlgn1/Kcnh1/Fn1
GO:0001764	neuron migration	37/1129	1.01984e-07	3.86122e-06	Scrt1/Olfm1/Tubb2a/Mapt/Sema6a/Ndn/Myh10/Pax6/Eomes/Cdk5r1/Spock1/Reln/Camk2a/Apbb2/Adgrl3/Astn1/Fgf13/Fyn/Pafah1b1/Barhl2/Dclk1/Lrp12/Ctnna2/Scrt2/Fat3/Shtn1/Cntn2/Mdga2/Mark1/Flrt2/Kirrel3/Ntrk3/Trim46/Dcc/Nrg1/Nr4a2/Tubb2b
GO:0140029	exocytic process	25/1129	1.14605e-07	4.30163e-06	Stx1b/Snca/Rab3c/Cplx2/Vamp1/Cplx1/Snap25/Syt7/Rims1/Dmtn/Snap47/Rab3a/Nrxn1/Rab15/Ywhaz/Camk2a/Sv2a/Trarg1/Stx1a/Syt2/Rab3b/Nlgn1/Rab13/Sytl2/Unc13c
GO:0034329	cell junction assembly	63/1129	1.21408e-07	4.51802e-06	Snca/Thy1/Grin1/Mapt/Gap43/Epb41l3/Ctnnd2/Nptx1/Dmtn/Clstn2/Nrxn1/Cntnap2/Lrfn5/Stau2/Dnm3/Lrrc4b/Reln/Asic2/Dusp3/Nlgn3/Nrxn2/Add2/Adgrl3/Gabra2/Nptxr/Sptbn2/Cdh6/Fgf13/Cacna1a/Cntnap1/Lgi2/Lrrn1/Cux2/Jup/Gabrg2/Adgrb2/Arhgef9/Lrfn1/Chrnb2/Lrrtm1/Slitrk1/Lrrtm3/Slitrk5/Bdnf/Coro1c/Ephb1/Mdga2/Ptprk/Flrt2/Kirrel3/Ntrk3/Ntrk1/Pcdh17/Nlgn1/Rab13/Vstm5/Nrg1/S100a10/Shank3/Fzd1/Prkch/Fn1/Cldn5
GO:0099565	chemical synaptic transmission, postsynaptic	26/1129	1.51675e-07	5.59657e-06	Stx1b/Prkar1b/Snca/Cacnb3/Grin1/Celf4/Cx3cl1/Anks1b/Adora1/Rims1/Rgs4/Nrxn1/Cntnap2/Grin2a/Reln/Mapk8ip2/Nlgn3/Dbn1/Chrna3/Insyn1/Tmem25/Cux2/Bdnf/Stx1a/Nlgn1/Shank3
GO:1990778	protein localization to cell periphery	62/1129	1.69231e-07	6.19186e-06	Kcnip4/Nsg1/Stx1b/Atp1b1/Cacnb3/Rab3c/Grin1/Gpr158/Epb41l3/Arhgap44/Cplx1/Snap25/Mapk10/Dpp10/Gnai1/Nptx1/Myo5a/Clip3/Snap47/Rab3a/Ank3/Stac2/Ank1/Nrxn1/Dlg2/Rab15/Grin2a/Camk2a/Zdhhc22/Lgi1/Sptbn4/Adam22/Hras/Nptxr/Cacng2/Fgf13/Trarg1/Lin7a/Scn3b/Palm/Ppp1r9b/Cacng3/Jup/Grip1/Dpp6/Kif5b/Tnik/Rapgef4/Ccdc88a/Atp2b4/Pid1/Iqsec2/Sqstm1/Rab3b/Rab13/Kcnb2/Lypd1/Sytl2/Kcnj11/S100a10/Myadm/Wnk3
GO:0007188	adenylate cyclase-modulating G protein-coupled receptor signaling pathway	28/1129	1.804e-07	6.49141e-06	Adcy2/Gabbr2/Gnai1/Rit2/Htr1b/Adora1/Gpr26/Gnas/Pde4a/Adgrl3/Adcyap1/Oprl1/Cnr1/Palm/Crhr1/Gnal/Pde4b/Adgrb2/Grm4/Htr1d/Grm7/Rapgef4/Atp2b4/Adcy3/Rgs2/Adgrl4/Pde10a/Akap12
GO:0008277	regulation of G protein-coupled receptor signaling pathway	28/1129	1.804e-07	6.49141e-06	Stmn1/Snca/Arrb1/Htr1b/Phf24/Rgs4/Tmod2/Ywhab/Plcb1/Camk2a/Pde4a/Kctd8/Gprasp1/Necab2/Adcyap1/Oprl1/Ppp1r9b/Pde4b/Homer2/Rgs7/Cntn2/Grk3/Atp2b4/Rgs10/Gpr27/Rgs2/Kctd12/Pde10a
GO:0008361	regulation of cell size	40/1129	1.98686e-07	7.09081e-06	Dpysl2/Olfm1/Mapt/Atp2b2/Sema6a/L1cam/Pak1/Gdi1/Cdk5r1/Pou4f2/Limk1/Dbn1/Mt3/Fgf13/Ret/Pafah1b1/Barhl2/Islr2/Akt3/Ttl/Shtn1/Sema6b/Hsp90ab1/Bdnf/Sema3e/Cdh4/Rtn4r/Dscam/Ntrk3/Sema6d/Sema4f/Sema5a/Trim46/Rnd2/Bcl11a/Nrg1/Omg/Shank3/Wnk3/Fn1
GO:2000649	regulation of sodium ion transmembrane transporter activity	18/1129	2.04908e-07	7.25341e-06	Fgf12/Scn1b/Atp1b1/Fxyd7/Ywhah/Scn2b/Ank3/Plcb1/Fgf11/Neto2/Fgf13/Scn3b/Hecw2/Hecw1/Kif5b/Glrx/Fgf14/Wnk3
GO:0050905	neuromuscular process	34/1129	2.34753e-07	8.24286e-06	Fgf12/Uchl1/Map1a/Glrb/Scn1a/Adarb1/Grin1/Atp2b2/Myo5a/Nefl/Myh10/Pou4f1/Rbfox1/Stac2/Nrxn1/Cntnap2/Rbfox2/Pou4f2/Grin2a/Nlgn3/Dbn1/Jph4/Cacna1a/Cntnap1/Rac3/Jph3/Pafah1b1/Tshz3/Ctnna2/Itpr1/Fgf14/Nrg1/Kcnh1/Shank3
GO:0055074	calcium ion homeostasis	53/1129	2.46141e-07	8.57358e-06	Snca/Camk2n1/Atp1b1/Thy1/Cacnb3/Grin1/Rap1gds1/Cacnb4/Calm2/Atp2b2/Fkbp1b/Nol3/Calb2/Gng3/Cx3cl1/Ubash3b/Myo5a/Calm1/Slc8a1/Grin2a/Sv2a/Gnas/Tmem178/Tmco1/Grm1/Slc24a2/Calm3/Adcyap1/Vapb/Oprl1/Slc24a3/Cacna1a/Prkce/Tac1/Fyn/Jph3/Crhr1/Cacna1b/Bnip3/Kctd17/Tfap2b/Cib2/Micu3/Akap6/Anxa6/Itpr1/Smpd3/Atp2b4/Bok/Cacna1i/Kcnh1/Pdgfra/S100b
GO:2000300	regulation of synaptic vesicle exocytosis	22/1129	2.60747e-07	9.01025e-06	Chrna6/Apba1/Chrnb3/Cacnb4/Ncs1/Rims3/Htr1b/Rims1/Rab3a/Rims4/Nrn1/Syt4/Pfn2/Chrna3/Apba2/Prkce/Dtnbp1/Grm4/Chrnb2/Grm7/Nlgn1/Kcnh1
GO:0050767	regulation of neurogenesis	65/1129	2.73158e-07	9.36479e-06	Thy1/Ywhah/Mapt/Sema6a/L1cam/Cx3cl1/Robo2/Nefl/Pax6/Pou4f1/Pak1/Trim32/Gdi1/Cdk5r1/Lingo1/Stau2/Brinp1/Pou4f2/Limk1/Reln/Id4/Syt4/Dbn1/Marcks/Mt3/Adcyap1/Fgf13/Pafah1b1/Smarcd3/Islr2/Il34/Cux2/Pak3/Rnf112/Shh/Shtn1/Plxnc1/Slitrk1/Sema6b/Tnik/Bag1/Bdnf/Sema3e/Cdh4/Rtn4r/Dscam/Ntrk3/Sema6d/Sema4f/Sema5a/Trim46/Rnd2/Bcl11a/Abcc8/Robo1/Zfp488/Nrg1/Cit/Hey1/S100a10/Shank3/Ptn/Prkch/Fn1/Gfap
GO:0051953	negative regulation of amine transport	11/1129	3.17666e-07	1.08056e-05	Snca/Myo5a/Htr1b/Syt11/Adora1/Rgs4/Syt4/Cnr1/Crhr1/Grm7/Rgs2
GO:1902305	regulation of sodium ion transmembrane transport	19/1129	3.75623e-07	1.2678e-05	Fgf12/Scn1b/Atp1b1/Fxyd7/Ywhah/Scn2b/Ank3/Plcb1/Fgf11/Neto2/Fgf13/Scn3b/Hecw2/Hecw1/Kif5b/Atp2b4/Glrx/Fgf14/Wnk3
GO:0032535	regulation of cellular component size	58/1129	3.84873e-07	1.28903e-05	Dpysl2/Olfm1/Mapt/Atp2b2/Sema6a/Cyfip2/Sptb/L1cam/Nefl/Dmtn/Pak1/Gdi1/Tmod2/Cdk5r1/Pou4f2/Limk1/Dbn1/Add2/Pfn2/Carmil2/Mt3/Pdxp/Tmsb10/Fgf13/Prkce/Nefm/Ret/Pafah1b1/Barhl2/Islr2/Akt3/Pak3/Ttl/Shtn1/Sema6b/Hsp90ab1/Cntn2/Bdnf/Tenm1/Sema3e/Cdh4/Rtn4r/Dscam/Capn1/Ntrk3/Sema6d/Sema4f/Sema5a/Trim46/Rab3b/Rnd2/Bcl11a/Nrg1/Omg/Shank3/Myadm/Wnk3/Fn1
GO:0098609	cell-cell adhesion	81/1129	4.67529e-07	1.55391e-05	Sparcl1/Thy1/Kifap3/Vstm2l/Cyfip2/Pcdh8/Ctnnd2/L1cam/Cx3cl1/Prkar1a/Ubash3b/Pcdh10/Robo2/Emb/Podxl2/Dmtn/Clstn2/Cntn1/Ank3/Rap1gap/Nrxn1/Dlg2/Cdk5r1/Lrfn5/Lrrc4b/Dusp3/Nlgn3/Ppia/Gnas/Add2/Adgrl3/Astn1/Carmil2/Ripor2/Alcam/Cdh6/Cadm3/Ret/Jup/Ctnna2/Cd83/Fat3/Mmp24/Shh/Pcdh19/Nrcam/Rasgrp1/Slitrk1/Fut9/Cntn2/Tenm1/Mdga2/Pcdh18/Shb/Ass1/Cdh4/Cd200/Dscam/Lrrc4c/Kirrel3/Ccdc88b/Capn1/Megf11/Pcdh17/Cd…
GO:0021953	central nervous system neuron differentiation	34/1129	5.24508e-07	1.73008e-05	Cend1/Scn1b/Adarb1/Elavl4/Atp2b2/Pax6/Eomes/Pou4f1/Nrxn1/Lingo1/Spock1/Id4/Sptbn4/Faim2/Kndc1/Cacna1a/Rac3/Pafah1b1/Dclk1/B4galt6/Nhlh2/Chrnb2/Shh/Hsp90ab1/Cntn2/Ephb1/Bhlhe22/Tfap2a/Sox4/Dcc/Nr4a2/Sox5/B4galt5/Shank3
GO:0099084	postsynaptic specialization organization	17/1129	5.36598e-07	1.75665e-05	Gap43/Nptx1/Nrxn1/Cntnap2/Lrrc4b/Reln/Nlgn3/Dbn1/Nrxn2/Nptxr/Cntnap1/Arhgef9/Lrfn1/Lrrtm1/Ntrk3/Nlgn1/Shank3
GO:0099640	axo-dendritic protein transport	8/1129	6.25814e-07	2.03343e-05	Map1a/Kif5c/Myo5a/Dlg2/Kif5a/Kif5b/Kif3a/Rab27b
GO:0050805	negative regulation of synaptic transmission	21/1129	6.39994e-07	2.04892e-05	Mapt/Celf4/Gnai1/Myo5a/Htr1b/Adora1/Cntnap2/Stau2/Syt4/Nlgn3/Slc24a2/Tmem25/Gnal/Slc6a1/Rapgef4/Bdnf/Iqsec2/Asic1/Pcdh17/Sorcs3/Shank3
GO:0051965	positive regulation of synapse assembly	21/1129	6.39994e-07	2.04892e-05	Clstn2/Nrxn1/Stau2/Lrrc4b/Asic2/Nlgn3/Adgrl3/Lrrn1/Cux2/Adgrb2/Lrrtm1/Slitrk1/Lrrtm3/Slitrk5/Bdnf/Ephb1/Flrt2/Ntrk3/Ntrk1/Nlgn1/Vstm5
GO:0099068	postsynapse assembly	14/1129	6.7419e-07	2.14265e-05	Gap43/Nptx1/Nrxn1/Lrrc4b/Reln/Nlgn3/Nrxn2/Nptxr/Arhgef9/Lrfn1/Lrrtm1/Ntrk3/Nlgn1/Shank3
GO:0007600	sensory perception	63/1129	7.39021e-07	2.33167e-05	Prkar1b/Uchl1/Map1a/Kcnd2/Glrb/Scn1a/Cacnb3/Grin1/Cacnb4/Atp2b2/Kcnc4/Ndn/Myo5a/Kcna2/Phf24/Adora1/Pou4f1/Rab3a/Dlg2/Coch/Pou4f2/Grin2a/Asic2/Gnas/Sptbn4/Pde4a/Sobp/Grm1/Adcyap1/Ripor2/Oprl1/Cacna1a/Tac1/Hsf4/Fyn/Cnr1/Tshz3/Cacna1b/Scn3a/Gnal/Comt/Homer2/Opn4/Chrnb2/Mmp24/Retreg1/Cabp1/Cdkn2d/Grm7/Ephb1/Lxn/Asic1/Sema5a/Ntrk1/Tfap2a/Adcy3/Crybb1/Irx5/Fabp5/Cryaa/Cryba4/Cryba1/Cryba2
GO:0071241	cellular response to inorganic substance	34/1129	7.71304e-07	2.41601e-05	Snca/Mmp9/Kcnc2/Cpne4/Hpca/Syt7/Syt5/Nptx1/Syt11/Dmtn/Ank3/Nrxn1/Syt6/Dlg2/Grin2a/Syt4/Rasgrp2/Cpne8/Mt3/Syt13/Bnip3/Crhbp/Cpne9/Syt3/Cpne5/Cpne6/Shh/Smpd3/Glra2/Syt2/Tfap2a/Nlgn1/Kcnh1/Fn1
GO:0072507	divalent inorganic cation homeostasis	55/1129	8.07728e-07	2.51204e-05	Snca/Camk2n1/Atp1b1/Thy1/Cacnb3/Grin1/Rap1gds1/Cacnb4/Calm2/Atp2b2/Fkbp1b/Nol3/Calb2/Gng3/Cx3cl1/Ubash3b/Myo5a/Ank3/Calm1/Slc8a1/Grin2a/Sv2a/Gnas/Tmem178/Tmco1/Grm1/Slc24a2/Mt3/Calm3/Adcyap1/Vapb/Oprl1/Slc24a3/Cacna1a/Prkce/Tac1/Fyn/Jph3/Crhr1/Cacna1b/Bnip3/Kctd17/Tfap2b/Cib2/Micu3/Akap6/Anxa6/Itpr1/Smpd3/Atp2b4/Bok/Cacna1i/Kcnh1/Pdgfra/S100b
GO:0060079	excitatory postsynaptic potential	23/1129	8.65586e-07	2.67288e-05	Stx1b/Prkar1b/Snca/Cacnb3/Grin1/Celf4/Adora1/Rims1/Rgs4/Nrxn1/Cntnap2/Grin2a/Reln/Mapk8ip2/Nlgn3/Dbn1/Chrna3/Tmem25/Cux2/Bdnf/Stx1a/Nlgn1/Shank3
GO:0006874	cellular calcium ion homeostasis	50/1129	8.95184e-07	2.74481e-05	Snca/Atp1b1/Thy1/Cacnb3/Grin1/Rap1gds1/Cacnb4/Calm2/Atp2b2/Fkbp1b/Nol3/Calb2/Gng3/Cx3cl1/Ubash3b/Myo5a/Calm1/Slc8a1/Grin2a/Sv2a/Tmem178/Tmco1/Grm1/Slc24a2/Calm3/Adcyap1/Vapb/Oprl1/Slc24a3/Cacna1a/Prkce/Tac1/Fyn/Jph3/Crhr1/Cacna1b/Bnip3/Kctd17/Cib2/Micu3/Akap6/Anxa6/Itpr1/Smpd3/Atp2b4/Bok/Cacna1i/Kcnh1/Pdgfra/S100b
GO:0007215	glutamate receptor signaling pathway	16/1129	9.33132e-07	2.84116e-05	Grin1/Cx3cl1/Frrs1l/Cdk5r1/Grin2a/Plcb1/Camk2a/Necab2/Grm1/Fyn/Homer2/Grm4/Grm7/Dagla/Grm2/Shank3
GO:2000463	positive regulation of excitatory postsynaptic potential	15/1129	1.04572e-06	3.16184e-05	Stx1b/Prkar1b/Cacnb3/Grin1/Rims1/Rgs4/Nrxn1/Grin2a/Reln/Nlgn3/Dbn1/Cux2/Stx1a/Nlgn1/Shank3
GO:0019228	neuronal action potential	13/1129	1.08654e-06	3.26263e-05	Fgf12/Kcnd2/Scn1a/Scn2a/Kcnc4/Kcna2/Ank3/Cntnap2/Scn3a/Kcnmb4/Dpp6/Rapgef4/Cacna1i
GO:0017156	calcium-ion regulated exocytosis	20/1129	1.14595e-06	3.41745e-05	Stx1b/Snap25/Rims3/Syt7/Syt5/Syn2/Syt11/Rims1/Rab3a/Syt6/Syt4/Cbarp/Syt13/Cacna1a/Syt3/Rapgef4/Stx1a/Cacna1i/Syt2/Unc13c
GO:0031503	protein-containing complex localization	40/1129	1.27855e-06	3.78694e-05	Nsg1/Stx1b/Arhgap44/Cacng5/Cplx1/Snap25/Mapk10/Hpca/Kif5c/Nptx1/Anks1b/Snap47/Cnih2/Nrxn1/Dlg2/Stau2/Dnm3/Reln/Camk2a/Usp46/Dbn1/Lgi1/Adam22/Hras/Nptxr/Cacng2/Cacng3/Kif5a/Grip1/Kif5b/Nacc2/Akap6/Caly/Cacng4/Tnik/Dzip1/Rapgef4/Iqsec2/Nlgn1/Nrg1
GO:0048791	calcium ion-regulated exocytosis of neurotransmitter	11/1129	1.36761e-06	4.02335e-05	Stx1b/Snap25/Rims3/Syt7/Syt5/Rims1/Syt6/Syt4/Cacna1a/Syt2/Unc13c
GO:0097479	synaptic vesicle localization	19/1129	1.49212e-06	4.3602e-05	Syn1/Snca/Dpysl2/Kif5c/Syn2/Cnih2/Rab3a/Nrxn1/Dnm3/Syt4/Nlgn3/Dtnbp1/Lin7a/Kif5a/Kif5b/Btbd8/Trim46/Pcdh17/Nlgn1
GO:0051480	regulation of cytosolic calcium ion concentration	38/1129	1.57886e-06	4.5829e-05	Snca/Thy1/Cacnb3/Grin1/Calm2/Atp2b2/Fkbp1b/Nol3/Calb2/Gng3/Cx3cl1/Ubash3b/Myo5a/Calm1/Slc8a1/Grin2a/Tmem178/Grm1/Slc24a2/Calm3/Adcyap1/Oprl1/Cacna1a/Prkce/Tac1/Fyn/Jph3/Crhr1/Cacna1b/Cib2/Akap6/Itpr1/Smpd3/Atp2b4/Bok/Cacna1i/Kcnh1/Pdgfra
GO:0099175	regulation of postsynapse organization	27/1129	1.68828e-06	4.86807e-05	Grin1/Arhgap44/Nptx1/Nrxn1/Cdk5r1/Stau2/Dnm3/Lrrc4b/Reln/Nlgn3/Dbn1/Marcks/Tanc2/Dtnbp1/Fyn/Pafah1b1/Cux2/Pak3/Lrfn1/Srcin1/Lrrtm1/Nrcam/Rapgef4/Tanc1/Ntrk3/Nlgn1/Shank3
GO:1903169	regulation of calcium ion transmembrane transport	28/1129	1.8538e-06	5.31016e-05	Snca/Atp1b1/Thy1/Cacnb3/Cacnb4/Calm2/Fkbp1b/Nol3/Hpca/Cx3cl1/Ubash3b/Myo5a/Stac2/Calm1/Slc8a1/Cbarp/Calm3/Oprl1/Cacna1a/Prkce/Fyn/Jph3/Pde4b/Cabp1/Akap6/Cacnb1/Hspa2/Fgf14
GO:0034764	positive regulation of transmembrane transport	37/1129	1.89708e-06	5.39862e-05	Snca/Atp1b1/Kcnc2/Kcnc1/Thy1/Cacnb3/Cacnb4/Calm2/Cx3cl1/Myo5a/Clip3/Ank3/Stac2/Tcaf1/Calm1/Pou4f2/Reln/Plcb1/Asic2/Nlgn3/Calm3/Cacng2/Cacng3/Dpp6/Rgs7/Kif5b/Akap6/Cacng4/Glrx/Kcnip2/Hspa2/Acsl5/Abcc8/Fgf14/Kcnj11/Shank3/Wnk3
GO:0098693	regulation of synaptic vesicle cycle	8/1129	2.07807e-06	5.87526e-05	Syn1/Prkar1b/Pls3/Nrxn1/Cdk5r1/Slc10a4/Rapgef4/Rab3b
GO:0071277	cellular response to calcium ion	20/1129	2.10838e-06	5.9225e-05	Cpne4/Hpca/Syt7/Syt5/Syt11/Dmtn/Nrxn1/Syt6/Syt4/Rasgrp2/Cpne8/Syt13/Crhbp/Cpne9/Syt3/Cpne5/Cpne6/Syt2/Nlgn1/Kcnh1
GO:0098840	protein transport along microtubule	9/1129	2.18814e-06	6.06825e-05	Map1a/Kif5c/Myo5a/Clip3/Dlg2/Kif5a/Kif5b/Kif3a/Rab27b
GO:0099118	microtubule-based protein transport	9/1129	2.18814e-06	6.06825e-05	Map1a/Kif5c/Myo5a/Clip3/Dlg2/Kif5a/Kif5b/Kif3a/Rab27b
GO:0090066	regulation of anatomical structure size	67/1129	2.26064e-06	6.22963e-05	Dpysl2/Olfm1/Mapt/Atp2b2/Sema6a/Cyfip2/Sptb/L1cam/Cx3cl1/Nefl/Htr1b/Adora1/Dmtn/Pak1/Gdi1/Tmod2/Cdk5r1/Slc8a1/Pou4f2/Limk1/Asic2/Dbn1/Add2/Pfn2/Carmil2/Mt3/Pdxp/Adcyap1/Tmsb10/Fgf13/Prkce/Nefm/Ret/Pafah1b1/Barhl2/Islr2/Akt3/Pak3/Ttl/Htr1d/Shtn1/Sema6b/Hsp90ab1/Smpd3/Cntn2/Bdnf/Tenm1/Sema3e/Cdh4/Rtn4r/Dscam/Capn1/Ntrk3/Sema6d/Sema4f/Sema5a/Trim46/Rab3b/Rnd2/Bcl11a/Rgs2/Nrg1/Omg/Shank3/Myadm/Wnk3/F…
GO:0060284	regulation of cell development	75/1129	2.32966e-06	6.37946e-05	Thy1/Ttc3/Ywhah/Mapt/Sema6a/L1cam/Cx3cl1/Robo2/Nefl/Pax6/Dmtn/Pou4f1/Pak1/Trim32/Gdi1/Cdk5r1/Lingo1/Stau2/Brinp1/Pou4f2/Limk1/Reln/Plcb1/Id4/Syt4/Dbn1/Marcks/Mt3/Adcyap1/Fgf13/Rac3/Ret/Pafah1b1/Smarcd3/Islr2/Il34/Cux2/Pak3/Rnf112/Shh/Shtn1/Grb14/Plxnc1/Slitrk1/Sema6b/Tnik/Bag1/Bdnf/Coro1c/Sema3e/Shb/Cdh4/Rtn4r/Dscam/Ntrk3/Sema6d/Sema4f/Sema5a/Trim46/Rnd2/Bcl11a/Abcc8/Robo1/Zfp488/Nrg1/Cit/Hey1/S1…
GO:2000311	regulation of AMPA receptor activity	11/1129	2.5942e-06	7.05946e-05	Cacng5/Cnih2/Nrxn1/Reln/Mapk8ip2/Nlgn3/Cacng2/Cacng3/Cacng4/Nlgn1/Shank3
GO:0060291	long-term synaptic potentiation	25/1129	2.64754e-06	7.07848e-05	Nsg1/Prkar1b/Snca/Snap25/Calb2/Nrgn/Adora1/Rims1/Snap47/Rab3a/Pak1/Grin2a/Reln/Nlgn3/Slc24a2/Tshz3/Crhr1/Lrrtm1/Cyp46a1/Sqstm1/Nlgn1/Shisa7/Shank3/Ptn/Gfap
GO:0033555	multicellular organismal response to stress	22/1129	2.64996e-06	7.07848e-05	Prkar1b/Cntnap2/Brinp1/Reln/Mapk8ip2/Usp46/Lrp11/Adcyap1/Cacna1a/Tac1/Ret/Crhr1/Gng7/Cacna1b/Comt/Grm7/Bdnf/Asic1/Ntrk1/Lypd1/Nr4a2/Shank3
GO:0043266	regulation of potassium ion transport	22/1129	2.64996e-06	7.07848e-05	Kcnip4/Atp1b1/Kcnc2/Kcnc1/Dpp10/Adora1/Rgs4/Ank3/Kcnip1/Kcnab3/Neto2/Adcyap1/Dpp6/Rgs7/Kif5b/Kcnn2/Akap6/Kcnab1/Kcns2/Kcnip2/Abcc8/Wnk3
GO:1901019	regulation of calcium ion transmembrane transporter activity	20/1129	2.82466e-06	7.49913e-05	Atp1b1/Cacnb3/Cacnb4/Calm2/Fkbp1b/Hpca/Myo5a/Stac2/Calm1/Cbarp/Calm3/Oprl1/Cacna1a/Jph3/Pde4b/Cabp1/Akap6/Cacnb1/Hspa2/Fgf14
GO:0032228	regulation of synaptic transmission, GABAergic	13/1129	2.99291e-06	7.89765e-05	Htr1b/Phf24/Adora1/Cntnap2/Usp46/Prkce/Tac1/Cnr1/Slc6a1/Kif5b/Bdnf/Plcl2/Nlgn1
GO:0097061	dendritic spine organization	25/1129	3.32773e-06	8.72828e-05	Grin1/Rph3a/Arhgap44/Ctnnd2/Cntnap2/Cdk5r1/Stau2/Dnm3/Grin2a/Reln/Nlgn3/Dbn1/Marcks/Tanc2/Epha5/Dtnbp1/Fyn/Pafah1b1/Cux2/Pak3/Srcin1/Ephb1/Tanc1/Nlgn1/Shank3
GO:0010038	response to metal ion	42/1129	3.36228e-06	8.76609e-05	Snca/Mmp9/Mapt/Cpne4/Calm2/Hpca/Syt7/Syt5/Nptx1/Syt11/Dmtn/Ank3/Nrxn1/Syt6/Dlg2/Gdi1/Calm1/Grin2a/Syt4/Rasgrp2/Cpne8/Mt3/Calm3/Syt13/Bnip3/Kcnmb4/Crhbp/Cpne9/Syt3/Cpne5/Cpne6/Shh/Pam/Smpd3/Glra2/Ass1/Syt2/Tfap2a/Nlgn1/Abcc8/Kcnh1/Fn1
GO:0060627	regulation of vesicle-mediated transport	74/1129	3.43571e-06	8.90422e-05	Vsnl1/Syn1/Stx1b/Prkar1b/Snca/Chrna6/Apba1/Lgi3/Ndrg4/Rab3c/Chrnb3/Cacnb4/Cplx2/Vamp1/Arhgap44/Cplx1/Hpca/Ncs1/Rims3/Arrb1/Syt7/Syt5/Myo5a/Rit2/Htr1b/Syt11/Inpp5f/Clip3/Rims1/Pls3/Rab3a/Rap1gap/Nrxn1/Syt6/Rab15/Cdk5r1/Rims4/Nrn1/Syt4/Usp46/Cbarp/Necab2/Pfn2/Chrna3/Apba2/Syt13/Cacna1a/Prkce/Slc10a4/Dtnbp1/Crhr1/Syt3/Grm4/Kif5b/Chrnb2/Lrrtm1/Caly/Smpd3/Grm7/Rapgef4/Ankrd13d/Stx1a/Glrx/Kif3a/Rab27b/…
GO:0043271	negative regulation of ion transport	28/1129	3.4581e-06	8.9092e-05	Fgf12/Snca/Mmp9/Cacnb3/Calm2/Fkbp1b/Myo5a/Htr1b/Syt11/Adora1/Rgs4/Ank3/Calm1/Cbarp/Calm3/Adcyap1/Oprl1/Prkce/Cnr1/Hecw2/Iscu/Acsl4/Hecw1/Cabp1/Grm7/Kcnab1/Rgs2/Wnk3
GO:1905475	regulation of protein localization to membrane	36/1129	3.72252e-06	9.46062e-05	Cacnb3/Arhgap44/Hpca/Dpp10/Myo5a/Clip3/Dmtn/Ank3/Stac2/Pak1/Nrxn1/Tcaf1/Gdi1/Cdk5r1/Camk2a/Dbn1/Hras/Necab2/Cacng2/Fyn/Ppp1r9b/Dpp6/Kif5b/Tnik/Rapgef4/Atp2b4/Pid1/Iqsec2/Sqstm1/Slc5a3/Lypd1/Shisa7/Kcnj11/Shank3/Ptn/Wnk3
GO:0010976	positive regulation of neuron projection development	40/1129	3.73188e-06	9.46062e-05	Stmn2/Scn1b/Ndrg4/Elavl4/Mapt/Pcp4/Fkbp1b/Cx3cl1/Fez1/Rit2/Cntn1/Kif3c/Stau2/Reln/Dbn1/Marcks/Adcyap1/Serpini1/Fyn/Cnr1/Ret/Pafah1b1/Cux2/Pak3/Plppr5/Gprc5b/Itpr1/Fut9/Bdnf/Trim67/Cobl/Ntrk3/Camk1/Ntrk1/Bcl11a/Rgs2/Dcc/Nrg1/Fzd1/Ptn
GO:0062149	detection of stimulus involved in sensory perception of pain	10/1129	3.73731e-06	9.46062e-05	Scn1a/Cacnb3/Phf24/Adora1/Tac1/Fyn/Mmp24/Ephb1/Lxn/Ntrk1
GO:0072503	cellular divalent inorganic cation homeostasis	51/1129	3.85178e-06	9.69402e-05	Snca/Atp1b1/Thy1/Cacnb3/Grin1/Rap1gds1/Cacnb4/Calm2/Atp2b2/Fkbp1b/Nol3/Calb2/Gng3/Cx3cl1/Ubash3b/Myo5a/Calm1/Slc8a1/Grin2a/Sv2a/Tmem178/Tmco1/Grm1/Slc24a2/Mt3/Calm3/Adcyap1/Vapb/Oprl1/Slc24a3/Cacna1a/Prkce/Tac1/Fyn/Jph3/Crhr1/Cacna1b/Bnip3/Kctd17/Cib2/Micu3/Akap6/Anxa6/Itpr1/Smpd3/Atp2b4/Bok/Cacna1i/Kcnh1/Pdgfra/S100b
GO:0051924	regulation of calcium ion transport	37/1129	4.23109e-06	0.000105875	Snca/Atp1b1/Thy1/Cacnb3/Grin1/Cacnb4/Calm2/Atp2b2/Fkbp1b/Nol3/Hpca/Cx3cl1/Ubash3b/Myo5a/Rgs4/Stac2/Calm1/Slc8a1/Camk2a/Cbarp/Calm3/Oprl1/Jph4/Cacna1a/Prkce/Fyn/Jph3/Cacna1b/Pde4b/Homer2/Cabp1/Akap6/Itpr1/Cacnb1/Hspa2/Fgf14/Wnk3
GO:0106027	neuron projection organization	26/1129	4.56252e-06	0.000113516	Map1a/Grin1/Rph3a/Arhgap44/Ctnnd2/Cntnap2/Cdk5r1/Stau2/Dnm3/Grin2a/Reln/Nlgn3/Dbn1/Marcks/Tanc2/Epha5/Dtnbp1/Fyn/Pafah1b1/Cux2/Pak3/Srcin1/Ephb1/Tanc1/Nlgn1/Shank3
GO:0050772	positive regulation of axonogenesis	24/1129	4.66682e-06	0.000115294	Mapt/L1cam/Robo2/Nefl/Pak1/Gdi1/Pou4f2/Limk1/Dbn1/Pafah1b1/Islr2/Shtn1/Plxnc1/Slitrk1/Bdnf/Cdh4/Dscam/Ntrk3/Sema5a/Rnd2/Bcl11a/Robo1/Nrg1/Fn1
GO:0099500	vesicle fusion to plasma membrane	11/1129	4.68696e-06	0.000115294	Stx1b/Cplx2/Vamp1/Cplx1/Snap25/Syt7/Snap47/Rab3a/Trarg1/Stx1a/Syt2
GO:0042551	neuron maturation	17/1129	4.78591e-06	0.000116413	Ank3/Nrxn1/Dlg2/Cntnap2/Actl6b/Sptbn4/Rac3/C1ql1/Ret/B4galt6/Nrcam/Cntn2/Kcnip2/Bcl11a/Nr4a2/B4galt5/Irx5
GO:0098815	modulation of excitatory postsynaptic potential	17/1129	4.78591e-06	0.000116413	Stx1b/Prkar1b/Cacnb3/Grin1/Celf4/Rims1/Rgs4/Nrxn1/Grin2a/Reln/Nlgn3/Dbn1/Tmem25/Cux2/Stx1a/Nlgn1/Shank3
GO:1901888	regulation of cell junction assembly	37/1129	4.93922e-06	0.000118982	Snca/Thy1/Grin1/Nptx1/Dmtn/Clstn2/Nrxn1/Cntnap2/Lrfn5/Stau2/Lrrc4b/Asic2/Dusp3/Nlgn3/Adgrl3/Lrrn1/Cux2/Adgrb2/Lrfn1/Chrnb2/Lrrtm1/Slitrk1/Lrrtm3/Slitrk5/Bdnf/Coro1c/Ephb1/Mdga2/Flrt2/Ntrk3/Ntrk1/Nlgn1/Vstm5/S100a10/Fzd1/Prkch/Cldn5
GO:0099633	protein localization to postsynaptic specialization membrane	12/1129	4.97354e-06	0.000118982	Nptx1/Dlg2/Camk2a/Lgi1/Adam22/Hras/Nptxr/Cacng2/Cacng3/Tnik/Rapgef4/Iqsec2
GO:0099645	neurotransmitter receptor localization to postsynaptic specialization membrane	12/1129	4.97354e-06	0.000118982	Nptx1/Dlg2/Camk2a/Lgi1/Adam22/Hras/Nptxr/Cacng2/Cacng3/Tnik/Rapgef4/Iqsec2
GO:0007271	synaptic transmission, cholinergic	8/1129	5.64652e-06	0.000134344	Chrnb3/Lynx1/Slc5a7/Chrna3/Cacna1a/Tac1/Chrnb2/Lypd1
GO:0010035	response to inorganic substance	62/1129	5.6825e-06	0.000134465	Snca/Mmp9/Kcnc2/Mapt/Cpne4/Calm2/Nol3/Hpca/Syt7/Syt5/Nptx1/Nefl/Nefh/Syt11/Adora1/Dmtn/Ank3/Nrxn1/Syt6/Dlg2/Gdi1/Calm1/Selenom/Grin2a/Impact/Plcb1/Syt4/Rasgrp2/Kcnq3/Cpne8/Mt3/Lrp11/Calm3/Syt13/Fyn/Bnip3/Kcnmb4/Slc6a1/Crhbp/Cpne9/Syt3/Rnf112/Rhob/Cpne5/Cpne6/Shh/Pam/Smpd3/Glra2/Atp2b4/Ass1/Glrx/Capn1/Syt2/Tfap2a/Nlgn1/Abcc8/Kcnh1/Nr4a2/Hba-a1/Fn1/Cryaa
GO:1905477	positive regulation of protein localization to membrane	24/1129	5.85262e-06	0.000137742	Cacnb3/Hpca/Dpp10/Myo5a/Clip3/Ank3/Stac2/Pak1/Nrxn1/Tcaf1/Cdk5r1/Hras/Necab2/Cacng2/Fyn/Ppp1r9b/Dpp6/Kif5b/Atp2b4/Sqstm1/Slc5a3/Kcnj11/Ptn/Wnk3
GO:1901379	regulation of potassium ion transmembrane transport	19/1129	6.72915e-06	0.00015752	Kcnip4/Atp1b1/Kcnc2/Kcnc1/Dpp10/Rgs4/Ank3/Kcnip1/Kcnab3/Neto2/Dpp6/Rgs7/Kcnn2/Akap6/Kcnab1/Kcns2/Kcnip2/Abcc8/Wnk3
GO:0010469	regulation of signaling receptor activity	25/1129	7.9551e-06	0.000185222	Rasgrf1/Dlgap3/Rph3a/Cacng5/Nptx1/Adora1/Cnih2/Nrxn1/Dlgap1/Cdk5r1/Grin2a/Reln/Mapk8ip2/Nlgn3/Nptxr/Neto2/Cacng2/Cacng3/Crhbp/Cacng4/Nlgn1/Shisa7/Shank3/Tgfa/Hbegf
GO:0099637	neurotransmitter receptor transport	12/1129	8.08314e-06	0.000186212	Nsg1/Stx1b/Arhgap44/Cacng5/Cplx1/Snap25/Mapk10/Snap47/Cacng2/Cacng3/Grip1/Cacng4
GO:1904861	excitatory synapse assembly	12/1129	8.08314e-06	0.000186212	Nptx1/Nrxn1/Cntnap2/Lrrc4b/Reln/Nrxn2/Lrfn1/Lrrtm1/Ntrk3/Nlgn1/Vstm5/Shank3
GO:0051899	membrane depolarization	20/1129	8.44191e-06	0.000193453	Fgf12/Scn1b/Mllt11/Chrna6/Scn1a/Ywhah/Scn2b/Scn2a/Ank3/Atpif1/Chrna3/Cacng2/Cacna1a/Scn3b/Scn3a/Chrnb2/Shtn1/Hcn2/Bok/Cacna1i
GO:1901215	negative regulation of neuron death	39/1129	9.3251e-06	0.000212573	Snca/Grin1/Vstm2l/Pcp4/Arrb1/Cx3cl1/Sncg/Nefl/Pou4f1/Eno2/Vegfb/Npy/Hras/Mt3/Inpp5a/Faim2/Cacna1a/Dtnbp1/Tac1/Fyn/Crhr1/Nenf/Tfap2b/Ncoa7/Shh/Retreg1/Tox3/Itpr1/Hsp90ab1/Bag1/Grm7/Bdnf/Bok/Tgfb3/Cd200/Ntrk1/Tfap2a/Nr4a2/Fzd1
GO:1901890	positive regulation of cell junction assembly	25/1129	9.79111e-06	0.000222034	Thy1/Clstn2/Nrxn1/Cntnap2/Stau2/Lrrc4b/Asic2/Nlgn3/Adgrl3/Lrrn1/Cux2/Adgrb2/Lrrtm1/Slitrk1/Lrrtm3/Slitrk5/Bdnf/Ephb1/Flrt2/Ntrk3/Ntrk1/Nlgn1/Vstm5/S100a10/Cldn5
GO:0048168	regulation of neuronal synaptic plasticity	19/1129	1.16055e-05	0.000261815	Syn1/Rasgrf1/Snca/Ncdn/Grin1/Rims1/Rab3a/Grin2a/Camk2a/Syt4/Hras/Jph3/Kcnn2/Cntn2/Bdnf/Shisa7/Shank3/Vgf/S100b
GO:0051592	response to calcium ion	25/1129	1.20042e-05	0.000269414	Cpne4/Calm2/Hpca/Syt7/Syt5/Syt11/Dmtn/Nrxn1/Syt6/Gdi1/Calm1/Syt4/Rasgrp2/Cpne8/Calm3/Syt13/Kcnmb4/Crhbp/Cpne9/Syt3/Cpne5/Cpne6/Syt2/Nlgn1/Kcnh1
GO:0031338	regulation of vesicle fusion	11/1129	1.35374e-05	0.000302265	Snca/Cplx2/Vamp1/Cplx1/Syt7/Rab3a/Syt4/Syt3/Kif5b/Syt2/Tbc1d4
GO:0042063	gliogenesis	47/1129	1.58359e-05	0.000351784	Bmerb1/Grin1/Dner/Gap43/Cx3cl1/Ndn/Tppp/Miat/Pax6/Eomes/Hdac11/Cntn1/Cntnap2/Cdk5r1/Lingo1/Reln/Id4/Nlgn3/Adam22/Mt3/Adcyap1/Cntnap1/Pafah1b1/Il34/B4galt6/Rnf112/Mmp24/Shh/Tspan2/Bag1/Cntn2/Ntrk3/Nab1/Lamb1/Abcc8/Sox4/Zfp488/Nrg1/Omg/Tnfrsf21/Sox5/B4galt5/Shank3/Ptn/Prkch/Fn1/Gfap
GO:0045773	positive regulation of axon extension	16/1129	1.62118e-05	0.000358305	Mapt/L1cam/Pak1/Gdi1/Pou4f2/Limk1/Dbn1/Pafah1b1/Islr2/Shtn1/Cdh4/Dscam/Ntrk3/Sema5a/Nrg1/Fn1
GO:0010765	positive regulation of sodium ion transport	13/1129	1.67679e-05	0.000368724	Fgf12/Scn1b/Atp1b1/Cntn1/Ank3/Plcb1/Gnas/Scn3b/Akt3/Kif5b/Glrx/Fgf14/Wnk3
GO:0060997	dendritic spine morphogenesis	19/1129	1.94445e-05	0.000425434	Arhgap44/Ctnnd2/Cdk5r1/Stau2/Dnm3/Reln/Nlgn3/Dbn1/Marcks/Tanc2/Epha5/Dtnbp1/Pafah1b1/Cux2/Pak3/Srcin1/Ephb1/Nlgn1/Shank3
GO:0099150	regulation of postsynaptic specialization assembly	9/1129	1.96855e-05	0.000428553	Gap43/Nptx1/Nrxn1/Lrrc4b/Nptxr/Arhgef9/Lrfn1/Lrrtm1/Ntrk3
GO:0050769	positive regulation of neurogenesis	43/1129	1.98548e-05	0.000430087	Mapt/L1cam/Cx3cl1/Robo2/Nefl/Pax6/Pak1/Trim32/Gdi1/Stau2/Pou4f2/Limk1/Reln/Dbn1/Marcks/Pafah1b1/Smarcd3/Islr2/Il34/Cux2/Pak3/Rnf112/Shh/Shtn1/Plxnc1/Slitrk1/Tnik/Bag1/Bdnf/Cdh4/Dscam/Ntrk3/Sema5a/Rnd2/Bcl11a/Robo1/Zfp488/Nrg1/Shank3/Ptn/Prkch/Fn1/Gfap
GO:0051051	negative regulation of transport	58/1129	2.10757e-05	0.000454275	Vsnl1/Fgf12/Stx1b/Snca/Mmp9/Cacnb3/Mapt/Calm2/Fkbp1b/Nol3/Myo5a/Htr1b/Syt11/Adora1/Dmtn/Rgs4/Cnih2/Ank3/Gdi1/Calm1/Syt4/Cbarp/Gnas/Necab2/Calm3/Adcyap1/Oprl1/Prkce/Cnr1/Hecw2/Crhr1/Iscu/Comt/Crhbp/Rab11fip5/Acsl4/Hecw1/Srcin1/Pkia/Shh/Lrrtm1/Cabp1/Grm7/Ankrd13d/Kcnab1/Insig1/Klf7/Cd200/Pid1/Asic1/Rgs2/Abcc8/Nrg1/Tbc1d4/Kcnj11/Wnk3/Fabp5/Cryaa
GO:0016049	cell growth	68/1129	2.13293e-05	0.000457477	Dpysl2/Olfm1/Gng4/Mapt/Epb41l3/Sema6a/Cyfip2/L1cam/Ndn/Rims1/Rgs4/Pak1/Trim32/Gdi1/Cdk5r1/Pou4f2/Limk1/Nrn1/Impact/Syt4/Nlgn3/Dbn1/Lgi1/Mt3/Fgf13/Ppp1r9b/Pafah1b1/Barhl2/Bcan/Islr2/Dclk1/Tro/Cpne9/Ttl/Syt3/Acsl4/Prmt2/Cpne5/Cpne6/Shtn1/Akap6/Sema6b/Cdkn2d/Hsp90ab1/Wasf1/Bdnf/Sema3e/Cdh4/Rtn4r/Dscam/Cobl/Ntrk3/Sema6d/Sema4f/Sema5a/Trim46/Syt2/Cda/Rnd2/Bcl11a/Rgs2/Cgref1/Nrg1/Omg/Itga4/Fn1/Hbegf/Cr…
GO:0006865	amino acid transport	26/1129	2.21628e-05	0.000470593	Snca/Dpysl2/Apba1/Cacnb4/Htr1b/Adora1/Rgs4/Pak1/Slc6a17/Syt4/Sv2a/Grm1/Slc7a14/Slc36a4/Sfxn1/Cacna1a/Dtnbp1/Slc6a1/Slc32a1/Grm7/Bdnf/Grm2/Slc6a15/Rgs2/Slc36a1/Gfap
GO:0014047	glutamate secretion	10/1129	2.22651e-05	0.000470593	Snca/Dpysl2/Apba1/Adora1/Pak1/Syt4/Dtnbp1/Grm7/Bdnf/Grm2
GO:0031629	synaptic vesicle fusion to presynaptic active zone membrane	10/1129	2.22651e-05	0.000470593	Stx1b/Cplx2/Vamp1/Cplx1/Snap25/Syt7/Snap47/Rab3a/Stx1a/Syt2
GO:0007204	positive regulation of cytosolic calcium ion concentration	31/1129	2.47296e-05	0.000520158	Snca/Thy1/Cacnb3/Grin1/Calm2/Fkbp1b/Nol3/Gng3/Cx3cl1/Ubash3b/Myo5a/Calm1/Slc8a1/Grin2a/Grm1/Slc24a2/Calm3/Adcyap1/Oprl1/Cacna1a/Prkce/Tac1/Fyn/Jph3/Crhr1/Cacna1b/Cib2/Akap6/Itpr1/Cacna1i/Pdgfra
GO:0098917	retrograde trans-synaptic signaling	8/1129	2.81131e-05	0.000588482	Plcb1/Syt4/Cnr1/Bdnf/Dagla/Nlgn1/Tenm2/Fabp5
GO:0050795	regulation of behavior	17/1129	2.8497e-05	0.000593666	Kcna2/Htr1b/Adora1/Nrxn1/Reln/Dbn1/Npy/Zfhx3/Oprl1/Cnr1/Napepld/Crhr1/Opn4/Htr1d/Chrnb2/Nlgn1/Shank3
GO:0043268	positive regulation of potassium ion transport	12/1129	2.96169e-05	0.000614058	Atp1b1/Kcnc2/Kcnc1/Adora1/Dpp6/Rgs7/Kif5b/Kcnn2/Akap6/Kcnip2/Abcc8/Wnk3
GO:0097553	calcium ion transmembrane import into cytosol	21/1129	3.16663e-05	0.000653437	Snca/Thy1/Grin1/Calm2/Fkbp1b/Nol3/Cx3cl1/Ubash3b/Myo5a/Calm1/Slc8a1/Grin2a/Slc24a2/Calm3/Cacna1a/Prkce/Fyn/Jph3/Cacna1b/Akap6/Itpr1
GO:0007189	adenylate cyclase-activating G protein-coupled receptor signaling pathway	18/1129	3.46673e-05	0.000711988	Adcy2/Rit2/Gpr26/Gnas/Pde4a/Adgrl3/Adcyap1/Oprl1/Cnr1/Crhr1/Gnal/Pde4b/Adgrb2/Rapgef4/Atp2b4/Adcy3/Adgrl4/Pde10a
GO:0045161	neuronal ion channel clustering	7/1129	3.55617e-05	0.000726929	Ank3/Dlg2/Cntnap2/Sptbn4/Nrcam/Cntn2/Kcnip2
GO:2000310	regulation of NMDA receptor activity	10/1129	3.69135e-05	0.000751035	Rasgrf1/Rph3a/Cnih2/Nrxn1/Grin2a/Reln/Mapk8ip2/Nlgn3/Crhbp/Nlgn1
GO:0045471	response to ethanol	14/1129	3.83873e-05	0.000777388	Grin1/Htr1b/Grin2a/Usp46/Prkce/Fyn/Cnr1/Crhr1/Crhbp/Chrnb2/Shh/Eef1b2/Hpgd/Glra2
GO:0061001	regulation of dendritic spine morphogenesis	16/1129	3.89222e-05	0.00078457	Arhgap44/Cdk5r1/Stau2/Dnm3/Reln/Nlgn3/Dbn1/Marcks/Tanc2/Dtnbp1/Pafah1b1/Cux2/Pak3/Srcin1/Nlgn1/Shank3
GO:0007156	homophilic cell adhesion via plasma membrane adhesion molecules	19/1129	4.01306e-05	0.000805202	Vstm2l/Pcdh8/L1cam/Pcdh10/Robo2/Emb/Clstn2/Cdh6/Cadm3/Ret/Fat3/Pcdh19/Nrcam/Pcdh18/Cdh4/Dscam/Kirrel3/Cdh13/Robo1
GO:0008306	associative learning	22/1129	4.17968e-05	0.000834786	Map1a/Ndrg4/Grin1/Snap25/Cntnap2/Grin2a/Reln/Tafa2/Nlgn3/Oprl1/Tac1/Crhr1/Slc6a1/Chrnb2/Grm7/Bdnf/Tanc1/Asic1/Adcy3/Abcc8/Specc1/Shank3
GO:0051955	regulation of amino acid transport	12/1129	4.3644e-05	0.000863754	Snca/Dpysl2/Htr1b/Adora1/Rgs4/Syt4/Sv2a/Dtnbp1/Slc6a1/Grm7/Grm2/Rgs2
GO:1902476	chloride transmembrane transport	12/1129	4.3644e-05	0.000863754	Glrb/Ano3/Gabra2/Gabrd/Slc6a1/Gabrg2/Gabra3/Gabrg3/Gabrg1/Ano4/Glra2/Gabra4
GO:0010720	positive regulation of cell development	49/1129	4.84117e-05	0.000953777	Mapt/L1cam/Cx3cl1/Robo2/Nefl/Pax6/Dmtn/Pak1/Trim32/Gdi1/Stau2/Pou4f2/Limk1/Reln/Dbn1/Marcks/Rac3/Ret/Pafah1b1/Smarcd3/Islr2/Il34/Cux2/Pak3/Rnf112/Shh/Shtn1/Plxnc1/Slitrk1/Tnik/Bag1/Bdnf/Cdh4/Dscam/Ntrk3/Sema5a/Rnd2/Bcl11a/Robo1/Zfp488/Nrg1/S100a10/Shank3/Myadm/Ptn/Prkch/Fn1/Gfap/Cldn5
GO:0050885	neuromuscular process controlling balance	16/1129	5.11422e-05	0.00100303	Atp2b2/Myo5a/Nefl/Myh10/Pou4f1/Rbfox1/Nrxn1/Rbfox2/Pou4f2/Jph4/Cacna1a/Cntnap1/Rac3/Jph3/Pafah1b1/Shank3
GO:1901385	regulation of voltage-gated calcium channel activity	11/1129	5.21795e-05	0.00101625	Cacnb3/Cacnb4/Hpca/Stac2/Cbarp/Oprl1/Cacna1a/Pde4b/Cabp1/Cacnb1/Fgf14
GO:0060996	dendritic spine development	27/1129	5.25192e-05	0.00101625	Arhgap44/Ctnnd2/Pak1/Cntnap2/Cdk5r1/Stau2/Dnm3/Reln/Camk2a/Nlgn3/Dbn1/Marcks/Tanc2/Epha5/Dtnbp1/Palm/Pafah1b1/Asap1/Cux2/Pak3/Acsl4/Srcin1/Ephb1/Camk1/Nlgn1/Nrg1/Shank3
GO:0099054	presynapse assembly	14/1129	5.26013e-05	0.00101625	Snca/Nrxn1/Lrfn5/Lrrc4b/Nlgn3/Lrrtm1/Slitrk1/Lrrtm3/Slitrk5/Mdga2/Ntrk3/Pcdh17/Nlgn1/Fzd1
GO:0060402	calcium ion transport into cytosol	23/1129	5.27499e-05	0.00101625	Snca/Thy1/Cacnb3/Grin1/Calm2/Fkbp1b/Nol3/Cx3cl1/Ubash3b/Myo5a/Calm1/Slc8a1/Grin2a/Slc24a2/Calm3/Cacna1a/Prkce/Fyn/Jph3/Cacna1b/Akap6/Itpr1/Cacna1i
GO:0016048	detection of temperature stimulus	8/1129	5.45858e-05	0.00104699	Adora1/Ano3/Tac1/Opn4/Mmp24/Ephb1/Lxn/Ntrk1
GO:1904063	negative regulation of cation transmembrane transport	18/1129	5.62856e-05	0.00107486	Fgf12/Mmp9/Cacnb3/Calm2/Fkbp1b/Rgs4/Ank3/Calm1/Cbarp/Calm3/Oprl1/Prkce/Hecw2/Iscu/Hecw1/Cabp1/Kcnab1/Rgs2
GO:1905145	cellular response to acetylcholine	9/1129	6.12845e-05	0.00116521	Cdk5r1/Ly6h/Plcb1/Chrna3/Chrnb2/Atp2b4/Rgs10/Lypd1/Ly6c1
GO:0019932	second-messenger-mediated signaling	33/1129	6.18897e-05	0.0011716	Atp1b1/Kcnc2/Adcy2/Mapt/Calm2/Fkbp1b/Gnai1/L1cam/Rit2/Dmtn/Rcan2/Rasd2/Slc8a1/Cap2/Gnas/Grm1/Adcyap1/Oprl1/Epha5/Ppp1r9b/Crhr1/Samd14/Adgrb2/Homer2/Tox3/Akap6/Itpr1/Pde9a/Atp2b4/Cdh13/Tenm2/Nrg1/Pde10a
GO:0099174	regulation of presynapse organization	12/1129	6.30748e-05	0.00118374	Snca/Nrxn1/Lrfn5/Lrrc4b/Nlgn3/Lrrtm1/Slitrk1/Slitrk5/Mdga2/Ntrk3/Nlgn1/Fzd1
GO:2001258	negative regulation of cation channel activity	12/1129	6.30748e-05	0.00118374	Fgf12/Mmp9/Cacnb3/Calm2/Fkbp1b/Ank3/Calm1/Cbarp/Calm3/Oprl1/Cabp1/Kcnab1
GO:0046879	hormone secretion	41/1129	6.83154e-05	0.00127659	Vsnl1/Camk2n1/Fkbp1b/Cplx1/Snap25/Arrb1/Syt7/Myo5a/Nell2/Pax6/Adora1/Nrxn1/Ywhaz/Selenom/Gnas/Adcyap1/Epha5/Prkce/Tac1/Cnr1/Crhr1/Crhbp/Rab11fip5/Acsl4/Tfap2b/Kif5b/Ptprn/Rasl10b/Ica1/Smpd3/Rapgef4/Stx1a/Klf7/Glrx/Nnat/Gpr27/Abcc8/Sox4/Nrg1/Kcnj11/Vgf
GO:0021955	central nervous system neuron axonogenesis	13/1129	6.92103e-05	0.00128231	Scn1b/Adarb1/Sptbn4/Pafah1b1/Dclk1/B4galt6/Chrnb2/Hsp90ab1/Ephb1/Bhlhe22/Dcc/Nr4a2/B4galt5
GO:0097106	postsynaptic density organization	13/1129	6.92103e-05	0.00128231	Nptx1/Nrxn1/Cntnap2/Lrrc4b/Reln/Dbn1/Nrxn2/Cntnap1/Lrfn1/Lrrtm1/Ntrk3/Nlgn1/Shank3
GO:0006906	vesicle fusion	23/1129	7.63109e-05	0.00140787	Stx1b/Snca/Cplx2/Vamp1/Cplx1/Snap25/Syt7/Syt11/Snap47/Rab3a/Syt4/Stxbp6/Syt13/Trarg1/Vps41/Syt3/Kif5b/Vav3/Pip4k2a/Stx1a/Syt2/Rab13/Tbc1d4
GO:0099560	synaptic membrane adhesion	11/1129	7.76779e-05	0.00142105	Sparcl1/Pcdh8/Nrxn1/Lrfn5/Lrrc4b/Slitrk1/Mdga2/Lrrc4c/Pcdh17/Nlgn1/Nrg1
GO:1905606	regulation of presynapse assembly	11/1129	7.76779e-05	0.00142105	Snca/Nrxn1/Lrfn5/Lrrc4b/Lrrtm1/Slitrk1/Slitrk5/Mdga2/Ntrk3/Nlgn1/Fzd1
GO:0048638	regulation of developmental growth	50/1129	7.94378e-05	0.00144716	Dpysl2/Olfm1/Mapt/Sema6a/L1cam/Rims1/Rgs4/Pak1/Gdi1/Cdk5r1/Pou4f2/Limk1/Plcb1/Syt4/Dbn1/Cacna2d2/Gnas/Sptbn4/Mt3/Fgf13/Pafah1b1/Barhl2/Islr2/Cpne9/Ttl/Syt3/Cpne5/Cpne6/Shtn1/Akap6/Sema6b/Bdnf/Sema3e/Cdh4/Rtn4r/Fgf9/Dscam/Ntrk3/Sema6d/Sema4f/Sema5a/Trim46/Syt2/Rnd2/Bcl11a/Rgs2/Zfpm2/Nrg1/Omg/Fn1
GO:0030307	positive regulation of cell growth	32/1129	8.67171e-05	0.00156666	Mapt/L1cam/Rims1/Pak1/Trim32/Gdi1/Pou4f2/Limk1/Syt4/Dbn1/Lgi1/Pafah1b1/Islr2/Cpne9/Syt3/Acsl4/Cpne5/Cpne6/Shtn1/Akap6/Bdnf/Cdh4/Dscam/Ntrk3/Sema5a/Syt2/Rnd2/Bcl11a/Nrg1/Fn1/Hbegf/Cryaa
GO:0048639	positive regulation of developmental growth	32/1129	8.67171e-05	0.00156666	Mapt/L1cam/Rims1/Pak1/Gdi1/Pou4f2/Limk1/Plcb1/Syt4/Dbn1/Cacna2d2/Sptbn4/Pafah1b1/Islr2/Cpne9/Syt3/Cpne5/Cpne6/Shtn1/Akap6/Bdnf/Cdh4/Fgf9/Dscam/Ntrk3/Sema5a/Syt2/Rnd2/Bcl11a/Zfpm2/Nrg1/Fn1
GO:0007218	neuropeptide signaling pathway	10/1129	9.15857e-05	0.00164101	Glrb/Pcsk1n/Npy/Adcyap1/Oprl1/Tac2/Tac1/Crhr1/Tenm1/Glra2
GO:0016082	synaptic vesicle priming	10/1129	9.15857e-05	0.00164101	Stx1b/Snca/Vamp1/Snap25/Rims1/Snap47/Rab3a/Sv2a/Stx1a/Unc13c
GO:0048489	synaptic vesicle transport	14/1129	9.52841e-05	0.00170027	Snca/Dpysl2/Kif5c/Cnih2/Rab3a/Dnm3/Syt4/Dtnbp1/Lin7a/Kif5a/Kif5b/Btbd8/Trim46/Nlgn1
GO:0001964	startle response	9/1129	0.000100873	0.00177815	Glrb/Grin1/Nrxn1/Grin2a/Nlgn3/Dbn1/Ctnna2/Nrg1/Kcnh1
GO:0097107	postsynaptic density assembly	9/1129	0.000100873	0.00177815	Nptx1/Nrxn1/Lrrc4b/Reln/Nrxn2/Lrfn1/Lrrtm1/Ntrk3/Shank3
GO:1905144	response to acetylcholine	9/1129	0.000100873	0.00177815	Cdk5r1/Ly6h/Plcb1/Chrna3/Chrnb2/Atp2b4/Rgs10/Lypd1/Ly6c1
GO:0051606	detection of stimulus	26/1129	0.000102625	0.00180174	Scn1a/Cacnb3/Cacnb4/Calm2/Atp2b2/Arrb1/Phf24/Adora1/Pak1/Calm1/Ano3/Asic2/Slc24a2/Calm3/Tac1/Fyn/Kcnmb4/Jup/Opn4/Mmp24/Ephb1/Lxn/Tgfb3/Sema5a/Ntrk1/Irx6
GO:0048709	oligodendrocyte differentiation	21/1129	0.000106633	0.00186458	Tppp/Pax6/Hdac11/Cntn1/Cntnap2/Lingo1/Id4/Nlgn3/Cntnap1/Il34/B4galt6/Shh/Tspan2/Cntn2/Zfp488/Nrg1/Omg/Tnfrsf21/Sox5/B4galt5/Ptn
GO:0008344	adult locomotory behavior	22/1129	0.000108537	0.00188653	Cend1/Fgf12/Uchl1/Snca/Glrb/Scn1a/Sez6l/Grin1/Mapt/Cacnb4/Sncg/Inpp5f/Klhl1/Sptbn4/Adam22/Cacna1a/Pafah1b1/Cntn2/Bc1/Zic1/Fgf14/Nr4a2
GO:0051047	positive regulation of secretion	43/1129	0.000108755	0.00188653	Vsnl1/Stx1b/Snca/Camk2n1/Dpysl2/Pcp4/Snap25/Ncs1/Arrb1/Syt7/Nell2/Myh10/Pax6/Adora1/Rab3a/Rab15/Syt4/Ppia/Adcyap1/Oprl1/Prkce/Dtnbp1/Tac1/Crhr1/Cacna1b/Slc6a1/Acsl4/Pcsk1/Kif5b/Chrnb2/Rasl10b/Smpd3/Rapgef4/Stx1a/Glrx/Tgfb3/Rab27b/Cacna1i/Nnat/Gpr27/Nlgn1/Sox4/Sytl2
GO:0010721	negative regulation of cell development	30/1129	0.000113169	0.00195531	Thy1/Ttc3/Ywhah/Sema6a/Dmtn/Gdi1/Cdk5r1/Lingo1/Brinp1/Id4/Syt4/Mt3/Adcyap1/Fgf13/Grb14/Sema6b/Bdnf/Coro1c/Sema3e/Shb/Rtn4r/Ntrk3/Sema6d/Sema4f/Sema5a/Trim46/Bcl11a/Abcc8/Cit/Ptn
GO:0015849	organic acid transport	36/1129	0.000119791	0.00206155	Snca/Dpysl2/Apba1/Cacnb4/Emb/Htr1b/Adora1/Rgs4/Pak1/Slc6a17/Syt4/Sv2a/Fabp3/Grm1/Slc7a14/Mpc1/Pnpla8/Slc36a4/Sfxn1/Cacna1a/Slc10a4/Dtnbp1/Slc6a1/Slc32a1/Acsl4/Slc29a4/Grm7/Bdnf/Grm2/Slc6a15/Rgs2/Acsl5/Slc36a1/Crabp1/Fabp5/Gfap
GO:0007622	rhythmic behavior	12/1129	0.000125007	0.00213265	Kcnd2/Mapk10/Kcna2/Adora1/Cntnap2/Nlgn3/Six3/Zfhx3/Oprl1/Opn4/Chrnb2/Nlgn1
GO:0048512	circadian behavior	12/1129	0.000125007	0.00213265	Kcnd2/Mapk10/Kcna2/Adora1/Cntnap2/Nlgn3/Six3/Zfhx3/Oprl1/Opn4/Chrnb2/Nlgn1
GO:0031345	negative regulation of cell projection organization	34/1129	0.000125392	0.00213265	Stmn2/Thy1/Ywhah/Sema6a/Arhgap44/Rit2/Inpp5f/Crmp1/Rap1gap/Nrxn1/Gdi1/Cdk5r1/Dnm3/Spock1/Nlgn3/Pfn2/Mt3/Fgf13/Dtnbp1/Fyn/Pafah1b1/Fat3/Sema6b/Sema3e/Rtn4r/Sema6d/Sema4f/Sema5a/Trim46/Nlgn1/Bcl11a/Cit/Inpp5j/Gfap
GO:0045744	negative regulation of G protein-coupled receptor signaling pathway	13/1129	0.000128649	0.00217952	Stmn1/Snca/Arrb1/Htr1b/Rgs4/Ywhab/Gprasp1/Necab2/Oprl1/Pde4b/Grk3/Atp2b4/Rgs2
GO:0009914	hormone transport	41/1129	0.000132451	0.00223524	Vsnl1/Camk2n1/Fkbp1b/Cplx1/Snap25/Arrb1/Syt7/Myo5a/Nell2/Pax6/Adora1/Nrxn1/Ywhaz/Selenom/Gnas/Adcyap1/Epha5/Prkce/Tac1/Cnr1/Crhr1/Crhbp/Rab11fip5/Acsl4/Tfap2b/Kif5b/Ptprn/Rasl10b/Ica1/Smpd3/Rapgef4/Stx1a/Klf7/Glrx/Nnat/Gpr27/Abcc8/Sox4/Nrg1/Kcnj11/Vgf
GO:0048499	synaptic vesicle membrane organization	10/1129	0.000138081	0.00232125	Stx1b/Cplx2/Vamp1/Cplx1/Snap25/Syt7/Snap47/Rab3a/Stx1a/Syt2
GO:0008016	regulation of heart contraction	26/1129	0.000139918	0.00234309	Scn1b/Atp1b1/Scn2b/Calm2/Fkbp1b/Adora1/Rgs4/Rbfox2/Calm1/Slc8a1/Cacna2d2/Sptbn4/Thra/Calm3/Fgf13/Tac1/Scn3b/Cacna1b/Pde4b/Jup/Kcnn2/Akap6/Atp2b4/Rgs2/Irx5/Hbegf
GO:0010817	regulation of hormone levels	53/1129	0.000144882	0.00241692	Vsnl1/Camk2n1/Fkbp1b/Cplx1/Snap25/Arrb1/Syt7/Myo5a/Nell2/Pax6/Adora1/Pcsk2/Nrxn1/Pcsk1n/Ywhaz/Selenom/Reln/Gnas/Adcyap1/Epha5/Cacna1a/Prkce/Tac1/Cnr1/Crhr1/Comt/Crhbp/Ece2/Rab11fip5/Acsl4/Tfap2b/Pcsk1/Kif5b/Ptprn/Shh/Rasl10b/Ica1/Smpd3/Rapgef4/Stx1a/Cyp46a1/Chst10/Klf7/Glrx/Nnat/Gpr27/Abcc8/Sox4/Nrg1/Pdgfra/Kcnj11/Vgf/Crabp1
GO:0014048	regulation of glutamate secretion	7/1129	0.000152278	0.00251143	Snca/Dpysl2/Adora1/Syt4/Dtnbp1/Grm7/Grm2
GO:0014051	gamma-aminobutyric acid secretion	7/1129	0.000152278	0.00251143	Apba1/Cacnb4/Htr1b/Pak1/Sv2a/Cacna1a/Slc6a1
GO:0050961	detection of temperature stimulus involved in sensory perception	7/1129	0.000152278	0.00251143	Adora1/Tac1/Opn4/Mmp24/Ephb1/Lxn/Ntrk1
GO:0090174	organelle membrane fusion	23/1129	0.000153156	0.00251638	Stx1b/Snca/Cplx2/Vamp1/Cplx1/Snap25/Syt7/Syt11/Snap47/Rab3a/Syt4/Stxbp6/Syt13/Trarg1/Vps41/Syt3/Kif5b/Vav3/Pip4k2a/Stx1a/Syt2/Rab13/Tbc1d4
GO:0032890	regulation of organic acid transport	15/1129	0.000153981	0.00252042	Snca/Dpysl2/Htr1b/Adora1/Rgs4/Syt4/Sv2a/Fabp3/Dtnbp1/Slc6a1/Acsl4/Grm7/Grm2/Rgs2/Acsl5
GO:0001558	regulation of cell growth	56/1129	0.000159951	0.00259185	Dpysl2/Olfm1/Gng4/Mapt/Epb41l3/Sema6a/L1cam/Rims1/Rgs4/Pak1/Trim32/Gdi1/Cdk5r1/Pou4f2/Limk1/Syt4/Dbn1/Lgi1/Mt3/Fgf13/Ppp1r9b/Pafah1b1/Barhl2/Islr2/Tro/Cpne9/Ttl/Syt3/Acsl4/Cpne5/Cpne6/Shtn1/Akap6/Sema6b/Cdkn2d/Bdnf/Sema3e/Cdh4/Rtn4r/Dscam/Ntrk3/Sema6d/Sema4f/Sema5a/Trim46/Syt2/Cda/Rnd2/Bcl11a/Rgs2/Cgref1/Nrg1/Omg/Fn1/Hbegf/Cryaa
GO:0009306	protein secretion	47/1129	0.000160131	0.00259185	Vsnl1/Camk2n1/Rab3c/Rap1gds1/Fkbp1b/Cplx1/Arrb1/Syt7/Myo5a/Sncg/Myh10/Dmtn/Rab3a/Nrxn1/Rab15/Tango2/Syt4/Ppia/Adcyap1/Epha5/Prkce/Cnr1/Pafah1b1/Rab11fip5/Acsl4/Tfap2b/Pcsk1/Kif5b/Srcin1/Ptprn/Pam/Ica1/Rapgef4/Stx1a/Klf7/Glrx/Tgfb3/Cd200/Tvp23a/Nnat/Rab3b/Gpr27/Rab13/Abcc8/Sox4/Kcnj11/Vgf
GO:0035592	establishment of protein localization to extracellular region	47/1129	0.000160131	0.00259185	Vsnl1/Camk2n1/Rab3c/Rap1gds1/Fkbp1b/Cplx1/Arrb1/Syt7/Myo5a/Sncg/Myh10/Dmtn/Rab3a/Nrxn1/Rab15/Tango2/Syt4/Ppia/Adcyap1/Epha5/Prkce/Cnr1/Pafah1b1/Rab11fip5/Acsl4/Tfap2b/Pcsk1/Kif5b/Srcin1/Ptprn/Pam/Ica1/Rapgef4/Stx1a/Klf7/Glrx/Tgfb3/Cd200/Tvp23a/Nnat/Rab3b/Gpr27/Rab13/Abcc8/Sox4/Kcnj11/Vgf
GO:0098926	postsynaptic signal transduction	11/1129	0.000161469	0.00260383	Anks1b/Cdk5r1/Ly6h/Plcb1/Chrna3/Chrnb2/Cabp1/Rgs10/Lypd1/Nrg1/Ly6c1
GO:0015812	gamma-aminobutyric acid transport	8/1129	0.000169379	0.0026954	Apba1/Cacnb4/Htr1b/Pak1/Sv2a/Cacna1a/Slc6a1/Slc32a1
GO:0095500	acetylcholine receptor signaling pathway	8/1129	0.000169379	0.0026954	Cdk5r1/Ly6h/Plcb1/Chrna3/Chrnb2/Rgs10/Lypd1/Ly6c1
GO:0021954	central nervous system neuron development	18/1129	0.000169623	0.0026954	Scn1b/Adarb1/Lingo1/Sptbn4/Rac3/Pafah1b1/Dclk1/B4galt6/Nhlh2/Chrnb2/Hsp90ab1/Cntn2/Ephb1/Bhlhe22/Tfap2a/Dcc/Nr4a2/B4galt5
GO:0034766	negative regulation of ion transmembrane transport	18/1129	0.000169623	0.0026954	Fgf12/Mmp9/Cacnb3/Calm2/Fkbp1b/Rgs4/Ank3/Calm1/Cbarp/Calm3/Oprl1/Prkce/Hecw2/Iscu/Hecw1/Cabp1/Kcnab1/Rgs2
GO:0001755	neural crest cell migration	13/1129	0.000172108	0.00272494	Sema6a/Pax6/Kitl/Ret/Shh/Anxa6/Sema6b/Coro1c/Sema3e/Sema6d/Sema4f/Sema5a/Fn1
GO:0071692	protein localization to extracellular region	47/1129	0.000193332	0.00304988	Vsnl1/Camk2n1/Rab3c/Rap1gds1/Fkbp1b/Cplx1/Arrb1/Syt7/Myo5a/Sncg/Myh10/Dmtn/Rab3a/Nrxn1/Rab15/Tango2/Syt4/Ppia/Adcyap1/Epha5/Prkce/Cnr1/Pafah1b1/Rab11fip5/Acsl4/Tfap2b/Pcsk1/Kif5b/Srcin1/Ptprn/Pam/Ica1/Rapgef4/Stx1a/Klf7/Glrx/Tgfb3/Cd200/Tvp23a/Nnat/Rab3b/Gpr27/Rab13/Abcc8/Sox4/Kcnj11/Vgf
GO:0021952	central nervous system projection neuron axonogenesis	10/1129	0.000202997	0.00319079	Scn1b/Adarb1/Sptbn4/Pafah1b1/Dclk1/Chrnb2/Ephb1/Bhlhe22/Dcc/Nr4a2
GO:0031630	regulation of synaptic vesicle fusion to presynaptic active zone membrane	6/1129	0.000214031	0.00328771	Cplx2/Vamp1/Cplx1/Syt7/Rab3a/Syt2
GO:0050965	detection of temperature stimulus involved in sensory perception of pain	6/1129	0.000214031	0.00328771	Adora1/Tac1/Mmp24/Ephb1/Lxn/Ntrk1
GO:0099541	trans-synaptic signaling by lipid	6/1129	0.000214031	0.00328771	Pak1/Nrxn1/Plcb1/Cnr1/Dagla/Fabp5
GO:0099542	trans-synaptic signaling by endocannabinoid	6/1129	0.000214031	0.00328771	Pak1/Nrxn1/Plcb1/Cnr1/Dagla/Fabp5
GO:0099612	protein localization to axon	6/1129	0.000214031	0.00328771	Epb41l3/Ank3/Cntnap2/Cntnap1/Cntn2/Trim46
GO:1901632	regulation of synaptic vesicle membrane organization	6/1129	0.000214031	0.00328771	Cplx2/Vamp1/Cplx1/Syt7/Rab3a/Syt2
GO:0051279	regulation of release of sequestered calcium ion into cytosol	14/1129	0.000214449	0.00328771	Snca/Thy1/Calm2/Fkbp1b/Nol3/Cx3cl1/Ubash3b/Myo5a/Calm1/Slc8a1/Calm3/Prkce/Jph3/Akap6
GO:0008037	cell recognition	20/1129	0.000219955	0.00336029	Gap43/Vstm2l/L1cam/Ndn/Robo2/Emb/Ywhaz/Cntnap2/Cdk5r1/St6galnac6/Cnr1/Nrcam/Cntn2/Bdnf/Ephb1/Crtac1/Dscam/Sema5a/Robo1/Tnfrsf21
GO:0046847	filopodium assembly	16/1129	0.000222157	0.00338206	Gap43/Arhgap44/Arhgef4/Dmtn/Nrxn1/Stau2/Dnm3/Dbn1/Ripor2/Palm/Ppp1r9b/Plppr5/Tenm1/Tgfb3/Nlgn1/Vstm5
GO:0014003	oligodendrocyte development	12/1129	0.00023294	0.00352159	Tppp/Hdac11/Cntn1/Cntnap2/Id4/Cntnap1/B4galt6/Shh/Cntn2/Zfp488/Omg/B4galt5
GO:0017158	regulation of calcium ion-dependent exocytosis	12/1129	0.00023294	0.00352159	Syt7/Syt5/Syt11/Syt6/Syt4/Cbarp/Syt13/Cacna1a/Syt3/Stx1a/Cacna1i/Syt2
GO:0010001	glial cell differentiation	35/1129	0.000234474	0.00353253	Dner/Gap43/Tppp/Miat/Pax6/Eomes/Hdac11/Cntn1/Cntnap2/Lingo1/Reln/Id4/Nlgn3/Adam22/Mt3/Cntnap1/Il34/B4galt6/Rnf112/Mmp24/Shh/Tspan2/Bag1/Cntn2/Ntrk3/Nab1/Sox4/Zfp488/Nrg1/Omg/Tnfrsf21/Sox5/B4galt5/Ptn/Gfap
GO:0048265	response to pain	9/1129	0.000244925	0.00365207	Cntnap2/Reln/Cacna1a/Tac1/Ret/Crhr1/Cacna1b/Comt/Ntrk1
GO:0086010	membrane depolarization during action potential	9/1129	0.000244925	0.00365207	Scn1b/Scn1a/Ywhah/Scn2b/Scn2a/Ank3/Scn3b/Scn3a/Cacna1i
GO:1902473	regulation of protein localization to synapse	9/1129	0.000244925	0.00365207	Mapt/Arhgap44/Camk2a/Nlgn3/Hras/Tnik/Rapgef4/Iqsec2/Nlgn1
GO:0007015	actin filament organization	54/1129	0.000256499	0.0038116	Stmn1/Elmo1/Cyfip2/Sptb/Arrb1/Cx3cl1/Myo5a/Myh10/Dmtn/Rgs4/Pls3/Pak1/Tmod2/Limk1/Myo1b/Dbn1/Marcks/Add2/Pfn2/Carmil2/Pdxp/Tmsb10/Coro6/Prkce/Tac1/Rac3/Ppp1r9b/Samd14/Pak3/Ctnna2/Rhof/Tmeff2/Rhob/Shtn1/Kctd13/Wasf1/Mical2/Coro1c/Ccdc88a/Tenm1/Arhgef15/Tgfb3/Sh3kbp1/Cobl/Capn1/Sema5a/Rnd2/Tpm4/Cgnl1/S100a10/Shank3/Myadm/Gas2/Cryaa
GO:0055065	metal ion homeostasis	60/1129	0.000267272	0.00395817	Snca/Camk2n1/Atp1b1/Thy1/Cacnb3/Grin1/Rap1gds1/Cacnb4/Calm2/Atp2b2/Fkbp1b/Nol3/Calb2/Gng3/Cx3cl1/Ubash3b/Myo5a/Adora1/Ank3/Ank1/Calm1/Slc8a1/Grin2a/Sv2a/Gnas/Tmem178/Tmco1/Grm1/Slc24a2/Mt3/Calm3/Adcyap1/Vapb/Oprl1/Slc24a3/Cacna1a/Prkce/Tac1/Fyn/Jph3/Crhr1/Iscu/Cacna1b/Bnip3/Kctd17/Comt/Tfap2b/Cib2/Micu3/Akap6/Anxa6/Itpr1/Smpd3/Atp2b4/Bok/Cacna1i/Kcnh1/Pdgfra/Cyb561/S100b
GO:0099172	presynapse organization	14/1129	0.000275722	0.00403	Snca/Nrxn1/Lrfn5/Lrrc4b/Nlgn3/Lrrtm1/Slitrk1/Lrrtm3/Slitrk5/Mdga2/Ntrk3/Pcdh17/Nlgn1/Fzd1
GO:1900271	regulation of long-term synaptic potentiation	14/1129	0.000275722	0.00403	Nsg1/Prkar1b/Calb2/Nrgn/Adora1/Rab3a/Pak1/Reln/Nlgn3/Cyp46a1/Sqstm1/Shisa7/Shank3/Ptn
GO:0007274	neuromuscular synaptic transmission	7/1129	0.000276443	0.00403	Adarb1/Rab3a/Slc5a7/Chrna3/Cacna1a/Chrnb2/Rimbp2
GO:1900452	regulation of long-term synaptic depression	7/1129	0.000276443	0.00403	Mapt/Adora1/Stau2/Gnal/Iqsec2/Sorcs3/Shank3
GO:0043279	response to alkaloid	16/1129	0.00027675	0.00403	Snca/Grin1/Htr1b/Slc8a1/Adgrl3/Prkce/Cnr1/Ppp1r9b/Crhr1/Gnal/Crhbp/Homer2/Chrnb2/Cacng4/Bdnf/Grm2
GO:0051048	negative regulation of secretion	25/1129	0.00030823	0.00447344	Vsnl1/Snca/Fkbp1b/Myo5a/Htr1b/Syt11/Adora1/Syt4/Cbarp/Gnas/Cnr1/Crhr1/Comt/Crhbp/Rab11fip5/Acsl4/Srcin1/Grm7/Klf7/Cd200/Asic1/Abcc8/Nrg1/Kcnj11/Wnk3
GO:0010977	negative regulation of neuron projection development	27/1129	0.000312731	0.00452274	Stmn2/Thy1/Sema6a/Rit2/Inpp5f/Crmp1/Gdi1/Cdk5r1/Dnm3/Spock1/Nlgn3/Mt3/Fgf13/Dtnbp1/Pafah1b1/Fat3/Sema6b/Sema3e/Rtn4r/Sema6d/Sema4f/Sema5a/Trim46/Nlgn1/Bcl11a/Inpp5j/Gfap
GO:0008088	axo-dendritic transport	20/1129	0.000313704	0.00452274	Uchl1/Map1a/Mapt/Kif5c/Myo5a/Fez1/Nefl/Cnih2/Dlg2/Stau2/Dtnbp1/Nefm/Pafah1b1/Kif5a/Kif5b/Caly/Wasf1/Kif3a/Rab27b/Trim46
GO:0002790	peptide secretion	34/1129	0.000322555	0.00463499	Vsnl1/Camk2n1/Fkbp1b/Cplx1/Arrb1/Syt7/Myo5a/Pax6/Adora1/Nrxn1/Adcyap1/Epha5/Prkce/Cnr1/Crhr1/Crhbp/Rab11fip5/Acsl4/Tfap2b/Kif5b/Ptprn/Rasl10b/Ica1/Smpd3/Rapgef4/Stx1a/Klf7/Glrx/Nnat/Gpr27/Abcc8/Sox4/Kcnj11/Vgf
GO:0045664	regulation of neuron differentiation	31/1129	0.000335047	0.00479866	Bend6/Dpysl2/Ttc3/Pcp4/Ywhag/Nap1l2/Fez1/Pax6/Rap1gap/Trim32/Brinp1/Pou4f2/Impact/Id4/Six3/Zfhx3/Rac3/Ret/Rnf112/Brinp2/Shh/Gprc5b/Rgs6/Cntn2/Bdnf/Tfap2a/Nlgn1/Bcl11a/Cit/Hey1/Sox5
GO:0050768	negative regulation of neurogenesis	25/1129	0.000355508	0.00507503	Thy1/Ywhah/Sema6a/Gdi1/Cdk5r1/Lingo1/Brinp1/Id4/Syt4/Mt3/Adcyap1/Fgf13/Sema6b/Bdnf/Sema3e/Rtn4r/Ntrk3/Sema6d/Sema4f/Sema5a/Trim46/Bcl11a/Abcc8/Cit/Ptn
GO:1901381	positive regulation of potassium ion transmembrane transport	9/1129	0.000364407	0.00518505	Atp1b1/Kcnc2/Kcnc1/Dpp6/Rgs7/Akap6/Kcnip2/Abcc8/Wnk3
GO:0006875	cellular metal ion homeostasis	53/1129	0.000366257	0.00519441	Snca/Atp1b1/Thy1/Cacnb3/Grin1/Rap1gds1/Cacnb4/Calm2/Atp2b2/Fkbp1b/Nol3/Calb2/Gng3/Cx3cl1/Ubash3b/Myo5a/Calm1/Slc8a1/Grin2a/Sv2a/Tmem178/Tmco1/Grm1/Slc24a2/Mt3/Calm3/Adcyap1/Vapb/Oprl1/Slc24a3/Cacna1a/Prkce/Tac1/Fyn/Jph3/Crhr1/Iscu/Cacna1b/Bnip3/Kctd17/Cib2/Micu3/Akap6/Anxa6/Itpr1/Smpd3/Atp2b4/Bok/Cacna1i/Kcnh1/Pdgfra/Cyb561/S100b
GO:1903532	positive regulation of secretion by cell	39/1129	0.000370692	0.00524023	Vsnl1/Stx1b/Snca/Camk2n1/Dpysl2/Pcp4/Snap25/Ncs1/Arrb1/Syt7/Nell2/Myh10/Pax6/Rab3a/Rab15/Syt4/Ppia/Adcyap1/Prkce/Dtnbp1/Tac1/Crhr1/Cacna1b/Acsl4/Pcsk1/Kif5b/Chrnb2/Rasl10b/Smpd3/Rapgef4/Stx1a/Glrx/Tgfb3/Rab27b/Cacna1i/Nnat/Gpr27/Nlgn1/Sox4
GO:0060401	cytosolic calcium ion transport	24/1129	0.000376325	0.00530266	Snca/Thy1/Cacnb3/Grin1/Calm2/Fkbp1b/Nol3/Cx3cl1/Ubash3b/Myo5a/Calm1/Slc8a1/Grin2a/Slc24a2/Calm3/Cacna1a/Prkce/Fyn/Jph3/Cacna1b/Micu3/Akap6/Itpr1/Cacna1i
GO:0046942	carboxylic acid transport	30/1129	0.000411758	0.00578321	Snca/Dpysl2/Apba1/Cacnb4/Emb/Htr1b/Adora1/Rgs4/Pak1/Slc6a17/Syt4/Sv2a/Grm1/Mpc1/Pnpla8/Slc36a4/Sfxn1/Cacna1a/Slc10a4/Dtnbp1/Slc6a1/Slc32a1/Acsl4/Grm7/Bdnf/Grm2/Slc6a15/Rgs2/Slc36a1/Gfap
GO:0010522	regulation of calcium ion transport into cytosol	16/1129	0.000421451	0.00590031	Snca/Thy1/Grin1/Calm2/Fkbp1b/Nol3/Cx3cl1/Ubash3b/Myo5a/Calm1/Slc8a1/Calm3/Prkce/Fyn/Jph3/Akap6
GO:0010738	regulation of protein kinase A signaling	6/1129	0.000428194	0.0059259	Nrxn1/Pja2/Pde4a/Akap6/Pde10a/Akap12
GO:0007413	axonal fasciculation	8/1129	0.000432806	0.0059259	L1cam/Ndn/Cdk5r1/Cnr1/Cntn2/Crtac1/Sema5a/Tnfrsf21
GO:0051590	positive regulation of neurotransmitter transport	8/1129	0.000432806	0.0059259	Stx1b/Snca/Nat8l/Dtnbp1/Cacna1b/Stx1a/Rab3b/Nlgn1
GO:0098962	regulation of postsynaptic neurotransmitter receptor activity	8/1129	0.000432806	0.0059259	Dlgap3/Cacng5/Nptx1/Cnih2/Dlgap1/Nptxr/Cacng4/Shisa7
GO:0098969	neurotransmitter receptor transport to postsynaptic membrane	8/1129	0.000432806	0.0059259	Nsg1/Stx1b/Arhgap44/Cplx1/Snap25/Mapk10/Snap47/Grip1
GO:0106030	neuron projection fasciculation	8/1129	0.000432806	0.0059259	L1cam/Ndn/Cdk5r1/Cnr1/Cntn2/Crtac1/Sema5a/Tnfrsf21
GO:1903540	establishment of protein localization to postsynaptic membrane	8/1129	0.000432806	0.0059259	Nsg1/Stx1b/Arhgap44/Cplx1/Snap25/Mapk10/Snap47/Grip1
GO:0050920	regulation of chemotaxis	26/1129	0.00043847	0.00598463	Sema6a/Cxcl14/Cx3cl1/Robo2/Fgf1/Pou4f2/Vegfb/Dusp3/Ripor2/Usp14/Scg2/Il34/Shh/Sema6b/Sema3e/Dscam/Ntrk3/Sema6d/Sema4f/Sema5a/Cdh13/Robo1/Pdgfra/Ptn/Fn1/Tubb2b
GO:0032413	negative regulation of ion transmembrane transporter activity	14/1129	0.000444207	0.00604399	Fgf12/Mmp9/Cacnb3/Calm2/Fkbp1b/Ank3/Calm1/Cbarp/Calm3/Oprl1/Hecw2/Hecw1/Cabp1/Kcnab1
GO:0051961	negative regulation of nervous system development	25/1129	0.000469552	0.00632362	Thy1/Ywhah/Sema6a/Gdi1/Cdk5r1/Lingo1/Brinp1/Id4/Syt4/Mt3/Adcyap1/Fgf13/Sema6b/Bdnf/Sema3e/Rtn4r/Ntrk3/Sema6d/Sema4f/Sema5a/Trim46/Bcl11a/Abcc8/Cit/Ptn
GO:0043576	regulation of respiratory gaseous exchange	7/1129	0.000470568	0.00632362	Grin1/Adora1/Nlgn3/Tshz3/Nlgn1/Slc5a3/Nr4a2
GO:0071625	vocalization behavior	7/1129	0.000470568	0.00632362	Nrxn1/Cntnap2/Brinp1/Nlgn3/Nrxn2/Shank3/Celf6
GO:1904889	regulation of excitatory synapse assembly	7/1129	0.000470568	0.00632362	Nptx1/Nrxn1/Lrrc4b/Lrfn1/Lrrtm1/Ntrk3/Vstm5
GO:0030072	peptide hormone secretion	33/1129	0.000494765	0.00662833	Vsnl1/Camk2n1/Fkbp1b/Cplx1/Arrb1/Syt7/Myo5a/Pax6/Nrxn1/Adcyap1/Epha5/Prkce/Cnr1/Crhr1/Crhbp/Rab11fip5/Acsl4/Tfap2b/Kif5b/Ptprn/Rasl10b/Ica1/Smpd3/Rapgef4/Stx1a/Klf7/Glrx/Nnat/Gpr27/Abcc8/Sox4/Kcnj11/Vgf
GO:0051283	negative regulation of sequestering of calcium ion	16/1129	0.000515457	0.00688435	Snca/Thy1/Calm2/Fkbp1b/Nol3/Cx3cl1/Ubash3b/Myo5a/Calm1/Slc8a1/Calm3/Prkce/Jph3/Akap6/Anxa6/Itpr1
GO:0009581	detection of external stimulus	20/1129	0.000519301	0.0068934	Scn1a/Cacnb3/Cacnb4/Atp2b2/Arrb1/Phf24/Adora1/Ano3/Asic2/Slc24a2/Tac1/Fyn/Jup/Opn4/Mmp24/Ephb1/Lxn/Sema5a/Ntrk1/Irx6
GO:0009582	detection of abiotic stimulus	20/1129	0.000519301	0.0068934	Scn1a/Cacnb3/Cacnb4/Atp2b2/Arrb1/Phf24/Adora1/Ano3/Asic2/Slc24a2/Tac1/Fyn/Jup/Opn4/Mmp24/Ephb1/Lxn/Sema5a/Ntrk1/Irx6
GO:0007585	respiratory gaseous exchange by respiratory system	12/1129	0.000537174	0.00710898	Grin1/Ndn/Adora1/Rab3a/Ywhaz/Nlgn3/Tshz3/Fut8/Nlgn1/Slc5a3/Chst11/Nr4a2
GO:0042220	response to cocaine	11/1129	0.000565322	0.00745882	Snca/Htr1b/Adgrl3/Cnr1/Crhr1/Crhbp/Homer2/Chrnb2/Cacng4/Bdnf/Grm2
GO:0090313	regulation of protein targeting to membrane	10/1129	0.000567201	0.007461	Cacnb3/Hpca/Dmtn/Ank3/Pak1/Tcaf1/Gdi1/Cdk5r1/Hras/Fyn
GO:0007420	brain development	71/1129	0.000582611	0.00764063	Cend1/Dpysl2/Bmerb1/Ndrg4/Sez6l/Grin1/Elavl4/Atp2b2/Robo2/Nefh/Myh10/Pax6/Eomes/Cntn1/Pou4f1/Pak1/Nrxn1/Slc6a17/Cntnap2/Rbfox2/Cdk5r1/Klhl1/Reln/Plcb1/Id4/Six3/Zfhx3/Adgrl3/Sptbn2/Faim2/Kndc1/Epha5/Fgf13/Cacna1a/Fyn/Rac3/Btbd3/Pafah1b1/Bcan/Dclk1/Akt3/Ctnna2/Arnt2/Nhlh2/Chrnb2/Shh/Jakmip1/Pcdh19/Sema6b/Pafah1b3/Slitrk5/Cntn2/Ephb1/Bhlhe22/Crtac1/Pcdh18/Kif3a/Rtn4r/Kirrel3/Sema6d/Nnat/Pbx4/Sema5a/…
GO:0007631	feeding behavior	15/1129	0.000600663	0.00780683	Uchl1/Grin1/Htr1b/Pou4f1/Usp46/Npy/Oprl1/Cnr1/Napepld/Crhr1/Chrnb2/Cntn2/Grm7/Bdnf/Mmp17
GO:0032410	negative regulation of transporter activity	15/1129	0.000600663	0.00780683	Fgf12/Snca/Mmp9/Cacnb3/Calm2/Fkbp1b/Ank3/Calm1/Cbarp/Calm3/Oprl1/Hecw2/Hecw1/Cabp1/Kcnab1
GO:0050906	detection of stimulus involved in sensory perception	15/1129	0.000600663	0.00780683	Scn1a/Cacnb3/Cacnb4/Atp2b2/Phf24/Adora1/Asic2/Tac1/Fyn/Opn4/Mmp24/Ephb1/Lxn/Sema5a/Ntrk1
GO:0032970	regulation of actin filament-based process	49/1129	0.000620978	0.00804685	Stmn1/Cyfip2/Arhgap44/Sptb/Cx3cl1/Adora1/Dmtn/Rgs4/Pak1/Tmod2/Cdk5r1/Stau2/Limk1/Dbn1/Add2/Hras/Pfn2/Carmil2/Pdxp/Tmsb10/Epha5/Fgf13/Prkce/Tac1/Rac3/Pde4b/Pak3/Jup/Ctnna2/Rhof/Tmeff2/Rhob/Akap6/Pam/Wasf1/Ccdc88a/Tenm1/Sema3e/Abracl/Arhgef15/Tgfb3/Capn1/Ntrk3/Sema5a/Rnd2/Cgnl1/S100a10/Shank3/Myadm
GO:0046717	acid secretion	8/1129	0.000654094	0.00844641	Apba1/Cacnb4/Htr1b/Pak1/Sv2a/Oprl1/Cacna1a/Slc6a1
GO:0003015	heart process	30/1129	0.000657482	0.00844641	Scn1b/Atp1b1/Scn1a/Scn2b/Rap1gds1/Calm2/Fkbp1b/Adora1/Rgs4/Rbfox2/Calm1/Slc8a1/Vegfb/Cacna2d2/Sptbn4/Thra/Calm3/Fgf13/Tac1/Scn3b/Fyn/Cacna1b/Pde4b/Jup/Kcnn2/Akap6/Atp2b4/Rgs2/Irx5/Hbegf
GO:0042552	myelination	24/1129	0.000659573	0.00844641	Epb41l3/Myo5a/Tppp/Cntn1/Cntnap2/Id4/Adam22/Cntnap1/Fyn/Rxrg/B4galt6/Tspan2/Cntn2/Cmtm8/Ntrk3/Nab1/Zfp488/Nrg1/Omg/Tnfrsf21/B4galt5/Ptn/S100b/Cldn5
GO:0050773	regulation of dendrite development	24/1129	0.000659573	0.00844641	Ywhah/Grin1/Elavl4/Stau2/Reln/Dbn1/Marcks/Chrna3/Kndc1/Hecw2/Pafah1b1/Cux2/Pak3/Hecw1/Fat3/Chrnb2/Tnik/Rapgef4/Mark1/Cobl/Bcl11a/Robo1/Cit/Ptn
GO:0072659	protein localization to plasma membrane	43/1129	0.000673398	0.00859816	Kcnip4/Nsg1/Atp1b1/Cacnb3/Rab3c/Gpr158/Epb41l3/Arhgap44/Dpp10/Myo5a/Clip3/Rab3a/Ank3/Stac2/Ank1/Nrxn1/Rab15/Camk2a/Zdhhc22/Sptbn4/Fgf13/Trarg1/Scn3b/Palm/Ppp1r9b/Jup/Grip1/Dpp6/Kif5b/Tnik/Ccdc88a/Atp2b4/Pid1/Sqstm1/Rab3b/Rab13/Kcnb2/Lypd1/Sytl2/Kcnj11/S100a10/Myadm/Wnk3
GO:0043524	negative regulation of neuron apoptotic process	26/1129	0.00073577	0.0093655	Snca/Grin1/Vstm2l/Pcp4/Arrb1/Cx3cl1/Nefl/Pou4f1/Vegfb/Hras/Mt3/Faim2/Cacna1a/Fyn/Tfap2b/Retreg1/Tox3/Hsp90ab1/Bag1/Grm7/Bdnf/Bok/Tgfb3/Ntrk1/Tfap2a/Nr4a2
GO:0031646	positive regulation of nervous system process	11/1129	0.000745655	0.0093655	Prkar1b/Tppp/Rims1/Cntnap2/Nlgn3/Oprl1/Tac1/Rapgef4/Zfp488/Nrg1/S100b
GO:0007272	ensheathment of neurons	24/1129	0.000754317	0.0093655	Epb41l3/Myo5a/Tppp/Cntn1/Cntnap2/Id4/Adam22/Cntnap1/Fyn/Rxrg/B4galt6/Tspan2/Cntn2/Cmtm8/Ntrk3/Nab1/Zfp488/Nrg1/Omg/Tnfrsf21/B4galt5/Ptn/S100b/Cldn5
GO:0008366	axon ensheathment	24/1129	0.000754317	0.0093655	Epb41l3/Myo5a/Tppp/Cntn1/Cntnap2/Id4/Adam22/Cntnap1/Fyn/Rxrg/B4galt6/Tspan2/Cntn2/Cmtm8/Ntrk3/Nab1/Zfp488/Nrg1/Omg/Tnfrsf21/B4galt5/Ptn/S100b/Cldn5
GO:0046883	regulation of hormone secretion	32/1129	0.00075449	0.0093655	Vsnl1/Camk2n1/Fkbp1b/Snap25/Arrb1/Syt7/Nell2/Pax6/Adora1/Nrxn1/Gnas/Adcyap1/Epha5/Prkce/Tac1/Cnr1/Crhr1/Crhbp/Rab11fip5/Acsl4/Tfap2b/Kif5b/Rasl10b/Ica1/Klf7/Glrx/Nnat/Gpr27/Abcc8/Sox4/Nrg1/Kcnj11
GO:0051282	regulation of sequestering of calcium ion	16/1129	0.000758239	0.0093655	Snca/Thy1/Calm2/Fkbp1b/Nol3/Cx3cl1/Ubash3b/Myo5a/Calm1/Slc8a1/Calm3/Prkce/Jph3/Akap6/Anxa6/Itpr1
GO:0030431	sleep	7/1129	0.000759616	0.0093655	Snap25/Kcna2/Adora1/Grin2a/Opn4/Chrnb2/Cacna1i
GO:0031115	negative regulation of microtubule polymerization	7/1129	0.000759616	0.0093655	Stmn2/Stmn1/Snca/Clip3/Tubb4a/Eml2/Inpp5j
GO:0042133	neurotransmitter metabolic process	7/1129	0.000759616	0.0093655	Slc5a7/Gad2/Gad1/Comt/Dagla/Maoa/Moxd1
GO:0042745	circadian sleep/wake cycle	7/1129	0.000759616	0.0093655	Kcna2/Adora1/Cntnap2/Nlgn3/Opn4/Chrnb2/Nlgn1
GO:0050951	sensory perception of temperature stimulus	7/1129	0.000759616	0.0093655	Adora1/Tac1/Opn4/Mmp24/Ephb1/Lxn/Ntrk1
GO:0097091	synaptic vesicle clustering	7/1129	0.000759616	0.0093655	Syn1/Syn2/Rab3a/Nrxn1/Nlgn3/Pcdh17/Nlgn1
GO:0070997	neuron death	50/1129	0.000761458	0.0093655	Snca/Adarb1/Grin1/Mapt/Vstm2l/Pcp4/Arrb1/Cx3cl1/Scn2a/Sncg/Nefl/Adora1/Pou4f1/Eno2/Cdk5r1/Vegfb/Npy/Hras/Mt3/Inpp5a/Faim2/Cacna1a/Dtnbp1/Tac1/Fyn/Crhr1/Bnip3/Nenf/Pak3/Tfap2b/Ncoa7/Shh/Retreg1/Tox3/Itpr1/Hsp90ab1/Bag1/Grm7/Bdnf/Ephb1/Bok/Tgfb3/Cd200/Ntrk1/Tfap2a/Dcc/Cit/Tnfrsf21/Nr4a2/Fzd1
GO:0099590	neurotransmitter receptor internalization	10/1129	0.000770067	0.00941818	Cacng5/Snap25/Hpca/Dnm3/Usp46/Cacng2/Cacng3/Caly/Cacng4/Nrg1
GO:2000273	positive regulation of signaling receptor activity	10/1129	0.000770067	0.00941818	Adora1/Cdk5r1/Reln/Nlgn3/Cacng2/Cacng3/Cacng4/Shank3/Tgfa/Hbegf
GO:2000479	regulation of cAMP-dependent protein kinase activity	6/1129	0.000778946	0.00950008	Prkar1b/Prkar1a/Pkia/Akap6/Prkar2b/Atp2b4
GO:0071867	response to monoamine	13/1129	0.000790564	0.00953495	Nsg1/Nsg2/Htr1b/Rgs4/Gnas/Dtnbp1/Palm/Gnal/Pde4b/Htr1d/Akap6/Caly/Atp2b4
GO:0071868	cellular response to monoamine stimulus	13/1129	0.000790564	0.00953495	Nsg1/Nsg2/Htr1b/Rgs4/Gnas/Dtnbp1/Palm/Gnal/Pde4b/Htr1d/Akap6/Caly/Atp2b4
GO:0071869	response to catecholamine	13/1129	0.000790564	0.00953495	Nsg1/Nsg2/Htr1b/Rgs4/Gnas/Dtnbp1/Palm/Gnal/Pde4b/Htr1d/Akap6/Caly/Atp2b4
GO:0071870	cellular response to catecholamine stimulus	13/1129	0.000790564	0.00953495	Nsg1/Nsg2/Htr1b/Rgs4/Gnas/Dtnbp1/Palm/Gnal/Pde4b/Htr1d/Akap6/Caly/Atp2b4
GO:0034763	negative regulation of transmembrane transport	20/1129	0.000832771	0.00998866	Fgf12/Mmp9/Cacnb3/Calm2/Fkbp1b/Rgs4/Ank3/Calm1/Cbarp/Calm3/Oprl1/Prkce/Hecw2/Iscu/Hecw1/Cabp1/Kcnab1/Pid1/Rgs2/Fabp5
GO:0097305	response to alcohol	20/1129	0.000832771	0.00998866	Adcy2/Grin1/Gnai1/Htr1b/Grin2a/Usp46/Gnas/Epha5/Prkce/Fyn/Cnr1/Crhr1/Crhbp/Jup/Chrnb2/Shh/Eef1b2/Hpgd/Glra2/Adcy3
GO:0098657	import into cell	28/1129	0.00088692	0.0106089	Snca/Atp1b1/Nat8l/Rgs4/Slc17a6/Slc8a1/Fabp3/Grm1/Slc24a2/Kcnj3/Cacna1a/Fyn/Iscu/Cacna1b/Slc6a1/Plppr4/Slc29a4/Kcnk9/Hcn2/Smpd3/Rab3b/Rgs2/Acsl5/Slc36a1/Kcnj11/Itga4/Wnk3/Gfap
GO:0043113	receptor clustering	15/1129	0.000895993	0.0106881	Thy1/Glrb/Pak1/Nrxn1/Dlg2/Reln/Nrxn2/Tmeff1/Cacna1a/Arhgef9/Nlgn1/Shisa7/Shank3/Ptn/Itga4
GO:0051208	sequestering of calcium ion	16/1129	0.000912335	0.0108533	Snca/Thy1/Calm2/Fkbp1b/Nol3/Cx3cl1/Ubash3b/Myo5a/Calm1/Slc8a1/Calm3/Prkce/Jph3/Akap6/Anxa6/Itpr1
GO:0006820	anion transport	44/1129	0.00092208	0.0109393	Snca/Dpysl2/Apba1/Glrb/Cacnb4/Emb/Htr1b/Adora1/Rgs4/Slc17a6/Pak1/Tcaf1/Slc6a17/Ano3/Syt4/Sv2a/Gabra2/Grm1/Mpc1/Pnpla8/Slc36a4/Sfxn1/Cacna1a/Slc10a4/Dtnbp1/Gabrd/Slc2a3/Slc6a1/Slc32a1/Gabrg2/Gabra3/Acsl4/Gabrg3/Gabrg1/Ano4/Grm7/Bdnf/Glra2/Grm2/Slc6a15/Rgs2/Gabra4/Slc36a1/Gfap
GO:0022010	central nervous system myelination	8/1129	0.000958257	0.011246	Cntn1/Cntnap2/Id4/Cntnap1/B4galt6/Cntn2/Omg/B4galt5
GO:0032291	axon ensheathment in central nervous system	8/1129	0.000958257	0.011246	Cntn1/Cntnap2/Id4/Cntnap1/B4galt6/Cntn2/Omg/B4galt5
GO:0098877	neurotransmitter receptor transport to plasma membrane	8/1129	0.000958257	0.011246	Nsg1/Stx1b/Arhgap44/Cplx1/Snap25/Mapk10/Snap47/Grip1
GO:1902683	regulation of receptor localization to synapse	8/1129	0.000958257	0.011246	Arhgap44/Cnih2/Camk2a/Dbn1/Hras/Tnik/Rapgef4/Iqsec2
GO:0097484	dendrite extension	11/1129	0.00097125	0.0113678	Cyfip2/Rims1/Syt4/Cpne9/Syt3/Cpne5/Cpne6/Wasf1/Bdnf/Syt2/Bcl11a
GO:0007422	peripheral nervous system development	13/1129	0.000987416	0.0114874	Nefh/Pou4f1/Adam22/Cntnap1/Adgrb2/Nhlh2/Bag1/Bdnf/Ntrk3/Nab1/Etv1/Slc5a3/Nrg1
GO:0051489	regulation of filopodium assembly	13/1129	0.000987416	0.0114874	Gap43/Arhgap44/Dmtn/Nrxn1/Stau2/Dnm3/Dbn1/Ripor2/Palm/Plppr5/Tenm1/Tgfb3/Nlgn1
GO:0021700	developmental maturation	37/1129	0.000990227	0.0114874	Cend1/Sez6l/Grin1/Myo5a/Nefl/Rab3a/Ank3/Nrxn1/Dlg2/Ywhaz/Cntnap2/Cdk5r1/Actl6b/Reln/Plcb1/Syt4/Six3/Sptbn4/Cacna1a/Rac3/Palm/C1ql1/Ret/Bcan/B4galt6/Ptprn/Grb14/Nrcam/Cntn2/Arhgef15/Shb/Kcnip2/Bcl11a/Nr4a2/B4galt5/Unc13c/Irx5
GO:0060047	heart contraction	28/1129	0.000994656	0.0114874	Scn1b/Atp1b1/Scn1a/Scn2b/Calm2/Fkbp1b/Adora1/Rgs4/Rbfox2/Calm1/Slc8a1/Vegfb/Cacna2d2/Sptbn4/Thra/Calm3/Fgf13/Tac1/Scn3b/Cacna1b/Pde4b/Jup/Kcnn2/Akap6/Atp2b4/Rgs2/Irx5/Hbegf
GO:1903522	regulation of blood circulation	28/1129	0.000994656	0.0114874	Scn1b/Atp1b1/Scn2b/Calm2/Fkbp1b/Cx3cl1/Adora1/Rgs4/Rbfox2/Calm1/Slc8a1/Asic2/Cacna2d2/Sptbn4/Thra/Calm3/Fgf13/Tac1/Scn3b/Cacna1b/Pde4b/Jup/Kcnn2/Akap6/Atp2b4/Rgs2/Irx5/Hbegf
GO:0050919	negative chemotaxis	10/1129	0.00102902	0.0118527	Sema6a/Robo2/Sema6b/Sema3e/Rtn4r/Sema6d/Sema4f/Pdgfa/Robo1/Nrg1
GO:0060632	regulation of microtubule-based movement	9/1129	0.00103574	0.0118987	Mapt/Fez1/Nefh/Cnih2/Tac2/Tac1/Caly/Kif3a/Trim46
GO:0032272	negative regulation of protein polymerization	16/1129	0.00109222	0.0125145	Stmn2/Stmn1/Snca/Sptb/Clip3/Dmtn/Tmod2/Tubb4a/Add2/Pfn2/Carmil2/Tmsb10/Eml2/Capn1/Inpp5j/Myadm
GO:0007528	neuromuscular junction development	12/1129	0.00112198	0.0127883	Cacnb3/Cacnb4/Pak1/Cntnap2/Ppfibp1/Cacna2d2/Cacng2/Tmeff1/Cntnap1/Cacnb1/Ptn/Unc13c
GO:0098900	regulation of action potential	12/1129	0.00112198	0.0127883	Fgf12/Cacnb3/Kcnc4/Ank3/Cntnap2/Kcnip1/Fgf13/Tac1/Cnr1/Jup/Chrnb2/Rapgef4
GO:0048284	organelle fusion	25/1129	0.00115867	0.0131719	Stx1b/Snca/Cplx2/Vamp1/Cplx1/Snap25/Syt7/Syt11/Snap47/Rab3a/Syt4/Stxbp6/Syt13/Trarg1/Vps41/Gdap1/Bnip3/Syt3/Kif5b/Vav3/Pip4k2a/Stx1a/Syt2/Rab13/Tbc1d4
GO:0019722	calcium-mediated signaling	21/1129	0.0012177	0.0138069	Atp1b1/Mapt/Calm2/Fkbp1b/L1cam/Rit2/Dmtn/Rcan2/Slc8a1/Grm1/Ppp1r9b/Samd14/Adgrb2/Homer2/Tox3/Akap6/Itpr1/Atp2b4/Cdh13/Tenm2/Nrg1
GO:0051928	positive regulation of calcium ion transport	18/1129	0.00123417	0.0139285	Snca/Atp1b1/Thy1/Cacnb3/Grin1/Cacnb4/Calm2/Atp2b2/Cx3cl1/Stac2/Calm1/Camk2a/Calm3/Akap6/Itpr1/Hspa2/Fgf14/Wnk3
GO:1901214	regulation of neuron death	45/1129	0.00123482	0.0139285	Snca/Grin1/Mapt/Vstm2l/Pcp4/Arrb1/Cx3cl1/Sncg/Nefl/Adora1/Pou4f1/Eno2/Cdk5r1/Vegfb/Npy/Hras/Mt3/Inpp5a/Faim2/Cacna1a/Dtnbp1/Tac1/Fyn/Crhr1/Nenf/Pak3/Tfap2b/Ncoa7/Shh/Retreg1/Tox3/Itpr1/Hsp90ab1/Bag1/Grm7/Bdnf/Ephb1/Bok/Tgfb3/Cd200/Ntrk1/Tfap2a/Dcc/Nr4a2/Fzd1
GO:0002027	regulation of heart rate	14/1129	0.00128236	0.0143532	Scn1b/Scn2b/Calm2/Fkbp1b/Rgs4/Rbfox2/Calm1/Slc8a1/Sptbn4/Calm3/Tac1/Scn3b/Jup/Irx5
GO:0048278	vesicle docking	14/1129	0.00128236	0.0143532	Stx1b/Ndrg4/Rab3c/Rims1/Rab3a/Nrxn1/Rab15/Camk2a/Cep83/Stx1a/Rab3b/Rab13/Sytl2/Unc13c
GO:1904377	positive regulation of protein localization to cell periphery	14/1129	0.00128236	0.0143532	Dpp10/Gnai1/Myo5a/Clip3/Stac2/Nrxn1/Cacng2/Ppp1r9b/Dpp6/Kif5b/Atp2b4/Sqstm1/Kcnj11/Wnk3
GO:1903531	negative regulation of secretion by cell	22/1129	0.00129996	0.0145128	Vsnl1/Snca/Fkbp1b/Myo5a/Htr1b/Syt11/Adora1/Syt4/Cbarp/Cnr1/Crhr1/Crhbp/Rab11fip5/Acsl4/Srcin1/Grm7/Klf7/Cd200/Asic1/Abcc8/Nrg1/Kcnj11
GO:0051209	release of sequestered calcium ion into cytosol	15/1129	0.00130573	0.01454	Snca/Thy1/Calm2/Fkbp1b/Nol3/Cx3cl1/Ubash3b/Myo5a/Calm1/Slc8a1/Calm3/Prkce/Jph3/Akap6/Itpr1
GO:0007216	G protein-coupled glutamate receptor signaling pathway	6/1129	0.00131609	0.0145438	Grm1/Homer2/Grm4/Grm7/Dagla/Grm2
GO:0060314	regulation of ryanodine-sensitive calcium-release channel activity	6/1129	0.00131609	0.0145438	Calm2/Fkbp1b/Calm1/Calm3/Jph3/Akap6
GO:0099151	regulation of postsynaptic density assembly	6/1129	0.00131609	0.0145438	Nptx1/Nrxn1/Lrrc4b/Lrfn1/Lrrtm1/Ntrk3
GO:0007193	adenylate cyclase-inhibiting G protein-coupled receptor signaling pathway	10/1129	0.00135504	0.0149364	Gabbr2/Htr1b/Adora1/Oprl1/Palm/Grm4/Htr1d/Grm7/Rgs2/Akap12
GO:0015833	peptide transport	34/1129	0.00136829	0.0150443	Vsnl1/Camk2n1/Fkbp1b/Cplx1/Arrb1/Syt7/Myo5a/Pax6/Adora1/Nrxn1/Adcyap1/Epha5/Prkce/Cnr1/Crhr1/Crhbp/Rab11fip5/Acsl4/Tfap2b/Kif5b/Ptprn/Rasl10b/Ica1/Smpd3/Rapgef4/Stx1a/Klf7/Glrx/Nnat/Gpr27/Abcc8/Sox4/Kcnj11/Vgf
GO:0042596	fear response	12/1129	0.00140711	0.0153618	Prkar1b/Brinp1/Mapk8ip2/Usp46/Adcyap1/Crhr1/Gng7/Grm7/Bdnf/Asic1/Lypd1/Shank3
GO:0090659	walking behavior	12/1129	0.00140711	0.0153618	Cend1/Uchl1/Glrb/Scn1a/Mapt/Cacnb4/Cntnap2/Klhl1/Sptbn4/Cacna1a/Cntn2/Zic1
GO:0051931	regulation of sensory perception	9/1129	0.00140776	0.0153618	Prkar1b/Cacnb3/Kcnc4/Adora1/Grm1/Oprl1/Tac1/Comt/Fabp5
GO:0040013	negative regulation of locomotion	38/1129	0.00151789	0.0165222	Olfm1/Bmerb1/Thy1/Ndrg4/Adarb1/Sema6a/Cx3cl1/Robo2/Cygb/Adora1/Tcaf1/Plcb1/Dusp3/Dbn1/Pfn2/Ripor2/Srgap1/Jup/Tmeff2/Rhob/Shh/Tafa5/Sema6b/Coro1c/Sema3e/Atp2b4/Ptprk/Cd200/Sema6d/Sema4f/Sema5a/Nav3/Abcc8/Robo1/Spred1/Nrg1/Ptn/Cldn5
GO:0030073	insulin secretion	28/1129	0.00154746	0.016802	Vsnl1/Camk2n1/Fkbp1b/Cplx1/Arrb1/Syt7/Myo5a/Nrxn1/Adcyap1/Epha5/Prkce/Cnr1/Rab11fip5/Acsl4/Tfap2b/Kif5b/Ptprn/Ica1/Rapgef4/Stx1a/Klf7/Glrx/Nnat/Gpr27/Abcc8/Sox4/Kcnj11/Vgf
GO:0050771	negative regulation of axonogenesis	14/1129	0.00155387	0.0168297	Thy1/Sema6a/Gdi1/Cdk5r1/Mt3/Fgf13/Sema6b/Sema3e/Rtn4r/Sema6d/Sema4f/Sema5a/Trim46/Bcl11a
GO:0006904	vesicle docking involved in exocytosis	11/1129	0.00159213	0.0172013	Stx1b/Rab3c/Rims1/Rab3a/Nrxn1/Rab15/Camk2a/Rab3b/Rab13/Sytl2/Unc13c
GO:0051493	regulation of cytoskeleton organization	62/1129	0.00167881	0.0180929	Stmn2/Stmn1/Snca/Stmn3/Map1a/Bmerb1/Mapt/Cyfip2/Arhgap44/Gnai1/Sptb/Cx3cl1/Trim37/Tppp/Clip3/Dmtn/Rgs4/Pak1/Tmod2/Cdk5r1/Stau2/Tubb4a/Limk1/Stmn4/Dbn1/Add2/Hras/Pfn2/Carmil2/Pdxp/Ripor2/Tmsb10/Epha5/Fgf13/Prkce/Tac1/Rac3/Pafah1b1/Pak3/Ctnna2/Rhof/Tmeff2/Eml2/Rhob/Fsd1/Pam/Wasf1/Ccdc88a/Tenm1/Sema3e/Arhgef15/Tgfb3/Capn1/Ntrk3/Sema5a/Rnd2/Nav3/Cgnl1/Inpp5j/S100a10/Shank3/Myadm
GO:0006688	glycosphingolipid biosynthetic process	7/1129	0.00174322	0.0186486	B4galnt1/St6galnac6/St8sia3/B4galt6/Fut9/B3galt1/B4galt5
GO:0032252	secretory granule localization	7/1129	0.00174322	0.0186486	Myo5a/Syt4/Tanc2/Kif5a/Kif5b/Rasgrp1/Trim46
GO:1905874	regulation of postsynaptic density organization	7/1129	0.00174322	0.0186486	Nptx1/Nrxn1/Lrrc4b/Dbn1/Lrfn1/Lrrtm1/Ntrk3
GO:1903533	regulation of protein targeting	12/1129	0.00174947	0.0186696	Cacnb3/Nol3/Hpca/Dmtn/Ank3/Pak1/Tcaf1/Gdi1/Cdk5r1/Atpif1/Hras/Fyn
GO:1901021	positive regulation of calcium ion transmembrane transporter activity	10/1129	0.00176034	0.0187396	Atp1b1/Cacnb3/Cacnb4/Calm2/Stac2/Calm1/Calm3/Akap6/Hspa2/Fgf14
GO:0021782	glial cell development	19/1129	0.00183345	0.0194703	Tppp/Hdac11/Cntn1/Cntnap2/Id4/Adam22/Mt3/Cntnap1/B4galt6/Shh/Tspan2/Cntn2/Ntrk3/Sox4/Zfp488/Nrg1/Omg/B4galt5/Gfap
GO:0008089	anterograde axonal transport	13/1129	0.0018382	0.0194733	Map1a/Kif5c/Fez1/Nefl/Cnih2/Dlg2/Dtnbp1/Kif5a/Kif5b/Caly/Kif3a/Rab27b/Trim46
GO:0045927	positive regulation of growth	37/1129	0.00184854	0.0195353	Mapt/L1cam/Rims1/Pak1/Trim32/Gdi1/Pou4f2/Limk1/Plcb1/Syt4/Dbn1/Cacna2d2/Lgi1/Sptbn4/Pafah1b1/Islr2/Cpne9/Syt3/Acsl4/Cpne5/Cpne6/Shtn1/Akap6/Bdnf/Cdh4/Fgf9/Dscam/Ntrk3/Sema5a/Syt2/Rnd2/Bcl11a/Zfpm2/Nrg1/Fn1/Hbegf/Cryaa
GO:0014031	mesenchymal cell development	15/1129	0.00186233	0.0196334	Sema6a/Pax6/Kitl/Ret/Shh/Anxa6/Sema6b/Coro1c/Sema3e/Sema6d/Sema4f/Sema5a/Tfap2a/Hey1/Fn1
GO:0044070	regulation of anion transport	14/1129	0.00187161	0.0196776	Snca/Dpysl2/Htr1b/Adora1/Rgs4/Tcaf1/Syt4/Sv2a/Dtnbp1/Slc6a1/Acsl4/Grm7/Grm2/Rgs2
GO:0042417	dopamine metabolic process	9/1129	0.00188008	0.0196776	Snca/Myo5a/Grin2a/Npy/Comt/Chrnb2/Maoa/Moxd1/Nr4a2
GO:0045761	regulation of adenylate cyclase activity	9/1129	0.00188008	0.0196776	Adcy2/Hpca/Cap2/Adcyap1/Palm/Gng7/Gnal/Akap6/Adcy3
GO:0090314	positive regulation of protein targeting to membrane	8/1129	0.00189999	0.0197908	Cacnb3/Hpca/Ank3/Pak1/Tcaf1/Cdk5r1/Hras/Fyn
GO:1901020	negative regulation of calcium ion transmembrane transporter activity	8/1129	0.00189999	0.0197908	Cacnb3/Calm2/Fkbp1b/Calm1/Cbarp/Calm3/Oprl1/Cabp1
GO:1904375	regulation of protein localization to cell periphery	22/1129	0.0019125	0.0198736	Arhgap44/Dpp10/Gnai1/Myo5a/Clip3/Stac2/Nrxn1/Camk2a/Hras/Cacng2/Ppp1r9b/Dpp6/Kif5b/Tnik/Rapgef4/Atp2b4/Pid1/Iqsec2/Sqstm1/Lypd1/Kcnj11/Wnk3
GO:0032956	regulation of actin cytoskeleton organization	43/1129	0.00195304	0.0202465	Stmn1/Cyfip2/Arhgap44/Sptb/Cx3cl1/Dmtn/Rgs4/Pak1/Tmod2/Cdk5r1/Stau2/Limk1/Dbn1/Add2/Hras/Pfn2/Carmil2/Pdxp/Tmsb10/Epha5/Prkce/Tac1/Rac3/Pak3/Ctnna2/Rhof/Tmeff2/Rhob/Pam/Wasf1/Ccdc88a/Tenm1/Sema3e/Arhgef15/Tgfb3/Capn1/Ntrk3/Sema5a/Rnd2/Cgnl1/S100a10/Shank3/Myadm
GO:2000651	positive regulation of sodium ion transmembrane transporter activity	6/1129	0.00209582	0.0216751	Atp1b1/Ank3/Plcb1/Kif5b/Glrx/Wnk3
GO:0051494	negative regulation of cytoskeleton organization	26/1129	0.00210304	0.0216982	Stmn2/Stmn1/Snca/Map1a/Bmerb1/Sptb/Trim37/Clip3/Dmtn/Tmod2/Tubb4a/Dbn1/Add2/Pfn2/Carmil2/Tmsb10/Fgf13/Ctnna2/Tmeff2/Eml2/Capn1/Nav3/Cgnl1/Inpp5j/Shank3/Myadm
GO:0060322	head development	74/1129	0.0021533	0.0221643	Cend1/Dpysl2/Bmerb1/Ndrg4/Sez6l/Grin1/Elavl4/Atp2b2/Robo2/Nefh/Myh10/Pax6/Eomes/Cntn1/Pou4f1/Pak1/Nrxn1/Slc6a17/Cntnap2/Rbfox2/Cdk5r1/Klhl1/Reln/Plcb1/Id4/Six3/Zfhx3/Adgrl3/Sptbn2/Faim2/Kndc1/Epha5/Fgf13/Cacna1a/Fyn/Rac3/Btbd3/Pafah1b1/Bcan/Dclk1/Akt3/Ctnna2/Arnt2/Nhlh2/Chrnb2/Shh/Jakmip1/Pcdh19/Sema6b/Pafah1b3/Slitrk5/Cntn2/Ephb1/Bhlhe22/Crtac1/Pcdh18/Kif3a/Tgfb3/Rtn4r/Kirrel3/Sema6d/Nnat/Pbx4/S…
GO:0001574	ganglioside biosynthetic process	5/1129	0.00222019	0.0225331	B4galnt1/St6galnac6/St8sia3/B4galt6/B4galt5
GO:0015816	glycine transport	5/1129	0.00222019	0.0225331	Rgs4/Slc6a17/Slc32a1/Rgs2/Slc36a1
GO:0051280	negative regulation of release of sequestered calcium ion into cytosol	5/1129	0.00222019	0.0225331	Calm2/Fkbp1b/Calm1/Calm3/Prkce
GO:0051956	negative regulation of amino acid transport	5/1129	0.00222019	0.0225331	Htr1b/Adora1/Rgs4/Grm7/Rgs2
GO:0097119	postsynaptic density protein 95 clustering	5/1129	0.00222019	0.0225331	Nrxn1/Reln/Dbn1/Nrxn2/Nlgn1
GO:1905962	glutamatergic neuron differentiation	5/1129	0.00222019	0.0225331	Pax6/Cntnap2/Bhlhe22/Irx6/Irx5
GO:0061025	membrane fusion	23/1129	0.00223424	0.022623	Stx1b/Snca/Cplx2/Vamp1/Cplx1/Snap25/Syt7/Syt11/Snap47/Rab3a/Syt4/Stxbp6/Syt13/Trarg1/Vps41/Syt3/Kif5b/Vav3/Pip4k2a/Stx1a/Syt2/Rab13/Tbc1d4
GO:0030517	negative regulation of axon extension	10/1129	0.00225826	0.0228131	Sema6a/Cdk5r1/Mt3/Sema6b/Sema3e/Rtn4r/Sema6d/Sema4f/Sema5a/Trim46
GO:0060998	regulation of dendritic spine development	17/1129	0.00238417	0.0240293	Stau2/Dnm3/Reln/Nlgn3/Dbn1/Marcks/Tanc2/Dtnbp1/Palm/Pafah1b1/Asap1/Cux2/Pak3/Camk1/Nlgn1/Nrg1/Shank3
GO:0050982	detection of mechanical stimulus	9/1129	0.00247088	0.0248458	Scn1a/Cacnb3/Atp2b2/Phf24/Ano3/Asic2/Fyn/Jup/Ntrk1
GO:0007628	adult walking behavior	11/1129	0.00250459	0.0250418	Cend1/Uchl1/Glrb/Scn1a/Mapt/Cacnb4/Klhl1/Sptbn4/Cacna1a/Cntn2/Zic1
GO:0010737	protein kinase A signaling	7/1129	0.00250763	0.0250418	Nrxn1/Pja2/Pde4a/Akap6/Rab13/Pde10a/Akap12
GO:0035094	response to nicotine	7/1129	0.00250763	0.0250418	Chrnb3/Chrna3/Cnr1/Chrnb2/Grm2/Ntrk1/Lypd1
GO:0098930	axonal transport	15/1129	0.00260379	0.0259426	Uchl1/Map1a/Kif5c/Fez1/Nefl/Cnih2/Dlg2/Dtnbp1/Pafah1b1/Kif5a/Kif5b/Caly/Kif3a/Rab27b/Trim46
GO:0014032	neural crest cell development	14/1129	0.00266947	0.0265362	Sema6a/Pax6/Kitl/Ret/Shh/Anxa6/Sema6b/Coro1c/Sema3e/Sema6d/Sema4f/Sema5a/Tfap2a/Fn1
GO:1904427	positive regulation of calcium ion transmembrane transport	13/1129	0.0026875	0.0266546	Snca/Atp1b1/Thy1/Cacnb3/Cacnb4/Calm2/Cx3cl1/Stac2/Calm1/Calm3/Akap6/Hspa2/Fgf14
GO:0022604	regulation of cell morphogenesis	42/1129	0.0027434	0.0270399	Ttc3/Epb41l3/Myh10/Rims1/Dmtn/Coch/Stau2/Reln/Myl12b/Syt4/Dbn1/Marcks/Fyn/Rac3/Palm/Pafah1b1/Cux2/Pak3/Cpne9/Grip1/Syt3/Rhof/Rhob/Cpne5/Cpne6/Plxnc1/Tnik/Cntn2/Coro1c/Sema3e/Kif3a/Sh3kbp1/Syt2/Rnd2/Bcl11a/Fmnl1/S100a10/Myadm/Ptn/Gas2/Fn1/S100b
GO:0030900	forebrain development	42/1129	0.0027434	0.0270399	Bmerb1/Grin1/Elavl4/Robo2/Myh10/Pax6/Eomes/Pou4f1/Pak1/Cntnap2/Cdk5r1/Reln/Plcb1/Id4/Six3/Epha5/Fgf13/Fyn/Rac3/Btbd3/Pafah1b1/Bcan/Dclk1/Nhlh2/Chrnb2/Shh/Jakmip1/Sema6b/Slitrk5/Cntn2/Bhlhe22/Crtac1/Kif3a/Rtn4r/Kirrel3/Sema5a/Tfap2a/Lamb1/Robo1/Nrg1/Nr4a2/Shank3
GO:1901699	cellular response to nitrogen compound	64/1129	0.00274498	0.0270399	Nsg1/Nsg2/Kcnc2/Rap1gds1/Ywhag/Myo5a/Htr1b/Dmtn/Rgs4/Pak1/Rab15/Cdk5r1/Slc8a1/Ly6h/Pou4f2/Grin2a/Impact/Plcb1/Camk2a/Kcnq3/Gnas/Marcks/Chrna3/Mt3/Pdxp/Cacna1a/Dtnbp1/Trarg1/Fyn/Palm/Ppp1r9b/Crhr1/Gnal/Pde4b/Akt3/Crhbp/Jup/Gabrg2/Cib2/Htr1d/Chrnb2/Grb14/Akap6/Caly/Pip4k2a/Hcn2/Itpr1/Smpd3/Bag1/Insig1/Glra2/Atp2b4/Rgs10/Cacnb1/Pid1/Rab13/Lpl/Lypd1/Pdgfra/Tbc1d4/Nr4a2/Itga4/Ptpre/Ly6c1
GO:0043410	positive regulation of MAPK cascade	45/1129	0.00281214	0.027639	Ndrg4/Rell2/Dok5/Arrb1/Emc10/Cx3cl1/Rit2/Adora1/Pak1/Dnajc27/Nrxn1/Fgf1/Pja2/Vegfb/Plcb1/Mapk8ip2/Ppia/Npy/Hras/Necab2/Grm1/Mt3/Adcyap1/Prkce/Kitl/Ret/Nenf/Il34/Mapk8ip1/Grm4/Rasgrp1/Tnik/Dok6/Tenm1/Tgfb3/Fgf9/Ntrk3/Pdgfa/Robo1/Dcc/Npnt/Nrg1/Pdgfra/Akap12/Tgfa
GO:0019933	cAMP-mediated signaling	10/1129	0.0028633	0.0280153	Adcy2/Gnai1/Rasd2/Cap2/Gnas/Adcyap1/Oprl1/Epha5/Crhr1/Pde10a
GO:0045123	cellular extravasation	10/1129	0.0028633	0.0280153	Thy1/Cx3cl1/Podxl2/Plcb1/Add2/Ripor2/Fut9/Capn1/Itga4/Chst2
GO:2001222	regulation of neuron migration	11/1129	0.00309791	0.0302428	Scrt1/Olfm1/Sema6a/Pax6/Reln/Camk2a/Ctnna2/Scrt2/Shtn1/Flrt2/Nrg1
GO:0000165	MAPK cascade	68/1129	0.00311053	0.0302981	Fgf12/Uchl1/Ndrg4/Rell2/Sema6a/Dok5/Mapk10/Arrb1/Emc10/L1cam/Cx3cl1/Rit2/Adora1/Pak1/Dnajc27/Nrxn1/Fgf1/Pja2/Ywhaz/Cntnap2/Pou4f2/Vegfb/Plcb1/Mapk8ip2/Dusp3/Ppia/Npy/Hras/Necab2/Grm1/Mt3/Ppm1l/Adcyap1/Fgf13/Prkce/Kitl/Ret/Pafah1b1/Scg2/Nenf/Il34/Pak3/Mapk8ip1/Grm4/Rasgrp1/Tnik/Dok6/Tenm1/Ephb1/Tgfb3/Fgf9/Ntrk3/Pdgfa/Rgs2/Spred2/Robo1/Dcc/Fgf14/Spred1/Npnt/Nrg1/Pdgfra/Pabpn1/Akap12/Shank3/Tgfa/Fn1…
GO:0001956	positive regulation of neurotransmitter secretion	6/1129	0.00317933	0.0306817	Stx1b/Snca/Dtnbp1/Cacna1b/Stx1a/Nlgn1
GO:0007340	acrosome reaction	6/1129	0.00317933	0.0306817	Glrb/Rims1/Rab3a/Syt6/Plcb1/Adcy3
GO:0010763	positive regulation of fibroblast migration	6/1129	0.00317933	0.0306817	Dmtn/Pak1/Slc8a1/Prkce/Pak3/Akap12
GO:0050901	leukocyte tethering or rolling	6/1129	0.00317933	0.0306817	Podxl2/Add2/Fut9/Capn1/Itga4/Chst2
GO:1903170	negative regulation of calcium ion transmembrane transport	9/1129	0.0031998	0.0306817	Cacnb3/Calm2/Fkbp1b/Calm1/Cbarp/Calm3/Oprl1/Prkce/Cabp1
GO:0007405	neuroblast proliferation	12/1129	0.00320629	0.0306817	Cx3cl1/Pax6/Id4/Six3/Fgf13/Pafah1b1/Smarcd3/Shh/Bdnf/Dagla/Sox5/Ptn
GO:0055117	regulation of cardiac muscle contraction	12/1129	0.00320629	0.0306817	Atp1b1/Calm2/Fkbp1b/Adora1/Calm1/Slc8a1/Calm3/Fgf13/Pde4b/Jup/Akap6/Rgs2
GO:0098661	inorganic anion transmembrane transport	12/1129	0.00320629	0.0306817	Glrb/Ano3/Gabra2/Gabrd/Slc6a1/Gabrg2/Gabra3/Gabrg3/Gabrg1/Ano4/Glra2/Gabra4
GO:1903829	positive regulation of protein localization	55/1129	0.00341185	0.0325772	Vsnl1/Camk2n1/Map1a/Cacnb3/Mapt/Cacnb4/Hpca/Dpp10/Gnai1/Arrb1/Myo5a/Myh10/Syt11/Clip3/Ank3/Stac2/Pak1/Nrxn1/Tcaf1/Cdk5r1/Nlgn3/Ppia/Hras/Necab2/Cacng2/Prkce/Fyn/Ppp1r9b/Jup/Dpp6/Acsl4/Pcsk1/Kif5b/Shh/Hsp90ab1/Dzip1/Rapgef4/Ccdc88a/Atp2b4/Glrx/Kif3a/Tgfb3/Sqstm1/Nnat/Camk1/Zic1/Gpr27/Nlgn1/Sox4/Slc5a3/Nrg1/Zdhhc1/Kcnj11/Ptn/Wnk3
GO:1903859	regulation of dendrite extension	8/1129	0.00345109	0.0328798	Rims1/Syt4/Cpne9/Syt3/Cpne5/Cpne6/Syt2/Bcl11a
GO:0003013	circulatory system process	49/1129	0.00353918	0.0336454	Scn1b/Camk2n1/Atp1b1/Scn1a/Scn2b/Rap1gds1/Calm2/Fkbp1b/Cx3cl1/Htr1b/Adora1/Rgs4/Rbfox2/Calm1/Slc8a1/Vegfb/Asic2/Cacna2d2/Npy/Gnas/Sptbn4/Thra/Calm3/Adcyap1/Oprl1/Tac2/Fgf13/Tac1/Scn3b/Fyn/Cnr1/Cacna1b/Pde4b/Jup/Kcnn2/Htr1d/Akap6/Rasl10b/Smpd3/Atp2b4/Capn1/Rgs2/Ddah1/Abcc8/Akap12/Irx5/Fabp5/Hbegf/Cldn5
GO:0008015	blood circulation	46/1129	0.00355365	0.0337094	Scn1b/Camk2n1/Atp1b1/Scn1a/Scn2b/Calm2/Fkbp1b/Cx3cl1/Htr1b/Adora1/Rgs4/Rbfox2/Calm1/Slc8a1/Vegfb/Asic2/Cacna2d2/Npy/Gnas/Sptbn4/Thra/Calm3/Adcyap1/Oprl1/Tac2/Fgf13/Tac1/Scn3b/Cnr1/Cacna1b/Pde4b/Jup/Kcnn2/Htr1d/Akap6/Rasl10b/Smpd3/Atp2b4/Capn1/Rgs2/Ddah1/Abcc8/Akap12/Irx5/Hbegf/Cldn5
GO:0015711	organic anion transport	31/1129	0.00360486	0.0341207	Snca/Dpysl2/Apba1/Cacnb4/Emb/Htr1b/Adora1/Rgs4/Pak1/Slc6a17/Syt4/Sv2a/Grm1/Mpc1/Pnpla8/Slc36a4/Sfxn1/Cacna1a/Slc10a4/Dtnbp1/Slc2a3/Slc6a1/Slc32a1/Acsl4/Grm7/Bdnf/Grm2/Slc6a15/Rgs2/Slc36a1/Gfap
GO:0021978	telencephalon regionalization	5/1129	0.00371352	0.0347714	Pax6/Eomes/Six3/Shh/Bhlhe22
GO:0031340	positive regulation of vesicle fusion	5/1129	0.00371352	0.0347714	Snca/Syt7/Syt3/Kif5b/Syt2
GO:0042749	regulation of circadian sleep/wake cycle	5/1129	0.00371352	0.0347714	Kcna2/Adora1/Opn4/Chrnb2/Nlgn1
GO:0050966	detection of mechanical stimulus involved in sensory perception of pain	5/1129	0.00371352	0.0347714	Scn1a/Cacnb3/Phf24/Fyn/Ntrk1
GO:0060134	prepulse inhibition	5/1129	0.00371352	0.0347714	Grin1/Nrxn1/Nlgn3/Dbn1/Ctnna2
GO:0050801	ion homeostasis	62/1129	0.00380869	0.0355859	Snca/Camk2n1/Atp1b1/Thy1/Cacnb3/Grin1/Rap1gds1/Cacnb4/Calm2/Atp2b2/Fkbp1b/Nol3/Calb2/Gng3/Cx3cl1/Ubash3b/Myo5a/Adora1/Ank3/Ank1/Calm1/Slc8a1/Grin2a/Sv2a/Gnas/Tmem178/Tmco1/Grm1/Slc24a2/Mt3/Calm3/Adcyap1/Vapb/Oprl1/Slc24a3/Cacna1a/Prkce/Tac1/Fyn/Jph3/Crhr1/Iscu/Cacna1b/Bnip3/Kctd17/Comt/Tfap2b/Cib2/Micu3/Akap6/Anxa6/Itpr1/Smpd3/Atp2b4/Bok/Cacna1i/Grm2/Kcnh1/Pdgfra/Cyb561/Wnk3/S100b
GO:0015800	acidic amino acid transport	12/1129	0.00386717	0.0359779	Snca/Dpysl2/Apba1/Adora1/Pak1/Syt4/Grm1/Dtnbp1/Slc6a1/Grm7/Bdnf/Grm2
GO:1903078	positive regulation of protein localization to plasma membrane	12/1129	0.00386717	0.0359779	Dpp10/Myo5a/Clip3/Stac2/Nrxn1/Ppp1r9b/Dpp6/Kif5b/Atp2b4/Sqstm1/Kcnj11/Wnk3
GO:0060048	cardiac muscle contraction	18/1129	0.00388941	0.0361076	Scn1b/Atp1b1/Scn1a/Scn2b/Calm2/Fkbp1b/Adora1/Calm1/Slc8a1/Vegfb/Calm3/Fgf13/Scn3b/Pde4b/Jup/Kcnn2/Akap6/Rgs2
GO:0006936	muscle contraction	31/1129	0.00393505	0.0364536	Scn1b/Atp1b1/Scn1a/Scn2b/Calm2/Fkbp1b/Adora1/Stac2/Tmod2/Calm1/Slc8a1/Vegfb/Dbn1/Apbb2/Chrna3/Calm3/Fgf13/Scn3b/Tshz3/Pde4b/Jup/Kcnn2/Htr1d/Chrnb2/Akap6/Anxa6/Smpd3/Atp2b4/Rgs2/Npnt/Tpm4
GO:0030003	cellular cation homeostasis	54/1129	0.00404474	0.0373902	Snca/Atp1b1/Thy1/Cacnb3/Grin1/Rap1gds1/Cacnb4/Calm2/Atp2b2/Fkbp1b/Nol3/Calb2/Gng3/Cx3cl1/Ubash3b/Myo5a/Calm1/Slc8a1/Grin2a/Sv2a/Tmem178/Tmco1/Grm1/Slc24a2/Mt3/Calm3/Adcyap1/Vapb/Oprl1/Slc24a3/Cacna1a/Prkce/Tac1/Fyn/Jph3/Crhr1/Iscu/Cacna1b/Bnip3/Kctd17/Tfap2b/Cib2/Micu3/Akap6/Anxa6/Itpr1/Smpd3/Atp2b4/Bok/Cacna1i/Kcnh1/Pdgfra/Cyb561/S100b
GO:0050922	negative regulation of chemotaxis	9/1129	0.00408785	0.0377087	Sema6a/Robo2/Dusp3/Sema6b/Sema3e/Sema6d/Sema4f/Sema5a/Robo1
GO:0048864	stem cell development	14/1129	0.00437229	0.0402472	Sema6a/Pax6/Kitl/Ret/Shh/Anxa6/Sema6b/Coro1c/Sema3e/Sema6d/Sema4f/Sema5a/Tfap2a/Fn1
GO:0021537	telencephalon development	30/1129	0.00440104	0.0404264	Bmerb1/Grin1/Robo2/Myh10/Pax6/Eomes/Cdk5r1/Reln/Plcb1/Id4/Six3/Epha5/Fgf13/Btbd3/Pafah1b1/Bcan/Shh/Jakmip1/Sema6b/Slitrk5/Cntn2/Bhlhe22/Crtac1/Kif3a/Rtn4r/Kirrel3/Lamb1/Robo1/Nrg1/Shank3
GO:0001941	postsynaptic membrane organization	10/1129	0.00445792	0.0407769	Glrb/Nrxn1/Reln/Nlgn3/Dbn1/Nrxn2/Nlgn1/Shisa7/Shank3/Ptn
GO:0051339	regulation of lyase activity	10/1129	0.00445792	0.0407769	Adcy2/Hpca/Cap2/Adcyap1/Palm/Iscu/Gng7/Gnal/Akap6/Adcy3
GO:0051481	negative regulation of cytosolic calcium ion concentration	8/1129	0.00452458	0.0411274	Calm2/Fkbp1b/Nol3/Calm1/Slc8a1/Calm3/Prkce/Smpd3
GO:0051930	regulation of sensory perception of pain	8/1129	0.00452458	0.0411274	Prkar1b/Kcnc4/Adora1/Grm1/Oprl1/Tac1/Comt/Fabp5
GO:0060074	synapse maturation	8/1129	0.00452458	0.0411274	Sez6l/Nefl/Nrxn1/Ywhaz/Reln/Palm/Bcan/Arhgef15
GO:0014009	glial cell proliferation	11/1129	0.00462127	0.0416801	Cx3cl1/Cntnap2/Adcyap1/Il34/Abcc8/Sox4/Nrg1/Shank3/Ptn/Prkch/Gfap
GO:0031111	negative regulation of microtubule polymerization or depolymerization	11/1129	0.00462127	0.0416801	Stmn2/Stmn1/Snca/Map1a/Bmerb1/Clip3/Tubb4a/Fgf13/Eml2/Nav3/Inpp5j
GO:0010880	regulation of release of sequestered calcium ion into cytosol by sarcoplasmic reticulum	6/1129	0.00463116	0.0416801	Calm2/Fkbp1b/Nol3/Calm1/Slc8a1/Calm3
GO:0098885	modification of postsynaptic actin cytoskeleton	6/1129	0.00463116	0.0416801	Myh10/Marcks/Pfn2/Ctnna2/Cabp1/Wasf1
GO:0031102	neuron projection regeneration	12/1129	0.00463325	0.0416801	Thy1/Gap43/Fkbp1b/Nefl/Nefh/Inpp5f/Rtn4r/Ntrk3/Nrg1/Omg/Ptn/Gfap
GO:0002691	regulation of cellular extravasation	7/1129	0.0047794	0.0428179	Thy1/Plcb1/Ripor2/Fut9/Capn1/Itga4/Chst2
GO:0048483	autonomic nervous system development	7/1129	0.0047794	0.0428179	Adarb1/Ret/Tfap2b/Ntrk1/Tfap2a/Sox4/Fn1
GO:0048814	regulation of dendrite morphogenesis	17/1129	0.00480108	0.0429181	Ywhah/Grin1/Stau2/Reln/Dbn1/Marcks/Chrna3/Kndc1/Hecw2/Pafah1b1/Cux2/Pak3/Hecw1/Chrnb2/Tnik/Robo1/Cit
GO:0002791	regulation of peptide secretion	25/1129	0.0048103	0.0429181	Vsnl1/Camk2n1/Fkbp1b/Arrb1/Syt7/Pax6/Adora1/Nrxn1/Adcyap1/Epha5/Prkce/Cnr1/Crhbp/Acsl4/Tfap2b/Kif5b/Rasl10b/Ica1/Klf7/Glrx/Nnat/Gpr27/Abcc8/Sox4/Kcnj11
GO:0061572	actin filament bundle organization	24/1129	0.00484621	0.0431501	Stmn1/Arrb1/Cx3cl1/Myh10/Dmtn/Pls3/Pak1/Limk1/Myo1b/Dbn1/Marcks/Add2/Pfn2/Pdxp/Tac1/Tmeff2/Shtn1/Kctd13/Ccdc88a/Arhgef15/Tgfb3/Cgnl1/S100a10/Shank3
GO:0051648	vesicle localization	29/1129	0.00492256	0.0437405	Syn1/Snca/Dpysl2/Kif5c/Myo5a/Syn2/Syt11/Cnih2/Rab3a/Nrxn1/Dync1i1/Dnm3/Myo1b/Syt4/Nlgn3/Tanc2/Dtnbp1/Lin7a/Pafah1b1/Kif5a/Kif5b/Btbd8/Rasgrp1/Smpd3/Rab27b/Trim46/Pcdh17/Nlgn1/Itga4
GO:0055080	cation homeostasis	60/1129	0.0049837	0.0441936	Snca/Camk2n1/Atp1b1/Thy1/Cacnb3/Grin1/Rap1gds1/Cacnb4/Calm2/Atp2b2/Fkbp1b/Nol3/Calb2/Gng3/Cx3cl1/Ubash3b/Myo5a/Adora1/Ank3/Ank1/Calm1/Slc8a1/Grin2a/Sv2a/Gnas/Tmem178/Tmco1/Grm1/Slc24a2/Mt3/Calm3/Adcyap1/Vapb/Oprl1/Slc24a3/Cacna1a/Prkce/Tac1/Fyn/Jph3/Crhr1/Iscu/Cacna1b/Bnip3/Kctd17/Comt/Tfap2b/Cib2/Micu3/Akap6/Anxa6/Itpr1/Smpd3/Atp2b4/Bok/Cacna1i/Kcnh1/Pdgfra/Cyb561/S100b
GO:0006873	cellular ion homeostasis	54/1129	0.00512188	0.0453266	Snca/Atp1b1/Thy1/Cacnb3/Grin1/Rap1gds1/Cacnb4/Calm2/Atp2b2/Fkbp1b/Nol3/Calb2/Gng3/Cx3cl1/Ubash3b/Myo5a/Calm1/Slc8a1/Grin2a/Sv2a/Tmem178/Tmco1/Grm1/Slc24a2/Mt3/Calm3/Adcyap1/Vapb/Oprl1/Slc24a3/Cacna1a/Prkce/Tac1/Fyn/Jph3/Crhr1/Iscu/Cacna1b/Bnip3/Kctd17/Tfap2b/Cib2/Micu3/Akap6/Anxa6/Itpr1/Smpd3/Atp2b4/Bok/Cacna1i/Kcnh1/Pdgfra/Cyb561/S100b
GO:0014070	response to organic cyclic compound	62/1129	0.00527532	0.0465898	Nsg1/Nsg2/Snca/Adcy2/Ywhah/Grin1/Gnai1/Htr1b/Adora1/Dmtn/Rgs4/Pou4f1/Pak1/Rbfox2/Slc8a1/Pou4f2/Impact/Plcb1/Gnas/Adgrl3/Pdxp/Epha5/Prkce/Dtnbp1/Cnr1/Palm/Ppp1r9b/Crhr1/Cacna1b/Gnal/Pde4b/Slc6a1/Crhbp/Paqr8/Pak3/Jup/Gabrg2/Homer2/Prmt2/Cib2/Cd83/Hmgcs1/Htr1d/Chrnb2/Akap6/Caly/Hcn2/Cacng4/Itpr1/Cdkn2d/Paqr7/Bdnf/Insig1/Atp2b4/Ass1/Glrx/Tgfb3/Grm2/Adcy3/Kcnj11/Panx1/Hba-a1
GO:0001662	behavioral fear response	10/1129	0.00548142	0.0481172	Brinp1/Mapk8ip2/Usp46/Adcyap1/Gng7/Grm7/Bdnf/Asic1/Lypd1/Shank3
GO:1903350	response to dopamine	10/1129	0.00548142	0.0481172	Nsg1/Nsg2/Htr1b/Rgs4/Gnas/Dtnbp1/Palm/Gnal/Htr1d/Caly
GO:1903351	cellular response to dopamine	10/1129	0.00548142	0.0481172	Nsg1/Nsg2/Htr1b/Rgs4/Gnas/Dtnbp1/Palm/Gnal/Htr1d/Caly
GO:0019935	cyclic-nucleotide-mediated signaling	12/1129	0.0055159	0.0483224	Kcnc2/Adcy2/Gnai1/Rasd2/Cap2/Gnas/Adcyap1/Oprl1/Epha5/Crhr1/Pde9a/Pde10a
GO:0098771	inorganic ion homeostasis	60/1129	0.00555395	0.048558	Snca/Camk2n1/Atp1b1/Thy1/Cacnb3/Grin1/Rap1gds1/Cacnb4/Calm2/Atp2b2/Fkbp1b/Nol3/Calb2/Gng3/Cx3cl1/Ubash3b/Myo5a/Adora1/Ank3/Ank1/Calm1/Slc8a1/Grin2a/Sv2a/Gnas/Tmem178/Tmco1/Grm1/Slc24a2/Mt3/Calm3/Adcyap1/Vapb/Oprl1/Slc24a3/Cacna1a/Prkce/Tac1/Fyn/Jph3/Crhr1/Iscu/Cacna1b/Bnip3/Kctd17/Comt/Tfap2b/Cib2/Micu3/Akap6/Anxa6/Itpr1/Smpd3/Atp2b4/Bok/Cacna1i/Kcnh1/Pdgfra/Cyb561/S100b
GO:0140056	organelle localization by membrane tethering	15/1129	0.00556601	0.048566	Stx1b/Ndrg4/Rab3c/Rims1/Rab3a/Nrxn1/Rab15/Camk2a/Vapb/Cep83/Stx1a/Rab3b/Rab13/Sytl2/Unc13c
GO:0051057	positive regulation of small GTPase mediated signal transduction	11/1129	0.00557853	0.0485779	Rasgrf1/Arrb1/Reln/Hras/Kitl/Rasgef1a/Rasgrp1/Rtn4r/Ntrk1/Robo1/Nrg1
GO:0007638	mechanosensory behavior	5/1129	0.00580965	0.049892	Nrxn1/Cntnap2/Nrxn2/Etv1/Shank3
GO:0010523	negative regulation of calcium ion transport into cytosol	5/1129	0.00580965	0.049892	Calm2/Fkbp1b/Calm1/Calm3/Prkce
GO:0022410	circadian sleep/wake cycle process	5/1129	0.00580965	0.049892	Kcna2/Adora1/Opn4/Chrnb2/Nlgn1
GO:0031290	retinal ganglion cell axon guidance	5/1129	0.00580965	0.049892	Robo2/Pou4f2/Nrcam/Ephb1/Sema4f
GO:0051284	positive regulation of sequestering of calcium ion	5/1129	0.00580965	0.049892	Calm2/Fkbp1b/Calm1/Calm3/Prkce
GO:0098935	dendritic transport	5/1129	0.00580965	0.049892	Kif5c/Stau2/Kif5a/Kif5b/Wasf1
GO:0099519	dense core granule cytoskeletal transport	5/1129	0.00580965	0.049892	Syt4/Tanc2/Kif5a/Kif5b/Trim46

## Sheet: Table S3B
Table S3B: Significant (FDR ≤ 0.05) GO terms of genes downregulated in L1 compared to other layers
ID	Description	GeneRatio	p-value	FDR	geneID
GO:0007601	visual perception	67/1053	4.84044e-33	2.02165e-29	Cacna2d4/Aipl1/Impg1/Rd3/Cplx4/Crx/Gucy2e/Rdh10/Adgrv1/Pde6c/Cacnb2/Rgr/Rp1/Unc119/Tulp1/Nxnl2/Rp1l1/Cabp4/Cngb1/Pde6a/Abca4/Rpgrip1/Pcdh15/Cacna1f/Rcvrn/Prph2/Slc4a7/Grk1/Prcd/Guca1a/Lrat/Rs1/Gpr179/Guca1b/Rdh5/Atp8a2/Gnat1/Lum/Pde6h/Pcare/Opn1sw/Cnga1/Rom1/Rdh12/Bbs1/Pde6g/Crb1/Impg2/Pde6b/Cep250/Pdc/Opn1mw/Ppef2/Rgs9bp/Bbs2/Rho/Col1a1/Reep6/Arr3/Rpe65/Gnat2/Cnnm4/Trpm1/Myo7a/Crybg3/Rrh/Grm6
GO:0050953	sensory perception of light stimulus	67/1053	8.91382e-33	2.02165e-29	Cacna2d4/Aipl1/Impg1/Rd3/Cplx4/Crx/Gucy2e/Rdh10/Adgrv1/Pde6c/Cacnb2/Rgr/Rp1/Unc119/Tulp1/Nxnl2/Rp1l1/Cabp4/Cngb1/Pde6a/Abca4/Rpgrip1/Pcdh15/Cacna1f/Rcvrn/Prph2/Slc4a7/Grk1/Prcd/Guca1a/Lrat/Rs1/Gpr179/Guca1b/Rdh5/Atp8a2/Gnat1/Lum/Pde6h/Pcare/Opn1sw/Cnga1/Rom1/Rdh12/Bbs1/Pde6g/Crb1/Impg2/Pde6b/Cep250/Pdc/Opn1mw/Ppef2/Rgs9bp/Bbs2/Rho/Col1a1/Reep6/Arr3/Rpe65/Gnat2/Cnnm4/Trpm1/Myo7a/Crybg3/Rrh/Grm6
GO:0009583	detection of light stimulus	33/1053	1.52572e-22	2.30689e-19	Cacna2d4/Aipl1/Pde6c/Rgr/Tulp1/Gngt1/Cabp4/Cngb1/Cacna1f/Rcvrn/Prph2/Grk1/Prcd/Guca1a/Rs1/Guca1b/Atp8a2/Gnat1/Pcare/Opn1sw/Gnb1/Rom1/Crb1/Pde6b/Cep250/Opn1mw/Rgs9bp/Rho/Reep6/Rpe65/Gnat2/Rrh/Grm6
GO:0045494	photoreceptor cell maintenance	28/1053	1.20184e-19	1.36289e-16	Prom1/Atp1b2/Crocc/Adgrv1/Mak/Lca5/Bbs4/Rp1/Tulp1/Cep290/Nxnl2/Rp1l1/Crb2/Cdhr1/Cngb1/Pde6a/Abca4/Pcdh15/Tub/Bbs12/Bbs1/Crb1/Esrrb/Bbs2/Rho/Nxnl1/Mdm1/Nphp4
GO:0007600	sensory perception	87/1053	2.97353e-19	2.58105e-16	Cacna2d4/Aipl1/Impg1/Rd3/Cplx4/Chd7/Crx/Gucy2e/Rdh10/Adgrv1/Pde6c/Cacnb2/Rgr/Bbs4/Rp1/Unc119/Tulp1/Nxnl2/Rp1l1/Ttc8/Cabp4/Cngb1/Pde6a/Abca4/Rpgrip1/Pcdh15/Cacna1f/Rcvrn/Prph2/Slc4a7/Lrp2/Grk1/Prcd/Lrig1/Guca1a/Lrat/Rs1/Gpr179/Guca1b/Rdh5/Atp8a2/Gnat1/Lum/Tub/Pde6h/Pcare/Opn1sw/Nipbl/Gnb1/Cnga1/Rom1/Rdh12/Mir124a-1hg/Bbs1/Pde6g/Thrb/Crb1/Impg2/Pde6b/Cep250/Pdc/Opn1mw/Ppef2/Rgs9bp/Fam107b/Bbs2/Rho/…
GO:0001895	retina homeostasis	30/1053	3.41408e-19	2.58105e-16	Prom1/Aipl1/Atp1b2/Crocc/Adgrv1/Mak/Lca5/Bbs4/Rp1/Tulp1/Cep290/Nxnl2/Rp1l1/Crb2/Cdhr1/Cngb1/Pde6a/Abca4/Pcdh15/Tub/Bbs12/Bbs1/Crb1/Esrrb/Bbs2/Rho/Rpe65/Nxnl1/Mdm1/Nphp4
GO:0009581	detection of external stimulus	40/1053	1.65441e-18	9.38048e-16	Cacna2d4/Aipl1/Adgrv1/Pde6c/Rgr/Tulp1/Gngt1/Cabp4/Cngb1/Pcdh15/Cacna1f/Rcvrn/Prph2/Grk1/Prcd/Guca1a/Rs1/Guca1b/Atp8a2/Gnat1/Pkd1/Pcare/Opn1sw/Gnb1/Rom1/Crb1/Pde6b/Cep250/Opn1mw/Rgs9bp/Rho/Slc12a2/Reep6/Rpe65/Gnat2/Asic3/Tcap/Rrh/Grm6/Ttn
GO:0009582	detection of abiotic stimulus	40/1053	1.65441e-18	9.38048e-16	Cacna2d4/Aipl1/Adgrv1/Pde6c/Rgr/Tulp1/Gngt1/Cabp4/Cngb1/Pcdh15/Cacna1f/Rcvrn/Prph2/Grk1/Prcd/Guca1a/Rs1/Guca1b/Atp8a2/Gnat1/Pkd1/Pcare/Opn1sw/Gnb1/Rom1/Crb1/Pde6b/Cep250/Opn1mw/Rgs9bp/Rho/Slc12a2/Reep6/Rpe65/Gnat2/Asic3/Tcap/Rrh/Grm6/Ttn
GO:0009584	detection of visible light	23/1053	2.82793e-17	1.42528e-14	Cacna2d4/Aipl1/Pde6c/Tulp1/Cngb1/Cacna1f/Prph2/Grk1/Prcd/Rs1/Atp8a2/Gnat1/Pcare/Gnb1/Rom1/Crb1/Cep250/Rgs9bp/Rho/Reep6/Rpe65/Gnat2/Grm6
GO:0051606	detection of stimulus	44/1053	1.52876e-16	6.93447e-14	Cacna2d4/Aipl1/Scarb1/Adgrv1/Pde6c/Rgr/Tulp1/Gngt1/Cabp4/Cngb1/Pcdh15/Cacna1f/Rcvrn/Prph2/Grk1/Prcd/Guca1a/Rs1/Guca1b/Atp8a2/Tmem107/Gnat1/Pkd1/Pcare/Opn1sw/Gnb1/Rom1/Crb1/Pde6b/Cep250/Opn1mw/Ppef2/Rgs9bp/Rho/Slc12a2/Reep6/Rpe65/Fap/Gnat2/Asic3/Tcap/Rrh/Grm6/Ttn
GO:0060041	retina development in camera-type eye	48/1053	9.63589e-16	3.97349e-13	Prom1/Slc4a5/Rd3/Chd7/Crx/Pde6c/Bbs4/Rp1/Casz1/Tulp1/Cep290/Rp1l1/Ttc8/Crb2/Cabp4/Lpcat1/Nphp1/Pde6a/Rpgrip1/Nr2e3/Cacna1f/Prph2/Slc4a7/Grk1/Rs1/Atp8a2/Gnat1/Tub/Neurod1/Gnb1/Rom1/Thrb/Crb1/Impg2/Pde6b/Hcn1/Rho/Fzd4/Rpe65/Arl6/Gnat2/Nrl/Mdm1/Trpm1/Igfn1/Nphp4/Dll1/Grm6
GO:0046530	photoreceptor cell differentiation	32/1053	1.53595e-15	5.80588e-13	Prom1/Otx2/Pde6c/Bbs4/Rp1/Casz1/Tulp1/Rp1l1/Gngt1/Ttc8/Crb2/Cabp4/Cdhr1/Cngb1/Nphp1/Rpgrip1/Nr2e3/Prph2/Slc4a7/Grk1/Fscn2/Gnat1/Pcare/Rom1/Bbs1/Thrb/Crb1/Hcn1/Gnat2/Nrl/Trpm1/Nphp4
GO:0042461	photoreceptor cell development	27/1053	2.91708e-14	1.01783e-11	Pde6c/Bbs4/Rp1/Tulp1/Rp1l1/Gngt1/Crb2/Cabp4/Cdhr1/Cngb1/Nphp1/Rpgrip1/Nr2e3/Prph2/Grk1/Fscn2/Gnat1/Pcare/Rom1/Bbs1/Thrb/Crb1/Hcn1/Gnat2/Nrl/Trpm1/Nphp4
GO:0050908	detection of light stimulus involved in visual perception	17/1053	9	1.07416e-11	Cacna2d4/Tulp1/Cngb1/Cacna1f/Prph2/Prcd/Atp8a2/Gnat1/Pcare/Rom1/Crb1/Cep250/Rgs9bp/Reep6/Rpe65/Gnat2/Grm6
GO:0050962	detection of light stimulus involved in sensory perception	17/1053	3.55211e-14	1.07416e-11	Cacna2d4/Tulp1/Cngb1/Cacna1f/Prph2/Prcd/Atp8a2/Gnat1/Pcare/Rom1/Crb1/Cep250/Rgs9bp/Reep6/Rpe65/Gnat2/Grm6
GO:0001654	eye development	76/1053	2.34637e-13	6.65196e-11	Prom1/Otx2/Hmgn1/Slc4a5/Tdrd7/Rd3/Chd7/Crx/Rdh10/Pde6c/Col8a2/Bbs7/Rax/Bbs4/Rp1/Casz1/Tulp1/Cep290/Rp1l1/Gngt1/Ttc8/Crb2/Cabp4/Lpcat1/Nphp1/Zdhhc16/Pde6a/Bmp4/Rpgrip1/Nr2e3/Cacna1f/Prph2/Slc4a7/Grk1/Jag1/Rs1/Atp8a2/Fscn2/Gnat1/Tub/Nipbl/Neurod1/Gnb1/Rom1/Stra6/Thrb/Crb1/Impg2/Pde6b/Hcn1/Rho/Fzd4/Rpe65/Arl6/Tmod1/Gnat2/B9d1/Col8a1/Nrl/Ift122/Mdm1/Aqp1/Phactr4/Bcar3/Trpm1/Igfn1/Slc25a25/Nphp4/Ahr/C…
GO:0150063	visual system development	76/1053	2.78879e-13	7.44116e-11	Prom1/Otx2/Hmgn1/Slc4a5/Tdrd7/Rd3/Chd7/Crx/Rdh10/Pde6c/Col8a2/Bbs7/Rax/Bbs4/Rp1/Casz1/Tulp1/Cep290/Rp1l1/Gngt1/Ttc8/Crb2/Cabp4/Lpcat1/Nphp1/Zdhhc16/Pde6a/Bmp4/Rpgrip1/Nr2e3/Cacna1f/Prph2/Slc4a7/Grk1/Jag1/Rs1/Atp8a2/Fscn2/Gnat1/Tub/Nipbl/Neurod1/Gnb1/Rom1/Stra6/Thrb/Crb1/Impg2/Pde6b/Hcn1/Rho/Fzd4/Rpe65/Arl6/Tmod1/Gnat2/B9d1/Col8a1/Nrl/Ift122/Mdm1/Aqp1/Phactr4/Bcar3/Trpm1/Igfn1/Slc25a25/Nphp4/Ahr/C…
GO:0048880	sensory system development	76/1053	4.65527e-13	1.17313e-10	Prom1/Otx2/Hmgn1/Slc4a5/Tdrd7/Rd3/Chd7/Crx/Rdh10/Pde6c/Col8a2/Bbs7/Rax/Bbs4/Rp1/Casz1/Tulp1/Cep290/Rp1l1/Gngt1/Ttc8/Crb2/Cabp4/Lpcat1/Nphp1/Zdhhc16/Pde6a/Bmp4/Rpgrip1/Nr2e3/Cacna1f/Prph2/Slc4a7/Grk1/Jag1/Rs1/Atp8a2/Fscn2/Gnat1/Tub/Nipbl/Neurod1/Gnb1/Rom1/Stra6/Thrb/Crb1/Impg2/Pde6b/Hcn1/Rho/Fzd4/Rpe65/Arl6/Tmod1/Gnat2/B9d1/Col8a1/Nrl/Ift122/Mdm1/Aqp1/Phactr4/Bcar3/Trpm1/Igfn1/Slc25a25/Nphp4/Ahr/C…
GO:0048592	eye morphogenesis	45/1053	1.13753e-12	2.62945e-10	Prom1/Otx2/Hmgn1/Tdrd7/Pde6c/Col8a2/Bbs4/Rp1/Casz1/Tulp1/Gngt1/Ttc8/Crb2/Cabp4/Bmp4/Rpgrip1/Nr2e3/Slc4a7/Grk1/Jag1/Rs1/Atp8a2/Fscn2/Gnat1/Nipbl/Rom1/Stra6/Thrb/Crb1/Impg2/Hcn1/Rpe65/Arl6/Gnat2/Col8a1/Nrl/Ift122/Aqp1/Phactr4/Bcar3/Trpm1/Igfn1/Dll1/Col5a1/Fgf2
GO:0043010	camera-type eye development	69/1053	1.15937e-12	2.62945e-10	Prom1/Hmgn1/Slc4a5/Tdrd7/Rd3/Chd7/Crx/Rdh10/Pde6c/Col8a2/Rax/Bbs4/Rp1/Casz1/Tulp1/Cep290/Rp1l1/Ttc8/Crb2/Cabp4/Lpcat1/Nphp1/Pde6a/Bmp4/Rpgrip1/Nr2e3/Cacna1f/Prph2/Slc4a7/Grk1/Jag1/Rs1/Atp8a2/Gnat1/Tub/Neurod1/Gnb1/Rom1/Stra6/Thrb/Crb1/Impg2/Pde6b/Hcn1/Rho/Fzd4/Rpe65/Arl6/Tmod1/Gnat2/B9d1/Col8a1/Nrl/Ift122/Mdm1/Aqp1/Phactr4/Bcar3/Trpm1/Igfn1/Slc25a25/Nphp4/Ahr/Crybg3/Dll1/Grm6/Cacna1s/Gja1/Fgf2
GO:0007423	sensory organ development	89/1053	1.46678e-12	3.16825e-10	Prom1/Otx2/Hmgn1/Slc4a5/Tdrd7/Rd3/Chd7/Crx/Rdh10/Adgrv1/Pde6c/Col8a2/Bbs7/Rax/Bbs4/Rp1/Casz1/Tulp1/Cep290/Rp1l1/Gngt1/Ttc8/Crb2/Cecr2/Cabp4/Lpcat1/Nphp1/Zdhhc16/Pde6a/Bmp4/Rpgrip1/Nr2e3/Pcdh15/Cacna1f/Prph2/Slc4a7/Grk1/Lrig1/Jag1/Rs1/Atp8a2/Fscn2/Gnat1/Tub/Nipbl/Neurod1/Gnb1/Rom1/Stra6/Thrb/Crb1/Impg2/Pde6b/Hcn1/Esrrb/Rho/Fzd4/Rpe65/Arl6/Tmod1/Gnat2/B9d1/Col8a1/Nrl/Fuz/Ift122/Mdm1/Aqp1/Phactr4/Bc…
GO:0007602	phototransduction	18/1053	1.67878e-12	3.46135e-10	Aipl1/Pde6c/Rgr/Gngt1/Cabp4/Cngb1/Rcvrn/Grk1/Guca1a/Rs1/Guca1b/Gnat1/Opn1sw/Gnb1/Opn1mw/Rho/Gnat2/Rrh
GO:0090596	sensory organ morphogenesis	53/1053	3.44973e-12	6.80346e-10	Prom1/Otx2/Hmgn1/Tdrd7/Chd7/Pde6c/Col8a2/Bbs4/Rp1/Casz1/Tulp1/Gngt1/Ttc8/Crb2/Cabp4/Bmp4/Rpgrip1/Nr2e3/Pcdh15/Slc4a7/Grk1/Lrig1/Jag1/Rs1/Atp8a2/Fscn2/Gnat1/Nipbl/Rom1/Stra6/Thrb/Crb1/Impg2/Hcn1/Rpe65/Arl6/Gnat2/Col8a1/Nrl/Fuz/Ift122/Aqp1/Phactr4/Bcar3/Trpm1/Myo7a/Igfn1/Tcap/Tshr/Dll1/Slc9a3r1/Col5a1/Fgf2
GO:0001754	eye photoreceptor cell differentiation	23/1053	1.19715e-11	2.26261e-09	Prom1/Otx2/Pde6c/Bbs4/Rp1/Casz1/Tulp1/Gngt1/Ttc8/Crb2/Cabp4/Rpgrip1/Nr2e3/Slc4a7/Fscn2/Gnat1/Rom1/Thrb/Crb1/Hcn1/Gnat2/Nrl/Trpm1
GO:0060042	retina morphogenesis in camera-type eye	25/1053	4.36063e-10	7.91192e-08	Prom1/Pde6c/Bbs4/Rp1/Casz1/Ttc8/Crb2/Cabp4/Rpgrip1/Slc4a7/Grk1/Rs1/Atp8a2/Rom1/Thrb/Crb1/Impg2/Hcn1/Rpe65/Arl6/Gnat2/Nrl/Trpm1/Igfn1/Dll1
GO:0048593	camera-type eye morphogenesis	36/1053	7.48311e-10	1.30552e-07	Prom1/Hmgn1/Tdrd7/Pde6c/Col8a2/Bbs4/Rp1/Casz1/Ttc8/Crb2/Cabp4/Bmp4/Rpgrip1/Slc4a7/Grk1/Jag1/Rs1/Atp8a2/Rom1/Stra6/Thrb/Crb1/Impg2/Hcn1/Rpe65/Arl6/Gnat2/Col8a1/Nrl/Ift122/Aqp1/Phactr4/Bcar3/Trpm1/Igfn1/Dll1
GO:0050906	detection of stimulus involved in sensory perception	23/1053	9.71327e-10	1.63183e-07	Cacna2d4/Adgrv1/Tulp1/Cngb1/Pcdh15/Cacna1f/Prph2/Prcd/Atp8a2/Gnat1/Pcare/Rom1/Crb1/Cep250/Ppef2/Rgs9bp/Rho/Slc12a2/Reep6/Rpe65/Gnat2/Asic3/Grm6
GO:0044782	cilium organization	54/1053	1.34e-09	2.17081e-07	Bbs9/Klc3/Crocc/Mak/Syne2/Bbs7/Tmem138/Lca5/Tmem237/Bbs4/Rp1/Cep290/Rp1l1/Ttc8/Bbs5/Rpgrip1/Ccdc28b/Ift43/Pcdh15/Ccdc113/Cep164/Ehd4/Ssx2ip/Tmem107/Tctn2/Tub/Bbs12/Tapt1/Nme5/Bbs1/Gsn/Cep250/Arl13b/Ofd1/Bbs2/Arl6/Fam161a/B9d1/Fuz/Ift122/Armc9/Cep89/Spef1/Mks1/2700049A03Rik/Tctn3/Wdr90/Dnaaf5/Cep162/Slc9a3r1/Ccdc57/Ift57/Rfx2/Ttll3
GO:0060219	camera-type eye photoreceptor cell differentiation	16/1053	3.32067e-09	5.19398e-07	Prom1/Pde6c/Bbs4/Rp1/Casz1/Ttc8/Crb2/Cabp4/Rpgrip1/Slc4a7/Rom1/Thrb/Hcn1/Gnat2/Nrl/Trpm1
GO:0060271	cilium assembly	50/1053	3.95049e-09	5.97313e-07	Bbs9/Klc3/Crocc/Mak/Syne2/Bbs7/Tmem138/Tmem237/Bbs4/Rp1/Cep290/Rp1l1/Ttc8/Bbs5/Rpgrip1/Ccdc28b/Ift43/Pcdh15/Ccdc113/Cep164/Ehd4/Ssx2ip/Tmem107/Tctn2/Tapt1/Nme5/Bbs1/Gsn/Cep250/Arl13b/Ofd1/Bbs2/Arl6/Fam161a/B9d1/Fuz/Ift122/Armc9/Cep89/Spef1/Mks1/2700049A03Rik/Tctn3/Wdr90/Dnaaf5/Cep162/Ccdc57/Ift57/Rfx2/Ttll3
GO:0048871	multicellular organismal homeostasis	65/1053	5.34314e-09	7.81822e-07	Prom1/Aipl1/Inpp5k/Atp1b2/Crocc/Adgrv1/Mak/Adipor1/Alpl/Lca5/Bbs4/Rp1/Tulp1/Cep290/Nxnl2/Rp1l1/Cldn1/Crb2/Prkab1/Cdhr1/Tjp2/Cngb1/Arntl/Lpcat1/Pde6a/Abca4/Pcdh15/Acadvl/Col3a1/Flcn/Elovl1/Tub/Bbs12/Ext1/Neurod1/Stard7/Bbs1/Crb1/Acsl1/Adcy6/Esrrb/Fabp4/Bbs2/Rho/Slc12a2/Hadh/Rpe65/Nxnl1/Zfp516/Mdm1/Ptges/Aqp1/Met/Sirt1/Mks1/Ppargc1b/Oma1/Tshr/Nphp4/Xiap/Dll1/Adrb1/Ybx2/Trf/Gja1
GO:0003407	neural retina development	23/1053	7.04781e-09	9.99027e-07	Prom1/Pde6c/Bbs4/Rp1/Casz1/Ttc8/Crb2/Cabp4/Rpgrip1/Slc4a7/Rs1/Atp8a2/Neurod1/Rom1/Thrb/Crb1/Hcn1/Rpe65/Arl6/Gnat2/Nrl/Trpm1/Igfn1
GO:0009416	response to light stimulus	55/1053	9.76926e-09	1.34283e-06	Hmgn1/Cacna2d4/Aipl1/Slc1a2/Pde6c/Sgk1/Rgr/Mmp2/Rp1/Tulp1/Gngt1/Cabp4/Cngb1/Cacna1f/Rcvrn/Prph2/Grk1/Prcd/Guca1a/Rs1/Usp2/Guca1b/Gnb5/Atp8a2/Gnat1/Dct/Mettl3/Bmf/Pcare/Ext1/Opn1sw/Gnb1/Rom1/Tyr/Crb1/Pde6b/Ercc2/Cep250/Fbxl12/Opn1mw/Rgs9bp/Triap1/Rho/Reep6/Rpe65/Gnat2/Aqp1/Trpm1/Sirt1/Sprtn/Rhbdd1/Rrh/Casp7/Grm6/Id2
GO:0042462	eye photoreceptor cell development	17/1053	1.1852e-08	1.5812e-06	Pde6c/Bbs4/Rp1/Tulp1/Gngt1/Crb2/Cabp4/Rpgrip1/Nr2e3/Fscn2/Gnat1/Thrb/Crb1/Hcn1/Gnat2/Nrl/Trpm1
GO:0001894	tissue homeostasis	40/1053	4.28597e-08	5.55462e-06	Prom1/Aipl1/Atp1b2/Crocc/Adgrv1/Mak/Lca5/Bbs4/Rp1/Tulp1/Cep290/Nxnl2/Rp1l1/Crb2/Cdhr1/Tjp2/Cngb1/Lpcat1/Pde6a/Abca4/Pcdh15/Col3a1/Tub/Bbs12/Ext1/Neurod1/Bbs1/Crb1/Esrrb/Bbs2/Rho/Slc12a2/Rpe65/Nxnl1/Mdm1/Mks1/Ppargc1b/Nphp4/Xiap/Trf
GO:0035845	photoreceptor cell outer segment organization	10/1053	6.54964e-08	8.25254e-06	Bbs4/Rp1/Cdhr1/Cngb1/Nphp1/Prph2/Pcare/Rom1/Crb1/Nphp4
GO:0120031	plasma membrane bounded cell projection assembly	66/1053	4.37549e-07	5.36411e-05	Inpp5k/Bbs9/Klc3/Crocc/Mak/Syne2/Bbs7/Tmem138/Tmem237/Bbs4/Rp1/Arhgef26/Cep290/Rp1l1/Ttc8/Bbs5/Eps8/Rpgrip1/Ccdc28b/Ift43/Pcdh15/Arap1/Ccdc113/Cep164/Ehd4/Ssx2ip/Dpysl3/Fgd4/Tmem107/Podxl/Tctn2/Kank1/Tapt1/Nme5/Bbs1/Gsn/Cep250/Arl13b/Ofd1/Bbs2/Arl6/Fam161a/B9d1/Fuz/Ift122/Pxn/Aqp1/Mylk/Ezr/Armc9/Cep89/Myo10/Spef1/Mks1/2700049A03Rik/Emp1/Tctn3/Wdr90/Dnaaf5/Cep162/Slc9a3r1/Eps8l1/Ccdc57/Ift57/Rfx2/…
GO:0060249	anatomical structure homeostasis	42/1053	4.62918e-07	5.52578e-05	Prom1/Aipl1/Atp1b2/Slc17a7/Crocc/Adgrv1/Mak/Lca5/Bbs4/Rp1/Tulp1/Cep290/Nxnl2/Rp1l1/Crb2/Cdhr1/Tjp2/Cngb1/Lpcat1/Pde6a/Abca4/Pcdh15/Col3a1/Tub/Bbs12/Ext1/Neurod1/Bbs1/Crb1/Esrrb/Bbs2/Rho/Slc12a2/Rpe65/Nxnl1/Mdm1/Mks1/Ppargc1b/Nphp4/Dmd/Xiap/Trf
GO:0009314	response to radiation	61/1053	6.28228e-07	7.30677e-05	Hmgn1/Cacna2d4/Aipl1/Slc1a2/Pde6c/Sgk1/Rgr/Mmp2/Rp1/Tulp1/Gngt1/Cabp4/Cngb1/Cacna1f/Rcvrn/Prph2/Col3a1/Lrp2/Grk1/Prcd/Guca1a/Rs1/Usp2/Guca1b/Gnb5/Atp8a2/Gnat1/Dct/Mettl3/Bmf/Pcare/Ext1/Opn1sw/Nipbl/Gnb1/Rom1/Tyr/Crb1/Pde6b/Ercc2/Cep250/Fbxl12/Opn1mw/Rgs9bp/Trp53bp2/Triap1/Rho/Reep6/Rpe65/Gnat2/Aqp1/Trpm1/Sirt1/Sprtn/Rhbdd1/Sfrp1/Rrh/Casp7/Grm6/Id2/Sfrp2
GO:0030031	cell projection assembly	66/1053	9.03e-07	0.0001024	Inpp5k/Bbs9/Klc3/Crocc/Mak/Syne2/Bbs7/Tmem138/Tmem237/Bbs4/Rp1/Arhgef26/Cep290/Rp1l1/Ttc8/Bbs5/Eps8/Rpgrip1/Ccdc28b/Ift43/Pcdh15/Arap1/Ccdc113/Cep164/Ehd4/Ssx2ip/Dpysl3/Fgd4/Tmem107/Podxl/Tctn2/Kank1/Tapt1/Nme5/Bbs1/Gsn/Cep250/Arl13b/Ofd1/Bbs2/Arl6/Fam161a/B9d1/Fuz/Ift122/Pxn/Aqp1/Mylk/Ezr/Armc9/Cep89/Myo10/Spef1/Mks1/2700049A03Rik/Emp1/Tctn3/Wdr90/Dnaaf5/Cep162/Slc9a3r1/Eps8l1/Ccdc57/Ift57/Rfx2/…
GO:0042670	retinal cone cell differentiation	8/1053	1.21319e-06	0.00013422	Pde6c/Rp1/Casz1/Crb2/Cabp4/Thrb/Hcn1/Gnat2
GO:0001523	retinoid metabolic process	12/1053	3.8907e-06	0.000420196	Dhrs3/Rdh10/Abca4/Lrat/Rdh5/Rdh12/Adh1/Rpe65/Ttr/Rbp1/Ppard/Rarres2
GO:0016101	diterpenoid metabolic process	12/1053	6.1925e-06	0.000653237	Dhrs3/Rdh10/Abca4/Lrat/Rdh5/Rdh12/Adh1/Rpe65/Ttr/Rbp1/Ppard/Rarres2
GO:0007603	phototransduction, visible light	7/1053	8.9228e-06	0.000899418	Aipl1/Pde6c/Grk1/Rs1/Gnat1/Gnb1/Rho
GO:0046549	retinal cone cell development	7/1053	8.9228e-06	0.000899418	Pde6c/Rp1/Crb2/Cabp4/Thrb/Hcn1/Gnat2
GO:0006721	terpenoid metabolic process	13/1053	1.14906e-05	0.00113307	Dhrs3/Rdh10/Hmgcs2/Abca4/Lrat/Rdh5/Rdh12/Adh1/Rpe65/Ttr/Rbp1/Ppard/Rarres2
GO:0001503	ossification	44/1053	1.31141e-05	0.00126565	Dhrs3/Icmt/Adgrv1/Mef2d/Alpl/Mmp2/H3f3a/Bcor/Ddx5/Chsy1/Bmp4/Dhh/Jag1/Col1a2/Xylt1/Ext1/Nipbl/Tapt1/Plxnb1/Limd1/Thrb/Ercc2/Tob2/Col1a1/Slc26a2/Clec3b/Prkd1/Ryr1/Ppargc1b/Hspg2/Ahr/Igfbp5/Mef2c/Kremen1/Sfrp1/Bmpr1a/Gpc3/Crim1/Ifitm1/Ccn1/Gja1/Fgf2/Id2/Sfrp2
GO:1905515	non-motile cilium assembly	18/1053	1.33968e-05	0.001266	Mak/Bbs7/Bbs4/Rp1/Cep290/Ttc8/Rpgrip1/Pcdh15/Tmem107/Bbs1/Cep250/Arl13b/Bbs2/Fuz/Ift122/Cep89/Mks1/Ift57
GO:0042572	retinol metabolic process	8/1053	1.676e-05	0.00155149	Dhrs3/Rdh10/Lrat/Rdh12/Adh1/Rpe65/Ttr/Rbp1
GO:0030198	extracellular matrix organization	34/1053	3.52573e-05	0.00307553	Impg1/Egflam/B4galt1/Col8a2/Mmp2/Spint2/Vtn/Col4a4/Col3a1/Col1a2/Lum/Col18a1/Ext1/Fbln1/Qsox1/Impg2/Ercc2/Col9a3/Col1a1/Loxl1/Fap/Col8a1/Adamtsl2/Tnxb/Hspg2/Nfkb2/Vit/Tgfbi/Aebp1/Col5a1/Col27a1/Col16a1/Ccn1/Sfrp2
GO:0043062	extracellular structure organization	34/1053	3.52573e-05	0.00307553	Impg1/Egflam/B4galt1/Col8a2/Mmp2/Spint2/Vtn/Col4a4/Col3a1/Col1a2/Lum/Col18a1/Ext1/Fbln1/Qsox1/Impg2/Ercc2/Col9a3/Col1a1/Loxl1/Fap/Col8a1/Adamtsl2/Tnxb/Hspg2/Nfkb2/Vit/Tgfbi/Aebp1/Col5a1/Col27a1/Col16a1/Ccn1/Sfrp2
GO:0045229	external encapsulating structure organization	34/1053	3.52573e-05	0.00307553	Impg1/Egflam/B4galt1/Col8a2/Mmp2/Spint2/Vtn/Col4a4/Col3a1/Col1a2/Lum/Col18a1/Ext1/Fbln1/Qsox1/Impg2/Ercc2/Col9a3/Col1a1/Loxl1/Fap/Col8a1/Adamtsl2/Tnxb/Hspg2/Nfkb2/Vit/Tgfbi/Aebp1/Col5a1/Col27a1/Col16a1/Ccn1/Sfrp2
GO:0097499	protein localization to non-motile cilium	7/1053	4.91476e-05	0.00420629	Bbs4/Tulp1/Tub/Pcare/Rom1/Arl13b/Arl6
GO:0015711	organic anion transport	35/1053	5.18695e-05	0.00435704	Slc4a5/Slc1a2/Slc17a7/Slc1a7/Slco4a1/Slc16a8/Slc1a5/Slc38a3/Slc16a6/Pla2r1/Slc6a6/Slc6a13/Slc4a2/Slc4a7/Lrp2/Pla2g5/Slc25a29/Slc6a20a/Drd4/Slc16a1/Cltrn/Slc19a1/Slc12a2/Arg2/Abcc1/Ptges/Sfxn2/Slc25a42/Nmb/Abcc10/Slco1c1/Slc9a3r1/Slc38a6/Slc22a8/Gja1
GO:0010876	lipid localization	43/1053	5.57038e-05	0.00459404	C2cd2l/Scarb1/Atp11a/Npc1/Lima1/Kdm5b/Fabp12/Abca4/Vldlr/Pla2r1/Osbp2/Mest/Pitpnm1/Lrat/Hilpda/Cds1/Atp8a2/Nucb2/Pla2g5/Gulp1/Plekha8/Stra6/Acsl1/Drd4/Fabp4/Xkr6/Triap1/Fzd4/Abcc1/Ptges/Sirt1/Rbp1/Pltp/Nmb/Ppard/Slc25a20/Abcc10/Abcg1/Slco1c1/Thbs1/Abca1/Soat1/Plin3
GO:0045444	fat cell differentiation	34/1053	6.62904e-05	0.00536952	Zfp36l2/Zfp385a/Bbs9/Bbs7/Bbs4/Ttc8/Arntl/Flcn/Jag1/Cds1/Nucb2/Bbs12/Fbn1/Nipbl/Bbs1/Fabp4/Bbs2/Rreb1/Taf8/Arl6/Zfp516/Selenbp1/Pex11a/Zadh2/Sirt1/Gnb3/Ppard/Rarres2/Sfrp1/Adrb1/Mb/Zfpm1/Id2/Sfrp2
GO:0006869	lipid transport	37/1053	9.09264e-05	0.00723582	C2cd2l/Scarb1/Atp11a/Npc1/Lima1/Kdm5b/Fabp12/Abca4/Vldlr/Pla2r1/Osbp2/Pitpnm1/Lrat/Atp8a2/Nucb2/Pla2g5/Gulp1/Plekha8/Stra6/Acsl1/Drd4/Fabp4/Xkr6/Triap1/Fzd4/Abcc1/Ptges/Rbp1/Pltp/Nmb/Ppard/Slc25a20/Abcc10/Abcg1/Slco1c1/Thbs1/Abca1
GO:0006820	anion transport	45/1053	0.000102883	0.00779399	Slc4a5/Slc1a2/Slc17a7/Slc1a7/Ano2/Slco4a1/Clic6/Hk1/Slc16a8/Slc1a5/Slc38a3/Slc16a6/Pla2r1/Slc6a6/Slc6a13/Slc4a2/Slc4a7/Lrp2/Lrrc8b/Pla2g5/Slc25a29/Slc6a20a/Drd4/Slc16a1/Cltrn/Slc19a1/Slc12a2/Kcne2/Arg2/Slc26a2/Abcc1/Ttyh2/Ptges/Sfxn2/Slc25a42/Nmb/Abcc10/Slco1c1/Slc9a3r1/Wnk4/Ip6k2/Slc12a4/Slc38a6/Slc22a8/Gja1
GO:0030204	chondroitin sulfate metabolic process	8/1053	0.000103095	0.00779399	Egflam/Chsy1/Xylt1/Ext1/Chst3/Dcn/Bgn/Csgalnact2
GO:0044550	secondary metabolite biosynthetic process	8/1053	0.000103095	0.00779399	Oca2/Dct/Slc24a5/Tyr/Tyrp1/Pmel/Bdh2/Trpc1
GO:0045214	sarcomere organization	10/1053	0.000113009	0.00836981	Krt8/Fhod3/Ankrd23/Myoz1/Casq1/Tnnt3/Tcap/Mef2c/Ttn/Ldb3
GO:0061512	protein localization to cilium	15/1053	0.000114402	0.00836981	Bbs9/Crocc/Bbs4/Tulp1/Tmem107/Tctn2/Tub/Pcare/Rom1/Bbs1/Arl13b/Bbs2/Arl6/Ift122/Nphp4
GO:0048729	tissue morphogenesis	63/1053	0.000183535	0.0132145	Chd7/B4galt1/Ipmk/Rdh10/Hs3st3b1/Shroom3/Llgl2/Bbs4/Mmp2/Spint2/Epb41l5/Ttc8/Kdm5b/Crb2/Cecr2/Rnf207/Nphp1/Bmp4/Glmn/Heg1/Pcdh15/Col3a1/Lrp2/Jag1/Pkd1/Ext1/Pkp2/Arl13b/Rreb1/Slc12a2/Dlc1/Sema3c/Fuz/Ift122/Pxn/Mylk/Phactr4/Met/Nfatc3/Wls/Mks1/Tcap/Krt6b/Sdc4/Ahr/Igfbp5/Dll1/Mef2c/Slc9a3r1/Sfrp1/Wnk4/Bmpr1a/Klhl3/Gpc3/Znrf3/Ttn/Col5a1/Ift57/Zfpm1/Ccn1/Gja1/Fgf2/Sfrp2
GO:0072337	modified amino acid transport	8/1053	0.000267073	0.0189288	Slc6a13/Lrp2/Slc6a20a/Slc19a1/Abcc1/Slc25a20/Slc9a3r1/Slc22a8
GO:0098739	import across plasma membrane	24/1053	0.000271887	0.0189735	Slc1a2/Atp1b2/Slc1a5/Slc6a6/Slc6a13/Cacna1f/Lrp2/Slc6a20a/Acsl1/Cltrn/Slc19a1/Slc12a2/Kcne2/Arg2/Abcc1/Kcnj13/Kcnj14/Ramp3/Slc9a3r1/Wnk4/Adrb1/Thbs1/Slc12a4/Cacna1s
GO:1901615	organic hydroxy compound metabolic process	49/1053	0.00028088	0.0192468	Dhrs3/Inpp5k/Ipmk/Rdh10/Scarb1/Alpl/Hmgcs2/Slco4a1/Npc1/Scap/Lima1/Vldlr/Acadvl/Lrat/Sec14l2/Oca2/Dct/Slc24a5/Rdh12/Tyr/Tyrp1/Thrb/Naaa/Pmel/Ebpl/Drd4/Cyb5r1/Insm1/Glo1/Adh1/Rpe65/Pon1/Ttr/Sirt1/Rbp1/Cyp27a1/Pltp/Pfkfb2/Plpp2/Gnb3/Amacr/Abcg1/Trpc1/Ephx1/Slco1c1/Ip6k2/Abca1/Soat1/Fgf2
GO:0071482	cellular response to light stimulus	20/1053	0.000288338	0.0192468	Aipl1/Rgr/Mmp2/Rp1/Grk1/Rs1/Gnb5/Gnat1/Mettl3/Bmf/Opn1sw/Crb1/Opn1mw/Triap1/Rho/Aqp1/Trpm1/Sirt1/Rhbdd1/Rrh
GO:0046942	carboxylic acid transport	29/1053	0.000288532	0.0192468	Slc1a2/Slc17a7/Slc1a7/Slc16a8/Slc1a5/Slc38a3/Slc16a6/Pla2r1/Slc6a6/Slc6a13/Lrp2/Pla2g5/Slc25a29/Slc6a20a/Drd4/Slc16a1/Cltrn/Slc19a1/Slc12a2/Arg2/Abcc1/Ptges/Sfxn2/Nmb/Abcc10/Slco1c1/Slc9a3r1/Slc38a6/Gja1
GO:0006936	muscle contraction	33/1053	0.000300004	0.019722	Cacnb2/Snta1/Rnf207/Ormdl3/Atp8a2/Gsn/Pkp2/Bbs2/Kcne2/Arg2/Tmod1/Mylk/Casq1/Met/Ryr1/Pgam2/Mylpf/Tnnt3/Tcap/Atp2a1/Smtn/Tnnc2/Myom1/Dmd/Tpm2/Mybpc1/Myl1/Tnni2/Adrb1/Ttn/Cacna1s/Myh4/Adra2a
GO:0050873	brown fat cell differentiation	11/1053	0.000308591	0.0199967	Flcn/Fbn1/Fabp4/Rreb1/Zfp516/Selenbp1/Pex11a/Sirt1/Rarres2/Adrb1/Mb
GO:0007517	muscle organ development	37/1053	0.000318866	0.0203715	Chd7/Mef2d/Ankrd33/Ddx5/Btg2/Arntl/Bmp4/Heg1/Col3a1/Lrp2/Usp2/Ybx3/Stra6/Sap30/Pkp2/Zfp689/Myoz1/Svil/Prr14/Mylk/Met/Ryr1/Nfatc3/Sirt1/Acta1/Mylpf/Tcap/Dmd/Foxk1/Des/Dll1/Mef2c/Bmpr1a/Ttn/Cacna1s/Zfpm1/Gja1
GO:0015849	organic acid transport	33/1053	0.000333876	0.0210342	Slc1a2/Slc17a7/Slc1a7/Llgl2/Fabp12/Slc1a5/Slc38a3/Pla2r1/Slc6a6/Slc6a13/Lrp2/Pla2g5/Slc25a29/Slc6a20a/Acsl1/Drd4/Fabp4/Slc16a1/Cltrn/Slc19a1/Slc12a2/Arg2/Abcc1/Ptges/Sfxn2/Rbp1/Nmb/Ppard/Slco1c1/Slc9a3r1/Thbs1/Slc38a6/Gja1
GO:0060537	muscle tissue development	47/1053	0.000345604	0.021297	Chd7/Mef2d/Pi16/Ankrd33/Ddx5/Btg2/Arntl/Bmp4/Heg1/Col3a1/Lrp2/Flcn/Acadm/Usp2/Ybx3/Stra6/Fhod3/Sap30/Pkp2/Zfp689/Trip10/Myoz1/Svil/Sema3c/Ifrd1/Mylk/Met/Ryr1/Nfatc3/Sirt1/Acta1/Mylpf/Tcap/Hspg2/Dmd/Ahr/Igfbp5/Dll1/Mef2c/Adrb1/Bmpr1a/Ttn/Cacna1s/Zfpm1/Gja1/Fgf2/Id2
GO:0035282	segmentation	15/1053	0.000349496	0.021297	Otx2/Tdrd7/Epb41l5/Sema3f/Crb2/Bmp4/Sema3c/Tcap/Dll1/Sfrp1/Bmpr1a/Ttn/Pcsk6/Ifitm1/Sfrp2
GO:0007186	G protein-coupled receptor signaling pathway	50/1053	0.000361964	0.021297	Aipl1/Gpr152/Inpp5k/Frmpd1/Adgrv1/Rgr/Gngt1/Cngb1/Sag/Gngt2/Grk1/Rs1/Gnb5/Gnat1/Tub/Pde6h/Opn1sw/Gnb1/Dgkd/Pde6g/Rgs20/Pdc/Adcy6/Opn1mw/Rgs9bp/Drd4/Ric8b/Rho/Fzd4/Arr3/Gnat2/Ramp3/Dgke/Gpsm1/Ezr/Met/Bcar3/Trpm1/Homer3/Gnb3/Nmb/Iqgap2/Tshr/Slc9a3r1/Rrh/Adrb1/Tcp11/Grm6/Abca1/Adra2a
GO:0022600	digestive system process	12/1053	0.000366218	0.021297	Epb41/Scarb1/Madd/Vamp8/Lima1/Tjp2/Neurod1/Aqp1/Ezr/Trpc1/Wnk4/Adrb1
GO:0030239	myofibril assembly	12/1053	0.000366218	0.021297	Krt8/Fhod3/Ankrd23/Myoz1/Tmod1/Casq1/Acta1/Tnnt3/Tcap/Mef2c/Ttn/Ldb3
GO:0055002	striated muscle cell development	12/1053	0.000366218	0.021297	Krt8/Fhod3/Ankrd23/Myoz1/Tmod1/Casq1/Acta1/Tnnt3/Tcap/Mef2c/Ttn/Ldb3
GO:0003012	muscle system process	43/1053	0.000371706	0.0213425	Pi16/Cacnb2/Gtf2ird1/Snta1/Rnf207/Ormdl3/Atp8a2/Gsn/Pkp2/Akap1/Trip10/Bbs2/Myoz1/Kcne2/Arg2/Tmod1/Mylk/Casq1/Met/Ryr1/Nfatc3/Sirt1/Pgam2/Mylpf/Tnnt3/Tcap/Atp2a1/Smtn/Tnnc2/Myom1/Dmd/Igfbp5/Tpm2/Mybpc1/Mef2c/Myl1/Tnni2/Adrb1/Ttn/Srl/Cacna1s/Myh4/Adra2a
GO:0003009	skeletal muscle contraction	8/1053	0.000406389	0.0227578	Atp8a2/Casq1/Tnnt3/Tcap/Atp2a1/Tnnc2/Dmd/Tnni2
GO:0071827	plasma lipoprotein particle organization	8/1053	0.000406389	0.0227578	Scarb1/Plagl2/Pla2g7/Pla2g5/Pltp/Abcg1/Abca1/Soat1
GO:0006720	isoprenoid metabolic process	14/1053	0.000423515	0.0234228	Dhrs3/Rdh10/Hmgcs2/Abca4/Lrat/Rdh5/Rdh12/Adh1/Rpe65/Ttr/Rbp1/Amacr/Ppard/Rarres2
GO:0003341	cilium movement	15/1053	0.000428592	0.0234228	Klc3/Bbs4/Stard7/Nme5/Bbs1/Ofd1/Bbs2/Wdr66/Met/Spef1/Pltp/Nphp4/Dnaaf5/Slc9a3r1/Ttll3
GO:0018149	peptide cross-linking	7/1053	0.000495318	0.0264325	Egflam/Col3a1/Dcn/Bgn/Tgm4/Cstdc5/Thbs1
GO:0042438	melanin biosynthetic process	7/1053	0.000495318	0.0264325	Oca2/Dct/Slc24a5/Tyr/Tyrp1/Pmel/Trpc1
GO:0034367	protein-containing complex remodeling	6/1053	0.000533303	0.0278053	Scarb1/Pla2g7/Pla2g5/Taf8/Pltp/Abcg1
GO:0070293	renal absorption	6/1053	0.000533303	0.0278053	Rhpn1/Gsn/Aqp1/Slc9a3r1/Wnk4/Klhl3
GO:0006766	vitamin metabolic process	12/1053	0.000600728	0.0306169	Rdh10/Alpl/Lrp2/Lrat/Cd320/Abcc1/Mtr/Rbp1/Cyp27a1/Pltp/Ppard/Gsto1
GO:0007586	digestion	12/1053	0.000600728	0.0306169	Epb41/Scarb1/Madd/Vamp8/Lima1/Tjp2/Neurod1/Aqp1/Ezr/Trpc1/Wnk4/Adrb1
GO:0045598	regulation of fat cell differentiation	20/1053	0.000723741	0.0364765	Zfp36l2/Zfp385a/Arntl/Flcn/Jag1/Cds1/Nucb2/Bbs12/Fbn1/Rreb1/Taf8/Zadh2/Sirt1/Gnb3/Ppard/Rarres2/Sfrp1/Zfpm1/Id2/Sfrp2
GO:0006941	striated muscle contraction	22/1053	0.000767422	0.038253	Cacnb2/Snta1/Rnf207/Atp8a2/Gsn/Pkp2/Kcne2/Arg2/Casq1/Met/Pgam2/Tnnt3/Tcap/Atp2a1/Smtn/Tnnc2/Dmd/Myl1/Tnni2/Adrb1/Ttn/Cacna1s
GO:0060349	bone morphogenesis	14/1053	0.000784419	0.0386752	Dhrs3/Mef2d/Alpl/Chsy1/Bmp4/Col3a1/Tmem107/Ext1/Col1a1/Hspg2/Mef2c/Thbs1/Col27a1/Sfrp2
GO:0002009	morphogenesis of an epithelium	53/1053	0.000937891	0.0457449	B4galt1/Ipmk/Rdh10/Hs3st3b1/Shroom3/Llgl2/Bbs4/Mmp2/Spint2/Epb41l5/Ttc8/Kdm5b/Cecr2/Rnf207/Nphp1/Bmp4/Glmn/Pcdh15/Lrp2/Jag1/Pkd1/Ext1/Arl13b/Rreb1/Slc12a2/Dlc1/Sema3c/Fuz/Ift122/Pxn/Phactr4/Met/Nfatc3/Mks1/Tcap/Krt6b/Sdc4/Ahr/Igfbp5/Dll1/Mef2c/Slc9a3r1/Sfrp1/Wnk4/Klhl3/Gpc3/Znrf3/Col5a1/Ift57/Ccn1/Gja1/Fgf2/Sfrp2
GO:0060113	inner ear receptor cell differentiation	13/1053	0.00096563	0.0465968	Adgrv1/Ttc8/Cecr2/Bmp4/Pcdh15/Slc4a7/Jag1/Mks1/Myo7a/Tshr/Sdc4/Dll1/Slc9a3r1

## Sheet: Table S3C
Table S3C: Significant (FDR ≤ 0.05) GO terms of genes upregulated in L2 compared to other layers
ID	Description	GeneRatio	p-value	FDR	geneID
GO:0050808	synapse organization	58/517	7.67293e-15	2.84359e-11	Adgrl2/Nrxn3/Adgrb1/Tnr/Igsf21/Slc6a1/Gabra1/Cttnbp2/Lrtm1/Mdga1/Igfn1/Drd2/Ptprd/C1ql1/Drd1/Amigo2/Gpm6a/Ptpro/Camkv/Shank2/Kalrn/Sybu/Glra3/Ptprf/Adgrb3/Lrtm2/Ntng1/Epha4/Shank1/Chrdl1/Slitrk2/Grip2/Neurod2/Epha7/Cbln2/Sdk2/Igsf9b/Cdh9/St8sia2/Zfp804a/Grm5/Lrrtm2/Lrrtm4/Il1rap/Slitrk6/Tpbg/Ptprt/Col4a5/Cdh8/Lrrn3/Cbln1/Lrrc4/Slitrk3/Shisa6/F2r/Cacna1s/Epha3/Grid2
GO:0098655	cation transmembrane transport	60/517	9.51449e-13	1.76303e-09	Cacna1h/Kcna5/Kcnip3/Kcnj9/Tgfb2/Slc4a10/Slc6a1/Kcnma1/Kcnh2/Hcn3/Drd2/Kcnk3/Dpp6/Slc12a5/Slc6a11/Slc24a3/Slc6a9/Drd1/Ryr2/Asic3/Cacna1g/Shisa8/Kcnk1/Cacna1d/Kcnt1/Kcnd3/Selenon/Asic4/Slc1a3/Dapk1/Trpm1/Cemip/Shank1/Neto1/Ryr3/Gp1bb/Hap1/Cacna2d3/Hcn4/Gem/Kcna4/Slc6a12/Slc24a4/Gsg1l/Shisa9/Slc6a5/Kcnj10/Kcnb2/Shisa6/Asic1/F2r/Chrna4/Slc8b1/Trpc4/Lrrc38/Cav1/Slc7a2/Cacna1s/Agt/Kcne1l
GO:0098660	inorganic ion transmembrane transport	57/517	2.06785e-12	2.43986e-09	Gabrr2/Cacna1h/Kcna5/Kcnip3/Kcnj9/Tgfb2/Slc4a10/Slc6a1/Gabra1/Gabrr1/Kcnma1/Kcnh2/Hcn3/Drd2/Kcnk3/Dpp6/Slc12a5/Slc6a11/Slc24a3/Slc6a9/Drd1/Ryr2/Asic3/Cacna1g/Kcnk1/Cacna1d/Kcnt1/Kcnd3/Selenon/Asic4/Slc1a3/Glra3/Gabrr3/Cemip/Neto1/Ryr3/Gp1bb/Hap1/Cacna2d3/Hcn4/Gem/Kcna4/Slc6a12/Slc24a4/Grm5/Slc6a5/Glra2/Kcnj10/Kcnb2/Asic1/F2r/Slc8b1/Trpc4/Lrrc38/Cav1/Cacna1s/Kcne1l
GO:0050804	modulation of chemical synaptic transmission	54/517	2.98541e-12	2.43986e-09	Grik1/Nrxn3/Adgrb1/Tnr/Sorcs2/Slc4a10/Prkcb/Slc6a1/Drd2/Gria2/Ptprd/Nptx2/Mpp2/Drd1/Cplx3/Shank2/Shisa8/Kalrn/Sybu/Slc1a3/Glra3/Gria4/Scgn/Ntng1/Epha4/Grik2/Shank1/Neto1/Grm6/Chrdl1/Grip2/Neurod2/Hap1/Grm5/Gria1/Lrrtm2/Shisa9/Baiap3/Begain/Kcnj10/Cbln1/Adcy8/Lrrc4/Kdr/Grid1/Shisa6/Asic1/Retn/Chrna4/Rab26/Sphk1/Grid2/Adra2a/Agt
GO:0099177	regulation of trans-synaptic signaling	54/517	3.29177e-12	2.43986e-09	Grik1/Nrxn3/Adgrb1/Tnr/Sorcs2/Slc4a10/Prkcb/Slc6a1/Drd2/Gria2/Ptprd/Nptx2/Mpp2/Drd1/Cplx3/Shank2/Shisa8/Kalrn/Sybu/Slc1a3/Glra3/Gria4/Scgn/Ntng1/Epha4/Grik2/Shank1/Neto1/Grm6/Chrdl1/Grip2/Neurod2/Hap1/Grm5/Gria1/Lrrtm2/Shisa9/Baiap3/Begain/Kcnj10/Cbln1/Adcy8/Lrrc4/Kdr/Grid1/Shisa6/Asic1/Retn/Chrna4/Rab26/Sphk1/Grid2/Adra2a/Agt
GO:0051965	positive regulation of synapse assembly	19/517	3.32818e-11	1.69792e-08	Adgrl2/Adgrb1/Lrtm1/Ptprd/Amigo2/Adgrb3/Lrtm2/Slitrk2/Cbln2/St8sia2/Lrrtm2/Lrrtm4/Il1rap/Slitrk6/Tpbg/Lrrn3/Cbln1/Slitrk3/Grid2
GO:0050803	regulation of synapse structure or activity	36/517	3.35478e-11	1.69792e-08	Adgrl2/Adgrb1/Cttnbp2/Lrtm1/Mdga1/Drd2/Ptprd/Amigo2/Gpm6a/Ptpro/Camkv/Shank2/Kalrn/Sybu/Ptprf/Slc17a8/Adgrb3/Lrtm2/Epha4/Slitrk2/Neurod2/Epha7/Cbln2/St8sia2/Zfp804a/Lrrtm2/Lrrtm4/Il1rap/Slitrk6/Tpbg/Ptprt/Cdh8/Lrrn3/Cbln1/Slitrk3/Grid2
GO:0098742	cell-cell adhesion via plasma-membrane adhesion molecules	28/517	3.66524e-11	1.69792e-08	Igsf21/Tgfb2/Mdga1/Igfn1/Ptprd/Amigo2/Ptprf/Ntng1/Cdh20/Cdh22/Slitrk2/Sdk2/Igsf9b/Dab1/Cdh9/Il1rap/Ptprt/Cdh8/Cbln1/Lrrc4/Pcdh1/Slitrk3/Fat4/Cntn6/Unc5d/Epha3/Mypn/Grid2
GO:0007416	synapse assembly	29/517	4.68314e-11	1.84162e-08	Adgrl2/Nrxn3/Adgrb1/Gabra1/Lrtm1/Mdga1/Igfn1/Ptprd/Amigo2/Gpm6a/Shank2/Adgrb3/Lrtm2/Slitrk2/Epha7/Cbln2/Sdk2/Cdh9/St8sia2/Lrrtm2/Lrrtm4/Il1rap/Slitrk6/Tpbg/Lrrn3/Cbln1/Lrrc4/Slitrk3/Grid2
GO:0042391	regulation of membrane potential	45/517	4.96929e-11	1.84162e-08	Gabrr2/Grik1/Cacna1h/Kcna5/Gabra1/Gabrr1/Kcnma1/Kcnh2/Hcn3/Kcnk3/Dpp6/Mpp2/Drd1/Ryr2/Cacna1g/Kcnk1/Cacna1d/Kcnd3/Glra3/Bves/Gabrr3/Grik2/Shank1/Neto1/Grip2/Insyn2a/Hcn4/Igsf9b/Slc24a4/Gria1/Cacna1i/Begain/Glra2/Kcnj10/Cbln1/Kdr/Asic1/Chrna4/Slc8b1/Trpc4/Cav1/Tafa4/Grid2/Agt/Kcne1l
GO:1901890	positive regulation of cell junction assembly	23/517	6.64472e-11	2.23867e-08	Adgrl2/Adgrb1/Smad3/Lrtm1/Ptprd/Amigo2/Adgrb3/Lrtm2/Slitrk2/Cbln2/St8sia2/Lrrtm2/Lrrtm4/Il1rap/Slitrk6/Tpbg/Lrrn3/Cbln1/Slitrk3/Kdr/Cav1/Grid2/Agt
GO:0007186	G protein-coupled receptor signaling pathway	44/517	1.41823e-10	4.37996e-08	Adgrl2/Adgrb1/Hrh3/Rgs8/Rgs11/Rgs16/Ackr1/Drd2/Drd1/Cacna1d/Glra3/Tmem145/Adgrb3/Trpm1/Grm6/Rgs3/Qrfpr/Gng13/Tacr3/Slc24a4/Grm5/Dgkq/Adgra2/Baiap3/Glra2/Lgr5/Pcp2/Vip/Tulp3/Adcy8/Gpr61/Gpr37/F2r/Prex2/Cartpt/Prex1/Cav1/S1pr1/Gpr75/Gpr62/Adra2a/Pdyn/Agt/Gpr84
GO:0050807	regulation of synapse organization	34/517	2.72376e-10	7.35732e-08	Adgrl2/Adgrb1/Cttnbp2/Lrtm1/Mdga1/Drd2/Ptprd/Amigo2/Gpm6a/Ptpro/Camkv/Shank2/Kalrn/Ptprf/Adgrb3/Lrtm2/Epha4/Slitrk2/Neurod2/Epha7/Cbln2/St8sia2/Zfp804a/Lrrtm2/Lrrtm4/Il1rap/Slitrk6/Tpbg/Ptprt/Cdh8/Lrrn3/Cbln1/Slitrk3/Grid2
GO:0098662	inorganic cation transmembrane transport	50/517	2.77935e-10	7.35732e-08	Cacna1h/Kcna5/Kcnip3/Kcnj9/Tgfb2/Slc4a10/Slc6a1/Kcnma1/Kcnh2/Hcn3/Drd2/Kcnk3/Dpp6/Slc12a5/Slc6a11/Slc24a3/Slc6a9/Drd1/Ryr2/Asic3/Cacna1g/Kcnk1/Cacna1d/Kcnt1/Kcnd3/Selenon/Asic4/Slc1a3/Cemip/Neto1/Ryr3/Gp1bb/Hap1/Cacna2d3/Hcn4/Gem/Kcna4/Slc6a12/Slc24a4/Slc6a5/Kcnj10/Kcnb2/Asic1/F2r/Slc8b1/Trpc4/Lrrc38/Cav1/Cacna1s/Kcne1l
GO:0051963	regulation of synapse assembly	21/517	6.23881e-10	1.5414e-07	Adgrl2/Adgrb1/Lrtm1/Mdga1/Ptprd/Amigo2/Adgrb3/Lrtm2/Slitrk2/Epha7/Cbln2/St8sia2/Lrrtm2/Lrrtm4/Il1rap/Slitrk6/Tpbg/Lrrn3/Cbln1/Slitrk3/Grid2
GO:0044057	regulation of system process	48/517	7.26213e-10	1.68209e-07	Cacna1h/Smad3/Tnr/Kcna5/Tgfb2/Inha/Gucy1a1/Kcnma1/Kcnh2/Drd2/Nptx2/Drd1/Ryr2/Ptpro/Cacna1g/Cacna1d/Kcnd3/Selenon/Bves/Il33/Shank1/Neto1/Grip2/Hcn4/Igsf9b/Prkg1/Tacr3/Shisa9/Begain/Notch1/Kcnj10/Vip/Cbln1/Dock4/Isl1/Shisa6/Stc1/Tnnt1/F2r/Retn/Cartpt/Chrna4/Cav1/Tafa4/Sphk1/Adra2a/Agt/Kcne1l
GO:0034329	cell junction assembly	42/517	9.09024e-10	1.98167e-07	Adgrl2/Nrxn3/Adgrb1/Smad3/Gabra1/Lrtm1/Mdga1/Igfn1/Ptprd/Amigo2/Gpm6a/Fscn1/Ptpro/Shank2/Ptprk/Adgrb3/Lrtm2/Cgn/Hdac7/Cdh20/Cdh22/Slitrk2/Epha7/Cbln2/Sdk2/Cdh9/St8sia2/Lrrtm2/Lrrtm4/Il1rap/Slitrk6/Tpbg/Cdh8/Lrrn3/Cbln1/Lrrc4/Slitrk3/Kdr/Cav1/Epha3/Grid2/Agt
GO:0043269	regulation of ion transport	52/517	1.00657e-09	2.00688e-07	Grik1/Cacna1h/Kcna5/Kcnip3/Hrh3/Kcnj9/Tgfb2/Prkcb/Slc6a1/Kcnma1/Kcnh2/Hcn3/Drd2/Dpp6/Slc6a9/Drd1/Ryr2/Cacna1g/Shisa8/Cacna1d/Kcnd3/Selenon/Dapk1/Cemip/Shank1/Neto1/Grm6/Hap1/Cacna2d3/Hcn4/Gem/Kcna4/Grm5/Gsg1l/Syt9/Shisa9/Kcnj10/Vip/Kcnb2/Shisa6/Stc1/Syt15/F2r/Chrna4/Slc8b1/Trpc4/Lrrc38/Cav1/Cacna1s/Catsper4/Agt/Kcne1l
GO:0051480	regulation of cytosolic calcium ion concentration	29/517	1.05713e-09	2.00688e-07	Smad3/Kcna5/Hrh3/Tgfb2/Drd2/Kcnk3/Drd1/Ryr2/Cacna1g/Cacna1d/Selenon/Trpm1/Scgn/Cemip/Cav2/Ryr3/Gp1bb/Hap1/Slc24a4/Cacna1i/Adcy8/Kdr/F2r/Slc8b1/Trpc4/Cav1/S1pr1/Cacna1s/Agt
GO:0006939	smooth muscle contraction	17/517	1.08304e-09	2.00688e-07	Gucy1a1/Kcnma1/Drd2/Drd1/Cacna1g/Tbx2/Grip2/Prkg1/Tacr3/Tbx3/Dock4/Sulf2/F2r/Cav1/Sphk1/Adra2a/Agt
GO:0051960	regulation of nervous system development	48/517	1.69681e-09	2.99446e-07	Adgrl2/Adgrb1/Tnr/Lhx2/Sema4g/Aatk/Lrtm1/Mdga1/Slit2/Drd2/Ptprd/Tnik/Amigo2/Bex1/Kalrn/Ptprf/Adgrb3/Lrtm2/Sema5b/Il33/Nr1d1/Fezf2/Epha4/Slitrk2/Tle6/Ptprz1/Epha7/Hap1/Cbln2/Dab1/St8sia2/Grm5/Lrrtm2/Lrrtm4/Il1rap/Slitrk6/Efnb3/Tpbg/Sox2/Notch1/Lrrn3/Cbln1/Slitrk3/Kdr/Sox8/Hes5/Plxna4/Grid2
GO:0007411	axon guidance	29/517	1.85291e-09	3.12131e-07	Lhx2/Tgfb2/Sema4g/Lhx4/Lrtm1/Slit2/Ptpro/Epha8/Kalrn/Ptch1/Lrtm2/Sema5b/Fezf2/Epha10/Epha4/Epha7/Lhx3/Efnb3/Notch1/Bmpr1b/Cntn4/Isl1/Unc5c/Cntn6/Unc5d/Etv4/Plxna4/Epha3/Mypn
GO:0097485	neuron projection guidance	29/517	2.12583e-09	3.42536e-07	Lhx2/Tgfb2/Sema4g/Lhx4/Lrtm1/Slit2/Ptpro/Epha8/Kalrn/Ptch1/Lrtm2/Sema5b/Fezf2/Epha10/Epha4/Epha7/Lhx3/Efnb3/Notch1/Bmpr1b/Cntn4/Isl1/Unc5c/Cntn6/Unc5d/Etv4/Plxna4/Epha3/Mypn
GO:0071805	potassium ion transmembrane transport	24/517	5.03898e-09	7.78103e-07	Kcna5/Kcnip3/Kcnj9/Kcnma1/Kcnh2/Hcn3/Kcnk3/Dpp6/Slc12a5/Slc24a3/Kcnk1/Cacna1d/Kcnt1/Kcnd3/Slc1a3/Neto1/Hcn4/Kcna4/Slc24a4/Kcnj10/Kcnb2/Lrrc38/Cav1/Kcne1l
GO:0006813	potassium ion transport	26/517	5.5244e-09	8.18937e-07	Kcna5/Kcnip3/Kcnj9/Kcnma1/Kcnh2/Hcn3/Drd2/Kcnk3/Dpp6/Slc12a5/Slc24a3/Kcnk1/Cacna1d/Kcnt1/Kcnd3/Slc1a3/Neto1/Hcn4/Kcna4/Slc24a4/Kcnj10/Vip/Kcnb2/Lrrc38/Cav1/Kcne1l
GO:0055074	calcium ion homeostasis	35/517	6.61262e-09	9.42552e-07	Smad3/Kcna5/Hrh3/Tgfb2/Prkcb/Drd2/Kcnk3/Slc24a3/Drd1/Ryr2/Tmtc2/Cacna1g/Cacna1d/Selenon/Trpm1/Scgn/Cemip/Grik2/Tfap2b/Cav2/Ryr3/Gp1bb/Hap1/Slc24a4/Cacna1i/Adcy8/Kdr/Stc1/F2r/Slc8b1/Trpc4/Cav1/S1pr1/Cacna1s/Agt
GO:0035637	multicellular organismal signaling	20/517	8.89697e-09	1.22119e-06	Cacna1h/Tnr/Kcna5/Kcnma1/Kcnh2/Dpp6/Drd1/Ryr2/Cacna1g/Cacna1d/Kcnd3/Grik2/Hcn4/Gria1/Cacna1i/Isl1/Cartpt/Cav1/Agt/Kcne1l
GO:0034765	regulation of ion transmembrane transport	40/517	9.64797e-09	1.27698e-06	Cacna1h/Kcna5/Kcnip3/Kcnj9/Tgfb2/Kcnma1/Kcnh2/Hcn3/Drd2/Dpp6/Slc6a9/Drd1/Ryr2/Shisa8/Cacna1d/Kcnd3/Selenon/Dapk1/Cemip/Shank1/Neto1/Hap1/Cacna2d3/Hcn4/Gem/Kcna4/Grm5/Gsg1l/Shisa9/Kcnj10/Kcnb2/Shisa6/F2r/Chrna4/Lrrc38/Cav1/Cacna1s/Catsper4/Agt/Kcne1l
GO:0006936	muscle contraction	29/517	1.46913e-08	1.87745e-06	Cacna1h/Kcna5/Gucy1a1/Kcnma1/Kcnh2/Drd2/Drd1/Ryr2/Cacna1g/Cacna1d/Kcnd3/Tbx2/Grip2/Ryr3/Hcn4/Prkg1/Tacr3/Tbx3/Dock4/Stc1/Sulf2/Tnnt1/F2r/Cav1/Sphk1/Cacna1s/Adra2a/Agt/Kcne1l
GO:0051962	positive regulation of nervous system development	35/517	1.65682e-08	2.04672e-06	Adgrl2/Adgrb1/Lrtm1/Drd2/Ptprd/Tnik/Amigo2/Bex1/Kalrn/Ptprf/Adgrb3/Lrtm2/Il33/Epha4/Slitrk2/Tle6/Ptprz1/Hap1/Cbln2/St8sia2/Grm5/Lrrtm2/Lrrtm4/Il1rap/Slitrk6/Tpbg/Sox2/Notch1/Lrrn3/Cbln1/Slitrk3/Kdr/Sox8/Plxna4/Grid2
GO:0006874	cellular calcium ion homeostasis	33/517	2.86595e-08	3.42619e-06	Smad3/Kcna5/Hrh3/Tgfb2/Prkcb/Drd2/Kcnk3/Slc24a3/Drd1/Ryr2/Cacna1g/Cacna1d/Selenon/Trpm1/Scgn/Cemip/Grik2/Cav2/Ryr3/Gp1bb/Hap1/Slc24a4/Cacna1i/Adcy8/Kdr/Stc1/F2r/Slc8b1/Trpc4/Cav1/S1pr1/Cacna1s/Agt
GO:0021953	central nervous system neuron differentiation	23/517	4.43388e-08	5.13499e-06	Ndnf/Slc4a10/Lhx4/Slit2/Drd2/Prox1/Drd1/Chd5/Zmiz1/Ptch1/Dclk2/Fezf2/Epha4/Lhx3/Tfap2c/Tfap2a/Sox2/Cbln1/Tulp3/Isl1/Hes5/Plxna4/Grid2
GO:0099560	synaptic membrane adhesion	11/517	4.98704e-08	5.60059e-06	Mdga1/Ptprd/Ptprf/Ntng1/Slitrk2/Igsf9b/Cdh9/Il1rap/Lrrc4/Slitrk3/Epha3
GO:1901888	regulation of cell junction assembly	26/517	6.20889e-08	6.66936e-06	Adgrl2/Adgrb1/Smad3/Lrtm1/Mdga1/Ptprd/Amigo2/Adgrb3/Lrtm2/Slitrk2/Epha7/Cbln2/St8sia2/Lrrtm2/Lrrtm4/Il1rap/Slitrk6/Tpbg/Lrrn3/Cbln1/Slitrk3/Kdr/Cav1/Epha3/Grid2/Agt
GO:0072507	divalent inorganic cation homeostasis	35/517	6.29864e-08	6.66936e-06	Smad3/Kcna5/Hrh3/Tgfb2/Prkcb/Drd2/Kcnk3/Slc24a3/Drd1/Ryr2/Tmtc2/Cacna1g/Cacna1d/Selenon/Trpm1/Scgn/Cemip/Grik2/Tfap2b/Cav2/Ryr3/Gp1bb/Hap1/Slc24a4/Cacna1i/Adcy8/Kdr/Stc1/F2r/Slc8b1/Trpc4/Cav1/S1pr1/Cacna1s/Agt
GO:0048167	regulation of synaptic plasticity	28/517	7.98551e-08	8.22063e-06	Grik1/Adgrb1/Tnr/Sorcs2/Slc4a10/Drd2/Mpp2/Drd1/Shank2/Shisa8/Kalrn/Scgn/Epha4/Grik2/Neto1/Chrdl1/Neurod2/Grm5/Gria1/Lrrtm2/Shisa9/Kcnj10/Cbln1/Adcy8/Kdr/Shisa6/Grid2/Agt
GO:0098609	cell-cell adhesion	49/517	8.87955e-08	8.89395e-06	Tnr/Igsf21/Tgfb2/Fcho1/Mdga1/Slit2/Igfn1/Stat5b/Ptprd/Ttyh1/Amigo2/Zmiz1/Ptprf/Bves/Ntng1/Zfp608/Ccdc88b/Cdh20/Cdh22/Slitrk2/Epha7/Megf10/Sdk2/Igsf9b/Dab1/Cdh9/Prkg1/Il1rap/Efnb3/Sox2/Ptprt/Notch1/Cdh8/Cbln1/Lrrc4/Ildr2/Pcdh1/Slitrk3/Fat4/Cntn6/Unc5d/Aqp4/Nrarp/Cav1/Epha3/Mypn/Cd46/Grid2/Bmp5
GO:0055082	cellular chemical homeostasis	50/517	9.90058e-08	9.65567e-06	Smad3/Kcna5/Hrh3/Tgfb2/Slc4a10/Prkcb/Kcnma1/Hmgn3/Drd2/Kcnk3/Slc12a5/Slc24a3/Slc6a9/Drd1/Ryr2/Cacna1g/Cacna1d/Sybu/Selenon/Slc1a3/Trpm1/Scgn/Nr1d1/Cemip/Grik2/Tfap2b/Cav2/Ryr3/Gp1bb/Hap1/Gpld1/Aqp11/Slc6a12/Slc24a4/Cacna1i/Baiap3/Dgat2/Adcy8/Kdr/Stc1/Aqp4/F2r/Cartpt/Slc8b1/Trpc4/Cav1/S1pr1/Cacna1s/Adra2a/Agt
GO:0072503	cellular divalent inorganic cation homeostasis	33/517	1.62352e-07	1.54276e-05	Smad3/Kcna5/Hrh3/Tgfb2/Prkcb/Drd2/Kcnk3/Slc24a3/Drd1/Ryr2/Cacna1g/Cacna1d/Selenon/Trpm1/Scgn/Cemip/Grik2/Cav2/Ryr3/Gp1bb/Hap1/Slc24a4/Cacna1i/Adcy8/Kdr/Stc1/F2r/Slc8b1/Trpc4/Cav1/S1pr1/Cacna1s/Agt
GO:0007600	sensory perception	38/517	1.74149e-07	1.61349e-05	Gabrr2/Cacna1h/Gpr179/Kcnip3/Vsx2/Slc4a10/Kcnma1/Drd2/Asic3/Cplx3/Cacna1d/Espn/Slc1a3/Slc17a8/Trpm1/Sema5b/Vsx1/Il33/Cemip/Grik2/Shank1/Grm6/Cabp2/Gng13/Slc24a4/Slitrk6/Tfap2a/Sox2/Kcnj10/Vip/Aqp4/Asic1/Col2a1/F2r/Chrna4/Tafa4/Adra2a/Pdyn
GO:0021879	forebrain neuron differentiation	10/517	1.84105e-07	1.66413e-05	Ndnf/Slc4a10/Prox1/Zmiz1/Dclk2/Fezf2/Tfap2c/Tfap2a/Sox2/Hes5
GO:0007204	positive regulation of cytosolic calcium ion concentration	23/517	2.0078e-07	1.77164e-05	Hrh3/Tgfb2/Drd2/Drd1/Ryr2/Cacna1g/Cacna1d/Selenon/Trpm1/Cemip/Ryr3/Gp1bb/Hap1/Slc24a4/Cacna1i/Adcy8/Kdr/F2r/Slc8b1/Cav1/S1pr1/Cacna1s/Agt
GO:0055065	metal ion homeostasis	41/517	2.08055e-07	1.79315e-05	Smad3/Kcna5/Hrh3/Tgfb2/Prkcb/Kcnma1/Kcnh2/Drd2/Kcnk3/Slc12a5/Slc24a3/Slc6a9/Drd1/Ryr2/Tmtc2/Cacna1g/Cacna1d/Selenon/Slc1a3/Trpm1/Scgn/Cemip/Grik2/Tfap2b/Cav2/Ryr3/Gp1bb/Hap1/Slc24a4/Cacna1i/Kcnj10/Adcy8/Kdr/Stc1/F2r/Slc8b1/Trpc4/Cav1/S1pr1/Cacna1s/Agt
GO:0006935	chemotaxis	38/517	2.78726e-07	2.34764e-05	Smad3/Lhx2/Tgfb2/Sema4g/Lhx4/Lrtm1/Slit2/Ptpro/Epha8/Kalrn/Ptch1/Lrtm2/Sema5b/Fezf2/Epha10/Epha4/Epha7/Lhx3/Adgra2/Efnb3/Tpbg/Notch1/Bmpr1b/Dock4/Cntn4/Isl1/Kdr/Unc5c/Cntn6/Unc5d/Prex1/Slc8b1/Etv4/Plxna4/Tafa4/S1pr1/Epha3/Mypn
GO:0042330	taxis	38/517	3.78422e-07	3.11651e-05	Smad3/Lhx2/Tgfb2/Sema4g/Lhx4/Lrtm1/Slit2/Ptpro/Epha8/Kalrn/Ptch1/Lrtm2/Sema5b/Fezf2/Epha10/Epha4/Epha7/Lhx3/Adgra2/Efnb3/Tpbg/Notch1/Bmpr1b/Dock4/Cntn4/Isl1/Kdr/Unc5c/Cntn6/Unc5d/Prex1/Slc8b1/Etv4/Plxna4/Tafa4/S1pr1/Epha3/Mypn
GO:0030003	cellular cation homeostasis	40/517	3.94717e-07	3.18005e-05	Smad3/Kcna5/Hrh3/Tgfb2/Slc4a10/Prkcb/Kcnma1/Drd2/Kcnk3/Slc12a5/Slc24a3/Slc6a9/Drd1/Ryr2/Cacna1g/Cacna1d/Selenon/Slc1a3/Trpm1/Scgn/Cemip/Grik2/Tfap2b/Cav2/Ryr3/Gp1bb/Hap1/Aqp11/Slc24a4/Cacna1i/Adcy8/Kdr/Stc1/F2r/Slc8b1/Trpc4/Cav1/S1pr1/Cacna1s/Agt
GO:0060402	calcium ion transport into cytosol	18/517	4.41911e-07	3.48452e-05	Tgfb2/Drd2/Drd1/Ryr2/Cacna1g/Cacna1d/Selenon/Trpm1/Cemip/Ryr3/Gp1bb/Hap1/Slc24a4/Cacna1i/F2r/Slc8b1/Cav1/Cacna1s
GO:0002027	regulation of heart rate	14/517	4.63551e-07	3.579e-05	Kcna5/Kcnh2/Drd2/Ryr2/Cacna1g/Cacna1d/Kcnd3/Bves/Hcn4/Tacr3/Isl1/Cav1/Agt/Kcne1l
GO:0061564	axon development	43/517	4.84281e-07	3.66275e-05	Tnr/Lhx2/Tgfb2/Sema4g/Aatk/Lhx4/Lrtm1/Slit2/Drd2/Ptpro/Auts2/Epha8/Bex1/Kalrn/Ptprf/Ptch1/Lrtm2/Ntng1/Sema5b/Fezf2/Epha10/Epha4/Slitrk2/Ptprz1/Epha7/Dab1/Lhx3/Ust/Slitrk6/Efnb3/Notch1/Ddr1/Bmpr1b/Cntn4/Slitrk3/Isl1/Unc5c/Cntn6/Unc5d/Etv4/Plxna4/Epha3/Mypn
GO:0006873	cellular ion homeostasis	40/517	5.2537e-07	3.89405e-05	Smad3/Kcna5/Hrh3/Tgfb2/Slc4a10/Prkcb/Kcnma1/Drd2/Kcnk3/Slc12a5/Slc24a3/Slc6a9/Drd1/Ryr2/Cacna1g/Cacna1d/Selenon/Slc1a3/Trpm1/Scgn/Cemip/Grik2/Tfap2b/Cav2/Ryr3/Gp1bb/Hap1/Aqp11/Slc24a4/Cacna1i/Adcy8/Kdr/Stc1/F2r/Slc8b1/Trpc4/Cav1/S1pr1/Cacna1s/Agt
GO:0007409	axonogenesis	40/517	6.9559e-07	5.01112e-05	Tnr/Lhx2/Tgfb2/Sema4g/Aatk/Lhx4/Lrtm1/Slit2/Drd2/Ptpro/Auts2/Epha8/Kalrn/Ptch1/Lrtm2/Ntng1/Sema5b/Fezf2/Epha10/Epha4/Slitrk2/Ptprz1/Epha7/Dab1/Lhx3/Ust/Slitrk6/Efnb3/Notch1/Bmpr1b/Cntn4/Slitrk3/Isl1/Unc5c/Cntn6/Unc5d/Etv4/Plxna4/Epha3/Mypn
GO:0001508	action potential	18/517	7.08296e-07	5.01112e-05	Cacna1h/Kcna5/Kcnma1/Kcnh2/Dpp6/Drd1/Ryr2/Cacna1g/Cacna1d/Kcnd3/Grik2/Hcn4/Gria1/Cacna1i/Chrna4/Trpc4/Cav1/Kcne1l
GO:0030198	extracellular matrix organization	25/517	7.4369e-07	5.01112e-05	Smad3/Tnr/Ndnf/Tgfb2/Adamtsl2/Prdm5/Adamts5/Fscn1/Ntng1/Cav2/Col27a1/Pxdn/Tfap2a/Col23a1/Notch1/Col4a5/Ddr1/Adamts1/Sulf2/Mkx/Col2a1/Adamtsl1/Col9a1/Cav1/Agt
GO:0043062	extracellular structure organization	25/517	7.4369e-07	5.01112e-05	Smad3/Tnr/Ndnf/Tgfb2/Adamtsl2/Prdm5/Adamts5/Fscn1/Ntng1/Cav2/Col27a1/Pxdn/Tfap2a/Col23a1/Notch1/Col4a5/Ddr1/Adamts1/Sulf2/Mkx/Col2a1/Adamtsl1/Col9a1/Cav1/Agt
GO:0045229	external encapsulating structure organization	25/517	7.4369e-07	5.01112e-05	Smad3/Tnr/Ndnf/Tgfb2/Adamtsl2/Prdm5/Adamts5/Fscn1/Ntng1/Cav2/Col27a1/Pxdn/Tfap2a/Col23a1/Notch1/Col4a5/Ddr1/Adamts1/Sulf2/Mkx/Col2a1/Adamtsl1/Col9a1/Cav1/Agt
GO:0055080	cation homeostasis	43/517	7.68338e-07	5.08475e-05	Smad3/Kcna5/Hrh3/Tgfb2/Slc4a10/Prkcb/Kcnma1/Kcnh2/Drd2/Kcnk3/Slc12a5/Slc24a3/Slc6a9/Drd1/Ryr2/Tmtc2/Cacna1g/Cacna1d/Selenon/Slc1a3/Trpm1/Scgn/Cemip/Grik2/Tfap2b/Cav2/Ryr3/Gp1bb/Hap1/Aqp11/Slc24a4/Cacna1i/Kcnj10/Adcy8/Kdr/Stc1/F2r/Slc8b1/Trpc4/Cav1/S1pr1/Cacna1s/Agt
GO:0034762	regulation of transmembrane transport	41/517	7.93512e-07	5.15922e-05	Cacna1h/Kcna5/Kcnip3/Kcnj9/Tgfb2/Prkcb/Kcnma1/Kcnh2/Hcn3/Drd2/Dpp6/Slc6a9/Drd1/Ryr2/Shisa8/Cacna1d/Kcnd3/Selenon/Dapk1/Cemip/Shank1/Neto1/Hap1/Cacna2d3/Hcn4/Gem/Kcna4/Grm5/Gsg1l/Shisa9/Kcnj10/Kcnb2/Shisa6/F2r/Chrna4/Lrrc38/Cav1/Cacna1s/Catsper4/Agt/Kcne1l
GO:0010817	regulation of hormone levels	35/517	8.5236e-07	5.35411e-05	Cacna1h/Inha/Kcnma1/Hmgn3/Stat5b/Drd2/Cplx3/Cacna1d/Kalrn/Sybu/Cyp2d22/Nr1d1/Tfap2b/Gpld1/Dgkq/Syt9/Baiap3/Tbx3/Dkk3/Adcy8/Bmpr1b/Ildr2/Pcsk6/Isl1/Sox8/Gcnt4/Aldh1a1/Retn/Cartpt/Slc8b1/Crabp1/Dio2/Adra2a/Bmp5/Agt
GO:0098771	inorganic ion homeostasis	43/517	8.74451e-07	5.35411e-05	Smad3/Kcna5/Hrh3/Tgfb2/Slc4a10/Prkcb/Kcnma1/Kcnh2/Drd2/Kcnk3/Slc12a5/Slc24a3/Slc6a9/Drd1/Ryr2/Tmtc2/Cacna1g/Cacna1d/Selenon/Slc1a3/Trpm1/Scgn/Cemip/Grik2/Tfap2b/Cav2/Ryr3/Gp1bb/Hap1/Aqp11/Slc24a4/Cacna1i/Kcnj10/Adcy8/Kdr/Stc1/F2r/Slc8b1/Trpc4/Cav1/S1pr1/Cacna1s/Agt
GO:0051046	regulation of secretion	45/517	8.77819e-07	5.35411e-05	Grik1/Nrxn3/Cacna1h/Cadps/Hrh3/Tgfb2/Inha/Prkcb/Trim9/Slc6a1/Hmgn3/Drd2/Drd1/Frmd4a/Cplx3/Cacna1g/Cacna1d/Kalrn/Sybu/Glra3/Nr1d1/Tfap2b/Hap1/Gpld1/Syt9/Cacna1i/Baiap3/Notch1/Vip/Acsl3/Adcy8/Isl1/Stc1/Asic1/Syt15/F2r/Retn/Cartpt/Chrna4/Slc8b1/Rab26/Sphk1/Cadps2/Adra2a/Agt
GO:0006875	cellular metal ion homeostasis	36/517	8.81275e-07	5.35411e-05	Smad3/Kcna5/Hrh3/Tgfb2/Prkcb/Kcnma1/Drd2/Kcnk3/Slc24a3/Slc6a9/Drd1/Ryr2/Cacna1g/Cacna1d/Selenon/Slc1a3/Trpm1/Scgn/Cemip/Grik2/Cav2/Ryr3/Gp1bb/Hap1/Slc24a4/Cacna1i/Adcy8/Kdr/Stc1/F2r/Slc8b1/Trpc4/Cav1/S1pr1/Cacna1s/Agt
GO:0086091	regulation of heart rate by cardiac conduction	9/517	1.02004e-06	6.09718e-05	Kcna5/Kcnh2/Cacna1g/Cacna1d/Kcnd3/Hcn4/Isl1/Cav1/Kcne1l
GO:0007156	homophilic cell adhesion via plasma membrane adhesion molecules	15/517	1.25537e-06	7.38474e-05	Igsf21/Igfn1/Amigo2/Ptprf/Cdh20/Cdh22/Sdk2/Igsf9b/Cdh9/Ptprt/Cdh8/Pcdh1/Fat4/Cntn6/Mypn
GO:0003012	muscle system process	32/517	1.49863e-06	8.67798e-05	Cacna1h/Smad3/Kcna5/Gucy1a1/Kcnma1/Kcnh2/Drd2/Drd1/Ryr2/Cacna1g/Cacna1d/Kcnd3/Selenon/Tbx2/Grip2/Ryr3/Hcn4/Prkg1/Tacr3/Tbx3/Notch1/Dock4/Stc1/Sulf2/Tnnt1/F2r/Cav1/Sphk1/Cacna1s/Adra2a/Agt/Kcne1l
GO:0050801	ion homeostasis	43/517	1.54435e-06	8.80516e-05	Smad3/Kcna5/Hrh3/Tgfb2/Slc4a10/Prkcb/Kcnma1/Kcnh2/Drd2/Kcnk3/Slc12a5/Slc24a3/Slc6a9/Drd1/Ryr2/Tmtc2/Cacna1g/Cacna1d/Selenon/Slc1a3/Trpm1/Scgn/Cemip/Grik2/Tfap2b/Cav2/Ryr3/Gp1bb/Hap1/Aqp11/Slc24a4/Cacna1i/Kcnj10/Adcy8/Kdr/Stc1/F2r/Slc8b1/Trpc4/Cav1/S1pr1/Cacna1s/Agt
GO:0006816	calcium ion transport	30/517	1.67284e-06	9.39323e-05	Cacna1h/Tgfb2/Prkcb/Drd2/Slc24a3/Drd1/Ryr2/Cacna1g/Cacna1d/Selenon/Trpm1/Cemip/Grm6/Ryr3/Gp1bb/Hap1/Cacna2d3/Gem/Slc24a4/Cacna1i/Stc1/Asic1/F2r/Chrna4/Slc8b1/Trpc4/Cav1/Cacna1s/Catsper4/Agt
GO:0021872	forebrain generation of neurons	10/517	2.12892e-06	0.000117758	Ndnf/Slc4a10/Prox1/Zmiz1/Dclk2/Fezf2/Tfap2c/Tfap2a/Sox2/Hes5
GO:0006820	anion transport	31/517	3.1395e-06	0.000171103	Gabrr2/Grik1/Hrh3/Slc4a10/Slc32a1/Slc6a1/Gabra1/Gabrr1/Drd2/Ttyh1/Slc12a5/Slc6a11/Slc6a9/Slc1a3/Glra3/Slc17a8/Ttyh3/Gabrr3/Slc6a12/Grm5/Slco5a1/Slc6a5/Glra2/Kcnj10/Stc1/Slc16a11/Trpc4/Slc5a8/Slc7a2/Sfxn5/Agt
GO:0014821	phasic smooth muscle contraction	6/517	3.78545e-06	0.000203317	Kcnma1/Drd2/Drd1/Tbx2/Tbx3/Agt
GO:1905606	regulation of presynapse assembly	9/517	4.22917e-06	0.000223905	Mdga1/Ptprd/Slitrk2/Cbln2/Il1rap/Slitrk6/Cbln1/Slitrk3/Grid2
GO:0061337	cardiac conduction	11/517	4.89752e-06	0.000252977	Kcna5/Kcnh2/Ryr2/Cacna1g/Cacna1d/Kcnd3/Hcn4/Isl1/Cav1/Agt/Kcne1l
GO:0045165	cell fate commitment	19/517	4.92724e-06	0.000252977	Neurod4/Vsx2/Prickle2/Tgfb2/Apc2/Prox1/Tbx2/Ptch1/Fezf2/Chrdl1/Lhx3/Tfap2c/Tbx3/Sox2/Notch1/Isl1/Kdr/Sox8/Hes5
GO:0017158	regulation of calcium ion-dependent exocytosis	10/517	4.9831e-06	0.000252977	Cacna1h/Cadps/Trim9/Cacna1g/Syt9/Cacna1i/Baiap3/Notch1/Syt15/Adra2a
GO:0007612	learning	20/517	5.25088e-06	0.00026297	Nrxn3/Tnr/Hrh3/Slc6a1/Pde1b/Drd2/Nptx2/C1ql1/Slc12a5/Drd1/Shank2/Kalrn/Adgrb3/Shank1/Neto1/Neurod2/Grm5/Tpbg/Asic1/Agt
GO:0060401	cytosolic calcium ion transport	18/517	5.72176e-06	0.000282731	Tgfb2/Drd2/Drd1/Ryr2/Cacna1g/Cacna1d/Selenon/Trpm1/Cemip/Ryr3/Gp1bb/Hap1/Slc24a4/Cacna1i/F2r/Slc8b1/Cav1/Cacna1s
GO:0008207	C21-steroid hormone metabolic process	7/517	5.96635e-06	0.000290026	Cacna1h/Kcnma1/Stat5b/Cyp2d22/Dgkq/Dkk3/Bmp5
GO:1903522	regulation of blood circulation	21/517	6.02591e-06	0.000290026	Cacna1h/Kcna5/Tgfb2/Kcnh2/Drd2/Drd1/Ryr2/Cacna1g/Cacna1d/Kcnd3/Bves/Hcn4/Tacr3/Dock4/Isl1/Stc1/F2r/Cav1/Adra2a/Agt/Kcne1l
GO:0048168	regulation of neuronal synaptic plasticity	13/517	6.27469e-06	0.000291518	Grik1/Slc4a10/Drd2/Shisa8/Kalrn/Grik2/Neto1/Grm5/Shisa9/Kcnj10/Kdr/Shisa6/Agt
GO:0050805	negative regulation of synaptic transmission	13/517	6.27469e-06	0.000291518	Grik1/Tnr/Sorcs2/Slc6a1/Drd2/Drd1/Shank2/Grik2/Gria1/Cbln1/Adcy8/Asic1/Grid2
GO:1903530	regulation of secretion by cell	41/517	6.29288e-06	0.000291518	Nrxn3/Cacna1h/Cadps/Hrh3/Tgfb2/Inha/Prkcb/Trim9/Hmgn3/Drd2/Drd1/Frmd4a/Cplx3/Cacna1g/Cacna1d/Kalrn/Sybu/Glra3/Nr1d1/Tfap2b/Hap1/Gpld1/Syt9/Cacna1i/Baiap3/Notch1/Vip/Adcy8/Isl1/Asic1/Syt15/F2r/Retn/Cartpt/Chrna4/Slc8b1/Rab26/Sphk1/Cadps2/Adra2a/Agt
GO:0021700	developmental maturation	26/517	7.09323e-06	0.000324537	Igsf21/Tgfb2/Kcnma1/C1ql1/Npr2/Epha8/Sybu/Adgrb3/Pde3a/Vsx1/Shank1/Chrdl1/Grip2/Neurod2/Cdc25b/Slc24a4/Baiap3/Notch1/Pou2f2/Kdr/Fat4/Sox8/Hes5/Rec8/S1pr1/Catsper4
GO:0006940	regulation of smooth muscle contraction	9/517	1.04481e-05	0.000466515	Gucy1a1/Kcnma1/Prkg1/Tacr3/Dock4/F2r/Cav1/Sphk1/Adra2a
GO:1902476	chloride transmembrane transport	9/517	1.04481e-05	0.000466515	Gabrr2/Slc6a1/Gabra1/Gabrr1/Slc12a5/Slc1a3/Glra3/Gabrr3/Glra2
GO:0006814	sodium ion transport	20/517	1.2554e-05	0.000553869	Slc4a10/Slc6a1/Hcn3/Drd2/Slc6a11/Slc24a3/Slc6a9/Asic3/Kcnk1/Asic4/Slc17a8/Neto1/Hcn4/Slc6a12/Slc24a4/Slc6a5/Asic1/Slc8b1/Slc5a8/Catsper4
GO:0006836	neurotransmitter transport	23/517	1.37113e-05	0.000593751	Nrxn3/Cadps/Slc32a1/Prkcb/Trim9/Slc6a1/Drd2/Slc6a11/Slc6a9/Drd1/Cplx3/Glra3/Slc17a8/Slc6a12/Syt9/Baiap3/Slc6a5/Kcnj10/Asic1/Chrna4/Sphk1/Cadps2/Adra2a
GO:0099174	regulation of presynapse organization	9/517	1.37783e-05	0.000593751	Mdga1/Ptprd/Slitrk2/Cbln2/Il1rap/Slitrk6/Cbln1/Slitrk3/Grid2
GO:0006821	chloride transport	12/517	1.40557e-05	0.000598739	Gabrr2/Slc6a1/Gabra1/Gabrr1/Ttyh1/Slc12a5/Slc1a3/Glra3/Ttyh3/Gabrr3/Grm5/Glra2
GO:0008015	blood circulation	32/517	1.45204e-05	0.000611507	Cacna1h/Smad3/Kcna5/Hrh3/Tgfb2/Gucy1a1/Kcnma1/Kcnh2/Slit2/Drd2/Drd1/Ryr2/Ptpro/Cacna1g/Cacna1d/Kcnd3/Pde3a/Bves/Grip2/Hcn4/Prkg1/Tacr3/Dock4/Isl1/Kdr/Stc1/F2r/Cartpt/Cav1/Adra2a/Agt/Kcne1l
GO:0023061	signal release	36/517	1.5883e-05	0.000661375	Nrxn3/Cadps/Hrh3/Inha/Prkcb/Trim9/Hmgn3/Drd2/Slc6a9/Drd1/Cplx3/Cacna1d/Kalrn/Sybu/Glra3/Nr1d1/Tfap2b/Gpld1/Syt9/Baiap3/Tbx3/Adcy8/Ildr2/Isl1/Asic1/Syt15/F2r/Retn/Cartpt/Chrna4/Slc8b1/Sphk1/Dio2/Cadps2/Adra2a/Agt
GO:0035249	synaptic transmission, glutamatergic	15/517	1.81421e-05	0.000747052	Grik1/Tnr/Drd2/Gria2/Drd1/Shank2/Kalrn/Slc17a8/Gria4/Grik2/Grm6/Grm5/Cdh8/Grid1/Grid2
GO:0050806	positive regulation of synaptic transmission	20/517	1.8899e-05	0.000769667	Grik1/Tnr/Drd2/Gria2/Mpp2/Drd1/Shank2/Kalrn/Slc1a3/Gria4/Scgn/Epha4/Grik2/Hap1/Gria1/Lrrtm2/Baiap3/Adcy8/Retn/Sphk1
GO:0086003	cardiac muscle cell contraction	11/517	2.16632e-05	0.000872652	Cacna1h/Kcna5/Kcnh2/Ryr2/Cacna1g/Cacna1d/Kcnd3/Hcn4/Stc1/Cav1/Kcne1l
GO:0001505	regulation of neurotransmitter levels	23/517	2.5328e-05	0.000999928	Nrxn3/Cadps/Hrh3/Prkcb/Trim9/Slc6a1/Pde1b/Drd2/Slc6a11/Slc6a9/Drd1/Cplx3/Gad1/Glra3/Syt9/Baiap3/Slc6a5/Kcnj10/Asic1/Chrna4/Sphk1/Cadps2/Adra2a
GO:0007423	sensory organ development	40/517	2.53625e-05	0.000999928	Neurod4/Smad3/Lhx2/Vsx2/Tgfb2/Kcnma1/Igfn1/Drd2/Prox1/Bhlhe23/Gpm6a/Tbx2/Trpm1/Frzb/Vsx1/Epha4/Grm6/Chrdl1/Tfap2b/Sdk2/Slitrk6/Cys1/Tbx3/Tfap2a/Sox2/Lgr5/Notch1/Tulp3/Ddr1/Bmpr1b/Kdr/Fat4/Olfm3/Sox8/Col2a1/Aldh1a1/Spred3/Hes5/Cacna1s/Bmp5
GO:0031644	regulation of nervous system process	18/517	2.60102e-05	0.00100514	Tnr/Nptx2/Il33/Shank1/Neto1/Grip2/Igsf9b/Shisa9/Begain/Kcnj10/Vip/Cbln1/Shisa6/F2r/Cartpt/Chrna4/Tafa4/Agt
GO:0019226	transmission of nerve impulse	11/517	2.62041e-05	0.00100514	Cacna1h/Tnr/Kcnma1/Dpp6/Drd1/Cacna1g/Grik2/Gria1/Cacna1i/Cartpt/Agt
GO:0097553	calcium ion transmembrane import into cytosol	14/517	2.63083e-05	0.00100514	Tgfb2/Drd2/Drd1/Ryr2/Cacna1d/Selenon/Cemip/Ryr3/Gp1bb/Hap1/Slc24a4/F2r/Slc8b1/Cacna1s
GO:0019228	neuronal action potential	8/517	2.88402e-05	0.00107962	Cacna1h/Kcnma1/Dpp6/Drd1/Cacna1g/Grik2/Gria1/Cacna1i
GO:0086065	cell communication involved in cardiac conduction	8/517	2.88402e-05	0.00107962	Kcna5/Ryr2/Cacna1g/Cacna1d/Kcnd3/Hcn4/Cav1/Kcne1l
GO:0099601	regulation of neurotransmitter receptor activity	11/517	3.15442e-05	0.00116903	Nptx2/Slc6a9/Shisa8/Dapk1/Shank1/Neto1/Gsg1l/Shisa9/Begain/Shisa6/Chrna4
GO:0007188	adenylate cyclase-modulating G protein-coupled receptor signaling pathway	15/517	3.49069e-05	0.00126828	Adgrl2/Adgrb1/Hrh3/Drd2/Drd1/Cacna1d/Adgrb3/Grm6/Lgr5/Vip/Adcy8/Gpr37/S1pr1/Gpr62/Adra2a
GO:0090090	negative regulation of canonical Wnt signaling pathway	15/517	3.49069e-05	0.00126828	Tle2/Ccdc88c/Apc2/Ptpro/Frzb/Tle6/Tpbg/Sox2/Notch1/Dkk3/Isl1/Ankrd6/Shisa6/Tpbgl/Cav1
GO:0035725	sodium ion transmembrane transport	15/517	3.95551e-05	0.00142322	Slc6a1/Hcn3/Slc6a11/Slc24a3/Slc6a9/Asic3/Kcnk1/Asic4/Neto1/Hcn4/Slc6a12/Slc24a4/Slc6a5/Asic1/Slc8b1
GO:0008016	regulation of heart contraction	17/517	4.39199e-05	0.00156507	Cacna1h/Kcna5/Tgfb2/Kcnh2/Drd2/Ryr2/Cacna1g/Cacna1d/Kcnd3/Bves/Hcn4/Tacr3/Isl1/Stc1/Cav1/Agt/Kcne1l
GO:0051937	catecholamine transport	11/517	5.35593e-05	0.00189039	Cadps/Hrh3/Prkcb/Drd2/Drd1/Syt9/Vip/Syt15/Cartpt/Chrna4/Agt
GO:0007200	phospholipase C-activating G protein-coupled receptor signaling pathway	7/517	5.88793e-05	0.00204016	Drd2/Drd1/Gng13/Vip/F2r/S1pr1/Adra2a
GO:0050432	catecholamine secretion	10/517	5.89036e-05	0.00204016	Cadps/Hrh3/Prkcb/Drd2/Syt9/Vip/Syt15/Cartpt/Chrna4/Agt
GO:0045747	positive regulation of Notch signaling pathway	8/517	6.46754e-05	0.00217886	Tgfb2/Zmiz1/Lfng/Sox2/Notch1/Mfng/Cntn6/Hes5
GO:0086002	cardiac muscle cell action potential involved in contraction	8/517	6.46754e-05	0.00217886	Kcna5/Kcnh2/Ryr2/Cacna1g/Cacna1d/Kcnd3/Cav1/Kcne1l
GO:0003013	circulatory system process	32/517	6.50988e-05	0.00217886	Cacna1h/Smad3/Kcna5/Hrh3/Tgfb2/Gucy1a1/Kcnma1/Kcnh2/Slit2/Drd2/Drd1/Ryr2/Ptpro/Cacna1g/Cacna1d/Kcnd3/Pde3a/Bves/Grip2/Hcn4/Prkg1/Tacr3/Dock4/Isl1/Kdr/Stc1/F2r/Cartpt/Cav1/Adra2a/Agt/Kcne1l
GO:0043583	ear development	18/517	6.526e-05	0.00217886	Tgfb2/Kcnma1/Prox1/Tbx2/Frzb/Epha4/Slitrk6/Cys1/Tbx3/Tfap2a/Sox2/Lgr5/Notch1/Ddr1/Fat4/Col2a1/Hes5/Bmp5
GO:0030178	negative regulation of Wnt signaling pathway	16/517	6.6596e-05	0.00220361	Tle2/Ccdc88c/Apc2/Ptpro/Apcdd1/Frzb/Tle6/Tpbg/Sox2/Notch1/Dkk3/Isl1/Ankrd6/Shisa6/Tpbgl/Cav1
GO:0098661	inorganic anion transmembrane transport	10/517	7.09648e-05	0.0023274	Gabrr2/Slc6a1/Gabra1/Gabrr1/Slc12a5/Slc1a3/Glra3/Gabrr3/Grm5/Glra2
GO:0001709	cell fate determination	6/517	7.97212e-05	0.00259164	Prox1/Tbx2/Ptch1/Fezf2/Chrdl1/Isl1
GO:0060562	epithelial tube morphogenesis	26/517	8.13185e-05	0.00262058	Smad3/Lhx2/Tgfb2/Slit2/Ryr2/Tbx2/Ptch1/Epha4/Epha7/Tfap2c/Tbx3/Tfap2a/Sox2/Lgr5/Notch1/Tulp3/Ddr1/Kdr/Fat4/Sox8/Nrarp/Hes5/Tead2/Etv4/Bmp5/Agt
GO:0017156	calcium-ion regulated exocytosis	11/517	8.76391e-05	0.00279992	Cacna1h/Cadps/Trim9/Cacna1g/Syt9/Cacna1i/Baiap3/Notch1/Syt15/Cadps2/Adra2a
GO:0071695	anatomical structure maturation	20/517	9.83676e-05	0.00311581	Tgfb2/Kcnma1/C1ql1/Npr2/Epha8/Adgrb3/Pde3a/Vsx1/Grip2/Cdc25b/Slc24a4/Notch1/Pou2f2/Kdr/Fat4/Sox8/Hes5/Rec8/S1pr1/Catsper4
GO:0034754	cellular hormone metabolic process	10/517	0.000101461	0.00318657	Cacna1h/Kcnma1/Stat5b/Cyp2d22/Dgkq/Dkk3/Bmpr1b/Aldh1a1/Crabp1/Bmp5
GO:0030857	negative regulation of epithelial cell differentiation	8/517	0.000104822	0.00326447	Tgfb2/Foxp4/Frzb/Tbx3/Notch1/Spred3/Hes5/Cav1
GO:0099054	presynapse assembly	9/517	0.000109466	0.00338067	Mdga1/Ptprd/Slitrk2/Cbln2/Il1rap/Slitrk6/Cbln1/Slitrk3/Grid2
GO:0070252	actin-mediated cell contraction	12/517	0.000111013	0.00340012	Cacna1h/Kcna5/Ccdc88c/Kcnh2/Ryr2/Cacna1g/Cacna1d/Kcnd3/Hcn4/Stc1/Cav1/Kcne1l
GO:0007420	brain development	40/517	0.00011318	0.00343808	Adgrl2/Tnr/Trnp1/Ndnf/Lhx2/Slc4a10/Aatk/Mdga1/Slit2/Drd2/Prox1/Drd1/Amigo2/Chd5/Zmiz1/Ptch1/Dclk2/Fezf2/Neurod2/Epha7/Hap1/Dab1/Prkg1/Lhx3/Tfap2c/Tbx3/Tfap2a/Sox2/Notch1/Cbln1/Tulp3/Isl1/Unc5c/Fat4/Hes5/Plxna4/S1pr1/Sphk1/Grid2/Bmp5
GO:0007626	locomotory behavior	22/517	0.000118591	0.00354175	Tnr/Slc4a10/Pde1b/Kcnma1/Drd2/Drd1/Gad1/Shank2/Kalrn/Espn/Fezf2/Epha4/Grm6/Dab1/Grm5/Slitrk6/Efnb3/Kcnj10/Adcy8/Gpr37/Prex2/Chrna4
GO:0007189	adenylate cyclase-activating G protein-coupled receptor signaling pathway	11/517	0.00011946	0.00354175	Adgrl2/Adgrb1/Drd2/Drd1/Adgrb3/Lgr5/Vip/Adcy8/S1pr1/Gpr62/Adra2a
GO:0015844	monoamine transport	11/517	0.00011946	0.00354175	Cadps/Hrh3/Prkcb/Drd2/Drd1/Syt9/Vip/Syt15/Cartpt/Chrna4/Agt
GO:0045986	negative regulation of smooth muscle contraction	5/517	0.000130573	0.00380865	Gucy1a1/Kcnma1/Prkg1/Dock4/Adra2a
GO:0048169	regulation of long-term neuronal synaptic plasticity	8/517	0.000131546	0.00380865	Grik1/Drd2/Grik2/Neto1/Grm5/Kcnj10/Kdr/Agt
GO:0060443	mammary gland morphogenesis	8/517	0.000131546	0.00380865	Slit2/Tbx2/Ptch1/Tfap2c/Tbx3/Ddr1/Etv4/Cav1
GO:0086001	cardiac muscle cell action potential	9/517	0.000132803	0.00381525	Kcna5/Kcnh2/Ryr2/Cacna1g/Cacna1d/Kcnd3/Hcn4/Cav1/Kcne1l
GO:0071772	response to BMP	14/517	0.000136438	0.00383743	Smad3/Tgfb2/Vstm2a/Kcnd3/Chrdl1/Tfap2b/Notch1/Bmpr1b/Kdr/Col2a1/Hes5/Cav1/Zcchc12/Bmp5
GO:0071773	cellular response to BMP stimulus	14/517	0.000136438	0.00383743	Smad3/Tgfb2/Vstm2a/Kcnd3/Chrdl1/Tfap2b/Notch1/Bmpr1b/Kdr/Col2a1/Hes5/Cav1/Zcchc12/Bmp5
GO:0098657	import into cell	18/517	0.000137196	0.00383743	Kcnj9/Slc6a1/Kcnh2/Drd2/Slc12a5/Slc6a11/Slc6a9/Cacna1d/Kcnd3/Slc1a3/Hcn4/Slc24a4/Slc6a5/Kcnj10/Acsl3/Slc7a2/Cacna1s/Agt
GO:0098659	inorganic cation import across plasma membrane	11/517	0.000138752	0.00383743	Kcnj9/Slc6a1/Kcnh2/Slc12a5/Slc6a9/Cacna1d/Kcnd3/Hcn4/Slc24a4/Kcnj10/Cacna1s
GO:0099587	inorganic ion import across plasma membrane	11/517	0.000138752	0.00383743	Kcnj9/Slc6a1/Kcnh2/Slc12a5/Slc6a9/Cacna1d/Kcnd3/Hcn4/Slc24a4/Kcnj10/Cacna1s
GO:1905114	cell surface receptor signaling pathway involved in cell-cell signaling	35/517	0.000144397	0.00396396	Grik1/Tle2/Smad3/Ccdc88c/Apc2/Drd2/Mpp2/Tnik/Ptpro/Apcdd1/Frzb/Grik2/Shank1/Neto1/Tle6/Grip2/Insyn2a/Igsf9b/Adgra2/Begain/Tpbg/Sox2/Lgr5/Notch1/Cbln1/Dkk3/Isl1/Ankrd6/Shisa6/Sulf2/Nrarp/Tpbgl/Chrna4/Cav1/Grid2
GO:0048839	inner ear development	16/517	0.000152321	0.00410291	Tgfb2/Kcnma1/Prox1/Tbx2/Frzb/Epha4/Slitrk6/Cys1/Tbx3/Tfap2a/Sox2/Lgr5/Notch1/Fat4/Col2a1/Hes5
GO:1903305	regulation of regulated secretory pathway	16/517	0.000152321	0.00410291	Nrxn3/Cacna1h/Cadps/Prkcb/Trim9/Drd2/Drd1/Cacna1g/Glra3/Syt9/Cacna1i/Baiap3/Notch1/Syt15/Chrna4/Adra2a
GO:0006937	regulation of muscle contraction	14/517	0.00015278	0.00410291	Cacna1h/Gucy1a1/Kcnma1/Ryr2/Hcn4/Prkg1/Tacr3/Dock4/Stc1/Tnnt1/F2r/Cav1/Sphk1/Adra2a
GO:1904062	regulation of cation transmembrane transport	26/517	0.000156565	0.00417431	Kcnip3/Tgfb2/Kcnh2/Drd2/Dpp6/Slc6a9/Drd1/Ryr2/Shisa8/Cacna1d/Selenon/Dapk1/Cemip/Shank1/Neto1/Hap1/Gem/Gsg1l/Shisa9/Shisa6/F2r/Chrna4/Lrrc38/Cav1/Agt/Kcne1l
GO:0055075	potassium ion homeostasis	6/517	0.00016135	0.00424367	Kcna5/Kcnma1/Kcnh2/Slc12a5/Tfap2b/Kcnj10
GO:0007611	learning or memory	24/517	0.000161456	0.00424367	Nrxn3/Tnr/Hrh3/Slc6a1/Pde1b/Drd2/Nptx2/C1ql1/Slc12a5/Drd1/Shank2/Kalrn/Adgrb3/Shank1/Neto1/Ptprz1/Neurod2/Grm5/Gria1/Tpbg/Vip/Adcy8/Asic1/Agt
GO:0060078	regulation of postsynaptic membrane potential	14/517	0.000170786	0.00445728	Grik1/Gabra1/Mpp2/Grik2/Shank1/Neto1/Grip2/Insyn2a/Igsf9b/Gria1/Begain/Cbln1/Chrna4/Grid2
GO:0030900	forebrain development	26/517	0.000177527	0.00460081	Tnr/Ndnf/Lhx2/Slc4a10/Mdga1/Slit2/Drd2/Prox1/Drd1/Chd5/Zmiz1/Dclk2/Fezf2/Hap1/Dab1/Prkg1/Lhx3/Tfap2c/Tbx3/Tfap2a/Sox2/Notch1/Isl1/Fat4/Hes5/Plxna4
GO:0008306	associative learning	13/517	0.000183113	0.00467339	Tnr/Slc6a1/Pde1b/Drd2/Nptx2/Drd1/Shank2/Shank1/Neto1/Neurod2/Tpbg/Asic1/Agt
GO:0008593	regulation of Notch signaling pathway	11/517	0.000185372	0.00467339	Tgfb2/Tspan15/Zmiz1/Lfng/Sox2/Notch1/Mfng/Cntn6/Nrarp/Hes5/Cd46
GO:0051209	release of sequestered calcium ion into cytosol	11/517	0.000185372	0.00467339	Tgfb2/Drd2/Drd1/Ryr2/Selenon/Cemip/Ryr3/Gp1bb/Hap1/F2r/Slc8b1
GO:0051966	regulation of synaptic transmission, glutamatergic	11/517	0.000185372	0.00467339	Grik1/Tnr/Drd2/Gria2/Drd1/Shank2/Kalrn/Gria4/Grik2/Grm6/Grm5
GO:0010469	regulation of signaling receptor activity	14/517	0.000190596	0.00477264	Nptx2/Slc6a9/Shisa8/Dapk1/Shank1/Neto1/Slc24a4/Gsg1l/Shisa9/Begain/Shisa6/Chrna4/Tafa4/Adra2a
GO:0050433	regulation of catecholamine secretion	9/517	0.000192046	0.00477666	Hrh3/Prkcb/Drd2/Syt9/Vip/Syt15/Cartpt/Chrna4/Agt
GO:0070588	calcium ion transmembrane transport	20/517	0.000202642	0.00497558	Tgfb2/Drd2/Slc24a3/Drd1/Ryr2/Cacna1g/Cacna1d/Selenon/Cemip/Ryr3/Gp1bb/Hap1/Cacna2d3/Gem/Slc24a4/Asic1/F2r/Slc8b1/Trpc4/Cacna1s
GO:0007219	Notch signaling pathway	16/517	0.00020339	0.00497558	Neurod4/Kcna5/Tgfb2/Tspan15/Zmiz1/Tbx2/Grip2/Lfng/Sox2/Notch1/Mfng/Fat4/Cntn6/Nrarp/Hes5/Cd46
GO:0097688	glutamate receptor clustering	5/517	0.000204071	0.00497558	Glra3/Chrdl1/Grip2/Lrrtm4/Shisa6
GO:0030856	regulation of epithelial cell differentiation	13/517	0.000205901	0.00498738	Tgfb2/Stat5b/Foxp4/Ptch1/Frzb/Tbx3/Sox2/Notch1/Fat4/Spred3/Hes5/Etv4/Cav1
GO:0001763	morphogenesis of a branching structure	17/517	0.00021003	0.00505435	Slit2/Drd2/Prox1/Tbx2/Ptch1/Epha7/Tfap2c/Tbx3/Sox2/Notch1/Ddr1/Kdr/Fat4/Sox8/Nrarp/Etv4/Agt
GO:0051283	negative regulation of sequestering of calcium ion	11/517	0.000213268	0.00509917	Tgfb2/Drd2/Drd1/Ryr2/Selenon/Cemip/Ryr3/Gp1bb/Hap1/F2r/Slc8b1
GO:0008045	motor neuron axon guidance	6/517	0.000221483	0.00519503	Lhx4/Slit2/Epha4/Lhx3/Etv4/Plxna4
GO:0072578	neurotransmitter-gated ion channel clustering	6/517	0.000221483	0.00519503	Glra3/Chrdl1/Grip2/Lrrtm4/Slitrk3/Shisa6
GO:0086019	cell-cell signaling involved in cardiac conduction	6/517	0.000221483	0.00519503	Kcna5/Ryr2/Cacna1g/Cacna1d/Hcn4/Kcne1l
GO:1904861	excitatory synapse assembly	7/517	0.000232071	0.00540916	Ptprd/Lrrtm2/Il1rap/Cbln1/Lrrc4/Slitrk3/Grid2
GO:0070848	response to growth factor	37/517	0.000241819	0.00559641	Smad3/Ndnf/Tgfb2/Prkcb/Slit2/Stat5b/Adamtsl2/Vstm2a/Zmiz1/Bex1/Kcnd3/Tbx2/Ptprf/Pmepa1/Ptprk/Chrdl1/Tfap2b/Cav2/Hap1/Cadm4/Tgfbr3l/Adgra2/Sox2/Notch1/Dusp15/Bmpr1b/Kdr/Sulf2/Fat4/Col2a1/Spred3/Hes5/Cav1/Sphk1/Zcchc12/Bmp5/Agt
GO:0003014	renal system process	11/517	0.000244635	0.00559641	Kcnma1/Drd2/Ptpro/Tfap2b/Rhpn2/Stc1/Sulf2/Tmem63c/Aqp4/F2r/Agt
GO:0051899	membrane depolarization	11/517	0.000244635	0.00559641	Grik1/Cacna1h/Kcnh2/Hcn3/Cacna1g/Cacna1d/Hcn4/Cacna1i/Kdr/Chrna4/Cav1
GO:0072073	kidney epithelium development	13/517	0.000258845	0.00588514	Smad3/Slit2/Ptpro/Ptch1/Epha4/Tfap2b/Epha7/Aqp11/Notch1/Fat4/Sox8/Hes5/Agt
GO:0071363	cellular response to growth factor stimulus	36/517	0.000275305	0.00622123	Smad3/Ndnf/Tgfb2/Prkcb/Slit2/Stat5b/Adamtsl2/Vstm2a/Zmiz1/Bex1/Kcnd3/Tbx2/Ptprf/Pmepa1/Ptprk/Chrdl1/Tfap2b/Cav2/Hap1/Cadm4/Tgfbr3l/Adgra2/Notch1/Dusp15/Bmpr1b/Kdr/Sulf2/Fat4/Col2a1/Spred3/Hes5/Cav1/Sphk1/Zcchc12/Bmp5/Agt
GO:0051282	regulation of sequestering of calcium ion	11/517	0.000279812	0.00628475	Tgfb2/Drd2/Drd1/Ryr2/Selenon/Cemip/Ryr3/Gp1bb/Hap1/F2r/Slc8b1
GO:0035150	regulation of tube size	13/517	0.000289414	0.00638433	Kcna5/Gucy1a1/Kcnma1/Drd1/Cacna1g/Grip2/Prkg1/Dock4/Kdr/F2r/Cav1/Adra2a/Agt
GO:0035296	regulation of tube diameter	13/517	0.000289414	0.00638433	Kcna5/Gucy1a1/Kcnma1/Drd1/Cacna1g/Grip2/Prkg1/Dock4/Kdr/F2r/Cav1/Adra2a/Agt
GO:0097746	blood vessel diameter maintenance	13/517	0.000289414	0.00638433	Kcna5/Gucy1a1/Kcnma1/Drd1/Cacna1g/Grip2/Prkg1/Dock4/Kdr/F2r/Cav1/Adra2a/Agt
GO:0042417	dopamine metabolic process	7/517	0.000293752	0.00640202	Tgfb2/Pde1b/Drd2/Drd1/Cyp2d22/Tacr3/Gpr37
GO:0045932	negative regulation of muscle contraction	6/517	0.000297957	0.00640202	Gucy1a1/Kcnma1/Prkg1/Dock4/Tnnt1/Adra2a
GO:0048172	regulation of short-term neuronal synaptic plasticity	6/517	0.000297957	0.00640202	Grik1/Slc4a10/Shisa8/Grik2/Shisa9/Shisa6
GO:0097107	postsynaptic density assembly	6/517	0.000297957	0.00640202	Ptprd/Lrrtm2/Il1rap/Cbln1/Slitrk3/Grid2
GO:0001708	cell fate specification	8/517	0.00030058	0.00640202	Apc2/Tbx2/Ptch1/Lhx3/Tbx3/Sox2/Notch1/Isl1
GO:0097106	postsynaptic density organization	8/517	0.00030058	0.00640202	Ptprd/Shank2/Lrrtm2/Il1rap/Cbln1/Lrrc4/Slitrk3/Grid2
GO:0099151	regulation of postsynaptic density assembly	5/517	0.000305326	0.00642919	Ptprd/Lrrtm2/Il1rap/Cbln1/Grid2
GO:0099550	trans-synaptic signaling, modulating synaptic transmission	5/517	0.000305326	0.00642919	Gucy1a1/Gucy1b1/Grm5/Efnb3/F2r
GO:0007292	female gamete generation	12/517	0.000310187	0.00648461	Npr2/Zmiz1/Pde3a/4930447C04Rik/Cdc25b/Lgr5/Sebox/Bmpr1b/Adamts1/Fmn2/Rec8/Agt
GO:0098739	import across plasma membrane	15/517	0.000311457	0.00648461	Kcnj9/Slc6a1/Kcnh2/Slc12a5/Slc6a9/Cacna1d/Kcnd3/Slc1a3/Hcn4/Slc24a4/Slc6a5/Kcnj10/Slc7a2/Cacna1s/Agt
GO:0021954	central nervous system neuron development	11/517	0.000319159	0.00652412	Ndnf/Slc4a10/Slit2/Drd2/Drd1/Zmiz1/Dclk2/Fezf2/Epha4/Tfap2a/Plxna4
GO:0051208	sequestering of calcium ion	11/517	0.000319159	0.00652412	Tgfb2/Drd2/Drd1/Ryr2/Selenon/Cemip/Ryr3/Gp1bb/Hap1/F2r/Slc8b1
GO:0099172	presynapse organization	9/517	0.000320902	0.00652412	Mdga1/Ptprd/Slitrk2/Cbln2/Il1rap/Slitrk6/Cbln1/Slitrk3/Grid2
GO:0042445	hormone metabolic process	14/517	0.000322157	0.00652412	Cacna1h/Kcnma1/Stat5b/Cyp2d22/Dgkq/Dkk3/Bmpr1b/Pcsk6/Gcnt4/Aldh1a1/Crabp1/Dio2/Bmp5/Agt
GO:0048754	branching morphogenesis of an epithelial tube	14/517	0.000322157	0.00652412	Slit2/Tbx2/Ptch1/Tfap2c/Tbx3/Sox2/Notch1/Ddr1/Kdr/Fat4/Sox8/Nrarp/Etv4/Agt
GO:0046879	hormone secretion	22/517	0.000342645	0.00690131	Inha/Hmgn3/Drd2/Cplx3/Cacna1d/Kalrn/Sybu/Nr1d1/Tfap2b/Gpld1/Syt9/Baiap3/Tbx3/Adcy8/Ildr2/Isl1/Retn/Cartpt/Slc8b1/Dio2/Adra2a/Agt
GO:0007548	sex differentiation	18/517	0.000345009	0.00691138	Cntfr/Tgfb2/Inha/Stat5b/Lfng/Tbx3/Zfpm2/Sox2/Dach1/Adam1a/Bmpr1b/Adamts1/Kdr/Sox8/Retn/Rec8/Bmp5/Agt
GO:0050890	cognition	25/517	0.000358872	0.00715042	Nrxn3/Tnr/Hrh3/Slc6a1/Pde1b/Drd2/Nptx2/C1ql1/Slc12a5/Drd1/Shank2/Kalrn/Adgrb3/Shank1/Neto1/Ptprz1/Neurod2/Grm5/Gria1/Tpbg/Vip/Adcy8/Asic1/Chrna4/Agt
GO:0060828	regulation of canonical Wnt signaling pathway	20/517	0.000366766	0.00721466	Tle2/Smad3/Ccdc88c/Apc2/Ptpro/Frzb/Tle6/Adgra2/Tpbg/Sox2/Lgr5/Notch1/Dkk3/Isl1/Ankrd6/Shisa6/Sulf2/Nrarp/Tpbgl/Cav1
GO:0003197	endocardial cushion development	7/517	0.000367936	0.00721466	Tgfb2/Tbx2/Tbx3/Notch1/Isl1/Epha3/Bmp5
GO:0060292	long-term synaptic depression	7/517	0.000367936	0.00721466	Sorcs2/Drd1/Shank2/Gria1/Cbln1/Adcy8/Grid2
GO:0019932	second-messenger-mediated signaling	18/517	0.00037324	0.00728015	Ndnf/Gucy1a1/Drd1/Ryr2/Npr2/Gucy1b1/Cacna1d/Pde3a/Neurod2/Prkg1/Slc24a4/Grm5/Dgkq/Adcy8/Kdr/Gpr61/Sphk1/Gpr62
GO:0048469	cell maturation	15/517	0.000375709	0.00728994	Kcnma1/C1ql1/Npr2/Epha8/Adgrb3/Pde3a/Vsx1/Grip2/Cdc25b/Pou2f2/Kdr/Sox8/Hes5/Rec8/Catsper4
GO:0017157	regulation of exocytosis	19/517	0.000386958	0.0074691	Nrxn3/Cacna1h/Cadps/Prkcb/Trim9/Drd2/Drd1/Cacna1g/Glra3/Hap1/Syt9/Cacna1i/Baiap3/Notch1/Syt15/Chrna4/Rab26/Cadps2/Adra2a
GO:0086010	membrane depolarization during action potential	6/517	0.000393692	0.0075597	Cacna1h/Kcnh2/Cacna1g/Cacna1d/Hcn4/Cacna1i
GO:0046942	carboxylic acid transport	18/517	0.000403453	0.00770721	Grik1/Hrh3/Slc32a1/Slc6a1/Drd2/Slc6a11/Slc6a9/Slc1a3/Slc17a8/Slc6a12/Slc6a5/Kcnj10/Slc16a11/Trpc4/Slc5a8/Slc7a2/Sfxn5/Agt
GO:0007631	feeding behavior	10/517	0.000410749	0.00778812	Cntfr/Hrh3/Drd2/Drd1/Tacr3/Slc24a4/Dach1/Retn/Cartpt/Agt
GO:0051216	cartilage development	15/517	0.000411892	0.00778812	Smad3/Tgfb2/Frzb/Otor/Gpld1/Col27a1/Bmpr1b/Bmp3/Stc1/Sulf2/Mkx/Col2a1/Hes5/Col9a1/Bmp5
GO:0015698	inorganic anion transport	12/517	0.000439228	0.00826283	Gabrr2/Slc6a1/Gabra1/Gabrr1/Ttyh1/Slc12a5/Slc1a3/Glra3/Ttyh3/Gabrr3/Grm5/Glra2
GO:0030072	peptide hormone secretion	19/517	0.00044824	0.00838978	Hmgn3/Drd2/Cplx3/Cacna1d/Kalrn/Sybu/Nr1d1/Tfap2b/Gpld1/Syt9/Baiap3/Adcy8/Ildr2/Isl1/Cartpt/Slc8b1/Dio2/Adra2a/Agt
GO:0048663	neuron fate commitment	7/517	0.000456387	0.00849935	Tgfb2/Fezf2/Lhx3/Tfap2c/Sox2/Notch1/Isl1
GO:0015711	organic anion transport	20/517	0.000485621	0.00899856	Grik1/Hrh3/Slc4a10/Slc32a1/Slc6a1/Drd2/Slc6a11/Slc6a9/Slc1a3/Slc17a8/Slc6a12/Slco5a1/Slc6a5/Kcnj10/Slc16a11/Trpc4/Slc5a8/Slc7a2/Sfxn5/Agt
GO:0098656	anion transmembrane transport	16/517	0.000495391	0.00908871	Gabrr2/Slc6a1/Gabra1/Gabrr1/Slc12a5/Slc6a9/Slc1a3/Glra3/Slc17a8/Gabrr3/Grm5/Slc6a5/Glra2/Kcnj10/Slc7a2/Agt
GO:2001257	regulation of cation channel activity	16/517	0.000495391	0.00908871	Drd2/Slc6a9/Shisa8/Selenon/Dapk1/Shank1/Neto1/Hap1/Gem/Gsg1l/Shisa9/Shisa6/Chrna4/Lrrc38/Cav1/Kcne1l
GO:0009914	hormone transport	22/517	0.000505567	0.00922971	Inha/Hmgn3/Drd2/Cplx3/Cacna1d/Kalrn/Sybu/Nr1d1/Tfap2b/Gpld1/Syt9/Baiap3/Tbx3/Adcy8/Ildr2/Isl1/Retn/Cartpt/Slc8b1/Dio2/Adra2a/Agt
GO:0003203	endocardial cushion morphogenesis	6/517	0.000511861	0.00924819	Tgfb2/Tbx2/Tbx3/Notch1/Isl1/Bmp5
GO:0060603	mammary gland duct morphogenesis	6/517	0.000511861	0.00924819	Slit2/Ptch1/Tfap2c/Tbx3/Ddr1/Etv4
GO:0120254	olefinic compound metabolic process	9/517	0.000514066	0.00924819	Cacna1h/Kcnma1/Stat5b/Cyp2d22/Dgkq/Dkk3/Aldh1a1/Sphk1/Bmp5
GO:0003007	heart morphogenesis	19/517	0.00051777	0.00926983	Smad3/Tgfb2/Slit2/Prox1/Ryr2/Zmiz1/Tbx2/Ptch1/Tbx3/Zfpm2/Tfap2a/Notch1/Adamts1/Isl1/Fat4/Col2a1/Tead2/S1pr1/Bmp5
GO:0015837	amine transport	11/517	0.00052631	0.00933256	Grik1/Hrh3/Prkcb/Slc6a1/Drd2/Syt9/Vip/Syt15/Cartpt/Chrna4/Agt
GO:0051952	regulation of amine transport	11/517	0.00052631	0.00933256	Grik1/Hrh3/Prkcb/Slc6a1/Drd2/Syt9/Vip/Syt15/Cartpt/Chrna4/Agt
GO:0003407	neural retina development	10/517	0.000538831	0.00947789	Neurod4/Vsx2/Tgfb2/Igfn1/Bhlhe23/Gpm6a/Trpm1/Vsx1/Sdk2/Sox8
GO:0010959	regulation of metal ion transport	26/517	0.000539621	0.00947789	Kcna5/Kcnip3/Tgfb2/Kcnh2/Drd2/Dpp6/Slc6a9/Drd1/Ryr2/Cacna1g/Cacna1d/Selenon/Cemip/Neto1/Grm6/Hap1/Gem/Vip/Stc1/F2r/Slc8b1/Trpc4/Lrrc38/Cav1/Agt/Kcne1l
GO:0051047	positive regulation of secretion	23/517	0.000554685	0.0096254	Grik1/Cacna1h/Cadps/Tgfb2/Slc6a1/Drd2/Frmd4a/Cacna1g/Cacna1d/Sybu/Gpld1/Syt9/Cacna1i/Baiap3/Vip/Acsl3/Adcy8/Isl1/Retn/Cartpt/Sphk1/Cadps2/Agt
GO:0002790	peptide secretion	19/517	0.000555906	0.0096254	Hmgn3/Drd2/Cplx3/Cacna1d/Kalrn/Sybu/Nr1d1/Tfap2b/Gpld1/Syt9/Baiap3/Adcy8/Ildr2/Isl1/Cartpt/Slc8b1/Dio2/Adra2a/Agt
GO:0099173	postsynapse organization	19/517	0.000555906	0.0096254	Adgrb1/Ptprd/Shank2/Kalrn/Ptprf/Epha4/Shank1/Chrdl1/Grip2/Epha7/Zfp804a/Lrrtm2/Lrrtm4/Il1rap/Cbln1/Lrrc4/Slitrk3/Shisa6/Grid2
GO:0072132	mesenchyme morphogenesis	7/517	0.000561005	0.0096254	Smad3/Tgfb2/Tbx2/Tbx3/Notch1/Isl1/Bmp5
GO:0086009	membrane repolarization	7/517	0.000561005	0.0096254	Kcna5/Kcnh2/Cacna1d/Kcnd3/Slc24a4/Cav1/Kcne1l
GO:0019935	cyclic-nucleotide-mediated signaling	9/517	0.000596448	0.0101293	Gucy1a1/Npr2/Gucy1b1/Pde3a/Prkg1/Dgkq/Adcy8/Gpr61/Gpr62
GO:0042310	vasoconstriction	9/517	0.000596448	0.0101293	Kcna5/Drd1/Cacna1g/Grip2/Dock4/F2r/Cav1/Adra2a/Agt
GO:0009100	glycoprotein metabolic process	24/517	0.000598573	0.0101293	Ndnf/Slc4a10/B3galt2/Sec1/Tmtc2/St8sia5/St6galnac4/B3gat1/Il33/Galnt13/Man1c1/Galnt18/Aqp11/Mgat5b/St8sia2/Necab1/Pxylp1/Pcsk6/Sulf2/Tet1/St6gal2/Col2a1/Necab3/Extl1
GO:0099565	chemical synaptic transmission, postsynaptic	12/517	0.00061087	0.0102432	Grik1/Mpp2/Grik2/Shank1/Neto1/Grip2/Insyn2a/Igsf9b/Begain/Cbln1/Chrna4/Grid2
GO:0021884	forebrain neuron development	5/517	0.000616359	0.0102432	Ndnf/Slc4a10/Zmiz1/Dclk2/Tfap2a
GO:0045956	positive regulation of calcium ion-dependent exocytosis	5/517	0.000616359	0.0102432	Cacna1h/Cadps/Cacna1g/Syt9/Cacna1i
GO:1904889	regulation of excitatory synapse assembly	5/517	0.000616359	0.0102432	Ptprd/Lrrtm2/Il1rap/Cbln1/Grid2
GO:0050767	regulation of neurogenesis	29/517	0.000636805	0.0105357	Tnr/Lhx2/Sema4g/Aatk/Slit2/Drd2/Ptprd/Tnik/Bex1/Kalrn/Ptprf/Sema5b/Il33/Nr1d1/Fezf2/Epha4/Tle6/Ptprz1/Epha7/Hap1/Dab1/Grm5/Efnb3/Sox2/Notch1/Kdr/Sox8/Hes5/Plxna4
GO:0060284	regulation of cell development	35/517	0.000640243	0.0105455	Tnr/Lhx2/Sema4g/Aatk/Slit2/Drd2/Ptprd/Tnik/Npr2/Bex1/Kalrn/Ptprf/Pde3a/Frzb/Sema5b/Il33/Nr1d1/Fezf2/Epha4/Tle6/Ptprz1/Grip2/Epha7/Hap1/Dab1/Grm5/Adgra2/Efnb3/Sox2/Notch1/Kdr/Sox8/Hes5/Prex1/Plxna4
GO:0090257	regulation of muscle system process	18/517	0.000680673	0.0111618	Cacna1h/Smad3/Gucy1a1/Kcnma1/Ryr2/Selenon/Hcn4/Prkg1/Tacr3/Notch1/Dock4/Stc1/Tnnt1/F2r/Cav1/Sphk1/Adra2a/Agt
GO:0030534	adult behavior	16/517	0.000687187	0.011219	Grik1/Nrxn3/Kcnma1/Drd2/Drd1/Shank2/Kalrn/Epha4/Shank1/Dab1/Slitrk6/Efnb3/Kcnj10/Prex2/Cartpt/Chrna4
GO:0061138	morphogenesis of a branching epithelium	15/517	0.000697941	0.0113446	Slit2/Prox1/Tbx2/Ptch1/Tfap2c/Tbx3/Sox2/Notch1/Ddr1/Kdr/Fat4/Sox8/Nrarp/Etv4/Agt
GO:0060047	heart contraction	17/517	0.000716543	0.0115961	Cacna1h/Kcna5/Tgfb2/Kcnh2/Drd2/Ryr2/Cacna1g/Cacna1d/Kcnd3/Bves/Hcn4/Tacr3/Isl1/Stc1/Cav1/Agt/Kcne1l
GO:0099084	postsynaptic specialization organization	8/517	0.00072605	0.0116721	Ptprd/Shank2/Lrrtm2/Il1rap/Cbln1/Lrrc4/Slitrk3/Grid2
GO:0048729	tissue morphogenesis	35/517	0.000727538	0.0116721	Smad3/Lhx2/Tgfb2/Slit2/Prox1/Ryr2/Tbx2/Ptch1/Frzb/Epha4/Epha7/Tfap2c/Tbx3/Zfpm2/Tfap2a/Sox2/Lgr5/Notch1/Tulp3/Ddr1/Isl1/Kdr/Ankrd6/Stc1/Fat4/Sox8/Nrarp/Gcnt4/Aldh1a1/Hes5/Tead2/Etv4/S1pr1/Bmp5/Agt
GO:0043266	regulation of potassium ion transport	11/517	0.000746788	0.0119293	Kcna5/Kcnip3/Kcnh2/Drd2/Dpp6/Cacna1d/Neto1/Vip/Lrrc38/Cav1/Kcne1l
GO:0006700	C21-steroid hormone biosynthetic process	4/517	0.00078481	0.0122206	Cacna1h/Dgkq/Dkk3/Bmp5
GO:0008211	glucocorticoid metabolic process	4/517	0.00078481	0.0122206	Cacna1h/Dgkq/Dkk3/Bmp5
GO:0021859	pyramidal neuron differentiation	4/517	0.00078481	0.0122206	Slc4a10/Zmiz1/Dclk2/Unc5d
GO:0042749	regulation of circadian sleep/wake cycle	4/517	0.00078481	0.0122206	Drd2/Drd1/Per3/Nr1d1
GO:0120255	olefinic compound biosynthetic process	4/517	0.00078481	0.0122206	Cacna1h/Dgkq/Dkk3/Bmp5
GO:1905809	negative regulation of synapse organization	4/517	0.00078481	0.0122206	Mdga1/Neurod2/Epha7/Cbln1
GO:0045665	negative regulation of neuron differentiation	10/517	0.000791599	0.0122748	Bex1/Fezf2/Disp3/Sox2/Notch1/Cntn4/Isl1/Sox8/Hes5/Cav1
GO:0045664	regulation of neuron differentiation	17/517	0.000831551	0.0128102	Prox1/Bex1/Fezf2/Tle6/Grip2/Neurod2/Dab1/Disp3/Tfap2a/Sox2/Notch1/Cntn4/Isl1/Six3os1/Sox8/Hes5/Cav1
GO:0003272	endocardial cushion formation	5/517	0.000839958	0.0128102	Tgfb2/Tbx2/Tbx3/Notch1/Bmp5
GO:0015812	gamma-aminobutyric acid transport	5/517	0.000839958	0.0128102	Grik1/Hrh3/Slc32a1/Slc6a1/Trpc4
GO:0120178	steroid hormone biosynthetic process	5/517	0.000839958	0.0128102	Cacna1h/Dgkq/Dkk3/Bmpr1b/Bmp5
GO:0048880	sensory system development	29/517	0.000851883	0.0129388	Neurod4/Smad3/Lhx2/Vsx2/Tgfb2/Igfn1/Drd2/Prox1/Bhlhe23/Gpm6a/Tbx2/Trpm1/Vsx1/Grm6/Chrdl1/Sdk2/Slitrk6/Tfap2a/Sox2/Tulp3/Bmpr1b/Isl1/Kdr/Olfm3/Sox8/Aldh1a1/Spred3/Hes5/Cacna1s
GO:0061448	connective tissue development	18/517	0.000902951	0.0136585	Smad3/Tgfb2/Frzb/Otor/Gpld1/Col27a1/Notch1/Dgat2/Bmpr1b/Bmp3/Stc1/Sulf2/Mkx/Sox8/Col2a1/Hes5/Col9a1/Bmp5
GO:0048477	oogenesis	9/517	0.000910532	0.0137172	Npr2/Pde3a/4930447C04Rik/Cdc25b/Lgr5/Sebox/Bmpr1b/Fmn2/Rec8
GO:0042311	vasodilation	7/517	0.000992847	0.0148967	Gucy1a1/Kcnma1/Drd1/Prkg1/Kdr/Adra2a/Agt
GO:0008285	negative regulation of cell population proliferation	36/517	0.00099877	0.0149252	Smad3/Vsx2/Tgfb2/Slit2/Drd2/Prox1/Chd5/Ptprf/St18/Ptch1/Ptprk/Frzb/Il33/Fezf2/Cbfa2t3/Tfap2b/Ptprz1/Cav2/Gpld1/Aqp11/Prkg1/Tbx3/Tfap2a/Tpbg/Sox2/Dach1/Notch1/Vip/Ddr1/Isl1/Myo16/F2r/Etv4/Cav1/Bmp5/Agt
GO:0046883	regulation of hormone secretion	18/517	0.00103563	0.015309	Inha/Hmgn3/Drd2/Cacna1d/Kalrn/Sybu/Nr1d1/Tfap2b/Gpld1/Syt9/Baiap3/Adcy8/Isl1/Retn/Cartpt/Slc8b1/Adra2a/Agt
GO:0007218	neuropeptide signaling pathway	6/517	0.00103626	0.015309	Glra3/Glra2/Gpr37/Cartpt/Pdyn/Gpr84
GO:0045596	negative regulation of cell differentiation	36/517	0.00103933	0.015309	Smad3/Tnr/Lhx2/Tgfb2/Sema4g/Aatk/Slit2/Stat5b/Foxp4/Npr2/Bex1/Ptch1/Frzb/Sema5b/Nr1d1/Zfp608/Fezf2/Epha4/Hdac7/Epha7/Dab1/Disp3/Tbx3/Zfpm2/Efnb3/Sox2/Notch1/Cntn4/Isl1/Mkx/Sox8/Nrarp/Cartpt/Spred3/Hes5/Cav1
GO:0060411	cardiac septum morphogenesis	9/517	0.00104098	0.015309	Tgfb2/Slit2/Prox1/Tbx2/Tbx3/Zfpm2/Notch1/Isl1/Bmp5
GO:0006941	striated muscle contraction	14/517	0.00107088	0.0156865	Cacna1h/Kcna5/Kcnh2/Ryr2/Cacna1g/Cacna1d/Kcnd3/Ryr3/Hcn4/Stc1/Tnnt1/Cav1/Cacna1s/Kcne1l
GO:0045055	regulated exocytosis	19/517	0.00109156	0.0159264	Nrxn3/Cacna1h/Cadps/Prkcb/Trim9/Drd2/Drd1/Cplx3/Cacna1g/Glra3/Syt9/Cacna1i/Baiap3/Notch1/Syt15/Chrna4/Rab26/Cadps2/Adra2a
GO:0060080	inhibitory postsynaptic potential	5/517	0.00111883	0.0161263	Grik1/Grik2/Insyn2a/Igsf9b/Chrna4
GO:0099150	regulation of postsynaptic specialization assembly	5/517	0.00111883	0.0161263	Ptprd/Lrrtm2/Il1rap/Cbln1/Grid2
GO:0099558	maintenance of synapse structure	5/517	0.00111883	0.0161263	C1ql1/Shank2/Adgrb3/Cbln2/Cbln1
GO:0043010	camera-type eye development	26/517	0.00112266	0.0161263	Neurod4/Smad3/Lhx2/Vsx2/Tgfb2/Igfn1/Drd2/Prox1/Bhlhe23/Gpm6a/Tbx2/Trpm1/Vsx1/Grm6/Sdk2/Slitrk6/Tfap2a/Sox2/Tulp3/Bmpr1b/Kdr/Sox8/Aldh1a1/Spred3/Hes5/Cacna1s
GO:0003018	vascular process in circulatory system	15/517	0.00113783	0.0162811	Kcna5/Gucy1a1/Kcnma1/Slit2/Drd1/Cacna1g/Pde3a/Grip2/Prkg1/Dock4/Kdr/F2r/Cav1/Adra2a/Agt
GO:0015849	organic acid transport	19/517	0.00116376	0.0163066	Grik1/Hrh3/Slc32a1/Slc6a1/Drd2/Slc6a9/Slc1a3/Slc17a8/Abcd2/Slc6a5/Kcnj10/Acsl3/Crot/Trpc4/Slc5a8/Crabp1/Slc7a2/Sfxn5/Agt
GO:0051961	negative regulation of nervous system development	14/517	0.00116446	0.0163066	Tnr/Lhx2/Sema4g/Aatk/Mdga1/Slit2/Sema5b/Nr1d1/Epha7/Dab1/Efnb3/Notch1/Cbln1/Hes5
GO:0006584	catecholamine metabolic process	7/517	0.00118376	0.0163066	Tgfb2/Pde1b/Drd2/Drd1/Cyp2d22/Tacr3/Gpr37
GO:0009712	catechol-containing compound metabolic process	7/517	0.00118376	0.0163066	Tgfb2/Pde1b/Drd2/Drd1/Cyp2d22/Tacr3/Gpr37
GO:1903053	regulation of extracellular matrix organization	7/517	0.00118376	0.0163066	Smad3/Tgfb2/Prdm5/Fscn1/Notch1/Ddr1/Agt
GO:0070509	calcium ion import	9/517	0.00118616	0.0163066	Cacna1h/Cacna1g/Cacna1d/Grm6/Slc24a4/Cacna1i/Stc1/Trpc4/Cacna1s
GO:0009190	cyclic nucleotide biosynthetic process	4/517	0.00118802	0.0163066	Gucy1a1/Npr2/Gucy1b1/Adcy8
GO:0052652	cyclic purine nucleotide metabolic process	4/517	0.00118802	0.0163066	Gucy1a1/Npr2/Gucy1b1/Adcy8
GO:0060788	ectodermal placode formation	4/517	0.00118802	0.0163066	Prox1/Tbx2/Tbx3/Sox2
GO:0071696	ectodermal placode development	4/517	0.00118802	0.0163066	Prox1/Tbx2/Tbx3/Sox2
GO:0071697	ectodermal placode morphogenesis	4/517	0.00118802	0.0163066	Prox1/Tbx2/Tbx3/Sox2
GO:0050796	regulation of insulin secretion	14/517	0.0012648	0.0171782	Hmgn3/Drd2/Cacna1d/Sybu/Nr1d1/Tfap2b/Gpld1/Syt9/Baiap3/Adcy8/Isl1/Cartpt/Slc8b1/Adra2a
GO:0007269	neurotransmitter secretion	16/517	0.00126542	0.0171782	Nrxn3/Cadps/Prkcb/Trim9/Drd2/Slc6a9/Drd1/Cplx3/Glra3/Syt9/Baiap3/Asic1/Chrna4/Sphk1/Cadps2/Adra2a
GO:0099643	signal release from synapse	16/517	0.00126542	0.0171782	Nrxn3/Cadps/Prkcb/Trim9/Drd2/Slc6a9/Drd1/Cplx3/Glra3/Syt9/Baiap3/Asic1/Chrna4/Sphk1/Cadps2/Adra2a
GO:0098698	postsynaptic specialization assembly	6/517	0.00128054	0.01732	Ptprd/Lrrtm2/Il1rap/Cbln1/Slitrk3/Grid2
GO:0007605	sensory perception of sound	12/517	0.0013615	0.0183481	Kcnma1/Cacna1d/Espn/Slc1a3/Slc17a8/Cemip/Cabp2/Slitrk6/Tfap2a/Sox2/Aqp4/Col2a1
GO:0006865	amino acid transport	13/517	0.00138713	0.0186257	Grik1/Hrh3/Slc32a1/Slc6a1/Slc6a9/Slc1a3/Slc17a8/Slc6a5/Kcnj10/Trpc4/Slc7a2/Sfxn5/Agt
GO:0046660	female sex differentiation	11/517	0.00141979	0.0189954	Inha/Stat5b/Lfng/Tbx3/Zfpm2/Dach1/Bmpr1b/Adamts1/Kdr/Retn/Agt
GO:0019934	cGMP-mediated signaling	5/517	0.00146079	0.0191517	Gucy1a1/Npr2/Gucy1b1/Pde3a/Prkg1
GO:0098962	regulation of postsynaptic neurotransmitter receptor activity	5/517	0.00146079	0.0191517	Nptx2/Shisa9/Begain/Shisa6/Chrna4
GO:0099622	cardiac muscle cell membrane repolarization	5/517	0.00146079	0.0191517	Kcna5/Kcnh2/Cacna1d/Kcnd3/Kcne1l
GO:1905874	regulation of postsynaptic density organization	5/517	0.00146079	0.0191517	Ptprd/Lrrtm2/Il1rap/Cbln1/Grid2
GO:0030073	insulin secretion	16/517	0.00146158	0.0191517	Hmgn3/Drd2/Cplx3/Cacna1d/Sybu/Nr1d1/Tfap2b/Gpld1/Syt9/Baiap3/Adcy8/Ildr2/Isl1/Cartpt/Slc8b1/Adra2a
GO:0003015	heart process	17/517	0.00146247	0.0191517	Cacna1h/Kcna5/Tgfb2/Kcnh2/Drd2/Ryr2/Cacna1g/Cacna1d/Kcnd3/Bves/Hcn4/Tacr3/Isl1/Stc1/Cav1/Agt/Kcne1l
GO:0001654	eye development	28/517	0.00147257	0.019216	Neurod4/Smad3/Lhx2/Vsx2/Tgfb2/Igfn1/Drd2/Prox1/Bhlhe23/Gpm6a/Tbx2/Trpm1/Vsx1/Grm6/Chrdl1/Sdk2/Slitrk6/Tfap2a/Sox2/Tulp3/Bmpr1b/Kdr/Olfm3/Sox8/Aldh1a1/Spred3/Hes5/Cacna1s
GO:0030048	actin filament-based movement	12/517	0.00149409	0.0194284	Cacna1h/Kcna5/Ccdc88c/Kcnh2/Ryr2/Cacna1g/Cacna1d/Kcnd3/Hcn4/Stc1/Cav1/Kcne1l
GO:0051932	synaptic transmission, GABAergic	8/517	0.00154009	0.0197506	Grik1/Slc6a1/Gabra1/Drd2/Hap1/Baiap3/Tpbg/Slitrk3
GO:2000243	positive regulation of reproductive process	8/517	0.00154009	0.0197506	Cacna1h/Pde3a/Cdc25b/Tacr3/Lfng/Zfpm2/Vip/Retn
GO:0150063	visual system development	28/517	0.00154095	0.0197506	Neurod4/Smad3/Lhx2/Vsx2/Tgfb2/Igfn1/Drd2/Prox1/Bhlhe23/Gpm6a/Tbx2/Trpm1/Vsx1/Grm6/Chrdl1/Sdk2/Slitrk6/Tfap2a/Sox2/Tulp3/Bmpr1b/Kdr/Olfm3/Sox8/Aldh1a1/Spred3/Hes5/Cacna1s
GO:0002009	morphogenesis of an epithelium	30/517	0.00154325	0.0197506	Smad3/Lhx2/Tgfb2/Slit2/Prox1/Ryr2/Tbx2/Ptch1/Frzb/Epha4/Epha7/Tfap2c/Tbx3/Tfap2a/Sox2/Lgr5/Notch1/Tulp3/Ddr1/Kdr/Ankrd6/Fat4/Sox8/Nrarp/Aldh1a1/Hes5/Tead2/Etv4/Bmp5/Agt
GO:0045216	cell-cell junction organization	15/517	0.00154551	0.0197506	Smad3/Tgfb2/Fscn1/Ptpro/Cgn/Epha4/Hdac7/Cdh20/Cdh22/Ajm1/Cdh9/Cdh8/F2r/Cav1/Agt
GO:0001504	neurotransmitter uptake	6/517	0.00156649	0.0198136	Slc6a1/Drd2/Slc6a11/Slc6a9/Slc6a5/Kcnj10
GO:0051481	negative regulation of cytosolic calcium ion concentration	6/517	0.00156649	0.0198136	Smad3/Kcna5/Tgfb2/Drd2/Kcnk3/Ryr2
GO:0070839	metal ion export	6/517	0.00156649	0.0198136	Kcna5/Kcnh2/Kcnd3/Slc24a4/Slc8b1/Kcne1l
GO:0015833	peptide transport	19/517	0.00158903	0.0199812	Hmgn3/Drd2/Cplx3/Cacna1d/Kalrn/Sybu/Nr1d1/Tfap2b/Gpld1/Syt9/Baiap3/Adcy8/Ildr2/Isl1/Cartpt/Slc8b1/Dio2/Adra2a/Agt
GO:0046545	development of primary female sexual characteristics	10/517	0.00159052	0.0199812	Inha/Stat5b/Lfng/Zfpm2/Dach1/Bmpr1b/Adamts1/Kdr/Retn/Agt
GO:0009101	glycoprotein biosynthetic process	20/517	0.00161912	0.0202718	Slc4a10/B3galt2/Sec1/Tmtc2/St8sia5/St6galnac4/B3gat1/Il33/Galnt13/Man1c1/Galnt18/Aqp11/Mgat5b/St8sia2/Necab1/Pxylp1/Tet1/St6gal2/Necab3/Extl1
GO:0072001	renal system development	20/517	0.00171574	0.0212312	Smad3/Tgfb2/Slit2/Ptpro/Ptch1/Epha4/Tfap2b/Epha7/Aqp11/Cys1/Tfap2a/Lgr5/Notch1/Adamts1/Sulf2/Fat4/Sox8/Gcnt4/Hes5/Agt
GO:0003215	cardiac right ventricle morphogenesis	4/517	0.00171674	0.0212312	Tgfb2/Zfpm2/Notch1/Isl1
GO:0097113	AMPA glutamate receptor clustering	4/517	0.00171674	0.0212312	Chrdl1/Grip2/Lrrtm4/Shisa6
GO:0061326	renal tubule development	9/517	0.00172225	0.0212312	Ptch1/Tfap2b/Aqp11/Lgr5/Notch1/Fat4/Sox8/Hes5/Agt
GO:0030111	regulation of Wnt signaling pathway	21/517	0.00172439	0.0212312	Tle2/Smad3/Ccdc88c/Apc2/Ptpro/Apcdd1/Frzb/Tle6/Adgra2/Tpbg/Sox2/Lgr5/Notch1/Dkk3/Isl1/Ankrd6/Shisa6/Sulf2/Nrarp/Tpbgl/Cav1
GO:0046661	male sex differentiation	11/517	0.00173209	0.0212554	Tgfb2/Inha/Stat5b/Tbx3/Zfpm2/Sox2/Adam1a/Kdr/Sox8/Rec8/Bmp5
GO:0033555	multicellular organismal response to stress	10/517	0.00177186	0.0216717	Grik1/Kcnip3/Drd1/Kalrn/Selenon/Asic4/Grik2/Neurod2/Asic1/Adra2a
GO:0090276	regulation of peptide hormone secretion	15/517	0.00179134	0.0218379	Hmgn3/Drd2/Cacna1d/Kalrn/Sybu/Nr1d1/Tfap2b/Gpld1/Syt9/Baiap3/Adcy8/Isl1/Cartpt/Slc8b1/Adra2a
GO:0003094	glomerular filtration	5/517	0.00187389	0.0226948	Ptpro/Rhpn2/Sulf2/Tmem63c/F2r
GO:0098810	neurotransmitter reuptake	5/517	0.00187389	0.0226948	Slc6a1/Drd2/Slc6a11/Slc6a5/Kcnj10
GO:1902475	L-alpha-amino acid transmembrane transport	7/517	0.00193282	0.0233324	Slc6a9/Slc1a3/Slc17a8/Slc6a5/Kcnj10/Slc7a2/Agt
GO:0050954	sensory perception of mechanical stimulus	13/517	0.00194192	0.0233661	Kcnma1/Asic3/Cacna1d/Espn/Slc1a3/Slc17a8/Cemip/Cabp2/Slitrk6/Tfap2a/Sox2/Aqp4/Col2a1
GO:0032412	regulation of ion transmembrane transporter activity	19/517	0.00201809	0.0241431	Drd2/Slc6a9/Ryr2/Shisa8/Cacna1d/Selenon/Dapk1/Shank1/Neto1/Hap1/Gem/Grm5/Gsg1l/Shisa9/Shisa6/Chrna4/Lrrc38/Cav1/Kcne1l
GO:0022029	telencephalon cell migration	8/517	0.00201953	0.0241431	Tnr/Mdga1/Slit2/Drd2/Drd1/Zmiz1/Fezf2/Dab1
GO:0051924	regulation of calcium ion transport	17/517	0.00203315	0.0241783	Tgfb2/Drd2/Drd1/Ryr2/Cacna1g/Cacna1d/Selenon/Cemip/Grm6/Hap1/Gem/Stc1/F2r/Slc8b1/Trpc4/Cav1/Agt
GO:0060070	canonical Wnt signaling pathway	20/517	0.00203552	0.0241783	Tle2/Smad3/Ccdc88c/Apc2/Ptpro/Frzb/Tle6/Adgra2/Tpbg/Sox2/Lgr5/Notch1/Dkk3/Isl1/Ankrd6/Shisa6/Sulf2/Nrarp/Tpbgl/Cav1
GO:0002791	regulation of peptide secretion	15/517	0.00206898	0.0244972	Hmgn3/Drd2/Cacna1d/Kalrn/Sybu/Nr1d1/Tfap2b/Gpld1/Syt9/Baiap3/Adcy8/Isl1/Cartpt/Slc8b1/Adra2a
GO:0007389	pattern specification process	22/517	0.00211997	0.0250211	Smad3/Lhx2/Apc2/Pcgf2/Tbx2/Ptch1/Fezf2/Chrdl1/Lhx3/Lfng/Tbx3/Tfap2a/Notch1/Mfng/Tulp3/Bmpr1b/Pcsk6/Isl1/Stc1/Nrarp/Hes5/Bmp5
GO:0050673	epithelial cell proliferation	23/517	0.00218777	0.0257393	Smad3/Hrh3/Tgfb2/Prox1/Tbx2/Ptch1/Ptprk/Nr1d1/Cav2/Aqp11/Tfap2c/Sox2/Lgr5/Notch1/Vip/Isl1/Kdr/Sulf2/Nrarp/Hes5/Etv4/Cav1/Bmp5
GO:0003229	ventricular cardiac muscle tissue development	7/517	0.00225045	0.0263097	Tgfb2/Prox1/Ryr2/Tbx3/Zfpm2/Notch1/Isl1
GO:0007628	adult walking behavior	7/517	0.00225045	0.0263097	Kcnma1/Drd2/Drd1/Epha4/Dab1/Efnb3/Kcnj10
GO:0021545	cranial nerve development	6/517	0.00228115	0.0265013	Slc1a3/Slc24a4/Slitrk6/Tfap2a/Isl1/Plxna4
GO:0048013	ephrin receptor signaling pathway	6/517	0.00228115	0.0265013	Epha8/Epha4/Epha7/Efnb3/Notch1/Epha3
GO:0090092	regulation of transmembrane receptor protein serine/threonine kinase signaling pathway	16/517	0.00236124	0.026668	Smad3/Tgfb2/Inha/Adamtsl2/Pmepa1/Chrdl1/Tfap2b/Cav2/Tgfbr3l/Notch1/Bmp3/Kdr/Spred3/Hes5/Cav1/Bmp5
GO:0016339	calcium-dependent cell-cell adhesion via plasma membrane cell adhesion molecules	5/517	0.00236636	0.026668	Cdh20/Cdh22/Cdh9/Cdh8/Pcdh1
GO:0046717	acid secretion	5/517	0.00236636	0.026668	Grik1/Hrh3/Slc6a1/Drd2/Trpc4
GO:0060306	regulation of membrane repolarization	5/517	0.00236636	0.026668	Kcna5/Kcnh2/Cacna1d/Cav1/Kcne1l
GO:0097205	renal filtration	5/517	0.00236636	0.026668	Ptpro/Rhpn2/Sulf2/Tmem63c/F2r
GO:2000311	regulation of AMPA receptor activity	5/517	0.00236636	0.026668	Shisa8/Shank1/Gsg1l/Shisa9/Shisa6
GO:0060041	retina development in camera-type eye	15/517	0.00238151	0.026668	Neurod4/Lhx2/Vsx2/Tgfb2/Igfn1/Prox1/Bhlhe23/Gpm6a/Trpm1/Vsx1/Grm6/Sdk2/Sox2/Bmpr1b/Sox8
GO:0007178	transmembrane receptor protein serine/threonine kinase signaling pathway	21/517	0.00238599	0.026668	Smad3/Tgfb2/Inha/Adamtsl2/Zmiz1/Pmepa1/Ptprk/Chrdl1/Tfap2b/Cav2/Tgfbr3l/Notch1/Dusp15/Bmpr1b/Bmp3/Kdr/Spred3/Hes5/Cav1/Zcchc12/Bmp5
GO:0001502	cartilage condensation	4/517	0.00238904	0.026668	Tgfb2/Otor/Bmpr1b/Col2a1
GO:0001975	response to amphetamine	4/517	0.00238904	0.026668	Pde1b/Drd2/Drd1/Asic1
GO:0014051	gamma-aminobutyric acid secretion	4/517	0.00238904	0.026668	Grik1/Hrh3/Slc6a1/Trpc4
GO:0086011	membrane repolarization during action potential	4/517	0.00238904	0.026668	Kcna5/Kcnh2/Cav1/Kcne1l
GO:0098743	cell aggregation	4/517	0.00238904	0.026668	Tgfb2/Otor/Bmpr1b/Col2a1
GO:0090287	regulation of cellular response to growth factor stimulus	19/517	0.0024007	0.0267177	Smad3/Prkcb/Slit2/Adamtsl2/Ptprf/Pmepa1/Chrdl1/Tfap2b/Cav2/Cadm4/Tgfbr3l/Adgra2/Notch1/Kdr/Sulf2/Spred3/Hes5/Cav1/Agt
GO:0003206	cardiac chamber morphogenesis	11/517	0.00252507	0.0280177	Tgfb2/Slit2/Prox1/Ryr2/Tbx2/Tbx3/Zfpm2/Notch1/Adamts1/Isl1/Bmp5
GO:0045137	development of primary sexual characteristics	14/517	0.00253871	0.028085	Tgfb2/Inha/Stat5b/Lfng/Zfpm2/Dach1/Adam1a/Bmpr1b/Adamts1/Kdr/Sox8/Retn/Rec8/Agt
GO:0090087	regulation of peptide transport	15/517	0.00255187	0.0281465	Hmgn3/Drd2/Cacna1d/Kalrn/Sybu/Nr1d1/Tfap2b/Gpld1/Syt9/Baiap3/Adcy8/Isl1/Cartpt/Slc8b1/Adra2a
GO:0009880	embryonic pattern specification	7/517	0.00260687	0.0284411	Smad3/Ptch1/Chrdl1/Tbx3/Tfap2a/Pcsk6/Nrarp
GO:0043090	amino acid import	7/517	0.00260687	0.0284411	Slc6a1/Slc6a9/Slc1a3/Slc6a5/Kcnj10/Slc7a2/Agt
GO:0021885	forebrain cell migration	8/517	0.00260928	0.0284411	Tnr/Mdga1/Slit2/Drd2/Drd1/Zmiz1/Fezf2/Dab1
GO:1904892	regulation of receptor signaling pathway via STAT	8/517	0.00260928	0.0284411	Ptprd/Dab1/Ptprt/Notch1/Gfra2/Hes5/Cav1/Agt
GO:0001822	kidney development	19/517	0.00268825	0.0291241	Smad3/Tgfb2/Slit2/Ptpro/Ptch1/Epha4/Tfap2b/Epha7/Aqp11/Cys1/Tfap2a/Notch1/Adamts1/Sulf2/Fat4/Sox8/Gcnt4/Hes5/Agt
GO:0009410	response to xenobiotic stimulus	16/517	0.00268997	0.0291241	Tgfb2/Prkcb/Kcnh2/Drd2/Kcnk3/Slc12a5/Drd1/Shank2/Slc1a3/Cyp2d22/Pde3a/Gpld1/Kdr/Crot/Aldh1a1/Aox1
GO:0042446	hormone biosynthetic process	6/517	0.00271909	0.0291241	Cacna1h/Dgkq/Dkk3/Bmpr1b/Dio2/Bmp5
GO:0050919	negative chemotaxis	6/517	0.00271909	0.0291241	Sema4g/Lrtm1/Slit2/Lrtm2/Unc5c/Plxna4
GO:0099068	postsynapse assembly	6/517	0.00271909	0.0291241	Ptprd/Lrrtm2/Il1rap/Cbln1/Slitrk3/Grid2
GO:1990573	potassium ion import across plasma membrane	6/517	0.00271909	0.0291241	Kcnj9/Kcnh2/Slc12a5/Kcnd3/Hcn4/Kcnj10
GO:0008344	adult locomotory behavior	11/517	0.00276334	0.0295127	Kcnma1/Drd2/Drd1/Shank2/Kalrn/Epha4/Dab1/Slitrk6/Efnb3/Kcnj10/Prex2
GO:1903532	positive regulation of secretion by cell	20/517	0.00282793	0.0300358	Cacna1h/Cadps/Tgfb2/Drd2/Frmd4a/Cacna1g/Cacna1d/Sybu/Gpld1/Syt9/Cacna1i/Baiap3/Vip/Adcy8/Isl1/Retn/Cartpt/Sphk1/Cadps2/Agt
GO:0018108	peptidyl-tyrosine phosphorylation	18/517	0.00282852	0.0300358	Samsn1/Aatk/Epha4/Gfra1/Ptprz1/Cav2/Epha7/Cadm4/Grm5/Dgkq/Ddr1/Isl1/Kdr/Hes5/Cav1/Epha3/Adra2a/Agt
GO:0060079	excitatory postsynaptic potential	10/517	0.00294564	0.031111	Grik1/Mpp2/Grik2/Shank1/Neto1/Grip2/Begain/Cbln1/Chrna4/Grid2
GO:0098801	regulation of renal system process	5/517	0.00294656	0.031111	Drd2/Ptpro/Stc1/F2r/Agt
GO:0022898	regulation of transmembrane transporter activity	19/517	0.00300412	0.0316286	Drd2/Slc6a9/Ryr2/Shisa8/Cacna1d/Selenon/Dapk1/Shank1/Neto1/Hap1/Gem/Grm5/Gsg1l/Shisa9/Shisa6/Chrna4/Lrrc38/Cav1/Kcne1l
GO:0060042	retina morphogenesis in camera-type eye	9/517	0.00303149	0.0317365	Vsx2/Igfn1/Prox1/Bhlhe23/Trpm1/Vsx1/Sdk2/Sox2/Sox8
GO:0090288	negative regulation of cellular response to growth factor stimulus	9/517	0.00303149	0.0317365	Slit2/Ptprf/Chrdl1/Cadm4/Adgra2/Notch1/Sulf2/Cav1/Agt
GO:0014075	response to amine	4/517	0.00322252	0.0334528	Pde1b/Drd2/Drd1/Asic1
GO:0021983	pituitary gland development	4/517	0.00322252	0.0334528	Drd2/Lhx3/Sox2/Isl1
GO:0060004	reflex	4/517	0.00322252	0.0334528	Kcnma1/Auts2/Shank1/Slitrk6
GO:0030855	epithelial cell differentiation	29/517	0.00328053	0.0339599	Smad3/Tgfb2/Ccdc88c/Kcnma1/Stat5b/Prox1/Foxp4/Ptpro/Ptch1/Cgn/Frzb/Tfap2c/Slitrk6/Tbx3/Tfap2a/Sox2/Notch1/Cep152/Kdr/Stc1/Fat4/Sox8/Spred3/Hes5/Etv4/Cav1/Gm5478/Bmp5/Agt
GO:0072080	nephron tubule development	8/517	0.00332572	0.0343318	Ptch1/Tfap2b/Aqp11/Notch1/Fat4/Sox8/Hes5/Agt
GO:0018212	peptidyl-tyrosine modification	18/517	0.00335817	0.0344889	Samsn1/Aatk/Epha4/Gfra1/Ptprz1/Cav2/Epha7/Cadm4/Grm5/Dgkq/Ddr1/Isl1/Kdr/Hes5/Cav1/Epha3/Adra2a/Agt
GO:0019218	regulation of steroid metabolic process	9/517	0.00336885	0.0344889	Kcnma1/Stat5b/Prox1/Nr1d1/Dgkq/Dgat2/Dkk3/Bmp5/Agt
GO:0072009	nephron epithelium development	9/517	0.00336885	0.0344889	Ptpro/Ptch1/Tfap2b/Aqp11/Notch1/Fat4/Sox8/Hes5/Agt
GO:0008038	neuron recognition	7/517	0.00344826	0.0347263	Fezf2/Epha4/Ptprz1/Efnb3/Cntn6/Epha3/Mypn
GO:0035176	social behavior	7/517	0.00344826	0.0347263	Nrxn3/Drd1/Gad1/Shank2/Kalrn/Shank1/Grid1
GO:0051703	biological process involved in intraspecies interaction between organisms	7/517	0.00344826	0.0347263	Nrxn3/Drd1/Gad1/Shank2/Kalrn/Shank1/Grid1
GO:0055008	cardiac muscle tissue morphogenesis	7/517	0.00344826	0.0347263	Tgfb2/Prox1/Ryr2/Zfpm2/Notch1/Isl1/S1pr1
GO:0090659	walking behavior	7/517	0.00344826	0.0347263	Kcnma1/Drd2/Drd1/Epha4/Dab1/Efnb3/Kcnj10
GO:2000179	positive regulation of neural precursor cell proliferation	7/517	0.00344826	0.0347263	Lhx2/Drd2/Prox1/Bex1/Disp3/Sox2/Notch1
GO:0022612	gland morphogenesis	11/517	0.00358876	0.0358489	Slit2/Prox1/Tbx2/Ptch1/Tfap2c/Tbx3/Notch1/Ddr1/Sulf2/Etv4/Cav1
GO:0046928	regulation of neurotransmitter secretion	11/517	0.00358876	0.0358489	Nrxn3/Prkcb/Drd2/Drd1/Cplx3/Glra3/Baiap3/Asic1/Chrna4/Sphk1/Adra2a
GO:0055067	monovalent inorganic cation homeostasis	11/517	0.00358876	0.0358489	Kcna5/Slc4a10/Kcnma1/Kcnh2/Drd2/Slc12a5/Slc1a3/Tfap2b/Aqp11/Kcnj10/Agt
GO:0050678	regulation of epithelial cell proliferation	20/517	0.00367257	0.0365875	Smad3/Hrh3/Tgfb2/Prox1/Ptch1/Ptprk/Nr1d1/Cav2/Aqp11/Sox2/Notch1/Vip/Isl1/Kdr/Sulf2/Nrarp/Hes5/Etv4/Cav1/Bmp5
GO:0050771	negative regulation of axonogenesis	8/517	0.00373681	0.0370284	Tnr/Sema4g/Aatk/Slit2/Sema5b/Epha7/Dab1/Efnb3
GO:0050795	regulation of behavior	8/517	0.00373681	0.0370284	Drd2/Drd1/Per3/Nr1d1/Tacr3/Slc24a4/Baiap3/Retn
GO:0045682	regulation of epidermis development	6/517	0.00378006	0.037357	Tgfb2/Ptch1/Tfap2c/Notch1/Hes5/Etv4
GO:0030509	BMP signaling pathway	11/517	0.003904	0.0382757	Smad3/Tgfb2/Chrdl1/Tfap2b/Notch1/Bmpr1b/Kdr/Hes5/Cav1/Zcchc12/Bmp5
GO:0060048	cardiac muscle contraction	11/517	0.003904	0.0382757	Cacna1h/Kcna5/Kcnh2/Ryr2/Cacna1g/Cacna1d/Kcnd3/Hcn4/Stc1/Cav1/Kcne1l
GO:0072006	nephron development	11/517	0.003904	0.0382757	Ptpro/Ptch1/Tfap2b/Aqp11/Tfap2a/Notch1/Sulf2/Fat4/Sox8/Hes5/Agt
GO:0042596	fear response	7/517	0.00393949	0.0384756	Drd1/Kalrn/Asic4/Grik2/Neurod2/Asic1/Adra2a
GO:0044089	positive regulation of cellular component biogenesis	31/517	0.00394515	0.0384756	Adgrl2/Adgrb1/Smad3/Lrtm1/Ptprd/Spag5/Amigo2/Gpm6a/Fscn1/Auts2/Espn/Adgrb3/Lrtm2/Slitrk2/Hap1/Cbln2/St8sia2/Lrrtm2/Lrrtm4/Il1rap/Slitrk6/Tpbg/Cdc42ep1/Lrrn3/Cbln1/Slitrk3/Kdr/Pdlim4/Cav1/Grid2/Agt
GO:0018958	phenol-containing compound metabolic process	9/517	0.00413172	0.0401893	Tgfb2/Pde1b/Drd2/Drd1/Cyp2d22/Tacr3/Gpr37/Gcnt4/Dio2
GO:0048562	embryonic organ morphogenesis	16/517	0.00415346	0.0402951	Smad3/Tgfb2/Prox1/Ryr2/Pcgf2/Tbx2/Frzb/Slitrk6/Tbx3/Tfap2a/Sox2/Notch1/Tulp3/Col2a1/Aldh1a1/Tead2
GO:0030431	sleep	4/517	0.00423415	0.0405472	Drd2/Drd1/Per3/Cacna1i
GO:0031290	retinal ganglion cell axon guidance	4/517	0.00423415	0.0405472	Slit2/Epha7/Bmpr1b/Isl1
GO:0042745	circadian sleep/wake cycle	4/517	0.00423415	0.0405472	Drd2/Drd1/Per3/Nr1d1
GO:0071625	vocalization behavior	4/517	0.00423415	0.0405472	Nrxn3/Auts2/Shank2/Shank1
GO:0099623	regulation of cardiac muscle cell membrane repolarization	4/517	0.00423415	0.0405472	Kcna5/Kcnh2/Cacna1d/Kcne1l
GO:0030879	mammary gland development	10/517	0.00427395	0.0408228	Slit2/Stat5b/Kalrn/Tbx2/Ptch1/Tfap2c/Tbx3/Ddr1/Etv4/Cav1
GO:0006884	cell volume homeostasis	5/517	0.00440365	0.0416133	Kcnma1/Slc12a5/Aqp11/Slc6a12/Aqp4
GO:0007193	adenylate cyclase-inhibiting G protein-coupled receptor signaling pathway	6/517	0.00441285	0.0416133	Hrh3/Drd2/Grm6/Gpr37/S1pr1/Adra2a
GO:0034331	cell junction maintenance	6/517	0.00441285	0.0416133	C1ql1/Shank2/Adgrb3/Cbln2/Cbln1/F2r
GO:0060412	ventricular septum morphogenesis	6/517	0.00441285	0.0416133	Tgfb2/Slit2/Prox1/Tbx3/Zfpm2/Notch1
GO:0089718	amino acid import across plasma membrane	6/517	0.00441285	0.0416133	Slc6a9/Slc1a3/Slc6a5/Kcnj10/Slc7a2/Agt
GO:0008585	female gonad development	9/517	0.00456054	0.0428969	Inha/Stat5b/Lfng/Zfpm2/Bmpr1b/Adamts1/Kdr/Retn/Agt
GO:0043270	positive regulation of ion transport	18/517	0.00466595	0.0437773	Grik1/Slc6a1/Kcnh2/Drd2/Dpp6/Slc6a9/Drd1/Ryr2/Cacna1d/Cemip/Grm6/Hap1/Stc1/F2r/Lrrc38/Cav1/Agt/Kcne1l
GO:1904064	positive regulation of cation transmembrane transport	12/517	0.00475837	0.0445316	Kcnh2/Dpp6/Slc6a9/Drd1/Ryr2/Cacna1d/Cemip/Hap1/F2r/Lrrc38/Agt/Kcne1l
GO:0048593	camera-type eye morphogenesis	13/517	0.00478739	0.0446904	Vsx2/Igfn1/Prox1/Bhlhe23/Tbx2/Trpm1/Vsx1/Sdk2/Tfap2a/Sox2/Kdr/Sox8/Aldh1a1
GO:0042886	amide transport	19/517	0.00483486	0.0450201	Hmgn3/Drd2/Cplx3/Cacna1d/Kalrn/Sybu/Nr1d1/Tfap2b/Gpld1/Syt9/Baiap3/Adcy8/Ildr2/Isl1/Cartpt/Slc8b1/Dio2/Adra2a/Agt
GO:0032409	regulation of transporter activity	19/517	0.00508551	0.0472049	Drd2/Slc6a9/Ryr2/Shisa8/Cacna1d/Selenon/Dapk1/Shank1/Neto1/Hap1/Gem/Grm5/Gsg1l/Shisa9/Shisa6/Chrna4/Lrrc38/Cav1/Kcne1l
GO:0007157	heterophilic cell-cell adhesion via plasma membrane cell adhesion molecules	6/517	0.00512044	0.0472049	Igsf21/Ptprd/Amigo2/Cbln1/Fat4/Grid2
GO:0051954	positive regulation of amine transport	6/517	0.00512044	0.0472049	Grik1/Slc6a1/Drd2/Vip/Cartpt/Agt
GO:0055010	ventricular cardiac muscle tissue morphogenesis	6/517	0.00512044	0.0472049	Tgfb2/Prox1/Ryr2/Zfpm2/Notch1/Isl1
GO:0045685	regulation of glial cell differentiation	8/517	0.00520849	0.0478975	Il33/Nr1d1/Epha4/Ptprz1/Dab1/Notch1/Dusp15/Hes5
GO:0000578	embryonic axis specification	5/517	0.00529722	0.0482346	Ptch1/Chrdl1/Tbx3/Pcsk6/Nrarp
GO:0009311	oligosaccharide metabolic process	5/517	0.00529722	0.0482346	B3galt2/St8sia5/St6galnac4/St8sia2/St6gal2
GO:0048710	regulation of astrocyte differentiation	5/517	0.00529722	0.0482346	Nr1d1/Epha4/Dab1/Notch1/Hes5
GO:0061384	heart trabecula morphogenesis	5/517	0.00529722	0.0482346	Tgfb2/Notch1/Adamts1/S1pr1/Bmp5
GO:0014829	vascular associated smooth muscle contraction	4/517	0.00544008	0.0492933	Cacna1g/Grip2/Dock4/Agt
GO:0060037	pharyngeal system development	4/517	0.00544008	0.0492933	Tgfb2/Ptch1/Isl1/Bmp5

## Sheet: Table S3D
Table S3D: Significant (FDR ≤ 0.05) GO terms of genes downregulated in L2 compared to other layers
ID	Description	GeneRatio	p-value	FDR	geneID
GO:0007601	visual perception	47/538	1.254e-28	3.55329e-25	Rgr/Cplx4/Impg1/Aipl1/Lum/Gucy2e/Lrat/Rp1/Pde6a/Rdh5/Col1a1/Rcvrn/Rdh10/Opn1sw/Nxnl2/Tulp1/Gnat1/Rp1l1/Pde6h/Prph2/Prcd/Rpe65/Cfh/Unc119/Cngb1/Rs1/Guca1b/Guca1a/Abca4/Cabp4/Cnga1/Crx/Pde6g/Pde6c/Opn1mw/Grk1/Rom1/Rdh12/Rho/Pdc/Atp8a2/Pde6b/Arr3/Reep6/Impg2/Gnat2/Rgs9bp
GO:0050953	sensory perception of light stimulus	47/538	1.84682e-28	3.55329e-25	Rgr/Cplx4/Impg1/Aipl1/Lum/Gucy2e/Lrat/Rp1/Pde6a/Rdh5/Col1a1/Rcvrn/Rdh10/Opn1sw/Nxnl2/Tulp1/Gnat1/Rp1l1/Pde6h/Prph2/Prcd/Rpe65/Cfh/Unc119/Cngb1/Rs1/Guca1b/Guca1a/Abca4/Cabp4/Cnga1/Crx/Pde6g/Pde6c/Opn1mw/Grk1/Rom1/Rdh12/Rho/Pdc/Atp8a2/Pde6b/Arr3/Reep6/Impg2/Gnat2/Rgs9bp
GO:0009583	detection of light stimulus	26/538	1.85348e-22	2.3774e-19	Rgr/Aipl1/Gngt1/Rcvrn/Opn1sw/Tulp1/Gnat1/Prph2/Prcd/Rpe65/Cngb1/Gnb1/Rs1/Guca1b/Guca1a/Cabp4/Pde6c/Opn1mw/Grk1/Rom1/Rho/Atp8a2/Pde6b/Reep6/Gnat2/Rgs9bp
GO:0007600	sensory perception	59/538	5.94756e-19	5.72155e-16	Rgr/Cplx4/Impg1/Aipl1/Lum/Gucy2e/Lrat/Rp1/Pde6a/Rdh5/Col1a1/Rcvrn/Rdh10/Opn1sw/Nxnl2/Tulp1/Gnat1/Rp1l1/Pde6h/Prph2/Prcd/Rpe65/Pou4f2/Pou4f1/Cfh/Unc119/Cngb1/Kcnd2/Gnb1/Rs1/Guca1b/Guca1a/Abca4/Cabp4/Cnga1/Crx/Pde6g/Fzd4/Pde6c/Opn1mw/Fam107b/Grk1/Rom1/Rdh12/Lrp2/Rho/Pdc/Atp8a2/Pde6b/Ptges/Arr3/Lxn/Reep6/Impg2/Serpine2/Aqp1/Gnat2/Rgs9bp/Fabp5
GO:0009581	detection of external stimulus	30/538	2.55878e-18	1.64103e-15	Rgr/Aipl1/Gngt1/Rcvrn/Opn1sw/Tulp1/Gnat1/Prph2/Prcd/Rpe65/Cngb1/Gnb1/Rs1/Guca1b/Guca1a/Cabp4/Pde6c/Opn1mw/Grk1/Ttn/Rom1/Rho/Atp8a2/Pde6b/Lxn/Reep6/Serpine2/Tcap/Gnat2/Rgs9bp
GO:0009582	detection of abiotic stimulus	30/538	2.55878e-18	1.64103e-15	Rgr/Aipl1/Gngt1/Rcvrn/Opn1sw/Tulp1/Gnat1/Prph2/Prcd/Rpe65/Cngb1/Gnb1/Rs1/Guca1b/Guca1a/Cabp4/Pde6c/Opn1mw/Grk1/Ttn/Rom1/Rho/Atp8a2/Pde6b/Lxn/Reep6/Serpine2/Tcap/Gnat2/Rgs9bp
GO:0007602	phototransduction	17/538	7.50897e-17	4.12779e-14	Rgr/Aipl1/Gngt1/Rcvrn/Opn1sw/Gnat1/Cngb1/Gnb1/Rs1/Guca1b/Guca1a/Cabp4/Pde6c/Opn1mw/Grk1/Rho/Gnat2
GO:0051606	detection of stimulus	32/538	1.7993e-16	8.65462e-14	Rgr/Aipl1/Gngt1/Rcvrn/Opn1sw/Tulp1/Tmem107/Gnat1/Prph2/Prcd/Rpe65/Cngb1/Gnb1/Rs1/Guca1b/Guca1a/Cabp4/Fap/Pde6c/Opn1mw/Grk1/Ttn/Rom1/Rho/Atp8a2/Pde6b/Lxn/Reep6/Serpine2/Tcap/Gnat2/Rgs9bp
GO:0048880	sensory system development	54/538	2.16996e-15	9.23373e-13	Prom1/Slc4a5/Col8a2/Bmp4/Hmgn1/Col5a2/Tdrd7/Stra6/Rp1/Bbs7/Pde6a/Gngt1/B9d1/Rdh10/Slc17a6/Tulp1/Col8a1/Gnat1/Hcn1/Rp1l1/Bcar3/Prph2/Rxra/Rpe65/Pou4f2/Pou4f1/Cfh/Foxc1/Gnb1/Rs1/Cabp4/Fscn2/Casz1/Tgfbr2/Crx/Nr2e3/Slc1a1/Fzd4/Pde6c/Grk1/Mitf/Rom1/Miat/Rho/Atp8a2/Pde6b/Impg2/Nrl/Jag1/Aqp1/Man2a1/Pdgfra/Arl6/Gnat2
GO:0009584	detection of visible light	17/538	2.39962e-15	9.23373e-13	Aipl1/Tulp1/Gnat1/Prph2/Prcd/Rpe65/Cngb1/Gnb1/Rs1/Pde6c/Grk1/Rom1/Rho/Atp8a2/Reep6/Gnat2/Rgs9bp
GO:0001654	eye development	53/538	5.32974e-15	1.86444e-12	Prom1/Slc4a5/Col8a2/Bmp4/Hmgn1/Col5a2/Tdrd7/Stra6/Rp1/Bbs7/Pde6a/Gngt1/B9d1/Rdh10/Slc17a6/Tulp1/Col8a1/Gnat1/Hcn1/Rp1l1/Bcar3/Prph2/Rxra/Rpe65/Pou4f2/Cfh/Foxc1/Gnb1/Rs1/Cabp4/Fscn2/Casz1/Tgfbr2/Crx/Nr2e3/Slc1a1/Fzd4/Pde6c/Grk1/Mitf/Rom1/Miat/Rho/Atp8a2/Pde6b/Impg2/Nrl/Jag1/Aqp1/Man2a1/Pdgfra/Arl6/Gnat2
GO:0150063	visual system development	53/538	6.07375e-15	1.94765e-12	Prom1/Slc4a5/Col8a2/Bmp4/Hmgn1/Col5a2/Tdrd7/Stra6/Rp1/Bbs7/Pde6a/Gngt1/B9d1/Rdh10/Slc17a6/Tulp1/Col8a1/Gnat1/Hcn1/Rp1l1/Bcar3/Prph2/Rxra/Rpe65/Pou4f2/Cfh/Foxc1/Gnb1/Rs1/Cabp4/Fscn2/Casz1/Tgfbr2/Crx/Nr2e3/Slc1a1/Fzd4/Pde6c/Grk1/Mitf/Rom1/Miat/Rho/Atp8a2/Pde6b/Impg2/Nrl/Jag1/Aqp1/Man2a1/Pdgfra/Arl6/Gnat2
GO:0043010	camera-type eye development	49/538	1.165e-14	3.44839e-12	Prom1/Slc4a5/Col8a2/Bmp4/Hmgn1/Tdrd7/Stra6/Rp1/Pde6a/B9d1/Rdh10/Slc17a6/Tulp1/Col8a1/Gnat1/Hcn1/Rp1l1/Bcar3/Prph2/Rxra/Rpe65/Pou4f2/Cfh/Foxc1/Gnb1/Rs1/Cabp4/Casz1/Tgfbr2/Crx/Nr2e3/Slc1a1/Fzd4/Pde6c/Grk1/Mitf/Rom1/Miat/Rho/Atp8a2/Pde6b/Impg2/Nrl/Jag1/Aqp1/Man2a1/Pdgfra/Arl6/Gnat2
GO:0048592	eye morphogenesis	34/538	1.83022e-14	5.03048e-12	Prom1/Col8a2/Bmp4/Hmgn1/Col5a2/Tdrd7/Stra6/Rp1/Gngt1/Tulp1/Col8a1/Gnat1/Hcn1/Bcar3/Rpe65/Cfh/Rs1/Cabp4/Fscn2/Casz1/Nr2e3/Slc1a1/Pde6c/Grk1/Rom1/Miat/Atp8a2/Impg2/Nrl/Jag1/Aqp1/Man2a1/Arl6/Gnat2
GO:0060041	retina development in camera-type eye	33/538	2.05199e-14	5.26404e-12	Prom1/Slc4a5/Rp1/Pde6a/Tulp1/Gnat1/Hcn1/Rp1l1/Prph2/Rpe65/Pou4f2/Cfh/Gnb1/Rs1/Cabp4/Casz1/Crx/Nr2e3/Slc1a1/Fzd4/Pde6c/Grk1/Rom1/Miat/Rho/Atp8a2/Pde6b/Impg2/Nrl/Man2a1/Pdgfra/Arl6/Gnat2
GO:0042461	photoreceptor cell development	20/538	2.56096e-13	6.15912e-11	Cdhr1/Arl3/Rp1/Gngt1/Tulp1/Gnat1/Hcn1/Rp1l1/Prph2/Cfh/Cngb1/Cabp4/Fscn2/Nr2e3/Pde6c/Grk1/Rom1/Miat/Nrl/Gnat2
GO:0007423	sensory organ development	59/538	3.07673e-13	6.96426e-11	Prom1/Slc4a5/Col8a2/Bmp4/Hmgn1/Col5a2/Tdrd7/Stra6/Rp1/Bbs7/Pde6a/Gngt1/B9d1/Rdh10/Slc17a6/Cecr2/Tulp1/Col8a1/Gnat1/Hcn1/Rp1l1/Bcar3/Prph2/Rxra/Rpe65/Pou4f2/Cfh/Foxc1/Gnb1/Rs1/Tshr/Cabp4/Fscn2/Casz1/Tgfbr2/Crx/Nr2e3/Mafb/Slc1a1/Fzd4/Pde6c/Grk1/Mitf/Rom1/Miat/Rho/Atp8a2/Pde6b/Impg2/Esrrb/Nrl/Jag1/Aqp1/Man2a1/Pdgfra/Tcap/Igfbp7/Arl6/Gnat2
GO:0046530	photoreceptor cell differentiation	22/538	5.66331e-13	1.21069e-10	Prom1/Cdhr1/Arl3/Rp1/Gngt1/Tulp1/Gnat1/Hcn1/Rp1l1/Prph2/Cfh/Cngb1/Cabp4/Fscn2/Casz1/Nr2e3/Pde6c/Grk1/Rom1/Miat/Nrl/Gnat2
GO:0090596	sensory organ morphogenesis	37/538	2.39407e-12	4.84861e-10	Prom1/Col8a2/Bmp4/Hmgn1/Col5a2/Tdrd7/Stra6/Rp1/Gngt1/Tulp1/Col8a1/Gnat1/Hcn1/Bcar3/Rpe65/Cfh/Rs1/Tshr/Cabp4/Fscn2/Casz1/Nr2e3/Mafb/Slc1a1/Pde6c/Grk1/Rom1/Miat/Atp8a2/Impg2/Nrl/Jag1/Aqp1/Man2a1/Tcap/Arl6/Gnat2
GO:0048593	camera-type eye morphogenesis	28/538	4.16698e-12	7.04452e-10	Prom1/Col8a2/Bmp4/Hmgn1/Tdrd7/Stra6/Rp1/Col8a1/Hcn1/Bcar3/Rpe65/Cfh/Rs1/Cabp4/Casz1/Slc1a1/Pde6c/Grk1/Rom1/Miat/Atp8a2/Impg2/Nrl/Jag1/Aqp1/Man2a1/Arl6/Gnat2
GO:0030198	extracellular matrix organization	34/538	4.2106e-12	7.04452e-10	Col8a2/Col3a1/Egflam/Impg1/Lum/Anxa2/Col5a2/B4galt1/Col4a4/Mfap4/Col1a1/Col1a2/Fbln1/Spint2/Mmp2/Vtn/Col14a1/Col8a1/Foxc1/Fap/Ltbp4/Col9a3/Postn/Ddr2/Aebp1/Tie1/Nid1/Myh11/Impg2/Fbln5/Vit/Crispld2/Pdgfra/Col16a1
GO:0043062	extracellular structure organization	34/538	4.2106e-12	7.04452e-10	Col8a2/Col3a1/Egflam/Impg1/Lum/Anxa2/Col5a2/B4galt1/Col4a4/Mfap4/Col1a1/Col1a2/Fbln1/Spint2/Mmp2/Vtn/Col14a1/Col8a1/Foxc1/Fap/Ltbp4/Col9a3/Postn/Ddr2/Aebp1/Tie1/Nid1/Myh11/Impg2/Fbln5/Vit/Crispld2/Pdgfra/Col16a1
GO:0045229	external encapsulating structure organization	34/538	4.2106e-12	7.04452e-10	Col8a2/Col3a1/Egflam/Impg1/Lum/Anxa2/Col5a2/B4galt1/Col4a4/Mfap4/Col1a1/Col1a2/Fbln1/Spint2/Mmp2/Vtn/Col14a1/Col8a1/Foxc1/Fap/Ltbp4/Col9a3/Postn/Ddr2/Aebp1/Tie1/Nid1/Myh11/Impg2/Fbln5/Vit/Crispld2/Pdgfra/Col16a1
GO:0001895	retina homeostasis	17/538	7.95587e-11	1.27559e-08	Prom1/Cdhr1/Aipl1/Rp1/Pde6a/Nxnl2/Lca5/Tulp1/Cdh3/Rp1l1/Rpe65/Cngb1/Abca4/Rho/Mak/Esrrb/Nxnl1
GO:0060042	retina morphogenesis in camera-type eye	19/538	1.21395e-10	1.86851e-08	Prom1/Rp1/Hcn1/Rpe65/Cfh/Rs1/Cabp4/Casz1/Slc1a1/Pde6c/Grk1/Rom1/Miat/Atp8a2/Impg2/Nrl/Man2a1/Arl6/Gnat2
GO:0045109	intermediate filament organization	13/538	4.03143e-10	5.77656e-08	Krt8/Krt15/Krt19/Nefh/Krt6b/Krt4/Krt5/Krt13/Nefm/Nefl/Dsp/Krt6a/Des
GO:0001754	eye photoreceptor cell differentiation	16/538	4.0532e-10	5.77656e-08	Prom1/Rp1/Gngt1/Tulp1/Gnat1/Hcn1/Cfh/Cabp4/Fscn2/Casz1/Nr2e3/Pde6c/Rom1/Miat/Nrl/Gnat2
GO:0050908	detection of light stimulus involved in visual perception	11/538	7.2233e-10	9.58457e-08	Tulp1/Gnat1/Prph2/Prcd/Rpe65/Cngb1/Rom1/Atp8a2/Reep6/Gnat2/Rgs9bp
GO:0050962	detection of light stimulus involved in sensory perception	11/538	7.2233e-10	9.58457e-08	Tulp1/Gnat1/Prph2/Prcd/Rpe65/Cngb1/Rom1/Atp8a2/Reep6/Gnat2/Rgs9bp
GO:0045103	intermediate filament-based process	15/538	1.0051e-09	1.24763e-07	Krt18/Krt8/Krt15/Krt19/Nefh/Krt6b/Krt4/Krt5/Krt13/Nefm/Nefl/Dsp/Krt6a/Atp8a2/Des
GO:0045104	intermediate filament cytoskeleton organization	15/538	1.0051e-09	1.24763e-07	Krt18/Krt8/Krt15/Krt19/Nefh/Krt6b/Krt4/Krt5/Krt13/Nefm/Nefl/Dsp/Krt6a/Atp8a2/Des
GO:0003407	neural retina development	17/538	3.46752e-09	4.16903e-07	Prom1/Rp1/Hcn1/Rpe65/Pou4f2/Cfh/Rs1/Cabp4/Casz1/Slc1a1/Pde6c/Rom1/Miat/Atp8a2/Nrl/Arl6/Gnat2
GO:0045494	photoreceptor cell maintenance	14/538	3.57531e-09	4.16903e-07	Prom1/Cdhr1/Rp1/Pde6a/Nxnl2/Lca5/Tulp1/Rp1l1/Cngb1/Abca4/Rho/Mak/Esrrb/Nxnl1
GO:0009416	response to light stimulus	36/538	5.93929e-09	6.53291e-07	Rgr/Hmgn1/Aipl1/Rp1/Mfap4/Gngt1/Dct/Rcvrn/Sgk1/Opn1sw/Mmp2/Tulp1/Gnat1/Bmf/Prph2/Prcd/Rpe65/Cngb1/Crip1/Gnb1/Rs1/Tyr/Guca1b/Guca1a/Cabp4/Pde6c/Opn1mw/Grk1/Rom1/Rho/Atp8a2/Pde6b/Reep6/Aqp1/Gnat2/Rgs9bp
GO:0042462	eye photoreceptor cell development	13/538	5.94209e-09	6.53291e-07	Rp1/Gngt1/Tulp1/Gnat1/Hcn1/Cfh/Cabp4/Fscn2/Nr2e3/Pde6c/Miat/Nrl/Gnat2
GO:0003012	muscle system process	37/538	1.37557e-08	1.47033e-06	Gsn/Pi16/Igfbp5/Srl/Col14a1/Acta2/Trip10/Rgs4/Actn3/Ryr1/Myoc/Tnnt3/Fkbp1b/Pgam2/Dsp/Casq1/Ttn/Tnni2/Myoz1/Mylpf/Atp2a1/Tpm2/Atp8a2/Tnnc2/Chrna3/Mef2c/Adora2b/Arg2/Myh11/Met/Myl1/Mybpc1/Myh4/Actn2/Ccn4/Tcap/Hrc
GO:0045214	sarcomere organization	12/538	2.10984e-08	2.19423e-06	Krt8/Krt19/Tnnt3/Casq1/Ttn/Myoz1/Mef2c/Klhl41/Neb/Actn2/Tcap/Ldb3
GO:0030239	myofibril assembly	14/538	2.64601e-08	2.61073e-06	Krt8/Krt19/Tnnt3/Casq1/Ttn/Myoz1/Mef2c/Klhl41/Acta1/Neb/Actn2/Pdgfra/Tcap/Ldb3
GO:0055002	striated muscle cell development	14/538	2.64601e-08	2.61073e-06	Krt8/Krt19/Tnnt3/Casq1/Ttn/Myoz1/Mef2c/Klhl41/Acta1/Neb/Actn2/Pdgfra/Tcap/Ldb3
GO:0055001	muscle cell development	25/538	4.10098e-08	3.94514e-06	Bmp4/Krt8/Pi16/Krt19/Col14a1/Trip10/Rgs4/Actn3/Ryr1/Tnnt3/Casq1/Ttn/Myoz1/Mef2c/Klhl41/Acta1/Myh11/Met/Neb/Actn2/Ccn4/Pdgfra/Tcap/Wfikkn2/Ldb3
GO:0060219	camera-type eye photoreceptor cell differentiation	11/538	1.1118e-07	1.04346e-05	Prom1/Rp1/Hcn1/Cfh/Cabp4/Casz1/Pde6c/Rom1/Miat/Nrl/Gnat2
GO:0031424	keratinization	7/538	1.70144e-07	1.55884e-05	Krt8/Krt6b/Cdh3/Krt4/Krt5/Krt6a/Sfn
GO:0009314	response to radiation	39/538	2.53494e-07	2.26848e-05	Col3a1/Rgr/Sfrp1/Hmgn1/Aipl1/Rp1/Mfap4/Gngt1/Dct/Rcvrn/Sgk1/Opn1sw/Mmp2/Tulp1/Gnat1/Bmf/Prph2/Prcd/Rpe65/Cngb1/Crip1/Gnb1/Rs1/Tyr/Guca1b/Guca1a/Cabp4/Pde6c/Opn1mw/Grk1/Rom1/Lrp2/Rho/Atp8a2/Pde6b/Reep6/Aqp1/Gnat2/Rgs9bp
GO:0050906	detection of stimulus involved in sensory perception	14/538	4.792e-07	4.19082e-05	Tulp1/Gnat1/Prph2/Prcd/Rpe65/Cngb1/Rom1/Rho/Atp8a2/Lxn/Reep6/Serpine2/Gnat2/Rgs9bp
GO:0048871	multicellular organismal homeostasis	38/538	5.57607e-07	4.76816e-05	Prom1/Col3a1/Muc4/Cldn1/Inpp5k/Cdhr1/Aipl1/Stk39/Adipor1/Rp1/Pde6a/Alpl/Nxnl2/Col14a1/Lca5/Tulp1/Cdh3/Rp1l1/Rpe65/Fabp4/Cngb1/Foxc1/Actn3/Tshr/Abca4/Slc1a1/Rho/Mak/Aqp3/Ptges/Prcp/Met/Esrrb/Nxnl1/Sfn/Aqp1/Trf/Fabp5
GO:0007186	G protein-coupled receptor signaling pathway	37/538	1.12315e-06	9.39541e-05	Rgr/Gpr152/Inpp5k/Aipl1/Gngt1/Opn1sw/Iqgap2/Sag/Adcy1/Gnat1/Pde6h/Bcar3/Tac2/Cngb1/Gnb1/Rs1/Rgs4/Tshr/Ramp3/Pde6g/Fzd4/Rgs20/Opn1mw/Grk1/Htr1b/Rho/Pdc/Drd4/Arr3/Ezr/Adora2b/Met/Tcp11/Actn2/Gnat2/Rgs9bp/Adgre5
GO:0042572	retinol metabolic process	7/538	1.55666e-06	0.000126364	Adh1/Lrat/Rdh10/Rbp1/Rpe65/Ttr/Rdh12
GO:0006936	muscle contraction	26/538	1.57626e-06	0.000126364	Gsn/Acta2/Actn3/Ryr1/Tnnt3/Fkbp1b/Pgam2/Dsp/Casq1/Ttn/Tnni2/Mylpf/Atp2a1/Tpm2/Atp8a2/Tnnc2/Chrna3/Adora2b/Arg2/Myh11/Met/Myl1/Mybpc1/Myh4/Actn2/Tcap
GO:0010466	negative regulation of peptidase activity	18/538	2.27595e-06	0.000178732	Serpinf1/Mt3/Pi16/Cst3/Cstdc5/A2ml1/Spint2/Vtn/Ecm1/Wfdc2/Timp3/Gpc3/Lxn/Thbs1/Serpine2/Sfn/Aqp1/Wfikkn2
GO:0001894	tissue homeostasis	24/538	2.52511e-06	0.000194333	Prom1/Col3a1/Muc4/Cdhr1/Aipl1/Stk39/Rp1/Pde6a/Nxnl2/Col14a1/Lca5/Tulp1/Cdh3/Rp1l1/Rpe65/Cngb1/Foxc1/Abca4/Slc1a1/Rho/Mak/Esrrb/Nxnl1/Trf
GO:0001523	retinoid metabolic process	9/538	2.99115e-06	0.000225685	Adh1/Lrat/Rdh5/Rdh10/Rbp1/Rpe65/Ttr/Abca4/Rdh12
GO:0060537	muscle tissue development	34/538	3.40733e-06	0.000252142	Col3a1/Bmp4/Pi16/Stra6/Igfbp5/Ankrd33/Col14a1/Sema3c/Rxra/Pou4f1/Trip10/Ybx3/Foxc1/Sap30/Rgs4/Actn3/Ryr1/Tgfbr2/Dsp/Ttn/Myoz1/Mylpf/Lrp2/Mef2c/Klhl41/Acta1/Myh11/Met/Neb/S100b/Actn2/Ccn4/Pdgfra/Tcap
GO:0006721	terpenoid metabolic process	10/538	4.08319e-06	0.000296455	Hmgcs2/Adh1/Lrat/Rdh5/Rdh10/Rbp1/Rpe65/Ttr/Abca4/Rdh12
GO:0042670	retinal cone cell differentiation	6/538	4.77199e-06	0.000340048	Rp1/Hcn1/Cabp4/Casz1/Pde6c/Gnat2
GO:0016101	diterpenoid metabolic process	9/538	5.85775e-06	0.000409829	Adh1/Lrat/Rdh5/Rdh10/Rbp1/Rpe65/Ttr/Abca4/Rdh12
GO:0051146	striated muscle cell differentiation	26/538	7.19336e-06	0.000494286	Bmp4/Krt8/Pi16/Krt19/Igfbp5/Col14a1/Rxra/Trip10/Rgs4/Actn3/Ryr1/Tnnt3/Casq1/Ttn/Myoz1/Mef2c/Klhl41/Acta1/Myh11/Met/Neb/Actn2/Ccn4/Pdgfra/Tcap/Ldb3
GO:0043588	skin development	22/538	7.52116e-06	0.000507744	Col3a1/Cldn1/Krt8/Col5a2/Cstdc5/Txnip/Igfbp5/Col1a1/Col1a2/Krt6b/Cdh3/Krt4/Foxc1/Krt5/Ryr1/Mafb/Dsp/Krt6a/Atp8a2/Met/Sfn/Sox18
GO:0018149	peptide cross-linking	7/538	7.76208e-06	0.000514974	Col3a1/Egflam/Bgn/Cstdc5/Dcn/Dsp/Thbs1
GO:0055006	cardiac cell development	14/538	8.91702e-06	0.000581571	Bmp4/Pi16/Col14a1/Trip10/Rgs4/Ttn/Myh11/Met/Neb/Jag1/Actn2/Ccn4/Pdgfra/Tcap
GO:0003009	skeletal muscle contraction	8/538	1.07905e-05	0.000692031	Actn3/Tnnt3/Casq1/Tnni2/Atp2a1/Atp8a2/Tnnc2/Tcap
GO:0030199	collagen fibril organization	10/538	1.18621e-05	0.000748283	Col3a1/Lum/Anxa2/Col5a2/Col1a1/Col1a2/Col14a1/Foxc1/Ddr2/Aebp1
GO:0044550	secondary metabolite biosynthetic process	7/538	1.21722e-05	0.000755461	Oca2/Pmel/Tyrp1/Dct/Cdh3/Bdh2/Tyr
GO:0060249	anatomical structure homeostasis	25/538	1.27659e-05	0.000779735	Prom1/Col3a1/Muc4/Cdhr1/Aipl1/Stk39/Rp1/Pde6a/Nxnl2/Col14a1/Lca5/Tulp1/Cdh3/Rp1l1/Rpe65/Cngb1/Foxc1/Abca4/Slc1a1/Rho/Mak/Nell2/Esrrb/Nxnl1/Trf
GO:0061061	muscle structure development	43/538	1.80365e-05	0.00108445	Col3a1/Bmp4/Krt8/Rbpms2/Pi16/Krt19/Stra6/Igfbp5/Sdc1/Ankrd33/Col14a1/Rxra/Pou4f1/Trip10/Cfh/Ybx3/Foxc1/Sap30/Rgs4/Actn3/Ryr1/Tnnt3/Dsp/Casq1/Ttn/Myoz1/Mylpf/Lrp2/Mef2c/Klhl41/Acta1/Pdlim1/Myh11/Met/Neb/S100b/Actn2/Ccn4/Pdgfra/Tcap/Des/Wfikkn2/Ldb3
GO:0055013	cardiac muscle cell development	13/538	1.92867e-05	0.00114177	Bmp4/Pi16/Col14a1/Trip10/Rgs4/Ttn/Myh11/Met/Neb/Actn2/Ccn4/Pdgfra/Tcap
GO:0035051	cardiocyte differentiation	18/538	2.02929e-05	0.00118314	Bmp4/Pi16/Col14a1/Sema3c/Rxra/Trip10/Rgs4/Ttn/Mef2c/Myh11/Met/Neb/Jag1/Actn2/Ccn4/Pdgfra/Tcap/Sox18
GO:0030216	keratinocyte differentiation	12/538	2.09256e-05	0.00120182	Krt8/Cstdc5/Txnip/Krt6b/Cdh3/Krt4/Foxc1/Krt5/Mafb/Dsp/Krt6a/Sfn
GO:0010927	cellular component assembly involved in morphogenesis	14/538	3.07475e-05	0.00173995	Krt8/Krt19/Tnnt3/Casq1/Ttn/Myoz1/Mef2c/Klhl41/Acta1/Neb/Actn2/Pdgfra/Tcap/Ldb3
GO:0032835	glomerulus development	10/538	3.71828e-05	0.00207362	Prom1/Bmp4/Col4a4/Cfh/Foxc1/Mef2c/Nid1/Jag1/Aqp1/Pdgfra
GO:0009611	response to wounding	31/538	3.85943e-05	0.00212159	Col3a1/Cldn1/Dpysl3/Anxa2/B4galt1/Nefh/Rab27a/Sdc1/Col1a1/Abhd2/Fbln1/Mmp2/Acta2/Mustn1/Kank1/Cfh/Prkcq/Cnn2/Fkbp1b/Slc1a1/Nefl/Dsp/Krt6a/Ddr2/Myoz1/Thbs1/Prcp/Serpine2/Aqp1/Ccn4/Pdgfra
GO:0090257	regulation of muscle system process	21/538	4.78222e-05	0.00259183	Pi16/Igfbp5/Srl/Trip10/Rgs4/Actn3/Ryr1/Tnnt3/Fkbp1b/Dsp/Casq1/Ttn/Tnni2/Atp2a1/Tnnc2/Chrna3/Mef2c/Adora2b/Arg2/Ccn4/Hrc
GO:0055007	cardiac muscle cell differentiation	15/538	4.86425e-05	0.00259967	Bmp4/Pi16/Col14a1/Rxra/Trip10/Rgs4/Ttn/Mef2c/Myh11/Met/Neb/Actn2/Ccn4/Pdgfra/Tcap
GO:0046549	retinal cone cell development	5/538	5.44088e-05	0.00286801	Rp1/Hcn1/Cabp4/Pde6c/Gnat2
GO:0010812	negative regulation of cell-substrate adhesion	10/538	5.59645e-05	0.00291015	Apod/Muc4/Col1a1/Fbln1/Kank1/Myoc/Fzd4/Postn/Thbs1/Jag1
GO:0071482	cellular response to light stimulus	14/538	7.93542e-05	0.0040714	Rgr/Aipl1/Rp1/Mfap4/Opn1sw/Mmp2/Gnat1/Bmf/Crip1/Rs1/Opn1mw/Grk1/Rho/Aqp1
GO:0031032	actomyosin structure organization	20/538	8.50906e-05	0.00427953	Inpp5k/Krt8/Krt19/Prkcq/Cnn2/Myoc/Tnnt3/Casq1/Ttn/Myoz1/Mef2c/Klhl41/Acta1/Pdlim1/Met/Neb/Actn2/Pdgfra/Tcap/Ldb3
GO:0019748	secondary metabolic process	8/538	8.56351e-05	0.00427953	Oca2/Pmel/Tyrp1/Dct/Cdh3/Bdh2/Tyr/Gsta3
GO:0042060	wound healing	24/538	8.86823e-05	0.0043717	Col3a1/Cldn1/Anxa2/B4galt1/Rab27a/Sdc1/Col1a1/Fbln1/Acta2/Mustn1/Kank1/Cfh/Prkcq/Cnn2/Dsp/Krt6a/Ddr2/Myoz1/Thbs1/Prcp/Serpine2/Aqp1/Ccn4/Pdgfra
GO:2000146	negative regulation of cell motility	23/538	8.97516e-05	0.0043717	Col3a1/Apod/Sfrp1/Serpinf1/Dpysl3/Adipor1/Igfbp5/Dcn/Abhd2/Fbln1/Spint2/Kank1/Ptpru/Cnn2/Mitf/Drd4/Marveld3/Mef2c/Tie1/Thbs1/Srgap1/Jag1/Cd74
GO:0042692	muscle cell differentiation	29/538	9.42095e-05	0.00453148	Bmp4/Krt8/Rbpms2/Pi16/Krt19/Igfbp5/Col14a1/Rxra/Trip10/Cfh/Rgs4/Actn3/Ryr1/Tnnt3/Casq1/Ttn/Myoz1/Mef2c/Klhl41/Acta1/Myh11/Met/Neb/Actn2/Ccn4/Pdgfra/Tcap/Wfikkn2/Ldb3
GO:0035265	organ growth	18/538	9.8575e-05	0.00466901	Wwc2/Pi16/Ecm1/Col14a1/Wwc1/Rxra/Trip10/Ybx3/Foxc1/Rgs4/Tgfbr2/Ttn/Ddr2/Mef2c/Thbs1/Fbln5/Ccn4/Pdgfra
GO:0042438	melanin biosynthetic process	6/538	9.94955e-05	0.00466901	Oca2/Pmel/Tyrp1/Dct/Cdh3/Tyr
GO:0015711	organic anion transport	22/538	0.000113919	0.00528143	Slc6a13/Slc4a5/Stard10/Slc16a8/Slc6a20a/Cltrn/Slc7a10/Slc13a3/Rgs4/Slc16a6/Slco4a1/Slc16a9/Slc22a8/Slc1a1/Slc17a1/Htr1b/Lrp2/Pla2r1/Ptges/Drd4/Slc26a7/Arg2
GO:0060348	bone development	19/538	0.000115801	0.0053048	Col3a1/Bmp4/Bgn/Alpl/Col1a1/Ecm1/Tmem107/Lrrc17/Cfh/Foxc1/Actn3/Ryr1/Tgfbr2/Myoc/Ddr2/Mef2c/Thbs1/Fbln5/Ccn4
GO:0048738	cardiac muscle tissue development	20/538	0.000142677	0.00645906	Bmp4/Pi16/Col14a1/Rxra/Pou4f1/Trip10/Foxc1/Rgs4/Tgfbr2/Dsp/Ttn/Lrp2/Mef2c/Myh11/Met/Neb/Actn2/Ccn4/Pdgfra/Tcap
GO:0014706	striated muscle tissue development	21/538	0.00014438	0.00646015	Bmp4/Pi16/Col14a1/Sema3c/Rxra/Pou4f1/Trip10/Foxc1/Rgs4/Tgfbr2/Dsp/Ttn/Lrp2/Mef2c/Myh11/Met/Neb/Actn2/Ccn4/Pdgfra/Tcap
GO:0048771	tissue remodeling	15/538	0.000156811	0.00693571	Thbs4/Sfrp1/B4galt1/Igfbp5/Mmp2/Sema3c/Capn1/Foxc1/Ddr2/Mitf/Htr1b/Mef2c/Tie1/Jag1/Trf
GO:0006941	striated muscle contraction	16/538	0.000161402	0.00705765	Gsn/Actn3/Tnnt3/Fkbp1b/Pgam2/Dsp/Casq1/Ttn/Tnni2/Atp2a1/Atp8a2/Tnnc2/Arg2/Met/Myl1/Tcap
GO:0051271	negative regulation of cellular component movement	23/538	0.000163808	0.00708241	Col3a1/Apod/Sfrp1/Serpinf1/Dpysl3/Adipor1/Igfbp5/Dcn/Abhd2/Fbln1/Spint2/Kank1/Ptpru/Cnn2/Mitf/Drd4/Marveld3/Mef2c/Tie1/Thbs1/Srgap1/Jag1/Cd74
GO:0040013	negative regulation of locomotion	24/538	0.000182373	0.00773349	Col3a1/Apod/Sfrp1/Serpinf1/Dpysl3/Adipor1/Igfbp5/Dcn/Abhd2/Fbln1/Spint2/Sema3c/Kank1/Ptpru/Cnn2/Mitf/Drd4/Marveld3/Mef2c/Tie1/Thbs1/Srgap1/Jag1/Cd74
GO:0051346	negative regulation of hydrolase activity	21/538	0.000182887	0.00773349	Serpinf1/Mt3/Pi16/Cst3/Cstdc5/A2ml1/Spint2/Vtn/Ecm1/Wfdc2/Fkbp1b/Timp3/Gpc3/Pla2r1/Gchfr/Lxn/Thbs1/Serpine2/Sfn/Aqp1/Wfikkn2
GO:0006720	isoprenoid metabolic process	10/538	0.000197152	0.0082461	Hmgcs2/Adh1/Lrat/Rdh5/Rdh10/Rbp1/Rpe65/Ttr/Abca4/Rdh12
GO:0006582	melanin metabolic process	6/538	0.000200705	0.00830445	Oca2/Pmel/Tyrp1/Dct/Cdh3/Tyr
GO:0002573	myeloid leukocyte differentiation	17/538	0.000213843	0.00875392	Bmp4/Sfrp1/Lrrc17/Rbp1/Pou4f2/Pou4f1/Tgfbr2/Hcls1/Mafb/Pias3/Gpc3/Mitf/Mef2c/Itgb8/Ccn4/Cd74/Trf
GO:0046942	carboxylic acid transport	19/538	0.000230687	0.00928452	Slc6a13/Stard10/Slc16a8/Slc6a20a/Cltrn/Slc7a10/Slc13a3/Rgs4/Slc16a6/Slc16a9/Slc1a1/Slc17a1/Htr1b/Lrp2/Pla2r1/Ptges/Drd4/Slc26a7/Arg2
GO:0046683	response to organophosphorus	10/538	0.000231631	0.00928452	Inpp5k/Igfbp5/Hcn1/Ryr1/Aldh3a1/Ezr/Nt5e/Aqp1/Crhbp/Cdk2
GO:0001501	skeletal system development	30/538	0.000284711	0.0112945	Col3a1/Clec3b/Bmp4/Sfrp1/Col5a2/Bgn/Alpl/Col1a1/Col1a2/Rdh10/Mmp2/Ecm1/Mustn1/Tmem107/Lrrc17/Cfh/Foxc1/Actn3/Ryr1/Tgfbr2/Myoc/Ddr2/Mgp/Mef2c/Itgb8/Thbs1/Fbln5/Ccn4/Pdgfra/Wfikkn2
GO:0050879	multicellular organismal movement	8/538	0.00032405	0.0125954	Actn3/Tnnt3/Casq1/Tnni2/Atp2a1/Atp8a2/Tnnc2/Tcap
GO:0050881	musculoskeletal movement	8/538	0.00032405	0.0125954	Actn3/Tnnt3/Casq1/Tnni2/Atp2a1/Atp8a2/Tnnc2/Tcap
GO:0030336	negative regulation of cell migration	21/538	0.000357938	0.0137273	Col3a1/Apod/Sfrp1/Serpinf1/Dpysl3/Adipor1/Igfbp5/Dcn/Abhd2/Kank1/Ptpru/Cnn2/Mitf/Drd4/Marveld3/Mef2c/Tie1/Thbs1/Srgap1/Jag1/Cd74
GO:0003208	cardiac ventricle morphogenesis	9/538	0.000364883	0.0137273	Sema3c/Rxra/Pou4f1/Foxc1/Tgfbr2/Dsp/Lrp2/Mef2c/Jag1
GO:0060349	bone morphogenesis	10/538	0.000366744	0.0137273	Col3a1/Bmp4/Alpl/Col1a1/Tmem107/Foxc1/Actn3/Tgfbr2/Mef2c/Thbs1
GO:0071392	cellular response to estradiol stimulus	5/538	0.000367441	0.0137273	Mmp2/Pou4f2/Pou4f1/Ramp3/Crhbp
GO:0007517	muscle organ development	23/538	0.000376058	0.0139085	Col3a1/Bmp4/Stra6/Ankrd33/Rxra/Pou4f1/Ybx3/Foxc1/Sap30/Actn3/Ryr1/Dsp/Ttn/Myoz1/Mylpf/Lrp2/Mef2c/Klhl41/Acta1/Met/S100b/Tcap/Des
GO:0030855	epithelial cell differentiation	33/538	0.000379519	0.0139085	Prom1/Slc4a5/Bmp4/Cldn1/Map1b/Krt8/Krt15/Tdrd7/B4galt1/Krt19/Cstdc5/Txnip/B9d1/Spint2/Krt6b/Cdh3/Rxra/Krt4/Bdh2/Foxc1/Krt5/Krt13/Mafb/Dsp/Krt6a/Mef2c/Ezr/Tie1/Tagln/Met/Sfn/Jag1/Sox18
GO:0060350	endochondral bone morphogenesis	8/538	0.000393275	0.0142766	Col3a1/Bmp4/Alpl/Col1a1/Foxc1/Tgfbr2/Mef2c/Thbs1
GO:1901615	organic hydroxy compound metabolic process	29/538	0.000480503	0.0172031	Pltp/Hmgcs2/Sec14l2/Oca2/Inpp5k/Adh1/Mt3/Lrat/Pmel/Tyrp1/Dct/Alpl/Rdh10/Pon1/Cdh3/Rbp1/Rpe65/Ttr/Tyr/Actn3/Slco4a1/Slc1a1/Rdh12/Ebpl/Drd4/Sptssb/Sult1a1/Plpp2/Mogat1
GO:0046456	icosanoid biosynthetic process	6/538	0.000487303	0.0172031	Ptgds/Alox5ap/Ptgis/Ptges/Cd74/Fabp5
GO:0070296	sarcoplasmic reticulum calcium ion transport	6/538	0.000487303	0.0172031	Gsto1/Ryr1/Fkbp1b/Casq1/Atp2a1/Hrc
GO:0002504	antigen processing and presentation of peptide or polysaccharide antigen via MHC class II	5/538	0.000529293	0.0182463	H2-Aa/H2-Ab1/Thbs1/H2-Eb1/Cd74
GO:0035845	photoreceptor cell outer segment organization	5/538	0.000529293	0.0182463	Cdhr1/Rp1/Prph2/Cngb1/Rom1
GO:0009913	epidermal cell differentiation	14/538	0.000531078	0.0182463	Bmp4/Krt8/Cstdc5/Txnip/Krt6b/Cdh3/Krt4/Foxc1/Krt5/Mafb/Dsp/Krt6a/Sfn/Jag1
GO:0051591	response to cAMP	8/538	0.00056779	0.019335	Inpp5k/Igfbp5/Hcn1/Aldh3a1/Ezr/Aqp1/Crhbp/Cdk2
GO:0110148	biomineralization	13/538	0.000583889	0.0197088	Clec3b/Wls/Bmp4/Alpl/Col1a1/Col1a2/Ecm1/Actn3/Gpc3/Ddr2/Mgp/Mef2c/Nt5e
GO:0034754	cellular hormone metabolic process	9/538	0.000685474	0.0227388	Adh1/Lrat/Rdh10/Rbp1/Rpe65/Ttr/Rdh12/Sult1a1/Pdgfra
GO:0120254	olefinic compound metabolic process	9/538	0.000685474	0.0227388	Adh1/Lrat/Rdh10/Rbp1/Rpe65/Ttr/Cyp2f2/Abca4/Rdh12
GO:0085029	extracellular matrix assembly	7/538	0.000711622	0.0234045	Col3a1/Mfap4/Col1a2/Ltbp4/Tie1/Myh11/Fbln5
GO:0015849	organic acid transport	20/538	0.000748087	0.0243952	Slc6a13/Llgl2/Slc6a20a/Fabp12/Cltrn/Slc7a10/Rbp1/Fabp4/Slc13a3/Rgs4/Slc1a1/Htr1b/Lrp2/Pla2r1/Ptges/Drd4/Slc26a7/Arg2/Thbs1/Fabp5
GO:0044057	regulation of system process	34/538	0.000759848	0.0245705	Myrf/Inpp5k/Pi16/Stk39/Igfbp5/Tmem98/Srl/Mmp2/Trip10/Rgs4/Actn3/Ryr1/Tnnt3/Fkbp1b/Slc1a1/Dsp/Casq1/Ttn/Tnni2/Pex5l/Atp2a1/Tnnc2/Drd4/Chrna3/Mef2c/Adora2b/Arg2/S100b/Aqp1/Ccn4/Crhbp/Hrc/Trf/Fabp5
GO:0006766	vitamin metabolic process	8/538	0.000800119	0.0256571	Pltp/Lrat/Alpl/Gsto1/Rdh10/Rbp1/Lrp2/Clybl
GO:0009725	response to hormone	38/538	0.000807994	0.0256956	Me1/Col3a1/Bmp4/Inpp5k/Sfrp1/Adh1/Mt3/Adipor1/Alpl/Abhd2/Sgk1/Mmp2/Meak7/Kank1/Nucb2/Bcar3/Rxra/Rpe65/Pou4f2/Capn1/Trarg1/Hmgb2/Prkcq/Tshr/Hcls1/Ramp3/Timp3/Aldh3a1/Lrp2/Atp2a1/Mef2c/Adora2b/Sult1a1/Prcp/Aqp1/Actn2/Crhbp/Cdk2
GO:0014888	striated muscle adaptation	7/538	0.000865973	0.0273136	Gsn/Igfbp5/Actn3/Myoc/Myoz1/Mef2c/Tcap
GO:0060052	neurofilament cytoskeleton organization	4/538	0.000912131	0.0285356	Nefh/Nefm/Nefl/Atp8a2
GO:0001944	vasculature development	40/538	0.000953831	0.0295995	Col8a2/Col3a1/Bmp4/Serpinf1/Hspb6/Tnfsf12/Anxa2/Llgl2/B4galt1/Stra6/Dcn/Col1a1/B9d1/Col1a2/Mmp2/Ecm1/Sema3c/Col8a1/Rxra/Cfh/Foxc1/Hk2/Fap/Tgfbr2/Slc1a1/Fzd4/Gpc3/Ptgis/Rom1/Lrp2/Mef2c/Tie1/Itgb8/Thbs1/Prcp/Fbln5/Jag1/Aqp1/Pdgfra/Sox18
GO:0001763	morphogenesis of a branching structure	16/538	0.000970223	0.0298673	Bmp4/Sfrp1/Hs3st3b1/Llgl2/Ermn/B4galt1/Rdh10/Spint2/Sema3c/Rxra/Tgfbr2/Gpc3/Mgp/Tie1/Met/Pdgfra
GO:0045861	negative regulation of proteolysis	19/538	0.00102945	0.0314392	Serpinf1/Mt3/Pi16/Cst3/Cstdc5/Tmem98/A2ml1/Spint2/Vtn/Ecm1/Wfdc2/Timp3/Gpc3/Lxn/Thbs1/Serpine2/Sfn/Aqp1/Wfikkn2
GO:0061138	morphogenesis of a branching epithelium	15/538	0.0010468	0.0317172	Bmp4/Sfrp1/Hs3st3b1/Llgl2/B4galt1/Rdh10/Spint2/Sema3c/Rxra/Tgfbr2/Gpc3/Mgp/Tie1/Met/Pdgfra
GO:0001568	blood vessel development	38/538	0.00115976	0.0348379	Col8a2/Col3a1/Bmp4/Serpinf1/Hspb6/Tnfsf12/Anxa2/Llgl2/B4galt1/Stra6/Dcn/Col1a1/Col1a2/Mmp2/Ecm1/Sema3c/Col8a1/Rxra/Cfh/Foxc1/Hk2/Fap/Tgfbr2/Slc1a1/Fzd4/Gpc3/Ptgis/Lrp2/Mef2c/Tie1/Itgb8/Thbs1/Prcp/Fbln5/Jag1/Aqp1/Pdgfra/Sox18
GO:0010035	response to inorganic substance	30/538	0.00117396	0.0348379	Krt8/Gsn/Mt3/Nefh/Alpl/Nqo1/Pon1/Mmp2/Anxa11/Kcnb1/Hcn1/Fabp4/Capn1/Crip1/Alox5ap/Slc1a1/Nefl/Pgam2/Ttn/Ddr2/Cpne4/Mef2c/Hba-a1/Thbs1/Fbln5/Met/Nt5e/Aqp1/Crhbp/Trf
GO:0007162	negative regulation of cell adhesion	19/538	0.00117696	0.0348379	Apod/Muc4/Bmp4/Col1a1/Fbln1/Spint2/Mmp2/Podxl/Kank1/H2-Aa/Myoc/Fzd4/Postn/H2-Ab1/Arg2/Thbs1/Serpine2/Jag1/Cd74
GO:0031214	biomineral tissue development	12/538	0.00130318	0.0373045	Clec3b/Wls/Bmp4/Alpl/Col1a1/Col1a2/Ecm1/Actn3/Gpc3/Ddr2/Mgp/Mef2c
GO:0001516	prostaglandin biosynthetic process	5/538	0.00133784	0.0373045	Ptgds/Ptgis/Ptges/Cd74/Fabp5
GO:0001958	endochondral ossification	5/538	0.00133784	0.0373045	Bmp4/Alpl/Col1a1/Foxc1/Mef2c
GO:0014808	release of sequestered calcium ion into cytosol by sarcoplasmic reticulum	5/538	0.00133784	0.0373045	Gsto1/Ryr1/Fkbp1b/Casq1/Hrc
GO:0030318	melanocyte differentiation	5/538	0.00133784	0.0373045	Oca2/Tyrp1/Rab27a/Mitf/Mef2c
GO:0036075	replacement ossification	5/538	0.00133784	0.0373045	Bmp4/Alpl/Col1a1/Foxc1/Mef2c
GO:0046457	prostanoid biosynthetic process	5/538	0.00133784	0.0373045	Ptgds/Ptgis/Ptges/Cd74/Fabp5
GO:1903514	release of sequestered calcium ion into cytosol by endoplasmic reticulum	5/538	0.00133784	0.0373045	Gsto1/Ryr1/Fkbp1b/Casq1/Hrc
GO:0030282	bone mineralization	10/538	0.00136382	0.0376236	Clec3b/Bmp4/Alpl/Col1a2/Ecm1/Actn3/Gpc3/Ddr2/Mgp/Mef2c
GO:0003151	outflow tract morphogenesis	9/538	0.00137635	0.0376236	Bmp4/Sema3c/Foxc1/Ryr1/Tgfbr2/Lrp2/Mef2c/Thbs1/Jag1
GO:0070206	protein trimerization	4/538	0.00137862	0.0376236	Col1a2/Alox5ap/Clybl/Cd74
GO:0046620	regulation of organ growth	11/538	0.00143325	0.0388389	Wwc2/Pi16/Col14a1/Wwc1/Trip10/Ybx3/Foxc1/Rgs4/Tgfbr2/Mef2c/Ccn4
GO:0006820	anion transport	25/538	0.00146265	0.0393586	Slc6a13/Slc4a5/Stard10/Slc16a8/Clic6/Slc6a20a/Ano2/Slc17a6/Cltrn/Slc7a10/Slc13a3/Rgs4/Slc16a6/Slco4a1/Slc16a9/Slc22a8/Slc1a1/Slc17a1/Htr1b/Lrp2/Pla2r1/Ptges/Drd4/Slc26a7/Arg2
GO:0034308	primary alcohol metabolic process	7/538	0.00149164	0.0395874	Adh1/Lrat/Rdh10/Rbp1/Rpe65/Ttr/Rdh12
GO:0015718	monocarboxylic acid transport	8/538	0.00149173	0.0395874	Slc6a13/Stard10/Slc16a8/Slc16a6/Slc16a9/Pla2r1/Ptges/Drd4
GO:0018958	phenol-containing compound metabolic process	10/538	0.00153114	0.040355	Oca2/Pmel/Tyrp1/Dct/Cdh3/Tyr/Slco4a1/Slc1a1/Drd4/Sult1a1
GO:0043500	muscle adaptation	12/538	0.00158123	0.0413918	Gsn/Pi16/Igfbp5/Srl/Trip10/Rgs4/Actn3/Myoc/Myoz1/Mef2c/Ccn4/Tcap
GO:0007507	heart development	34/538	0.00163776	0.0425817	Col3a1/Bmp4/Pi16/Stra6/Bbs7/Mmp2/Col14a1/Sema3c/Rxra/Pou4f2/Pou4f1/Trip10/Foxc1/Rgs4/Ryr1/Tgfbr2/Dsp/Ttn/Gpc3/Lrp2/Mef2c/Pdlim1/Tie1/Myh11/Thbs1/Met/Neb/Jag1/Actn2/Ccn4/Pdgfra/Tcap/Sox18/Ldb3
GO:0014074	response to purine-containing compound	10/538	0.00171474	0.0435765	Inpp5k/Igfbp5/Hcn1/Ryr1/Aldh3a1/Ezr/Nt5e/Aqp1/Crhbp/Cdk2
GO:0061041	regulation of wound healing	10/538	0.00171474	0.0435765	Cldn1/Anxa2/Acta2/Kank1/Ddr2/Myoz1/Thbs1/Serpine2/Ccn4/Pdgfra
GO:0072006	nephron development	12/538	0.00173758	0.0435765	Prom1/Bmp4/Hs3st3b1/Col4a4/Cfh/Foxc1/Gpc3/Mef2c/Nid1/Jag1/Aqp1/Pdgfra
GO:0010842	retina layer formation	5/538	0.00174397	0.0435765	Prom1/Rs1/Slc1a1/Atp8a2/Arl6
GO:0019934	cGMP-mediated signaling	5/538	0.00174397	0.0435765	Gucy2e/Guca1a/Adora2b/Thbs1/Aqp1
GO:0060221	retinal rod cell differentiation	5/538	0.00174397	0.0435765	Rp1/Cfh/Casz1/Miat/Nrl
GO:0046189	phenol-containing compound biosynthetic process	6/538	0.00192006	0.0470599	Oca2/Pmel/Tyrp1/Dct/Cdh3/Tyr
GO:0071320	cellular response to cAMP	6/538	0.00192006	0.0470599	Inpp5k/Igfbp5/Hcn1/Ezr/Aqp1/Crhbp
GO:0090075	relaxation of muscle	6/538	0.00192006	0.0470599	Gsn/Actn3/Ttn/Atp2a1/Adora2b/Hrc
GO:0001655	urogenital system development	22/538	0.00193606	0.0471516	Prom1/Bmp4/Sfrp1/Hs3st3b1/Serpinf1/Arl3/Col4a4/Stra6/Rdh10/Mmp2/Rxra/Cfh/Foxc1/Gpc3/Lrp2/Mef2c/Nid1/Arg2/Jag1/Aqp1/Pdgfra/Gsta3
GO:0001101	response to acid chemical	11/538	0.00194842	0.0471543	Col3a1/Krt8/Anxa2/Col5a2/Col1a1/Col1a2/Nqo1/Mmp2/Meak7/Pdgfra/Col16a1
GO:0071478	cellular response to radiation	15/538	0.00196491	0.0472562	Rgr/Sfrp1/Aipl1/Rp1/Mfap4/Opn1sw/Mmp2/Gnat1/Bmf/Crip1/Rs1/Opn1mw/Grk1/Rho/Aqp1
GO:0019886	antigen processing and presentation of exogenous peptide antigen via MHC class II	4/538	0.00198911	0.047541	H2-Aa/H2-Ab1/H2-Eb1/Cd74
GO:0071214	cellular response to abiotic stimulus	20/538	0.00204951	0.0483836	Rgr/Sfrp1/Aipl1/Stk39/Rp1/Mfap4/Col1a1/Opn1sw/Mmp2/Gnat1/Bmf/Rpe65/Ybx3/Crip1/Rs1/Cnn2/Opn1mw/Grk1/Rho/Aqp1
GO:0104004	cellular response to environmental stimulus	20/538	0.00204951	0.0483836	Rgr/Sfrp1/Aipl1/Stk39/Rp1/Mfap4/Col1a1/Opn1sw/Mmp2/Gnat1/Bmf/Rpe65/Ybx3/Crip1/Rs1/Cnn2/Opn1mw/Grk1/Rho/Aqp1

## Sheet: Table S3E
Table S3E: Significant (FDR ≤ 0.05) GO terms of genes upregulated in L3 compared to other layers
ID	Description	GeneRatio	p-value	FDR	geneID
GO:0050953	sensory perception of light stimulus	57/1171	9.23494e-22	4.1234e-18	Impg1/Cplx4/Aipl1/Rd3/Gucy2e/Bbs1/Rp1/Adgrv1/Crx/Pde6d/Cacnb2/Cacna2d4/Tulp1/Pde6a/Unc119/Nxnl2/Rcvrn/Rp1l1/Cngb1/Atp8a2/Cabp4/Prph2/Guca1a/Pde6c/Slc4a7/Grk1/Cnga3/Gnat1/Prcd/Abca4/Guca1b/Crb1/Cnga1/Bbs2/Rs1/Whrn/Opn1sw/Pde6h/Rdh12/Pde6b/Rom1/Pde6g/Pcdh15/Rpgrip1/Pdc/Pcare/Cep250/Opn1mw/Rho/Impg2/Rgs9bp/Gnat2/Ppef2/Cacna1f/Arr3/Reep6/Cnnm4
GO:0007601	visual perception	56/1171	3.85542e-21	8.60724e-18	Impg1/Cplx4/Aipl1/Rd3/Gucy2e/Bbs1/Rp1/Adgrv1/Crx/Pde6d/Cacnb2/Cacna2d4/Tulp1/Pde6a/Unc119/Nxnl2/Rcvrn/Rp1l1/Cngb1/Atp8a2/Cabp4/Prph2/Guca1a/Pde6c/Slc4a7/Grk1/Cnga3/Gnat1/Prcd/Abca4/Guca1b/Crb1/Cnga1/Bbs2/Rs1/Opn1sw/Pde6h/Rdh12/Pde6b/Rom1/Pde6g/Pcdh15/Rpgrip1/Pdc/Pcare/Cep250/Opn1mw/Rho/Impg2/Rgs9bp/Gnat2/Ppef2/Cacna1f/Arr3/Reep6/Cnnm4
GO:0045494	photoreceptor cell maintenance	29/1171	7.29805e-20	1.07873e-16	Prom1/Lca5/Cdhr1/Bbs1/Bbs4/Rp1/Atp1b2/Adgrv1/Tub/Cep290/Mak/Tulp1/Pde6a/Nxnl2/Bbs12/Crocc/Rp1l1/Crb2/Cngb1/Abca4/Crb1/Bbs2/Pcdh15/Rho/Mdm1/Esrrb/Nxnl1/Nphp4/Bbs10
GO:0001895	retina homeostasis	32/1171	9.66387e-20	1.07873e-16	Prom1/Aipl1/Lca5/Cdhr1/Bbs1/Bbs4/Rp1/Atp1b2/Adgrv1/Tub/Cep290/Mak/Tulp1/Pde6a/Nxnl2/Bbs12/Crocc/Rp1l1/Crb2/Cngb1/Abca4/Crb1/Bbs2/Whrn/Pcdh15/Rho/Mdm1/Esrrb/Nxnl1/Nphp4/Poc1b/Bbs10
GO:0044782	cilium organization	76/1171	7.47119e-19	6.67177e-16	Bbs7/Bbs9/Klc3/Lca5/Tmem237/Meig1/Bbs1/Bbs4/Rp1/Tub/Syne2/Tmem138/Cep290/Arl3/Nme5/Mak/Bbs5/Dynll1/B9d1/Tmem107/Ttc8/Bbs12/Ssx2ip/Crocc/Rp1l1/Ccdc113/Tapt1/Ift81/Cfap298/Ift74/Tctn2/Ift43/Wdr35/Armc9/Arl13b/Tmem216/Cep89/Bbs2/Ccdc63/Dync2li1/Kif3b/Ift122/Cep164/Iqcg/Ehd4/Cfap410/Pcdh15/Dnaaf5/Tmem67/Rpgrip1/C2cd3/Cep250/Stk36/Ofd1/Ttc39c/Fam161a/Cep126/Mks1/Mns1/Tctn3/Arl6/Ttc30a1/Ccdc57/Gas8/Cc2…
GO:0009583	detection of light stimulus	30/1171	1.5431e-18	1.14832e-15	Aipl1/Pde6d/Cacna2d4/Tulp1/Gngt1/Rcvrn/Cngb1/Atp8a2/Cabp4/Prph2/Guca1a/Pde6c/Grk1/Gnat1/Prcd/Guca1b/Crb1/Gnb1/Rs1/Opn1sw/Pde6b/Rom1/Pcare/Cep250/Opn1mw/Rho/Rgs9bp/Gnat2/Cacna1f/Reep6
GO:0060271	cilium assembly	71/1171	3.94747e-18	2.51792e-15	Bbs7/Bbs9/Klc3/Tmem237/Meig1/Bbs1/Bbs4/Rp1/Syne2/Tmem138/Cep290/Arl3/Nme5/Mak/Bbs5/Dynll1/B9d1/Tmem107/Ttc8/Ssx2ip/Crocc/Rp1l1/Ccdc113/Tapt1/Ift81/Cfap298/Ift74/Tctn2/Ift43/Wdr35/Armc9/Arl13b/Tmem216/Cep89/Bbs2/Ccdc63/Dync2li1/Kif3b/Ift122/Cep164/Iqcg/Ehd4/Cfap410/Pcdh15/Dnaaf5/Tmem67/Rpgrip1/C2cd3/Cep250/Stk36/Ofd1/Ttc39c/Fam161a/Cep126/Mks1/Mns1/Tctn3/Arl6/Ccdc57/Gas8/Cc2d2a/Tmem17/Ttc26/Cep41/…
GO:0046530	photoreceptor cell differentiation	36/1171	2.20115e-17	1.22852e-14	Prom1/Cdhr1/Bbs1/Bbs4/Rp1/Arl3/Otx2/Hcn1/Tulp1/Thrb/Nphp1/Ttc8/Casz1/Gngt1/Rp1l1/Crb2/Cngb1/Cabp4/Prph2/Pde6c/Slc4a7/Grk1/Cnga3/Nr2e3/Gnat1/Fscn2/Crb1/Rom1/Tmem67/Rpgrip1/Prdm1/Pcare/Gnat2/Nrl/Ttc26/Nphp4
GO:0042461	photoreceptor cell development	31/1171	1.39469e-16	6.91923e-14	Cdhr1/Bbs1/Bbs4/Rp1/Arl3/Hcn1/Tulp1/Thrb/Nphp1/Gngt1/Rp1l1/Crb2/Cngb1/Cabp4/Prph2/Pde6c/Grk1/Cnga3/Nr2e3/Gnat1/Fscn2/Crb1/Rom1/Tmem67/Rpgrip1/Prdm1/Pcare/Gnat2/Nrl/Ttc26/Nphp4
GO:0009584	detection of visible light	21/1171	1.40527e-14	6.27452e-12	Aipl1/Cacna2d4/Tulp1/Cngb1/Atp8a2/Prph2/Pde6c/Grk1/Gnat1/Prcd/Crb1/Gnb1/Rs1/Rom1/Pcare/Cep250/Rho/Rgs9bp/Gnat2/Cacna1f/Reep6
GO:0009581	detection of external stimulus	33/1171	9.14552e-12	3.4029e-09	Aipl1/Adgrv1/Pde6d/Cacna2d4/Tulp1/Gngt1/Rcvrn/Cngb1/Atp8a2/Cabp4/Prph2/Guca1a/Pde6c/Grk1/Gnat1/Prcd/Guca1b/Crb1/Gnb1/Rs1/Whrn/Opn1sw/Pde6b/Rom1/Pcdh15/Pcare/Cep250/Opn1mw/Rho/Rgs9bp/Gnat2/Cacna1f/Reep6
GO:0009582	detection of abiotic stimulus	33/1171	9.14552e-12	3.4029e-09	Aipl1/Adgrv1/Pde6d/Cacna2d4/Tulp1/Gngt1/Rcvrn/Cngb1/Atp8a2/Cabp4/Prph2/Guca1a/Pde6c/Grk1/Gnat1/Prcd/Guca1b/Crb1/Gnb1/Rs1/Whrn/Opn1sw/Pde6b/Rom1/Pcdh15/Pcare/Cep250/Opn1mw/Rho/Rgs9bp/Gnat2/Cacna1f/Reep6
GO:0120031	plasma membrane bounded cell projection assembly	84/1171	1.33718e-11	4.59271e-09	Bbs7/Bbs9/Klc3/Tmem237/Meig1/Bbs1/Bbs4/Rp1/Arhgef26/Dpysl3/Syne2/Tmem138/Cep290/Podxl/Arl3/Nme5/Mak/Bbs5/Dynll1/B9d1/Tmem107/Ttc8/Ssx2ip/Crocc/Rp1l1/Ccdc113/Fgd4/Tapt1/Ift81/Cfap298/Ift74/Tctn2/Ift43/Wdr35/Kank1/Armc9/Arl13b/Tmem216/Cep89/Bbs2/Ccdc63/Arhgap24/Dync2li1/Kif3b/Eps8/Ift122/Cep164/Iqcg/Ehd4/Cfap410/Pcdh15/Dnaaf5/Tmem67/Rpgrip1/C2cd3/Cep250/Stk36/Ofd1/Ttc39c/Fam161a/Cep126/Sh3yl1/Mks1/…
GO:0001754	eye photoreceptor cell differentiation	24/1171	2.24048e-11	7.14554e-09	Prom1/Bbs4/Rp1/Otx2/Hcn1/Tulp1/Thrb/Ttc8/Casz1/Gngt1/Crb2/Cabp4/Pde6c/Slc4a7/Cnga3/Nr2e3/Gnat1/Fscn2/Crb1/Rom1/Rpgrip1/Prdm1/Gnat2/Nrl
GO:0007602	phototransduction	17/1171	2.66584e-11	7.93531e-09	Aipl1/Pde6d/Gngt1/Rcvrn/Cngb1/Cabp4/Guca1a/Pde6c/Grk1/Gnat1/Guca1b/Gnb1/Rs1/Opn1sw/Opn1mw/Rho/Gnat2
GO:0030031	cell projection assembly	84/1171	4.21358e-11	1.17585e-08	Bbs7/Bbs9/Klc3/Tmem237/Meig1/Bbs1/Bbs4/Rp1/Arhgef26/Dpysl3/Syne2/Tmem138/Cep290/Podxl/Arl3/Nme5/Mak/Bbs5/Dynll1/B9d1/Tmem107/Ttc8/Ssx2ip/Crocc/Rp1l1/Ccdc113/Fgd4/Tapt1/Ift81/Cfap298/Ift74/Tctn2/Ift43/Wdr35/Kank1/Armc9/Arl13b/Tmem216/Cep89/Bbs2/Ccdc63/Arhgap24/Dync2li1/Kif3b/Eps8/Ift122/Cep164/Iqcg/Ehd4/Cfap410/Pcdh15/Dnaaf5/Tmem67/Rpgrip1/C2cd3/Cep250/Stk36/Ofd1/Ttc39c/Fam161a/Cep126/Sh3yl1/Mks1/…
GO:0050908	detection of light stimulus involved in visual perception	15/1171	5.85159e-11	1.45152e-08	Cacna2d4/Tulp1/Cngb1/Atp8a2/Prph2/Gnat1/Prcd/Crb1/Rom1/Pcare/Cep250/Rgs9bp/Gnat2/Cacna1f/Reep6
GO:0050962	detection of light stimulus involved in sensory perception	15/1171	5.85159e-11	1.45152e-08	Cacna2d4/Tulp1/Cngb1/Atp8a2/Prph2/Gnat1/Prcd/Crb1/Rom1/Pcare/Cep250/Rgs9bp/Gnat2/Cacna1f/Reep6
GO:0060041	retina development in camera-type eye	43/1171	1.1068e-10	2.60097e-08	Prom1/Chd7/Rd3/Bbs4/Rp1/Tub/Cep290/Crx/Hcn1/Tulp1/Thrb/Nphp1/Ttc8/Pde6a/Casz1/Rp1l1/Crb2/Atp8a2/Cabp4/Prph2/Pde6c/Slc4a7/Grk1/Cnga3/Nr2e3/Gnat1/Crb1/Lpcat1/Gnb1/Rs1/Pde6b/Rom1/Neurod1/Rpgrip1/Rho/Mdm1/Impg2/Gnat2/Cacna1f/Arl6/Nrl/Nphp4/Acvr2b
GO:1905515	non-motile cilium assembly	26/1171	2.21731e-10	4.95014e-08	Bbs7/Bbs1/Bbs4/Rp1/Cep290/Mak/Dynll1/Tmem107/Ttc8/Ift74/Arl13b/Tmem216/Cep89/Bbs2/Ift122/Pcdh15/Tmem67/Rpgrip1/C2cd3/Cep250/Cep126/Mks1/Cc2d2a/Tmem17/Bbs10/Ift57
GO:0007600	sensory perception	72/1171	3.5291e-10	7.50353e-08	Impg1/Cplx4/Aipl1/Chd7/Rd3/Gucy2e/Bbs1/Bbs4/Rp1/Adgrv1/Tub/Crx/Pde6d/Cacnb2/Cacna2d4/Tulp1/Thrb/Ttc8/Pde6a/Unc119/Nxnl2/Rcvrn/Rp1l1/Cngb1/Atp8a2/Cabp4/Nipbl/Prph2/Guca1a/Cckbr/Pde6c/Slc4a7/Grk1/Cnga3/Gnat1/Prcd/Abca4/Guca1b/Crb1/Cnga1/Bbs2/Gnb1/Rs1/Whrn/Opn1sw/Pde6h/Fam107b/Rdh12/Pde6b/Rom1/Tmem150c/Pde6g/Pcdh15/Rpgrip1/Pdc/Pcare/Cep250/Opn1mw/Rho/Atpsckmt/Impg2/Rgs9bp/Gnat2/Mir124a-1hg/Ppef2/Cac…
GO:0042073	intraciliary transport	20/1171	4.18192e-10	8.48739e-08	Klc3/Lca5/Bbs1/Tub/Arl3/Mak/Dynll1/Bbs12/Ssx2ip/Ift81/Ift74/Ift43/Wdr35/Dync2li1/Kif3b/Ift122/Ttc30a1/Ttc30b/Ttc26/Ift57
GO:0051606	detection of stimulus	36/1171	5.02435e-10	9.75379e-08	Aipl1/Adgrv1/Pde6d/Scarb1/Cacna2d4/Tulp1/Tmem107/Gngt1/Rcvrn/Cngb1/Atp8a2/Cabp4/Prph2/Guca1a/Pde6c/Grk1/Gnat1/Prcd/Guca1b/Crb1/Gnb1/Rs1/Whrn/Opn1sw/Pde6b/Rom1/Pcdh15/Pcare/Cep250/Opn1mw/Rho/Rgs9bp/Gnat2/Ppef2/Cacna1f/Reep6
GO:0007018	microtubule-based movement	56/1171	4.3188e-09	8.03477e-07	Bicdl1/Klc3/Lca5/Rhot1/Meig1/Bbs1/Bbs4/Tub/Syne2/Madd/Arl3/Nme5/Mak/Lztfl1/Dynll1/Fyco1/Tmem108/Borcs5/Spg7/Bbs12/Ssx2ip/Klc4/Rhot2/Ift81/Cfap298/Dync1li1/Ift74/Bicd2/Dnah9/Ift43/Wdr35/Bbs2/Ccdc63/Dync2li1/Kif3b/Kif1b/Ift122/Ktn1/Iqcg/Dnaaf5/Kif21b/Stk36/Stard7/Ofd1/Mns1/Ttc30a1/Kifc3/Wdr66/Gas8/Ttc30b/Spata33/Ttc26/Nphp4/Cfap69/Ift57/Ttll3
GO:0042462	eye photoreceptor cell development	18/1171	9.54577e-09	1.70487e-06	Bbs4/Rp1/Hcn1/Tulp1/Thrb/Gngt1/Crb2/Cabp4/Pde6c/Cnga3/Nr2e3/Gnat1/Fscn2/Crb1/Rpgrip1/Prdm1/Gnat2/Nrl
GO:0061512	protein localization to cilium	22/1171	1.09113e-08	1.87381e-06	Bbs9/Bbs1/Bbs4/Tub/Arl3/Lztfl1/Tulp1/Tmem107/Crocc/Tctn2/Wdr35/Arl13b/Bbs2/Cdk20/Ift122/Rom1/Pcare/Arl6/Gas8/Cc2d2a/Ttc26/Nphp4
GO:0035845	photoreceptor cell outer segment organization	11/1171	1.54154e-08	2.54925e-06	Cdhr1/Bbs4/Rp1/Nphp1/Cngb1/Prph2/Crb1/Rom1/Tmem67/Pcare/Nphp4
GO:0060219	camera-type eye photoreceptor cell differentiation	16/1171	2.41179e-08	3.84594e-06	Prom1/Bbs4/Rp1/Hcn1/Thrb/Ttc8/Casz1/Crb2/Cabp4/Pde6c/Slc4a7/Cnga3/Rom1/Rpgrip1/Gnat2/Nrl
GO:0001894	tissue homeostasis	42/1171	1.04896e-07	1.61503e-05	Prom1/Aipl1/Lca5/Cdhr1/Bbs1/Bbs4/Rp1/Atp1b2/Adgrv1/Tub/Cep290/Mak/Tulp1/Pde6a/Nxnl2/Bbs12/Crocc/Rp1l1/Crb2/Cngb1/Kmt2a/Ext1/Nkiras2/Abca4/Crb1/Bbs2/Lpcat1/Whrn/Acaca/Neurod1/Pcdh15/Xiap/Rho/Mdm1/Ppargc1b/Esrrb/Mks1/Nxnl1/Zfp830/Nphp4/Poc1b/Bbs10
GO:0042670	retinal cone cell differentiation	9/1171	2.52834e-07	3.73666e-05	Rp1/Hcn1/Thrb/Casz1/Crb2/Cabp4/Pde6c/Cnga3/Gnat2
GO:0048592	eye morphogenesis	38/1171	2.59433e-07	3.73666e-05	Prom1/Hmgn1/Tdrd7/Bbs4/Rp1/Otx2/Hcn1/Tulp1/Thrb/Ttc8/Casz1/Gngt1/Crb2/Atp8a2/Cabp4/Nipbl/Pde6c/Slc4a7/Grk1/Cnga3/Nr2e3/Gnat1/Fscn2/Crb1/Jag1/Rs1/Ift122/Rom1/Rpgrip1/Shroom2/Prdm1/Impg2/Bcar3/Gnat2/Arl6/Nrl/Atf4/Aqp1
GO:0001654	eye development	66/1171	3.03579e-07	4.23587e-05	Prom1/Hmgn1/Chd7/Bbs7/Rd3/Tdrd7/Bbs4/Rp1/Tub/Cep290/Crx/Rax/Otx2/Hcn1/Tulp1/B9d1/Thrb/Pbx3/Nphp1/Ttc8/Pde6a/Casz1/Gngt1/Rp1l1/Crb2/Atp8a2/Cabp4/Nipbl/Prph2/Mab21l1/Pde6c/Slc4a7/Grk1/Cnga3/Nr2e3/Gnat1/Fscn2/Crb1/Jag1/Lpcat1/Gnb1/Rs1/Cdk20/Rxra/Ift122/Pde6b/Rom1/Neurod1/Rpgrip1/Shroom2/Prdm1/Slc25a25/Rho/Mdm1/Impg2/Bcar3/Gnat2/Cacna1f/Arl6/Nrl/Cc2d2a/Ahr/Atf4/Aqp1/Nphp4/Acvr2b
GO:0150063	visual system development	66/1171	3.40134e-07	4.60212e-05	Prom1/Hmgn1/Chd7/Bbs7/Rd3/Tdrd7/Bbs4/Rp1/Tub/Cep290/Crx/Rax/Otx2/Hcn1/Tulp1/B9d1/Thrb/Pbx3/Nphp1/Ttc8/Pde6a/Casz1/Gngt1/Rp1l1/Crb2/Atp8a2/Cabp4/Nipbl/Prph2/Mab21l1/Pde6c/Slc4a7/Grk1/Cnga3/Nr2e3/Gnat1/Fscn2/Crb1/Jag1/Lpcat1/Gnb1/Rs1/Cdk20/Rxra/Ift122/Pde6b/Rom1/Neurod1/Rpgrip1/Shroom2/Prdm1/Slc25a25/Rho/Mdm1/Impg2/Bcar3/Gnat2/Cacna1f/Arl6/Nrl/Cc2d2a/Ahr/Atf4/Aqp1/Nphp4/Acvr2b
GO:0048880	sensory system development	66/1171	4.76324e-07	6.23865e-05	Prom1/Hmgn1/Chd7/Bbs7/Rd3/Tdrd7/Bbs4/Rp1/Tub/Cep290/Crx/Rax/Otx2/Hcn1/Tulp1/B9d1/Thrb/Pbx3/Nphp1/Ttc8/Pde6a/Casz1/Gngt1/Rp1l1/Crb2/Atp8a2/Cabp4/Nipbl/Prph2/Mab21l1/Pde6c/Slc4a7/Grk1/Cnga3/Nr2e3/Gnat1/Fscn2/Crb1/Jag1/Lpcat1/Gnb1/Rs1/Cdk20/Rxra/Ift122/Pde6b/Rom1/Neurod1/Rpgrip1/Shroom2/Prdm1/Slc25a25/Rho/Mdm1/Impg2/Bcar3/Gnat2/Cacna1f/Arl6/Nrl/Cc2d2a/Ahr/Atf4/Aqp1/Nphp4/Acvr2b
GO:0060042	retina morphogenesis in camera-type eye	22/1171	4.89032e-07	6.23865e-05	Prom1/Bbs4/Rp1/Hcn1/Thrb/Ttc8/Casz1/Crb2/Atp8a2/Cabp4/Pde6c/Slc4a7/Grk1/Cnga3/Crb1/Rs1/Rom1/Rpgrip1/Impg2/Gnat2/Arl6/Nrl
GO:0050906	detection of stimulus involved in sensory perception	20/1171	6.33782e-07	7.86065e-05	Adgrv1/Cacna2d4/Tulp1/Cngb1/Atp8a2/Prph2/Gnat1/Prcd/Crb1/Whrn/Rom1/Pcdh15/Pcare/Cep250/Rho/Rgs9bp/Gnat2/Ppef2/Cacna1f/Reep6
GO:0043010	camera-type eye development	59/1171	8.66169e-07	0.000104274	Prom1/Hmgn1/Chd7/Rd3/Tdrd7/Bbs4/Rp1/Tub/Cep290/Crx/Rax/Hcn1/Tulp1/B9d1/Thrb/Nphp1/Ttc8/Pde6a/Casz1/Rp1l1/Crb2/Atp8a2/Cabp4/Prph2/Mab21l1/Pde6c/Slc4a7/Grk1/Cnga3/Nr2e3/Gnat1/Crb1/Jag1/Lpcat1/Gnb1/Rs1/Cdk20/Rxra/Ift122/Pde6b/Rom1/Neurod1/Rpgrip1/Shroom2/Slc25a25/Rho/Mdm1/Impg2/Bcar3/Gnat2/Cacna1f/Arl6/Nrl/Cc2d2a/Ahr/Atf4/Aqp1/Nphp4/Acvr2b
GO:0003407	neural retina development	21/1171	8.87437e-07	0.000104274	Prom1/Bbs4/Rp1/Hcn1/Thrb/Ttc8/Casz1/Crb2/Atp8a2/Cabp4/Pde6c/Slc4a7/Cnga3/Crb1/Rs1/Rom1/Neurod1/Rpgrip1/Gnat2/Arl6/Nrl
GO:0060249	anatomical structure homeostasis	44/1171	1.07543e-06	0.000123123	Prom1/Aipl1/Lca5/Cdhr1/Bbs1/Bbs4/Rp1/Atp1b2/Adgrv1/Tub/Cep290/Mak/Tulp1/Slc17a7/Pde6a/Nxnl2/Bbs12/Crocc/Rp1l1/Crb2/Cngb1/Kmt2a/Ext1/Nkiras2/Abca4/Crb1/Bbs2/Lpcat1/Whrn/Acaca/Neurod1/Pcdh15/Xiap/Rho/Mdm1/Ppargc1b/Esrrb/Mks1/Nxnl1/Zfp830/Nphp4/Poc1b/Bbs10/Dmd
GO:0003341	cilium movement	22/1171	1.52383e-06	0.000170097	Klc3/Meig1/Bbs1/Bbs4/Nme5/Lztfl1/Cfap298/Dnah9/Bbs2/Ccdc63/Iqcg/Dnaaf5/Stk36/Stard7/Ofd1/Mns1/Wdr66/Gas8/Spata33/Nphp4/Cfap69/Ttll3
GO:0046549	retinal cone cell development	8/1171	1.81896e-06	0.000198089	Rp1/Hcn1/Thrb/Crb2/Cabp4/Pde6c/Cnga3/Gnat2
GO:0090596	sensory organ morphogenesis	43/1171	8.97226e-06	0.000953837	Prom1/Hmgn1/Chd7/Tdrd7/Bbs4/Rp1/Otx2/Hcn1/Tulp1/Thrb/Ttc8/Casz1/Gngt1/Crb2/Atp8a2/Cabp4/Nipbl/Pde6c/Slc4a7/Grk1/Cnga3/Nr2e3/Gnat1/Fscn2/Crb1/Jag1/Rs1/Whrn/Ift122/Rom1/Pcdh15/Rpgrip1/Shroom2/Prdm1/Ttc39c/Impg2/Bcar3/Gnat2/Arl6/Nrl/Pls1/Atf4/Aqp1
GO:0048593	camera-type eye morphogenesis	30/1171	9.42352e-06	0.000959233	Prom1/Hmgn1/Tdrd7/Bbs4/Rp1/Hcn1/Thrb/Ttc8/Casz1/Crb2/Atp8a2/Cabp4/Pde6c/Slc4a7/Grk1/Cnga3/Crb1/Jag1/Rs1/Ift122/Rom1/Rpgrip1/Shroom2/Impg2/Bcar3/Gnat2/Arl6/Nrl/Atf4/Aqp1
GO:0099111	microtubule-based transport	37/1171	9.45269e-06	0.000959233	Bicdl1/Klc3/Lca5/Rhot1/Bbs1/Tub/Syne2/Madd/Arl3/Nme5/Mak/Dynll1/Fyco1/Tmem108/Borcs5/Spg7/Bbs12/Ssx2ip/Rhot2/Ift81/Ift74/Bicd2/Dnah9/Ift43/Wdr35/Dync2li1/Kif3b/Kif1b/Ift122/Stk36/Stard7/Ofd1/Ttc30a1/Gas8/Ttc30b/Ttc26/Ift57
GO:0007423	sensory organ development	75/1171	1.15194e-05	0.00114298	Prom1/Hmgn1/Chd7/Bbs7/Rd3/Tdrd7/Bbs4/Cecr2/Rp1/Adgrv1/Tub/Cep290/Crx/Rax/Otx2/Hcn1/Tulp1/B9d1/Thrb/Pbx3/Nphp1/Ttc8/Pde6a/Casz1/Gngt1/Rp1l1/Crb2/Atp8a2/Cabp4/Nipbl/Prph2/Mab21l1/Pde6c/Slc4a7/Grk1/Cnga3/Nr2e3/Gnat1/Fscn2/Crb1/Jag1/Lpcat1/Gnb1/Rs1/Whrn/Cdk20/Rxra/Ift122/Pde6b/Rom1/Neurod1/Pcdh15/Rpgrip1/Shroom2/Prdm1/Slc25a25/Rho/Mdm1/Ttc39c/Impg2/Esrrb/Bcar3/Gnat2/Mks1/Cacna1f/Arl6/Nrl/Bcl2l11/Pls1…
GO:0009416	response to light stimulus	49/1171	1.31623e-05	0.0012776	Hmgn1/Aipl1/Rp1/Pde6d/Slc1a2/Cacna2d4/Tulp1/Ddb1/Gngt1/Bmf/Sgk1/Rcvrn/Cngb1/Atp8a2/Cabp4/Prph2/Kmt2a/Guca1a/Ext1/Pde6c/Grk1/Gnat1/Gnb5/Prcd/Parp1/Guca1b/Crb1/Gnb1/Rs1/Opn1sw/Triap1/Atxn1/Pde6b/Rom1/Ercc2/Pde8b/Pcare/Cep250/Opn1mw/Rho/Map4k3/Rgs9bp/Gnat2/Sprtn/Cacna1f/Reep6/Usp2/Pold1/Aqp1
GO:0035082	axoneme assembly	13/1171	1.38991e-05	0.00132041	Meig1/Rp1/Rp1l1/Bbs2/Ccdc63/Iqcg/Dnaaf5/Ofd1/Mns1/Gas8/Cc2d2a/Ttc26/Cfap69
GO:0007224	smoothened signaling pathway	25/1171	6.78443e-05	0.00630548	Bbs7/Dyrk2/Arl3/Chsy1/B9d1/Dhh/Ift81/Tctn2/Ext1/Armc9/Arl13b/Cdk20/Ift122/Cfap410/C2cd3/Herc4/Stk36/Mks1/Tctn3/Arl6/Gas8/Cc2d2a/Tmem17/Ttc26/Ift57
GO:0097499	protein localization to non-motile cilium	7/1171	6.91979e-05	0.00630548	Bbs4/Tub/Tulp1/Arl13b/Rom1/Pcare/Arl6
GO:0048871	multicellular organismal homeostasis	56/1171	0.000183251	0.0163643	Prom1/Aipl1/Alpl/Lca5/Cdhr1/Bbs1/Bbs4/Rp1/Atp1b2/Adgrv1/Tub/Adipor1/Cep290/Mak/Tulp1/Arntl/Pde6a/Nxnl2/Bbs12/Crocc/Rp1l1/Crb2/Acsl1/Prkab1/Cngb1/Kmt2a/Ext1/Nkiras2/Abca4/Crb1/Bbs2/Lpcat1/Whrn/Acaca/Neurod1/Pcdh15/Flcn/Xiap/Stard7/Rho/Mdm1/Ppargc1b/Esrrb/Mks1/Adcy6/Acadvl/Nxnl1/Zfp516/Zfp830/Atf4/Aqp1/Nphp4/Poc1b/Bbs10/Acvr2b/Fabp4
GO:0035721	intraciliary retrograde transport	6/1171	0.000194205	0.0170024	Bbs1/Dynll1/Ift43/Wdr35/Dync2li1/Ift122
GO:0001578	microtubule bundle formation	16/1171	0.000226963	0.0194883	Meig1/Rp1/Rp1l1/Bbs2/Ccdc63/Iqcg/Dnaaf5/Ofd1/Mns1/Trim36/Cdk5rap2/Gas8/Cc2d2a/Mtcl1/Ttc26/Cfap69
GO:0010970	transport along microtubule	31/1171	0.000279687	0.0235623	Bicdl1/Klc3/Lca5/Rhot1/Bbs1/Tub/Syne2/Madd/Arl3/Mak/Dynll1/Fyco1/Tmem108/Borcs5/Spg7/Bbs12/Ssx2ip/Rhot2/Ift81/Ift74/Bicd2/Ift43/Wdr35/Dync2li1/Kif3b/Kif1b/Ift122/Ttc30a1/Ttc30b/Ttc26/Ift57
GO:0060294	cilium movement involved in cell motility	14/1171	0.000293736	0.0242876	Klc3/Meig1/Bbs1/Bbs4/Lztfl1/Bbs2/Iqcg/Mns1/Wdr66/Gas8/Spata33/Nphp4/Cfap69/Ttll3
GO:0030705	cytoskeleton-dependent intracellular transport	34/1171	0.000365748	0.0296921	Bicdl1/Klc3/Lca5/Rhot1/Bbs1/Tub/Syne2/Madd/Arl3/Mak/Dynll1/Fyco1/Tmem108/Borcs5/Spg7/Bbs12/Ssx2ip/Rhot2/Ift81/Ift74/Bicd2/Ift43/Wdr35/Myrip/Hook3/Dync2li1/Kif3b/Kif1b/Ift122/Ttc30a1/Ttc30b/Ttc26/Hook2/Ift57
GO:1903441	protein localization to ciliary membrane	6/1171	0.000389186	0.0310306	Tub/Arl3/Lztfl1/Arl13b/Bbs2/Arl6
GO:0048515	spermatid differentiation	21/1171	0.000466817	0.0365673	Klc3/Meig1/Bbs4/Nme5/Nphp1/Dhh/Pacrg/Tarbp2/Jam2/Osbp2/Bbs2/Ccdc63/Hmgb2/Tcp11/Iqcg/Pcsk4/Mns1/Slc26a6/Ttc26/Cfap69/Rfx2
GO:0007286	spermatid development	20/1171	0.000573014	0.0433595	Klc3/Meig1/Bbs4/Nme5/Dhh/Pacrg/Tarbp2/Jam2/Osbp2/Bbs2/Ccdc63/Hmgb2/Tcp11/Iqcg/Pcsk4/Mns1/Slc26a6/Ttc26/Cfap69/Rfx2
GO:0001539	cilium or flagellum-dependent cell motility	14/1171	0.000582658	0.0433595	Klc3/Meig1/Bbs1/Bbs4/Lztfl1/Bbs2/Iqcg/Mns1/Wdr66/Gas8/Spata33/Nphp4/Cfap69/Ttll3
GO:0060285	cilium-dependent cell motility	14/1171	0.000582658	0.0433595	Klc3/Meig1/Bbs1/Bbs4/Lztfl1/Bbs2/Iqcg/Mns1/Wdr66/Gas8/Spata33/Nphp4/Cfap69/Ttll3
GO:0009314	response to radiation	54/1171	0.000638281	0.0467201	Hmgn1/Aipl1/Rp1/Pde6d/Slc1a2/Cacna2d4/Tulp1/Ddb1/Gngt1/Bmf/Sgk1/Rcvrn/Cngb1/Atp8a2/Cabp4/Nipbl/Prph2/Kmt2a/Guca1a/Ext1/Pde6c/Grk1/Gnat1/Gnb5/Prcd/Parp1/Guca1b/Crb1/Gnb1/Rs1/Opn1sw/Triap1/Atxn1/Pde6b/Rom1/Ercc2/Inip/Pde8b/Tigar/Pcare/Cep250/Opn1mw/Rho/Map4k3/Rgs9bp/Gnat2/Sprtn/Cacna1f/Gadd45a/Reep6/Usp2/Pold1/Xrcc2/Aqp1
GO:0044458	motile cilium assembly	10/1171	0.000671344	0.0483476	Klc3/Meig1/Dynll1/Bbs2/Iqcg/Mks1/Mns1/Cc2d2a/Cfap69/Ift57

## Sheet: Table S3F
Table S3F: Significant (FDR ≤ 0.05) GO terms of genes downregulated in L3 compared to other layers
ID	Description	GeneRatio	p-value	FDR	geneID
GO:0050808	synapse organization	203/2136	3.2098e-47	1.58018e-43	Dlgap3/Sparcl1/Slc6a1/Mapt/Syn1/Iqsec3/Nrxn3/Nefl/Grin1/Sez6l/Nrxn2/Dbn1/Cacna2d2/Sncg/Atp2b2/C1ql1/Cntnap2/Pak3/Cdk5r1/Cacnb4/Camkv/Ptpro/Gpm6a/Cacnb3/Nptxr/Arhgap44/Ctnnd2/Sptbn2/Dab2ip/Glrb/Pcdh8/Cabp1/Fyn/L1cam/Rph3a/Ank3/Dgkz/Reln/Cntnap1/Gabra1/Rims3/Srcin1/Nrxn1/Snca/Arhgef9/Arhgef15/Adgrl1/Cacna1a/Pfn2/Glra3/Myo5a/Gabrg2/Marcks/Cacng2/Rab3a/Lrfn5/Pak1/Clstn2/Epha5/Ppfibp1/Gap43/Tmeff1/Sha…
GO:0099177	regulation of trans-synaptic signaling	201/2136	4.90923e-45	1.20841e-41	Dlgap3/Rasgrf1/Cplx1/Stx1b/Slc6a1/Mapt/Syn1/Nsg1/Prkcb/Nrxn3/Celf4/Prkar1b/Nrn1/Grin1/Gria2/Ncs1/Chrna6/Calb2/Cplx2/Map1a/Dbn1/Dlgap1/Cacna2d2/Sncg/Syt7/Atp2b2/Mmp9/Rims1/Cntnap2/Cacng5/Apba1/Syt4/Cacnb4/Snap47/Ywhag/Cacnb3/Nptxr/Ctnnd2/Shisa8/Pcdh8/Ncdn/Fyn/L1cam/Dgkz/Elavl4/Gnai1/Reln/Pde4a/Ppp1r9b/Rims3/Jph4/Nrxn1/Phf24/Snca/Cacna1a/Pfn2/Cnih2/Kcnn2/Glra3/Sorcs2/Myo5a/Rgs4/Kcnc4/Camk2a/Cacna1b…
GO:0050804	modulation of chemical synaptic transmission	200/2136	1.35108e-44	2.21712e-41	Dlgap3/Rasgrf1/Cplx1/Stx1b/Slc6a1/Mapt/Syn1/Nsg1/Prkcb/Nrxn3/Celf4/Prkar1b/Nrn1/Grin1/Gria2/Ncs1/Chrna6/Calb2/Cplx2/Map1a/Dbn1/Dlgap1/Cacna2d2/Sncg/Syt7/Atp2b2/Mmp9/Rims1/Cntnap2/Cacng5/Apba1/Syt4/Cacnb4/Snap47/Ywhag/Cacnb3/Nptxr/Ctnnd2/Shisa8/Pcdh8/Ncdn/Fyn/L1cam/Dgkz/Elavl4/Gnai1/Reln/Pde4a/Ppp1r9b/Rims3/Jph4/Nrxn1/Phf24/Snca/Cacna1a/Pfn2/Cnih2/Kcnn2/Glra3/Sorcs2/Myo5a/Rgs4/Kcnc4/Camk2a/Cacna1b…
GO:0043269	regulation of ion transport	210/2136	1.75622e-42	2.16146e-39	Rasgrf1/Hpca/Slc6a1/Prkcb/Fxyd7/Scn1b/Kcnip4/Sv2a/Grin1/Scn2b/Kcnc1/Slc8a1/Cacna2d1/Dpysl2/Chrna6/Syt13/Kcnq2/Atp1b1/Fgf12/Cacna2d2/Sncg/Syt7/Atp2b2/Tcaf1/Pcp4/Dpp6/Mmp9/Thy1/Gnao1/Kcnc2/Cacng5/Cntn1/Scn1a/Syt4/Stac2/Cbarp/Kcnip1/Syt11/Kcnab3/Cacnb4/Kcna6/Kcna2/Cacnb3/Nat8l/Syt5/Pde4b/Shisa8/Cabp1/Ywhah/Fyn/Rph3a/Ank3/Fgf11/Fkbp1b/Reln/Ubash3b/Sptbn4/Cacna1g/Cx3cl1/Calm2/Ryr2/Dapk1/Nol3/Jph4/Nrxn…
GO:0061564	axon development	198/2136	1.0864e-41	1.06967e-38	Mapt/Adarb1/Nefl/Scn1b/Nrn1/Grin1/Stmn1/Ndn/Sema6a/Dpysl2/Epb41l3/Map1a/Dbn1/Pax6/Thy1/Kif5c/Cntnap2/Cntn1/Aatk/Pak3/Cdk5r1/Ptpro/Robo2/Crmp1/Trim32/Sema4g/Nefh/L1cam/Ank3/Tubb3/Vstm2l/Fkbp1b/Reln/Cntnap1/Sptbn4/Olfm1/Alcam/Aplp1/Chn1/B4galt6/Cacna1a/Sema6b/Rab3a/Plppr4/Pou4f2/Limk1/Pak1/Epha5/Nefm/Atl1/Gap43/Epha4/Fgf13/Uchl1/Col25a1/Nlgn3/Dab1/Epha8/Bex1/Nptx1/Cnr1/Ptprf/Sema4a/Myh10/Auts2/Crta…
GO:0007409	axonogenesis	182/2136	4.65344e-39	3.81815e-36	Mapt/Adarb1/Nefl/Scn1b/Nrn1/Grin1/Stmn1/Ndn/Sema6a/Dpysl2/Map1a/Dbn1/Pax6/Thy1/Kif5c/Cntnap2/Cntn1/Aatk/Pak3/Cdk5r1/Ptpro/Robo2/Crmp1/Sema4g/Nefh/L1cam/Ank3/Tubb3/Vstm2l/Reln/Cntnap1/Sptbn4/Olfm1/Alcam/Aplp1/Chn1/B4galt6/Cacna1a/Sema6b/Rab3a/Plppr4/Pou4f2/Limk1/Pak1/Epha5/Nefm/Atl1/Gap43/Epha4/Fgf13/Uchl1/Col25a1/Nlgn3/Dab1/Epha8/Nptx1/Sema4a/Myh10/Auts2/Efnb2/Trim46/Bhlhe22/Lrtm2/Trio/Sema5a/Bar…
GO:0042391	regulation of membrane potential	156/2136	1.30187e-33	9.15586e-31	Stx1b/Mapt/Celf4/Scn1b/Prkar1b/Grin1/Scn2b/Slc8a1/Rgs7bp/Cacna2d1/Chrna6/Kcnq2/Atp1b1/Dbn1/Fgf12/Dpp6/Kcnc2/Rims1/Cntnap2/Scn1a/Mllt11/Kcnip1/Cacnb4/Kcna2/Cacnb3/Glrb/Ywhah/Ank3/Fkbp1b/Reln/Cntnap1/Cacna1g/Gabra1/Cx3cl1/Ryr2/Rims3/Nrxn1/Fhl1/Snca/Cacna1a/Scn2a/Cnih2/Kcnn2/Glra3/Gabrg2/Kcnmb4/Rgs4/Kcnc4/Cacng2/Scn3b/Kcnk1/Kcnh2/Adora1/Kcna5/Hcn3/Shank1/Rims4/Fgf13/Grin2a/Pclo/Gabrb3/Grik2/Mapk8ip2…
GO:0034765	regulation of ion transmembrane transport	153/2136	9.67346e-33	5.9528e-30	Rasgrf1/Hpca/Fxyd7/Scn1b/Kcnip4/Grin1/Scn2b/Kcnc1/Slc8a1/Cacna2d1/Kcnq2/Atp1b1/Fgf12/Cacna2d2/Tcaf1/Dpp6/Mmp9/Thy1/Kcnc2/Cacng5/Scn1a/Stac2/Cbarp/Kcnip1/Kcnab3/Cacnb4/Kcna6/Kcna2/Cacnb3/Pde4b/Shisa8/Cabp1/Ywhah/Fyn/Rph3a/Ank3/Fgf11/Fkbp1b/Reln/Ubash3b/Cx3cl1/Calm2/Ryr2/Dapk1/Nol3/Nrxn1/Fhl1/Snca/Dpp10/Tspan13/Cacna1a/Scn2a/Cnih2/Kcnn2/Hecw1/Kcnip3/Myo5a/Rgs4/Kcnc4/Cacna1b/Cacng2/Scn3b/Calm1/Slc6a…
GO:0098609	cell-cell adhesion	200/2136	4.28538e-32	2.3441e-29	Sparcl1/Pcdh10/Dlg2/Thy1/Cadm3/Cntn1/Cyfip2/Cdk5r1/Dusp3/Robo2/Ctnnd2/Rap1gap/Zmiz1/Pcdh8/Podxl2/L1cam/Astn1/Ank3/Vstm2l/Ubash3b/Prkar1a/Cx3cl1/Alcam/Nrxn1/Dmtn/Adgrl1/Ripor2/Carmil2/Dtx1/Fat3/Cd200/Gnas/Ccdc88b/Lrfn5/Clstn2/Nlgn3/Dab1/Abat/Ptprf/Src/Fut9/Megf11/Tenm1/Efnb2/Mmp24/Pcdh19/Add2/Emb/Ctnna2/Ptprd/Igsf9b/Kirrel3/Parva/Ret/Pcdh1/Adgrl3/Tnr/Map2k1/Magi1/Jup/Lrrc4b/Npnt/Unc5d/Tenm4/Nlgn1/…
GO:0007416	synapse assembly	93/2136	5.06365e-31	2.49284e-28	Mapt/Nrxn3/Grin1/Nrxn2/Cntnap2/Gpm6a/Nptxr/Sptbn2/Reln/Gabra1/Nrxn1/Snca/Arhgef9/Adgrl1/Cacna1a/Gabrg2/Lrfn5/Clstn2/Gap43/Cbln2/Fgf13/Adgrb1/Pclo/Gabrb3/Nlgn3/Asic2/Nptx1/Adgrb2/Sema4a/Lgi2/Gabra2/Efnb2/Lrtm2/Lrfn1/Add2/Adgrl2/Lrrn1/Ache/Ptprd/Kirrel3/Cux2/Adgrl3/Lrrn3/Ephb2/Lrrc4b/App/Flrt2/Stau2/Dnm3/Nlgn1/Adgrb3/Lrrtm2/Ephb1/Pcdh17/Lrrtm1/Slitrk2/Amigo2/Sipa1l1/Cbln1/Shank3/Lrrtm3/Slitrk5/Flrt…
GO:0007411	axon guidance	102/2136	5.65746e-31	2.53197e-28	Scn1b/Sema6a/Dpysl2/Pax6/Kif5c/Cntn1/Cdk5r1/Ptpro/Robo2/Crmp1/Sema4g/L1cam/Ank3/Tubb3/Vstm2l/Reln/Alcam/Chn1/Sema6b/Pou4f2/Epha5/Gap43/Epha4/Epha8/Sema4a/Myh10/Efnb2/Lrtm2/Trio/Sema5a/Emb/Arhgef25/Efna3/Ephb2/Nova2/App/Flrt2/Unc5d/Ptprm/Dscam/Tenm2/Rac1/Ephb1/Robo1/Apbb2/Shh/Plxnc1/Lhx4/Slit2/Plxna1/Lhx2/Nrcam/Cntn2/Flrt3/Ephb6/Dpysl5/Lrp1/Dcc/Sema5b/Sema3e/Tgfb2/Rnf165/Rtn4r/Boc/Lgi1/Nrp2/Bdnf/C…
GO:0097485	neuron projection guidance	102/2136	1.10721e-30	4.54232e-28	Scn1b/Sema6a/Dpysl2/Pax6/Kif5c/Cntn1/Cdk5r1/Ptpro/Robo2/Crmp1/Sema4g/L1cam/Ank3/Tubb3/Vstm2l/Reln/Alcam/Chn1/Sema6b/Pou4f2/Epha5/Gap43/Epha4/Epha8/Sema4a/Myh10/Efnb2/Lrtm2/Trio/Sema5a/Emb/Arhgef25/Efna3/Ephb2/Nova2/App/Flrt2/Unc5d/Ptprm/Dscam/Tenm2/Rac1/Ephb1/Robo1/Apbb2/Shh/Plxnc1/Lhx4/Slit2/Plxna1/Lhx2/Nrcam/Cntn2/Flrt3/Ephb6/Dpysl5/Lrp1/Dcc/Sema5b/Sema3e/Tgfb2/Rnf165/Rtn4r/Boc/Lgi1/Nrp2/Bdnf/C…
GO:0007186	G protein-coupled receptor signaling pathway	149/2136	1.50174e-29	5.68699e-27	Stmn1/Tac2/Rgs7bp/Gng3/Gprasp1/Gabbr2/Rgs8/Gnao1/Cdk5r1/Arrb1/Adcy2/Rit2/Pde4b/Glrb/Dgkz/Gnai1/Gng7/Pde4a/Npy/Ppp1r9b/Cx3cl1/Gpr158/Aplp1/Phf24/Adgra1/Snca/Adgrl1/Glra3/Prkacb/Gng4/Rgs4/Dagla/Camk2a/Gng2/Kctd8/Gnas/Plppr4/Htr1b/Cartpt/Adora1/Grm1/Grm2/Ackr1/Palm/Adgrb1/Plcb1/Gpr153/Cacna1d/Vip/Dgkh/Atp2b4/Cnr1/Adgrb2/Src/Tenm1/Camk2b/Gnai2/Gpr22/Grk3/Tafa5/Adcy3/Gnal/Adcy5/Adgrl2/Gpr26/Tac1/Crhr1…
GO:0098742	cell-cell adhesion via plasma-membrane adhesion molecules	86/2136	2.42906e-29	8.5416e-27	Sparcl1/Pcdh10/Cadm3/Robo2/Pcdh8/L1cam/Vstm2l/Cx3cl1/Alcam/Nrxn1/Adgrl1/Fat3/Lrfn5/Clstn2/Dab1/Ptprf/Tenm1/Mmp24/Pcdh19/Emb/Ptprd/Igsf9b/Kirrel3/Ret/Pcdh1/Adgrl3/Lrrc4b/Unc5d/Tenm4/Nlgn1/Ptprm/Dscam/Tenm2/Pcdh17/Robo1/Slitrk2/Amigo2/Cdh22/Cbln1/Cd24a/Lrrc4c/Nrcam/Ptprt/Flrt3/Cdh20/Pcdh18/Cdh6/Slitrk1/Amigo1/Mdga2/Myadm/Cdh11/Cdh13/Klf4/Celsr2/Lrrc4/Tgfb2/Lrfn4/Ntng1/Sdk2/Cntn6/Scarf2/Esam/Mdga1/P…
GO:0034762	regulation of transmembrane transport	167/2136	2.26427e-28	7.43133e-26	Rasgrf1/Hpca/Prkcb/Fxyd7/Scn1b/Kcnip4/Grin1/Scn2b/Kcnc1/Slc8a1/Cacna2d1/Kcnq2/Atp1b1/Fgf12/Cacna2d2/Tcaf1/Dpp6/Mmp9/Thy1/Kcnc2/Cacng5/Scn1a/Stac2/Cbarp/Kcnip1/Clip3/Kcnab3/Cacnb4/Kcna6/Kcna2/Cacnb3/Pde4b/Shisa8/Cabp1/Ywhah/Fyn/Rph3a/Ank3/Fgf11/Fkbp1b/Reln/Ubash3b/Cx3cl1/Calm2/Ryr2/Dapk1/Nol3/Nrxn1/Fhl1/Snca/Dpp10/Tspan13/Cacna1a/Scn2a/Cnih2/Kcnn2/Hecw1/Kcnip3/Myo5a/Rgs4/Kcnc4/Cacna1b/Cacng2/Scn3b…
GO:0006935	chemotaxis	151/2136	1.09296e-27	3.36291e-25	Scn1b/Sema6a/Dpysl2/Pax6/Cxcl14/Kif5c/Cntn1/Cdk5r1/Ptpro/Dusp3/Pde4b/Robo2/Crmp1/Sema4g/L1cam/Ank3/Tubb3/Vstm2l/Reln/Cx3cl1/Alcam/Chn1/Ripor2/Scg2/Sema6b/Pou4f2/Epha5/Gap43/Epha4/Epha8/Flt1/Sema4a/Myh10/Fgf1/Efnb2/Lrtm2/Trio/Sema5a/Cmtm8/Emb/Arhgef25/Parva/Efna3/Vav3/Ephb2/Nova2/App/Flrt2/Unc5d/Ptprm/Dscam/Tenm2/Rac1/Ppia/Ephb1/Robo1/Vegfb/Apbb2/Shh/Plxnc1/Lhx4/Slit2/Plxna1/Lhx2/Nrcam/Cntn2/Flrt3…
GO:0042330	taxis	152/2136	1.44276e-27	4.17805e-25	Scn1b/Sema6a/Dpysl2/Pax6/Cxcl14/Kif5c/Cntn1/Cdk5r1/Ptpro/Dusp3/Pde4b/Robo2/Crmp1/Sema4g/L1cam/Ank3/Tubb3/Vstm2l/Reln/Cx3cl1/Alcam/Chn1/Ripor2/Scg2/Sema6b/Pou4f2/Epha5/Gap43/Epha4/Epha8/Flt1/Sema4a/Myh10/Fgf1/Efnb2/Lrtm2/Trio/Sema5a/Cmtm8/Emb/Arhgef25/Parva/Efna3/Vav3/Ephb2/Nova2/App/Flrt2/Unc5d/Ptprm/Dscam/Tenm2/Rac1/Ppia/Ephb1/Robo1/Vegfb/Apbb2/Shh/Plxnc1/Lhx4/Slit2/Plxna1/Lhx2/Nrcam/Cntn2/Flrt3…
GO:0050803	regulation of synapse structure or activity	113/2136	5.2851e-27	1.44548e-24	Sparcl1/Grin1/Dbn1/Pak3/Cdk5r1/Camkv/Ptpro/Gpm6a/Arhgap44/Slc17a6/Dab2ip/Pcdh8/Fyn/Reln/Rims3/Srcin1/Nrxn1/Snca/Arhgef15/Adgrl1/Marcks/Lrfn5/Clstn2/Rims4/Cbln2/Epha4/Tanc2/Adgrb1/Cttnbp2/Nlgn3/Asic2/Nptx1/Adgrb2/Ptprf/Sema4a/Myh10/Camk2b/Lrtm2/Lrfn1/Tanc1/Adgrl2/Sybu/Ctnna2/Lrrn1/Ptprd/Cux2/Adgrl3/Drd2/Lrrn3/Ephb2/Lrrc4b/App/Dtnbp1/Flrt2/Stau2/Dnm3/Nlgn1/Adgrb3/Camk1/Baiap2/Slc17a8/Lrrtm2/Ephb1/L…
GO:0034329	cell junction assembly	144/2136	7.58827e-27	1.96616e-24	Mapt/Nrxn3/Grin1/Nrxn2/Epb41l3/Thy1/Cntnap2/Ptpro/Gpm6a/Dusp3/Nptxr/Ctnnd2/Sptbn2/Reln/Cntnap1/Gabra1/Nrxn1/Snca/Arhgef9/Dmtn/Adgrl1/Cacna1a/Gabrg2/Ptprk/Lrfn5/Clstn2/Gap43/Cbln2/Fgf13/Adgrb1/Pclo/Gabrb3/Nlgn3/Asic2/Nptx1/Adgrb2/Src/Sema4a/Lgi2/Gabra2/Cgn/Efnb2/Lrtm2/Lrfn1/Add2/Adgrl2/Lrrn1/Ache/Ptprd/Kirrel3/Fscn1/Cux2/Adgrl3/Coro1c/Jup/Lrrn3/Ephb2/Lrrc4b/App/Hdac7/Flrt2/Stau2/Dnm3/Nlgn1/Adgrb3/…
GO:0050807	regulation of synapse organization	110/2136	2.4172e-26	5.94993e-24	Sparcl1/Grin1/Dbn1/Pak3/Cdk5r1/Camkv/Ptpro/Gpm6a/Arhgap44/Dab2ip/Pcdh8/Fyn/Reln/Rims3/Srcin1/Nrxn1/Snca/Arhgef15/Adgrl1/Marcks/Lrfn5/Clstn2/Rims4/Cbln2/Epha4/Tanc2/Adgrb1/Cttnbp2/Nlgn3/Asic2/Nptx1/Adgrb2/Ptprf/Sema4a/Myh10/Camk2b/Lrtm2/Lrfn1/Tanc1/Adgrl2/Ctnna2/Lrrn1/Ptprd/Cux2/Adgrl3/Drd2/Lrrn3/Ephb2/Lrrc4b/App/Dtnbp1/Flrt2/Stau2/Dnm3/Nlgn1/Adgrb3/Camk1/Baiap2/Lrrtm2/Ephb1/Lrrtm1/Slitrk2/Amigo2/…
GO:1904062	regulation of cation transmembrane transport	122/2136	7.22381e-26	1.69347e-23	Rasgrf1/Hpca/Fxyd7/Scn1b/Kcnip4/Grin1/Scn2b/Kcnc1/Slc8a1/Cacna2d1/Atp1b1/Fgf12/Dpp6/Mmp9/Thy1/Kcnc2/Cacng5/Stac2/Cbarp/Kcnip1/Kcnab3/Cacnb4/Cacnb3/Pde4b/Shisa8/Cabp1/Ywhah/Fyn/Rph3a/Ank3/Fgf11/Fkbp1b/Reln/Ubash3b/Cx3cl1/Calm2/Ryr2/Dapk1/Nol3/Nrxn1/Fhl1/Snca/Dpp10/Tspan13/Cacna1a/Cnih2/Kcnn2/Hecw1/Kcnip3/Myo5a/Rgs4/Cacng2/Scn3b/Calm1/Slc6a9/Fxyd6/Kcnh2/Neto2/Shank1/Fgf13/Grin2a/Plcb1/Mapk8ip2/Nlgn…
GO:0035637	multicellular organismal signaling	62/2136	5.88224e-24	1.31629e-21	Scn1b/Scn2b/Slc8a1/Cacna2d1/Kcnq2/Fgf12/Dpp6/Cntnap2/Cacng5/Scn1a/Cacnb4/Kcna2/Rbfox2/Ank3/Fkbp1b/Cntnap1/Sptbn4/Cacna1g/Ryr2/Cacna1a/Scn2a/Kcnn2/Kcnmb4/Kcnc4/Cacng2/Scn3b/Pak1/Kcnh2/Cartpt/Kcna5/Grik2/Tmem65/Cacna1d/Cacna1i/Scn3a/Cacng4/Cacng3/Kcnd2/Kcnma1/Kcnd3/Tnr/Jup/Drd1/Grm7/Cacna1h/Slc4a3/Hcn4/Nrcam/Sri/Pmp22/Gria1/Isl1/Rapgef4/Ntrk3/Scn7a/Gjc1/Ntrk2/Abcc9/P2rx4/Cacna1c/Cav1/Agt
GO:0098655	cation transmembrane transport	182/2136	1.16145e-23	2.486e-21	Rasgrf1/Hpca/Slc6a1/Slc6a17/Fxyd7/Scn1b/Atp6v1g2/Kcnip4/Grin1/Scn2b/Kcnc1/Slc8a1/Cacna2d1/Kcnq2/Atp1b1/Fgf12/Atp2b2/Dpp6/Tmem163/Mmp9/Thy1/Kcnc2/Cacng5/Slc24a3/Scn1a/Stac2/Cbarp/Kcnip1/Kcnab3/Cacnb4/Kcna6/Kcna2/Cacnb3/Pde4b/Shisa8/Cabp1/Ywhah/Fyn/Ank1/Rph3a/Ank3/Fgf11/Fkbp1b/Reln/Ubash3b/Cacna1g/Cx3cl1/Calm2/Ryr2/Dapk1/Nol3/Nrxn1/Fhl1/Snca/Dpp10/Tspan13/Cacna1a/Scn2a/Cnih2/Kcnn2/Hecw1/Kcnip3/Myo5…
GO:0051960	regulation of nervous system development	162/2136	3.21881e-23	6.60258e-21	Mapt/Nefl/Sema6a/Tppp/Dbn1/Pax6/Thy1/Tnik/Aatk/Pak3/Syt4/Cdk5r1/Pou4f1/Lingo1/Robo2/Trim32/Sema4g/Ywhah/L1cam/Reln/Cx3cl1/Brinp1/Nrxn1/Adgrl1/Marcks/Sema6b/Pou4f2/Limk1/Pak1/Clstn2/Smarcd3/Cbln2/Epha4/Fgf13/Bhlhe40/Adgrb1/Nlgn3/Dab1/Asic2/Bex1/Flt1/Adgrb2/Ptprf/Sema4a/Camk2b/Trim46/Lrtm2/Sema5a/Anxa2/Tiam1/Adgrl2/Lrrn1/Ache/Ptprd/Cux2/Zeb2/Adgrl3/Tnr/Map2k1/Drd2/Numbl/Shtn1/Rnf112/Adcyap1/Lrrn3/E…
GO:0044057	regulation of system process	158/2136	6.14104e-23	1.20929e-20	Dlgap3/Stx1b/Celf4/Scn1b/Prkar1b/Grin1/Scn2b/Slc8a1/Cacna2d1/Tppp/Atp1b1/Dbn1/Dlgap1/Fgf12/Cacna2d2/Gucy1a1/Gnao1/Rims1/Cntnap2/Cacng5/Ptpro/Cacnb3/Nptxr/Pde4b/Rbfox2/Fkbp1b/Reln/Sptbn4/Cacna1g/Cx3cl1/Calm2/Ryr2/Nol3/Nrxn1/Cnih2/Kcnn2/Rgs4/Kcnc4/Cacna1b/Thra/Scn3b/Gnas/Calm1/Pak1/Kcnh2/Nptx2/Cartpt/Adora1/Grm1/Kcna5/Shank1/Fgf13/Grin2a/Pclo/Cry2/Tmem65/Nlgn3/Asic2/Cacna1d/Nptx1/Flt1/Vip/Atp2b4/Ab…
GO:0098660	inorganic ion transmembrane transport	171/2136	1.40945e-22	2.66873e-20	Hpca/Slc6a1/Slc6a17/Fxyd7/Scn1b/Atp6v1g2/Kcnip4/Grin1/Scn2b/Kcnc1/Slc8a1/Cacna2d1/Kcnq2/Atp1b1/Fgf12/Atp2b2/Dpp6/Tmem163/Thy1/Kcnc2/Slc24a3/Scn1a/Stac2/Cbarp/Kcnip1/Kcnab3/Cacnb4/Kcna6/Kcna2/Cacnb3/Pde4b/Glrb/Cabp1/Ywhah/Fyn/Ank1/Ank3/Fgf11/Fkbp1b/Ubash3b/Cacna1g/Gabra1/Cx3cl1/Calm2/Ryr2/Nol3/Fhl1/Snca/Dpp10/Tspan13/Cacna1a/Scn2a/Kcnn2/Glra3/Hecw1/Kcnip3/Myo5a/Gabrg2/Rgs4/Kcnc4/Cacna1b/Cacng2/Scn…
GO:0051963	regulation of synapse assembly	60/2136	1.8044e-22	3.29003e-20	Grin1/Nrxn1/Snca/Adgrl1/Lrfn5/Clstn2/Cbln2/Adgrb1/Nlgn3/Asic2/Nptx1/Adgrb2/Sema4a/Lrtm2/Lrfn1/Adgrl2/Lrrn1/Ptprd/Cux2/Adgrl3/Lrrn3/Ephb2/Lrrc4b/App/Flrt2/Stau2/Nlgn1/Adgrb3/Lrrtm2/Ephb1/Lrrtm1/Slitrk2/Amigo2/Sipa1l1/Cbln1/Lrrtm3/Slitrk5/Flrt3/Bhlhb9/Slitrk1/Amigo1/Chrnb2/Mdga2/Lrfn4/Slitrk6/Bdnf/Fzd1/Mdga1/Lrrtm4/Ntrk3/Tpbg/Lrfn3/Slitrk3/Ntrk2/Ntrk1/St8sia2/Ephb3/Epha7/Vstm5/Grid2
GO:0010975	regulation of neuron projection development	169/2136	4.72042e-22	8.29952e-20	Stmn2/Mapt/Nefl/Scn1b/Grin1/Ndrg4/Sema6a/Ncs1/Dpysl2/Dbn1/Fez1/Pcp4/Pax6/Thy1/Cntn1/Tnik/Aatk/Pak3/Cdk5r1/Spock1/Rap1gap2/Arhgap44/Rit2/Robo2/Crmp1/Dab2ip/Sema4g/Ywhah/Fyn/L1cam/Itm2c/Elavl4/Fkbp1b/Reln/Cx3cl1/Srcin1/Chn1/Serpini1/Plppr5/Cacna1a/Hecw1/Fat3/Marcks/Sema6b/Pou4f2/Limk1/Pak1/Mark1/Nefm/Arsb/Snap25/Epha4/Fgf13/Tanc2/Nlgn3/Dab1/Cnr1/Ptprf/Sema4a/Fut9/Camk2b/Efnb2/Trim46/Kif3c/Sema5a/Ti…
GO:0051962	positive regulation of nervous system development	118/2136	6.787e-22	1.15215e-19	Mapt/Nefl/Dbn1/Pax6/Tnik/Pak3/Robo2/Trim32/L1cam/Reln/Cx3cl1/Nrxn1/Adgrl1/Marcks/Pou4f2/Limk1/Pak1/Clstn2/Smarcd3/Cbln2/Epha4/Adgrb1/Nlgn3/Asic2/Bex1/Flt1/Adgrb2/Ptprf/Sema4a/Camk2b/Lrtm2/Sema5a/Tiam1/Adgrl2/Lrrn1/Ache/Ptprd/Cux2/Zeb2/Adgrl3/Map2k1/Drd2/Numbl/Shtn1/Rnf112/Lrrn3/Ephb2/Lrrc4b/Flrt2/Tenm4/Stau2/Nlgn1/Adgrb3/Baiap2/Dscam/Lrrtm2/Ephb1/Lrrtm1/Robo1/Map6/Slitrk2/Amigo2/Lrp8/Shh/Plxnc1/C…
GO:0010959	regulation of metal ion transport	120/2136	5.28253e-21	8.66863e-19	Hpca/Fxyd7/Scn1b/Kcnip4/Grin1/Scn2b/Kcnc1/Slc8a1/Cacna2d1/Atp1b1/Fgf12/Atp2b2/Dpp6/Thy1/Gnao1/Kcnc2/Cntn1/Stac2/Cbarp/Kcnip1/Kcnab3/Cacnb4/Cacnb3/Pde4b/Cabp1/Ywhah/Fyn/Ank3/Fgf11/Fkbp1b/Ubash3b/Sptbn4/Cacna1g/Cx3cl1/Calm2/Ryr2/Nol3/Jph4/Fhl1/Snca/Dpp10/Tspan13/Cacna1a/Kcnn2/Hecw1/Kcnip3/Myo5a/Rgs4/Camk2a/Cacna1b/Scn3b/Gnas/Calm1/Slc6a9/Fxyd6/Kcnh2/Neto2/Adora1/Kcna5/Fgf13/Plcb1/Cacna1d/Vip/Prkce/…
GO:0007626	locomotory behavior	95/2136	6.15101e-21	9.7682e-19	Mapt/Grin1/Sez6l/Gad1/Dbn1/Fgf12/Sncg/Atp2b2/Adam22/Gnao1/Cend1/Cntnap2/Lsamp/Cntn1/Apba1/Scn1a/Cacnb4/Glrb/Astn1/Elavl4/Gng7/Reln/Sptbn4/Snca/Zfhx3/Cacna1a/Sobp/Pde1b/Myo5a/Cacna1b/Mapk10/Rasd2/Grm1/Rcan2/Snap25/Epha4/Uchl1/Grin2a/Dab1/Prkce/Abat/Apba2/Slc4a10/Ddhd2/Adcy5/Oxr1/Espn/Kcnd2/Crhr1/Gprc5b/Kcnma1/Adgrl3/Tnr/Drd2/Kcnj10/App/Drd1/Dscam/Oprl1/Lrrtm1/Klhl1/Shank3/Inpp5f/Cntn2/Idua/Fgf14/C…
GO:0048167	regulation of synaptic plasticity	93/2136	1.0572e-20	1.62643e-18	Rasgrf1/Mapt/Syn1/Nsg1/Prkar1b/Grin1/Calb2/Cplx2/Map1a/Dbn1/Syt7/Atp2b2/Mmp9/Rims1/Syt4/Snap47/Ywhag/Ctnnd2/Shisa8/Ncdn/Reln/Rims3/Jph4/Snca/Kcnn2/Sorcs2/Camk2a/Rab3a/Nrgn/Pak1/Adora1/Snap25/Epha4/Adgrb1/Grin2a/Grik2/Mpp2/Nlgn3/Camk2b/Slc4a10/Gnal/Crhr1/Jph3/Tshz3/Nsmf/Tnr/Drd2/Kcnj10/Ephb2/App/Drd1/Stau2/Nlgn1/Plk2/Baiap2/Iqsec2/Rac1/Lrrtm2/Lrrtm1/Mgll/Sipa1l1/Cbln1/Shank3/Grin2b/Vgf/Neurod2/Cnt…
GO:0051965	positive regulation of synapse assembly	46/2136	2.30433e-20	3.43764e-18	Nrxn1/Adgrl1/Clstn2/Cbln2/Adgrb1/Nlgn3/Asic2/Adgrb2/Sema4a/Lrtm2/Adgrl2/Lrrn1/Ptprd/Cux2/Adgrl3/Lrrn3/Ephb2/Lrrc4b/Flrt2/Stau2/Nlgn1/Adgrb3/Lrrtm2/Ephb1/Lrrtm1/Slitrk2/Amigo2/Cbln1/Lrrtm3/Slitrk5/Flrt3/Bhlhb9/Slitrk1/Amigo1/Slitrk6/Bdnf/Lrrtm4/Ntrk3/Tpbg/Slitrk3/Ntrk2/Ntrk1/St8sia2/Ephb3/Vstm5/Grid2
GO:0098662	inorganic cation transmembrane transport	156/2136	3.29809e-20	4.77544e-18	Hpca/Slc6a1/Slc6a17/Fxyd7/Scn1b/Atp6v1g2/Kcnip4/Grin1/Scn2b/Kcnc1/Slc8a1/Cacna2d1/Kcnq2/Atp1b1/Fgf12/Atp2b2/Dpp6/Tmem163/Thy1/Kcnc2/Slc24a3/Scn1a/Stac2/Cbarp/Kcnip1/Kcnab3/Cacnb4/Kcna6/Kcna2/Cacnb3/Pde4b/Cabp1/Ywhah/Fyn/Ank1/Ank3/Fgf11/Fkbp1b/Ubash3b/Cacna1g/Cx3cl1/Calm2/Ryr2/Nol3/Fhl1/Snca/Dpp10/Tspan13/Cacna1a/Scn2a/Kcnn2/Hecw1/Kcnip3/Myo5a/Rgs4/Kcnc4/Cacna1b/Cacng2/Scn3b/Kcnk1/Calm1/Slc6a9/Fxy…
GO:0032412	regulation of ion transmembrane transporter activity	94/2136	3.97301e-20	5.58832e-18	Rasgrf1/Hpca/Fxyd7/Scn1b/Scn2b/Kcnc1/Cacna2d1/Atp1b1/Fgf12/Tcaf1/Mmp9/Kcnc2/Cacng5/Stac2/Cbarp/Cacnb4/Cacnb3/Pde4b/Shisa8/Cabp1/Ywhah/Rph3a/Ank3/Fgf11/Fkbp1b/Reln/Calm2/Ryr2/Dapk1/Nrxn1/Fhl1/Cacna1a/Cnih2/Hecw1/Myo5a/Cacng2/Scn3b/Calm1/Slc6a9/Fxyd6/Neto2/Shank1/Fgf13/Grin2a/Plcb1/Mapk8ip2/Nlgn3/Asic2/Cacna1d/Cacng4/Calm3/Cacng3/Kcnab1/Selenon/Cacnb1/Jph3/Drd2/Wnk2/Ephb2/Abcc8/App/Nlgn1/Atp1b3/Opr…
GO:0022898	regulation of transmembrane transporter activity	96/2136	5.47361e-20	7.48516e-18	Rasgrf1/Hpca/Fxyd7/Scn1b/Scn2b/Kcnc1/Cacna2d1/Atp1b1/Fgf12/Tcaf1/Mmp9/Kcnc2/Cacng5/Stac2/Cbarp/Cacnb4/Cacnb3/Pde4b/Shisa8/Cabp1/Ywhah/Rph3a/Ank3/Fgf11/Fkbp1b/Reln/Calm2/Ryr2/Dapk1/Nrxn1/Fhl1/Snca/Cacna1a/Cnih2/Hecw1/Myo5a/Cacng2/Scn3b/Calm1/Slc6a9/Fxyd6/Neto2/Shank1/Fgf13/Grin2a/Plcb1/Mapk8ip2/Nlgn3/Asic2/Cacna1d/Cacng4/Calm3/Cacng3/Kcnab1/Selenon/Cacnb1/Jph3/Drd2/Wnk2/Ephb2/Abcc8/App/Nlgn1/Atp1b…
GO:0019226	transmission of nerve impulse	41/2136	7.0158e-20	9.33481e-18	Scn1b/Kcnq2/Fgf12/Dpp6/Cntnap2/Cacng5/Scn1a/Cacnb4/Kcna2/Ank3/Fkbp1b/Cntnap1/Sptbn4/Cacna1g/Cacna1a/Scn2a/Kcnmb4/Kcnc4/Cacng2/Pak1/Cartpt/Grik2/Cacna1i/Scn3a/Cacng4/Cacng3/Kcnd2/Kcnma1/Tnr/Drd1/Grm7/Cacna1h/Nrcam/Pmp22/Gria1/Rapgef4/Ntrk3/Scn7a/Ntrk2/P2rx4/Agt
GO:0032409	regulation of transporter activity	98/2136	2.54557e-19	3.29785e-17	Rasgrf1/Hpca/Fxyd7/Scn1b/Scn2b/Kcnc1/Cacna2d1/Atp1b1/Fgf12/Tcaf1/Mmp9/Kcnc2/Cacng5/Stac2/Cbarp/Cacnb4/Cacnb3/Pde4b/Shisa8/Cabp1/Ywhah/Rph3a/Ank3/Fgf11/Fkbp1b/Reln/Calm2/Ryr2/Dapk1/Nrxn1/Fhl1/Snca/Cacna1a/Cnih2/Hecw1/Myo5a/Cacng2/Scn3b/Calm1/Slc6a9/Fxyd6/Neto2/Shank1/Fgf13/Grin2a/Plcb1/Mapk8ip2/Nlgn3/Asic2/Cacna1d/Cacng4/Calm3/Cacng3/Slc5a3/Kcnab1/Selenon/Cacnb1/Jph3/Drd2/Wnk2/Ephb2/Abcc8/App/Nlgn…
GO:0001505	regulation of neurotransmitter levels	90/2136	4.58988e-19	5.79384e-17	Cplx1/Stx1b/Slc6a1/Syn1/Prkcb/Nrxn3/Nrn1/Sv2a/Nrxn2/Ncs1/Gad1/Chrna6/Cplx2/Sncg/Syt7/Rims1/Apba1/Syt4/Cacnb4/Snap47/Gad2/Nat8l/Vamp1/Syt5/Slc17a6/Sptbn2/Rph3a/Rims3/Nrxn1/Snca/Cacna1a/Pfn2/Glra3/Cadps/Pde1b/Kcnc4/Dagla/Camk2a/Cacna1b/Slc5a7/Ica1/Rab3a/Slc6a9/Htr1b/Pak1/Snap25/Rims4/Pclo/Syt6/Prkce/Abat/Gabra2/Chrnb3/Apba2/Asic1/Ache/Hrh3/Syn2/Grm4/Drd2/Slc6a11/Kcnj10/Drd1/Dtnbp1/Grm7/Nlgn1/Slc6a5…
GO:0030155	regulation of cell adhesion	168/2136	5.95986e-19	7.3351e-17	Sema6a/Dbn1/Thy1/Spock1/Spock2/Dusp3/Rap1gap/Zmiz1/Pcdh8/L1cam/Ank3/Ubash3b/Npy/Prkar1a/Cx3cl1/Srcin1/Serpini1/Dmtn/Zfhx3/Rell2/Ripor2/Carmil2/Dtx1/Ccdc88b/Epha5/Epha4/Edil3/Dab1/Epha8/Prkce/Abat/Src/Fut9/Frmd5/Efnb2/Sema5a/Cyth3/Ret/Tnr/Map2k1/Magi1/Coro1c/Tpm1/Jup/Vav3/Ajap1/Ephb2/Npnt/Adam15/Dscam/Rac1/Pag1/Rasgrp1/Igfbp2/Stat5b/Shh/Plxnc1/Utrn/Rac3/Ndnf/Sox4/Cd83/Plxna1/Chst2/Cd24a/Shb/Fn1/Nc…
GO:0007611	learning or memory	100/2136	7.04936e-19	8.46439e-17	Slc6a1/Mapt/Nrxn3/Prkar1b/Grin1/Ndrg4/Nrxn2/Map1a/Camk2n1/Pax6/C1ql1/Cntnap2/Syt4/Syt11/Ctnnd2/Elavl4/Reln/Brinp1/Jph4/Nrxn1/Pja2/Scn2a/Pde1b/Thra/Pak1/Nptx2/Prkar2b/Rcan2/Snap25/Shank1/Fgf13/Grin2a/Gabrb3/Plcb1/Mapk8ip2/Nlgn3/Vip/Cnr1/Tafa2/Adcy3/Tanc1/Ddhd2/Asic1/Kcnab1/Chst10/Tac1/Crhr1/Hrh3/Jph3/Cux2/Grm4/Tnr/Drd2/Ephb2/Abcc8/App/Drd1/Grm7/Adgrb3/Plk2/Oprl1/Tmod2/Shank3/Grin2b/Neurod2/Cntn2/S…
GO:0050890	cognition	108/2136	8.91686e-19	1.04518e-16	Slc6a1/Mapt/Nrxn3/Prkar1b/Grin1/Ndrg4/Nrxn2/Map1a/Camk2n1/Pax6/C1ql1/Cntnap2/Syt4/Syt11/Ctnnd2/Elavl4/Reln/Brinp1/Jph4/Nrxn1/Pja2/Scn2a/Sobp/Pde1b/Thra/Gnas/Pak1/Nptx2/Adora1/Mgat3/Prkar2b/Rcan2/Snap25/Shank1/Fgf13/Grin2a/Gabrb3/Plcb1/Mapk8ip2/Nlgn3/Vip/Cnr1/Tafa2/Adcy3/Tanc1/Ddhd2/Asic1/Kcnab1/Chst10/Tac1/Crhr1/Hrh3/Jph3/Cux2/Grm4/Tnr/Drd2/Dop1b/Ephb2/Abcc8/App/Drd1/Grm7/Adgrb3/Plk2/Oprl1/Tmod2/…
GO:2001257	regulation of cation channel activity	71/2136	1.58315e-18	1.81253e-16	Rasgrf1/Hpca/Scn1b/Kcnc1/Cacna2d1/Fgf12/Mmp9/Kcnc2/Cacng5/Stac2/Cbarp/Cacnb4/Cacnb3/Pde4b/Shisa8/Cabp1/Rph3a/Ank3/Fgf11/Fkbp1b/Reln/Calm2/Dapk1/Nrxn1/Cacna1a/Cnih2/Myo5a/Cacng2/Calm1/Slc6a9/Neto2/Shank1/Fgf13/Grin2a/Mapk8ip2/Nlgn3/Asic2/Cacng4/Calm3/Cacng3/Kcnab1/Selenon/Cacnb1/Jph3/Drd2/Ephb2/Abcc8/App/Nlgn1/Oprl1/Kcns2/Asph/Shank3/Akap6/Amigo1/Fgf14/Sri/Crhbp/Pkd2/Shisa9/Gsto1/Kcnj11/Neto1/Chrn…
GO:1901890	positive regulation of cell junction assembly	58/2136	2.0243e-18	2.26492e-16	Thy1/Cntnap2/Nrxn1/Adgrl1/Clstn2/Cbln2/Adgrb1/Nlgn3/Asic2/Adgrb2/Sema4a/Lrtm2/Adgrl2/Lrrn1/Ptprd/Cux2/Adgrl3/Lrrn3/Ephb2/Lrrc4b/Flrt2/Stau2/Nlgn1/Adgrb3/Rac1/Lrrtm2/Ephb1/Lrrtm1/Slitrk2/Amigo2/Cbln1/Lrrtm3/Slitrk5/Flrt3/Bhlhb9/Slitrk1/Amigo1/Smad3/Ptprj/Slitrk6/Bdnf/Lrrtm4/Ntrk3/Tpbg/Slitrk3/Ntrk2/Col16a1/Ntrk1/Tek/St8sia2/Ephb3/S100a10/Vstm5/Cav1/Grid2/Agt/Kdr/Cldn5
GO:1901888	regulation of cell junction assembly	82/2136	4.17589e-18	4.56842e-16	Grin1/Thy1/Cntnap2/Dusp3/Nrxn1/Snca/Dmtn/Adgrl1/Lrfn5/Clstn2/Cbln2/Adgrb1/Nlgn3/Asic2/Nptx1/Adgrb2/Src/Sema4a/Lrtm2/Lrfn1/Adgrl2/Lrrn1/Ptprd/Cux2/Adgrl3/Coro1c/Lrrn3/Ephb2/Lrrc4b/App/Flrt2/Stau2/Nlgn1/Adgrb3/Rac1/Lrrtm2/Ephb1/Lrrtm1/Slitrk2/Amigo2/Sipa1l1/Cbln1/Lrrtm3/Slitrk5/Flrt3/Bhlhb9/Slitrk1/Amigo1/Smad3/Lrp1/Chrnb2/Mdga2/Lrfn4/Ptprj/Slitrk6/Bdnf/Fzd1/Mdga1/Lrrtm4/Ntrk3/Tpbg/Lrfn3/Peak1/Slit…
GO:0015837	amine transport	47/2136	1.27981e-17	1.34054e-15	Slc6a1/Prkcb/Sv2a/Dpysl2/Chrna6/Syt13/Sncg/Syt7/Pcp4/Syt4/Syt11/Kcna2/Nat8l/Syt5/Snca/Cacna1a/Myo5a/Rgs4/Rab3a/Htr1b/Cartpt/Adora1/Grm2/Vip/Syt6/Abat/Cnr1/Syt3/Crhr1/Hrh3/Drd2/Dtnbp1/Grm7/Grin2b/Syt2/Chrna3/Rgs2/Chrnb2/Stx1a/Syt9/Cck/Rab3b/Chrna4/Syt12/Cxcl12/Agt/Syt15
GO:0051952	regulation of amine transport	47/2136	1.27981e-17	1.34054e-15	Slc6a1/Prkcb/Sv2a/Dpysl2/Chrna6/Syt13/Sncg/Syt7/Pcp4/Syt4/Syt11/Kcna2/Nat8l/Syt5/Snca/Cacna1a/Myo5a/Rgs4/Rab3a/Htr1b/Cartpt/Adora1/Grm2/Vip/Syt6/Abat/Cnr1/Syt3/Crhr1/Hrh3/Drd2/Dtnbp1/Grm7/Grin2b/Syt2/Chrna3/Rgs2/Chrnb2/Stx1a/Syt9/Cck/Rab3b/Chrna4/Syt12/Cxcl12/Agt/Syt15
GO:0060078	regulation of postsynaptic membrane potential	56/2136	1.99257e-17	2.03737e-15	Stx1b/Celf4/Prkar1b/Grin1/Rgs7bp/Dbn1/Rims1/Cntnap2/Cacnb3/Reln/Gabra1/Cx3cl1/Nrxn1/Snca/Gabrg2/Rgs4/Adora1/Shank1/Grin2a/Pclo/Gabrb3/Grik2/Mapk8ip2/Mpp2/Nlgn3/Abat/Gabra2/Insyn1/Igsf9b/Gabra3/Cux2/Tmem25/Adcyap1/Rgs7/App/Nlgn1/Baiap2/Grip2/Gabrg3/Begain/Cbln1/Shank3/Grin2b/Fgf14/Chrna3/Stx1a/Gria1/Gabrg1/Bdnf/Slc29a1/Neto1/Chrna4/Insyn2a/Ngfr/P2rx4/Grid2
GO:0006836	neurotransmitter transport	85/2136	2.02785e-17	2.03737e-15	Cplx1/Stx1b/Slc6a1/Syn1/Slc6a17/Prkcb/Nrxn3/Slc32a1/Nrn1/Sv2a/Nrxn2/Ncs1/Chrna6/Cplx2/Sncg/Syt7/Rims1/Apba1/Syt4/Cacnb4/Snap47/Nat8l/Vamp1/Syt5/Slc17a6/Sptbn2/Rph3a/Rims3/Nrxn1/Snca/Cacna1a/Pfn2/Glra3/Cadps/Kcnc4/Camk2a/Cacna1b/Ica1/Rab3a/Slc6a9/Htr1b/Pak1/Slc18a3/Snap25/Rims4/Pclo/Syt6/Prkce/Gabra2/Chrnb3/Apba2/Asic1/Slc10a4/Syn2/Grm4/Drd2/Slc6a11/Kcnj10/Drd1/Dtnbp1/Grm7/Nlgn1/Slc17a8/Sv2c/Slc6a…
GO:0030534	adult behavior	71/2136	2.20027e-17	2.16639e-15	Mapt/Nrxn3/Grin1/Sez6l/Nrxn2/Fgf12/Sncg/Adam22/Cend1/Cntnap2/Scn1a/Cacnb4/Sptbn2/Glrb/Sptbn4/Npy/Nrxn1/Snca/Cacna1a/Gabrg2/Cartpt/Grm2/Shank1/Epha4/Uchl1/Nlgn3/Dab1/Abat/Oxr1/Crhr1/Slc10a4/Kcnma1/Homer2/Drd2/Kcnj10/App/Drd1/Grm7/Pcdh17/Klhl1/Shank3/Inpp5f/Slitrk5/Cntn2/Adh1/Idua/Slitrk1/Fgf14/Chrna3/Chrnb2/Crhbp/Usp46/Pmp22/Shank2/Bc1/Slitrk6/Bdnf/Cnp/Kalrn/Nr4a2/Chrna4/Sdk1/Unc79/Cxcl12/Cacna1c/…
GO:0050432	catecholamine secretion	36/2136	2.32158e-17	2.24101e-15	Prkcb/Chrna6/Syt13/Sncg/Syt7/Pcp4/Syt4/Syt11/Kcna2/Syt5/Snca/Cadps/Myo5a/Rab3a/Htr1b/Cartpt/Grm2/Vip/Syt6/Abat/Cnr1/Syt3/Crhr1/Hrh3/Drd2/Dtnbp1/Syt2/Chrnb2/Stx1a/Syt9/Chrna4/Syt12/Cxcl12/Agt/Ly6e/Syt15
GO:0051937	catecholamine transport	40/2136	2.56485e-17	2.42822e-15	Prkcb/Chrna6/Syt13/Sncg/Syt7/Pcp4/Syt4/Syt11/Kcna2/Nat8l/Syt5/Snca/Cadps/Myo5a/Rab3a/Htr1b/Cartpt/Grm2/Vip/Syt6/Abat/Cnr1/Syt3/Crhr1/Hrh3/Drd2/Drd1/Dtnbp1/Syt2/Chrnb2/Stx1a/Slc29a4/Syt9/Rab3b/Chrna4/Syt12/Cxcl12/Agt/Ly6e/Syt15
GO:0001508	action potential	56/2136	3.84345e-17	3.57006e-15	Scn1b/Scn2b/Cacna2d1/Fgf12/Dpp6/Kcnc2/Cntnap2/Scn1a/Kcnip1/Cacnb4/Kcna2/Cacnb3/Ywhah/Ank3/Fkbp1b/Cntnap1/Cacna1g/Ryr2/Scn2a/Kcnn2/Kcnmb4/Kcnc4/Scn3b/Kcnh2/Kcna5/Fgf13/Grin2a/Grik2/Cacna1d/Cacna1i/Scn3a/Cnr1/Kcnh7/Kcnd2/Tac1/Kcnma1/Kcnd3/Jup/Drd1/Cacna1h/Grin2b/Hcn4/Nrcam/Chrnb2/Pmp22/Gria1/Rapgef4/Chrna4/Ntrk3/Scn7a/Ntrk2/P2rx4/Cacna1c/Cav1/Trpc4/Cd36
GO:0031644	regulation of nervous system process	67/2136	5.77528e-17	5.26513e-15	Dlgap3/Stx1b/Celf4/Prkar1b/Grin1/Tppp/Dbn1/Dlgap1/Fgf12/Rims1/Cntnap2/Cacng5/Cacnb3/Nptxr/Reln/Nrxn1/Cnih2/Rgs4/Kcnc4/Nptx2/Cartpt/Adora1/Grm1/Shank1/Grin2a/Pclo/Nlgn3/Nptx1/Vip/Abat/Cacng4/Src/Igsf9b/Tac1/Cux2/Tmem25/Tnr/Kcnj10/App/Tenm4/Nlgn1/Baiap2/Oprl1/Mgll/Grip2/Begain/Cbln1/Shank3/Grin2b/Stx1a/Shisa7/Zfp488/Shisa9/Il33/Tnfrsf21/Cck/Rapgef4/Nos3/Neto1/Nrg1/Chrna4/Igf1/Shisa6/Ngfr/Agt/Fabp5/…
GO:0003013	circulatory system process	126/2136	7.10916e-17	6.36335e-15	Scn1b/Tac2/Scn2b/Slc8a1/Cacna2d1/Atp1b1/Camk2n1/Cacna2d2/Gucy1a1/Gnao1/Scn1a/Ptpro/Pde4b/Rbfox2/Ncald/Fyn/Fkbp1b/Sptbn4/Npy/Cacna1g/Cx3cl1/Calm2/Ryr2/Kcnn2/Rgs4/Cacna1b/Thra/Scn3b/Gnas/Calm1/Abr/Htr1b/Kcnh2/Cartpt/Adora1/Kcna5/Fgf13/Tmem65/Asic2/Cacna1d/Atp2b4/Abat/Cnr1/Src/Calm3/Rasl10b/Gnai2/Tac1/Hrh3/Kcnma1/Kcnd3/Map2k1/Drd2/Tpm1/Jup/Adcyap1/Abcc8/App/Drd1/Ptprm/Pde3a/Oprl1/Rac1/Vegfb/Cacna1h/…
GO:0050433	regulation of catecholamine secretion	34/2136	1.13093e-16	9.9421e-15	Prkcb/Chrna6/Syt13/Sncg/Syt7/Pcp4/Syt4/Syt11/Kcna2/Syt5/Snca/Myo5a/Rab3a/Htr1b/Cartpt/Grm2/Vip/Syt6/Abat/Cnr1/Syt3/Crhr1/Hrh3/Drd2/Dtnbp1/Syt2/Chrnb2/Stx1a/Syt9/Chrna4/Syt12/Cxcl12/Agt/Syt15
GO:0014046	dopamine secretion	28/2136	1.19145e-16	1.01129e-14	Prkcb/Chrna6/Syt13/Sncg/Syt7/Pcp4/Syt4/Syt11/Kcna2/Syt5/Snca/Myo5a/Rab3a/Htr1b/Grm2/Syt6/Abat/Cnr1/Syt3/Drd2/Dtnbp1/Syt2/Chrnb2/Syt9/Chrna4/Syt12/Cxcl12/Syt15
GO:0014059	regulation of dopamine secretion	28/2136	1.19145e-16	1.01129e-14	Prkcb/Chrna6/Syt13/Sncg/Syt7/Pcp4/Syt4/Syt11/Kcna2/Syt5/Snca/Myo5a/Rab3a/Htr1b/Grm2/Syt6/Abat/Cnr1/Syt3/Drd2/Dtnbp1/Syt2/Chrnb2/Syt9/Chrna4/Syt12/Cxcl12/Syt15
GO:0015872	dopamine transport	32/2136	1.46618e-16	1.22339e-14	Prkcb/Chrna6/Syt13/Sncg/Syt7/Pcp4/Syt4/Syt11/Kcna2/Nat8l/Syt5/Snca/Myo5a/Rab3a/Htr1b/Grm2/Syt6/Abat/Cnr1/Syt3/Drd2/Drd1/Dtnbp1/Syt2/Chrnb2/Slc29a4/Syt9/Rab3b/Chrna4/Syt12/Cxcl12/Syt15
GO:0008015	blood circulation	118/2136	2.67809e-16	2.19738e-14	Scn1b/Tac2/Scn2b/Slc8a1/Cacna2d1/Atp1b1/Camk2n1/Cacna2d2/Gucy1a1/Gnao1/Scn1a/Ptpro/Pde4b/Rbfox2/Ncald/Fkbp1b/Sptbn4/Npy/Cacna1g/Cx3cl1/Calm2/Ryr2/Kcnn2/Rgs4/Cacna1b/Thra/Scn3b/Gnas/Calm1/Abr/Htr1b/Kcnh2/Cartpt/Adora1/Kcna5/Fgf13/Tmem65/Asic2/Cacna1d/Atp2b4/Abat/Cnr1/Calm3/Rasl10b/Tac1/Hrh3/Kcnma1/Kcnd3/Map2k1/Drd2/Tpm1/Jup/Adcyap1/Abcc8/App/Drd1/Ptprm/Pde3a/Oprl1/Vegfb/Cacna1h/Mgll/Grip2/Cd34/Sli…
GO:0030198	extracellular matrix organization	82/2136	3.10943e-16	2.4298e-14	Mmp9/Spock2/Aplp1/Carmil2/Col25a1/Tfap2a/Mmp24/Sema5a/Anxa2/Fscn1/Tnr/App/Npnt/Flrt2/Cav2/Phldb1/Apbb2/Ndnf/Col23a1/Scx/Sh3pxd2b/Fn1/Idua/Adamts5/Adamts10/Pdgfra/Smad3/Col4a2/Pmp22/Tgfb2/Mmp17/Ntng1/Col3a1/Fkbp10/Mmp2/Pxdn/Hsd17b12/Ltbp3/Lamb2/Eln/Cyp2j6/Reck/Ddr1/Scara3/Ccn2/Notch1/Smoc1/Chadl/Lamb1/Adamtsl1/Crtap/Abi3bp/Postn/Col16a1/Adamts1/Cyp1b1/Mmp15/Sulf2/Antxr1/Adamtsl2/Tgfb1/Col5a1/Serpi…
GO:0043062	extracellular structure organization	82/2136	3.10943e-16	2.4298e-14	Mmp9/Spock2/Aplp1/Carmil2/Col25a1/Tfap2a/Mmp24/Sema5a/Anxa2/Fscn1/Tnr/App/Npnt/Flrt2/Cav2/Phldb1/Apbb2/Ndnf/Col23a1/Scx/Sh3pxd2b/Fn1/Idua/Adamts5/Adamts10/Pdgfra/Smad3/Col4a2/Pmp22/Tgfb2/Mmp17/Ntng1/Col3a1/Fkbp10/Mmp2/Pxdn/Hsd17b12/Ltbp3/Lamb2/Eln/Cyp2j6/Reck/Ddr1/Scara3/Ccn2/Notch1/Smoc1/Chadl/Lamb1/Adamtsl1/Crtap/Abi3bp/Postn/Col16a1/Adamts1/Cyp1b1/Mmp15/Sulf2/Antxr1/Adamtsl2/Tgfb1/Col5a1/Serpi…
GO:0045229	external encapsulating structure organization	82/2136	3.10943e-16	2.4298e-14	Mmp9/Spock2/Aplp1/Carmil2/Col25a1/Tfap2a/Mmp24/Sema5a/Anxa2/Fscn1/Tnr/App/Npnt/Flrt2/Cav2/Phldb1/Apbb2/Ndnf/Col23a1/Scx/Sh3pxd2b/Fn1/Idua/Adamts5/Adamts10/Pdgfra/Smad3/Col4a2/Pmp22/Tgfb2/Mmp17/Ntng1/Col3a1/Fkbp10/Mmp2/Pxdn/Hsd17b12/Ltbp3/Lamb2/Eln/Cyp2j6/Reck/Ddr1/Scara3/Ccn2/Notch1/Smoc1/Chadl/Lamb1/Adamtsl1/Crtap/Abi3bp/Postn/Col16a1/Adamts1/Cyp1b1/Mmp15/Sulf2/Antxr1/Adamtsl2/Tgfb1/Col5a1/Serpi…
GO:0051046	regulation of secretion	158/2136	3.65931e-16	2.81481e-14	Cplx1/Stx1b/Slc6a1/Prkcb/Nrxn3/Nrn1/Sv2a/Ncs1/Dpysl2/Chrna6/Syt13/Cplx2/Camk2n1/Sncg/Syt7/Pcp4/Pax6/Tfap2b/Rims1/Apba1/Syt4/Cbarp/Arrb1/Syt11/Cacnb4/Rab3c/Kcna2/Syt5/Vsnl1/Fkbp1b/Lgi3/Cacna1g/Rims3/Nell2/Pfkm/Srcin1/Nrxn1/Snca/Cacna1a/Pfn2/Glra3/Cadps/Rab15/Myo5a/Kcnc4/Camk2a/Cacna1b/Ica1/Cd200/Gnas/Rab3a/Abr/Htr1b/Cartpt/Adora1/Epha5/Grm2/Snap25/Rims4/Pam/Pclo/Cry2/Pde1c/Cacna1d/Cacna1i/Vip/Syt6…
GO:0051480	regulation of cytosolic calcium ion concentration	79/2136	3.98172e-16	3.0157e-14	Grin1/Slc8a1/Cacna2d1/Calb2/Gng3/Atp2b2/Thy1/Cacnb3/Fyn/Fkbp1b/Ubash3b/Cacna1g/Cx3cl1/Calm2/Ryr2/Nol3/Snca/Cacna1a/Myo5a/Cacna1b/Calm1/Grm1/Kcna5/Grin2a/Cacna1d/Cacna1i/Prkce/Atp2b4/Calm3/Adcy5/Tmem178/Selenon/Cib2/Tac1/Crhr1/Hrh3/Jph3/Drd2/Adcyap1/Kcnk3/Drd1/Oprl1/Cav2/Gp1bb/Asph/Itpr1/Grin2b/Cd24a/Akap6/Slc24a2/Bok/Pdgfra/Smad3/Lrp1/Sri/Pkd2/Tgfb2/Coro1a/Gsto1/Kcnh1/Adcy8/S1pr1/Calb1/Tgfb1/Fxyd…
GO:0050806	positive regulation of synaptic transmission	71/2136	6.43665e-16	4.80115e-14	Stx1b/Nsg1/Prkar1b/Grin1/Gria2/Ncs1/Calb2/Rims1/Cacng5/Snap47/Reln/Rims3/Nrxn1/Snca/Cacna1b/Cacng2/Rab3a/Nrgn/Pak1/Adora1/Clstn2/Snap25/Gria4/Epha4/Grin2a/Grik2/Mpp2/Nlgn3/Prkce/Cacng4/Cacng3/Camk2b/Tac1/Crhr1/Tshz3/Tnr/Drd2/Adcyap1/Ephb2/App/Drd1/Dtnbp1/Slc1a3/Nlgn1/Plk2/Iqsec2/Lrrtm2/Lrrtm1/Shank3/Grin2b/Slc24a2/Slc4a8/Chrnb2/Stx1a/Shisa7/Baiap3/Shank2/Lgi1/Gria1/Sqstm1/Cyp46a1/Ptn/Kalrn/Adcy8/…
GO:0007612	learning	67/2136	7.19176e-16	5.28434e-14	Slc6a1/Nrxn3/Grin1/Ndrg4/Nrxn2/Map1a/C1ql1/Cntnap2/Syt11/Ctnnd2/Elavl4/Reln/Jph4/Nrxn1/Pde1b/Pak1/Nptx2/Prkar2b/Snap25/Shank1/Fgf13/Grin2a/Gabrb3/Mapk8ip2/Nlgn3/Tafa2/Adcy3/Tanc1/Ddhd2/Asic1/Chst10/Tac1/Crhr1/Hrh3/Jph3/Grm4/Tnr/Drd2/Ephb2/Abcc8/App/Drd1/Grm7/Adgrb3/Oprl1/Shank3/Grin2b/Neurod2/Cntn2/Slc24a2/Idua/Chrnb2/Shank2/Sorcs3/Bdnf/Cck/Specc1/Ptn/Kalrn/Neto1/Tpbg/Ntrk2/Cacna1c/Grm5/Atp1a2/Ag…
GO:0023061	signal release	135/2136	8.50123e-16	6.15464e-14	Cplx1/Stx1b/Syn1/Prkcb/Nrxn3/Nrn1/Sv2a/Nrxn2/Ncs1/Chrna6/Syt13/Cplx2/Camk2n1/Sncg/Syt7/Pcp4/Pax6/Tfap2b/Rims1/Apba1/Syt4/Arrb1/Syt11/Cacnb4/Snap47/Kcna2/Vamp1/Syt5/Selenom/Sptbn2/Rph3a/Vsnl1/Fkbp1b/Rims3/Nell2/Pfkm/Nrxn1/Snca/Cacna1a/Pfn2/Glra3/Cadps/Myo5a/Kcnc4/Camk2a/Cacna1b/Ica1/Gnas/Rab3a/Slc6a9/Htr1b/Pak1/Cartpt/Adora1/Epha5/Grm2/Snap25/Rims4/Pclo/Cry2/Pde1c/Cacna1d/Syt6/Prkce/Abat/Cnr1/Chrn…
GO:0060284	regulation of cell development	150/2136	1.0205e-15	7.17704e-14	Ttc3/Mapt/Nefl/Sema6a/Dbn1/Pax6/Thy1/Tnik/Aatk/Pak3/Syt4/Cdk5r1/Pou4f1/Lingo1/Robo2/Trim32/Sema4g/Ywhah/L1cam/Reln/Cx3cl1/Brinp1/Dmtn/Marcks/Sema6b/Pou4f2/Limk1/Pak1/Smarcd3/Epha4/Fgf13/Bhlhe40/Plcb1/Dab1/Bex1/Flt1/Ptprf/Sema4a/Camk2b/Fbxw7/Trim46/Sema5a/Anxa2/Tiam1/Ache/Ptprd/Npr2/Ret/Cux2/Zeb2/Tnr/Map2k1/Drd2/Numbl/Shtn1/Rnf112/Coro1c/Adcyap1/Ephb2/Id4/Abcc8/Tenm4/Stau2/Baiap2/Pde3a/Dscam/Sorl1…
GO:1903530	regulation of secretion by cell	150/2136	1.0205e-15	7.17704e-14	Cplx1/Stx1b/Prkcb/Nrxn3/Nrn1/Ncs1/Dpysl2/Chrna6/Syt13/Cplx2/Camk2n1/Sncg/Syt7/Pcp4/Pax6/Tfap2b/Rims1/Apba1/Syt4/Cbarp/Arrb1/Syt11/Cacnb4/Rab3c/Kcna2/Syt5/Vsnl1/Fkbp1b/Lgi3/Cacna1g/Rims3/Nell2/Pfkm/Srcin1/Nrxn1/Snca/Cacna1a/Pfn2/Glra3/Cadps/Rab15/Myo5a/Kcnc4/Camk2a/Cacna1b/Ica1/Cd200/Gnas/Rab3a/Abr/Htr1b/Cartpt/Adora1/Epha5/Grm2/Snap25/Rims4/Pam/Pclo/Cry2/Pde1c/Cacna1d/Cacna1i/Vip/Syt6/Prkce/Abat/…
GO:0099173	postsynapse organization	80/2136	1.24688e-15	8.64564e-14	Grin1/Nrxn2/Dbn1/Cntnap2/Pak3/Cdk5r1/Nptxr/Arhgap44/Ctnnd2/Sptbn2/Glrb/Fyn/Rph3a/Dgkz/Reln/Cntnap1/Srcin1/Nrxn1/Arhgef9/Marcks/Epha5/Gap43/Shank1/Epha4/Tanc2/Adgrb1/Grin2a/Nlgn3/Nptx1/Ptprf/Myh10/Camk2b/Lrfn1/Tanc1/Ptprd/Cux2/Ephb2/Lrrc4b/App/Dtnbp1/Stau2/Dnm3/Nlgn1/Baiap2/Lrrtm2/Ephb1/Lrrtm1/Lrp8/Cnksr2/Grip2/Sipa1l1/Cbln1/Shank3/Grin2b/Ngef/Nrcam/Bhlhb9/Chrdl1/Shisa7/Zfp804a/Shank2/Lrrc4/Ndrg2/…
GO:0001764	neuron migration	68/2136	1.81251e-15	1.23931e-13	Scrt1/Mapt/Ndn/Sema6a/Tubb2a/Pax6/Cdk5r1/Spock1/Gpm6a/Dab2ip/Zmiz1/Fyn/Astn1/Reln/Olfm1/Scrt2/Fat3/Camk2a/Mark1/Fgf13/Dab1/Myh10/Auts2/Camk2b/Trim46/Barhl2/Ctnna2/Kirrel3/Neurod4/Nsmf/Adgrl3/Drd2/Shtn1/Acap3/Drd1/Flrt2/Unc5d/Rac1/Apbb2/Ndnf/Cntn2/Lrp12/Prkg1/Dcc/Mdga2/Celsr2/Ntng1/Nrp2/Col3a1/Cck/Fzd3/Dclk1/Nr4a2/Mdga1/Nrg1/Ntrk3/Nr2f1/Sh3rf1/Itga3/Tubb2b/Ntrk2/Cxcl12/Adgrg1/Ptprz1/Fezf2/Il1r1/Ch…
GO:0015844	monoamine transport	40/2136	2.70778e-15	1.82608e-13	Prkcb/Chrna6/Syt13/Sncg/Syt7/Pcp4/Syt4/Syt11/Kcna2/Nat8l/Syt5/Snca/Cadps/Myo5a/Rab3a/Htr1b/Cartpt/Grm2/Vip/Syt6/Abat/Cnr1/Syt3/Crhr1/Hrh3/Drd2/Drd1/Dtnbp1/Syt2/Chrnb2/Stx1a/Slc29a4/Syt9/Rab3b/Chrna4/Syt12/Cxcl12/Agt/Ly6e/Syt15
GO:0006813	potassium ion transport	70/2136	4.07302e-15	2.70966e-13	Kcnip4/Kcnc1/Kcnq2/Atp1b1/Dpp6/Kcnc2/Slc24a3/Kcnip1/Kcnab3/Kcna6/Kcna2/Ank3/Calm2/Fhl1/Dpp10/Kcnn2/Kcnip3/Kcnmb4/Rgs4/Kcnc4/Kcnk1/Calm1/Kcnh2/Neto2/Adora1/Kcna5/Hcn3/Kcnj9/Cacna1d/Vip/Calm3/Kcnt1/Kcnh7/Kcnj3/Kcnd2/Kcnab1/Kcnma1/Kcnd3/Drd2/Kcnj10/Wnk2/Adcyap1/Abcc8/Kcnq3/Kcnk3/Rgs7/Slc1a3/Atp1b3/Nalcn/Kcns2/Kcnb2/Kcnip2/Hcn2/Akap6/Hcn4/Slc24a2/Amigo1/Tmem175/Kcnk9/Pkd2/Kcnh1/Nos3/Kcnj11/Neto1/Wnk3…
GO:0043270	positive regulation of ion transport	85/2136	4.8817e-15	3.20435e-13	Slc6a1/Scn1b/Grin1/Kcnc1/Cacna2d1/Dpysl2/Atp1b1/Fgf12/Atp2b2/Tcaf1/Pcp4/Dpp6/Thy1/Kcnc2/Cntn1/Syt4/Stac2/Cacnb4/Cacnb3/Nat8l/Ank3/Reln/Cx3cl1/Calm2/Ryr2/Fhl1/Snca/Kcnn2/Myo5a/Camk2a/Cacng2/Scn3b/Gnas/Calm1/Slc6a9/Kcnh2/Adora1/Slc9a3r2/Plcb1/Nlgn3/Asic2/Cacna1d/Abat/Cacng4/Calm3/Cacng3/Drd2/Wnk2/Ephb2/Abcc8/Rgs7/Drd1/Dtnbp1/Atp1b3/Kcnip2/Asph/Itpr1/Shank3/Grin2b/Akap6/Amigo1/Fgf14/Stc1/Chrnb2/Sri/…
GO:0007156	homophilic cell adhesion via plasma membrane adhesion molecules	44/2136	5.12257e-15	3.31821e-13	Pcdh10/Cadm3/Robo2/Pcdh8/L1cam/Vstm2l/Fat3/Clstn2/Ptprf/Pcdh19/Emb/Igsf9b/Kirrel3/Ret/Pcdh1/Ptprm/Dscam/Robo1/Amigo2/Cdh22/Nrcam/Ptprt/Cdh20/Pcdh18/Cdh6/Amigo1/Cdh11/Cdh13/Celsr2/Sdk2/Cntn6/Esam/Palld/Cdh4/Pecam1/Sdk1/Tenm3/Pcdhb14/Cdh5/Dchs1/Cdh8/Cdh9/Fat4/Cdh24
GO:0071805	potassium ion transmembrane transport	63/2136	5.29563e-15	3.38576e-13	Kcnip4/Kcnc1/Kcnq2/Atp1b1/Dpp6/Kcnc2/Slc24a3/Kcnip1/Kcnab3/Kcna6/Kcna2/Ank3/Calm2/Fhl1/Dpp10/Kcnn2/Kcnip3/Rgs4/Kcnc4/Kcnk1/Calm1/Kcnh2/Neto2/Kcna5/Hcn3/Kcnj9/Cacna1d/Calm3/Kcnt1/Kcnh7/Kcnj3/Kcnd2/Kcnab1/Kcnma1/Kcnd3/Kcnj10/Wnk2/Abcc8/Kcnq3/Kcnk3/Rgs7/Slc1a3/Atp1b3/Nalcn/Kcns2/Kcnb2/Kcnip2/Hcn2/Akap6/Hcn4/Slc24a2/Amigo1/Tmem175/Kcnk9/Pkd2/Kcnh1/Kcnj11/Neto1/Wnk3/Abcc9/Lrrc38/Cav1/Atp1a2
GO:0048514	blood vessel morphogenesis	146/2136	8.50313e-15	5.27546e-13	Prkcb/Nrxn3/Sema6a/Mmp9/Tfap2b/Thy1/Dab2ip/Zmiz1/Cx3cl1/Nrxn1/Scg2/Emc10/Rhob/Adgrb1/Flt1/Atp2b4/Adgrb2/Sema4a/Hpgd/Fgf1/Fbxw7/Efnb2/Ppp1r16b/Tafa5/Sema5a/Anxa2/Thsd7a/Zfpm2/Parva/Efna3/Jup/Vav3/Ephb2/Abcc8/Hdac7/Adam15/Adgrb3/Ptprm/Plk2/Ephb1/Tcf4/Robo1/Vegfb/Cd34/Shh/Ndnf/Slit2/Sox4/Tspan12/Shb/Spred1/Fn1/Zfp36l1/Rin2/Hey1/Pdgfra/Ldlr/Lrp1/Col4a2/Gpld1/Cul7/Sema3e/Cdh13/Klf4/Tbx2/Tgfb2/Amotl1/P…
GO:0050767	regulation of neurogenesis	122/2136	8.55901e-15	5.27546e-13	Mapt/Nefl/Sema6a/Dbn1/Pax6/Thy1/Tnik/Aatk/Pak3/Syt4/Cdk5r1/Pou4f1/Lingo1/Robo2/Trim32/Sema4g/Ywhah/L1cam/Reln/Cx3cl1/Brinp1/Marcks/Sema6b/Pou4f2/Limk1/Pak1/Smarcd3/Epha4/Fgf13/Bhlhe40/Dab1/Bex1/Flt1/Ptprf/Sema4a/Camk2b/Trim46/Sema5a/Anxa2/Tiam1/Ache/Ptprd/Cux2/Zeb2/Tnr/Map2k1/Drd2/Numbl/Shtn1/Rnf112/Adcyap1/Ephb2/Id4/Abcc8/Tenm4/Stau2/Baiap2/Dscam/Sorl1/Robo1/Map6/Lrp8/Shh/Plxnc1/Shank3/Slit2/Bcl…
GO:0035249	synaptic transmission, glutamatergic	50/2136	8.57276e-15	5.27546e-13	Grin1/Gria2/Cacng5/Cacnb4/Slc17a6/Dgkz/Reln/Nrxn1/Cacna1a/Cnih2/Myo5a/Cacng2/Plppr4/Htr1b/Pak1/Adora1/Grm1/Grm2/Gria4/Grin2a/Grik2/Mapk8ip2/Nlgn3/Cnr1/Cacng4/Cacng3/Tshz3/Grm4/Tnr/Drd2/Adcyap1/Drd1/Dtnbp1/Grm7/Nlgn1/Slc17a8/Iqsec2/Shank3/Grin2b/Shank2/Kalrn/Ntrk2/Ntrk1/Cdh8/Ophn1/Ngfr/Grm5/Grid2/Grid1/Glul
GO:0051966	regulation of synaptic transmission, glutamatergic	41/2136	9.05772e-15	5.50508e-13	Grin1/Gria2/Cacng5/Dgkz/Reln/Nrxn1/Myo5a/Cacng2/Plppr4/Htr1b/Adora1/Grm1/Grm2/Gria4/Grin2a/Grik2/Mapk8ip2/Nlgn3/Cnr1/Cacng4/Cacng3/Tshz3/Grm4/Tnr/Drd2/Adcyap1/Drd1/Dtnbp1/Grm7/Nlgn1/Iqsec2/Shank3/Grin2b/Shank2/Kalrn/Ntrk2/Ntrk1/Ophn1/Ngfr/Grm5/Glul
GO:0007188	adenylate cyclase-modulating G protein-coupled receptor signaling pathway	51/2136	9.66701e-15	5.80374e-13	Gabbr2/Gnao1/Adcy2/Rit2/Pde4b/Gnai1/Pde4a/Aplp1/Adgrl1/Prkacb/Gnas/Htr1b/Adora1/Palm/Adgrb1/Cacna1d/Vip/Atp2b4/Cnr1/Adgrb2/Gnai2/Adcy3/Gnal/Adcy5/Adgrl2/Gpr26/Crhr1/Hrh3/Adgrl3/Grm4/Drd2/Adcyap1/App/Drd1/Grm7/Adgrb3/Oprl1/Rgs2/Adgrl4/Akap12/Rapgef4/Vipr2/Pde10a/Gpr176/Lgr5/Ramp1/Adcy8/S1pr1/Gpr37/Adgrg1/Pde2a
GO:0006816	calcium ion transport	99/2136	1.85634e-14	1.10106e-12	Hpca/Prkcb/Grin1/Slc8a1/Cacna2d1/Atp1b1/Cacna2d2/Atp2b2/Thy1/Gnao1/Cacng5/Slc24a3/Stac2/Cbarp/Cacnb4/Cacnb3/Pde4b/Cabp1/Fyn/Fkbp1b/Ubash3b/Cacna1g/Cx3cl1/Calm2/Ryr2/Nol3/Jph4/Snca/Tspan13/Cacna1a/Myo5a/Rgs4/Camk2a/Cacna1b/Cacng2/Calm1/Grin2a/Cacna1d/Cacna1i/Prkce/Atp2b4/Cacng4/Calm3/Cacng3/Camk2b/Gnai2/Asic1/Selenon/Cacnb1/Jph3/Homer2/Drd2/Tmco1/Drd1/Nalcn/Oprl1/Gp1bb/Anxa6/Cacna1h/Asph/Itpr1/Gri…
GO:0021953	central nervous system neuron differentiation	64/2136	2.10762e-14	1.23522e-12	Adarb1/Scn1b/Atp2b2/Pax6/Cend1/Spock1/Pou4f1/Lingo1/Chd5/Zmiz1/Elavl4/Sptbn4/Faim2/Nhlh2/Nrxn1/B4galt6/Cacna1a/Epha4/Tfap2a/Bhlhe22/Slc4a10/Dclk2/Zeb2/Drd2/Ephb2/Nova2/Id4/Drd1/Rac1/Ephb1/Lmo4/Kndc1/Shh/Cbln1/Shank3/Lhx4/Rac3/Ndnf/Slit2/Sox4/Tfap2c/Cntn2/Ephb6/Dcc/Chrnb2/Cdh11/Sox2/Nrp2/Isl1/Nfix/Dclk1/Nr4a2/B4galt5/Ntrk2/Nfib/Sox5/Plxna4/Ephb3/Ophn1/Smo/Tulp3/Tox/Grid2/Fezf2
GO:0001568	blood vessel development	160/2136	4.42587e-14	2.56336e-12	Prkcb/Nrxn3/Sema6a/Pax6/Mmp9/Tfap2b/Thy1/Robo2/Dab2ip/Zmiz1/Cx3cl1/Nrxn1/Scg2/Emc10/Rhob/Adgrb1/Flt1/Atp2b4/Adgrb2/Sema4a/Myh10/Hpgd/Fgf1/Fbxw7/Efnb2/Ppp1r16b/Tafa5/Sema5a/Anxa2/Thsd7a/Zfpm2/Parva/Efna3/Map2k1/Jup/Tbx3/Vav3/Ephb2/Abcc8/Hdac7/Adam15/Adgrb3/Ptprm/Plk2/Ephb1/Tcf4/Robo1/Vegfb/Cd34/Shh/Ndnf/Slit2/Sox4/Tspan12/Shb/Spred1/Fn1/Zfp36l1/Rin2/Hey1/Pdgfra/Ldlr/Lrp1/Col4a2/Gpld1/Cul7/Sema3e/C…
GO:1903522	regulation of blood circulation	68/2136	6.04147e-14	3.45839e-12	Scn1b/Scn2b/Slc8a1/Cacna2d1/Atp1b1/Cacna2d2/Gnao1/Pde4b/Rbfox2/Fkbp1b/Sptbn4/Cacna1g/Cx3cl1/Calm2/Ryr2/Kcnn2/Rgs4/Cacna1b/Thra/Scn3b/Calm1/Kcnh2/Adora1/Kcna5/Fgf13/Tmem65/Asic2/Cacna1d/Atp2b4/Calm3/Tac1/Kcnd3/Map2k1/Drd2/Tpm1/Jup/App/Drd1/Cacna1h/Mgll/Akap6/Slc4a3/Hcn4/Bves/Stc1/Rgs2/Sri/Tgfb2/Mmp2/Hbegf/Isl1/Pde5a/Tacr3/Nos3/Ccn2/Gjc1/Irx5/Abcc9/Ace/Fxyd1/Pdgfb/P2rx4/Cacna1c/Cav1/Arhgap42/Atp1a2…
GO:0051272	positive regulation of cellular component movement	139/2136	7.63294e-14	4.31919e-12	Grin1/Stmn1/Tac2/Sema6a/Slc8a1/Fez1/Pax6/Mmp9/Cxcl14/Thy1/Pak3/Dab2ip/Trim32/Sema4g/Reln/Cx3cl1/Dmtn/Ripor2/Carmil2/Emc10/Myo5a/Caly/Sema6b/Rhob/Pak1/Epha4/Flt1/Prkce/Src/Tfap2a/Mgat5/Sema4a/Fgf1/Gnai2/Trim46/Sema5a/Tiam1/Tac1/Ret/Nsmf/Map2k1/Shtn1/Ephb2/App/Drd1/Hdac7/Plk2/Rac1/Kitl/Vegfb/Cacna1h/Stat5b/Shh/Cd99l2/Il34/Fn1/Rin2/Pdgfra/Smad3/Lrp1/Gpld1/Sema5b/Myadm/Sema3e/Cdh13/Cavin1/Tgfb2/Egfr/…
GO:0055074	calcium ion homeostasis	99/2136	1.09893e-13	6.14774e-12	Prkcb/Sv2a/Grin1/Slc8a1/Cacna2d1/Calb2/Atp1b1/Camk2n1/Gng3/Atp2b2/Tfap2b/Thy1/Slc24a3/Cacnb4/Cacnb3/Fyn/Fkbp1b/Ubash3b/Cacna1g/Cx3cl1/Calm2/Ryr2/Nol3/Snca/Cacna1a/Myo5a/Cacna1b/Gnas/Calm1/Grm1/Kcna5/Grin2a/Grik2/Cacna1d/Cacna1i/Prkce/Atp2b4/Calm3/Tmtc2/Adcy5/Tmem178/Selenon/Cib2/Tac1/Crhr1/Kctd17/Hrh3/Jph3/Drd2/Tmco1/Adcyap1/Kcnk3/App/Drd1/Oprl1/Cav2/Gp1bb/Anxa6/Asph/Itpr1/Grin2b/Cd24a/Akap6/Slc2…
GO:0040017	positive regulation of locomotion	137/2136	1.71887e-13	9.50786e-12	Grin1/Tac2/Sema6a/Slc8a1/Pax6/Mmp9/Cxcl14/Thy1/Pak3/Dab2ip/Trim32/Sema4g/Reln/Cx3cl1/Dmtn/Ripor2/Scg2/Carmil2/Emc10/Myo5a/Sema6b/Rhob/Pak1/Epha4/Flt1/Prkce/Src/Tfap2a/Mgat5/Sema4a/Fgf1/Gnai2/Sema5a/Tiam1/Tac1/Ret/Nsmf/Map2k1/Shtn1/Ephb2/App/Drd1/Hdac7/Plk2/Dscam/Rac1/Kitl/Vegfb/Shh/Slit2/Cd99l2/Il34/Fn1/Rin2/Bves/Pdgfra/Smad3/Lrp1/Gpld1/Sema5b/Myadm/Sema3e/Cdh13/Cavin1/Tgfb2/Egfr/Coro1a/Pdgfd/Rar…
GO:0099601	regulation of neurotransmitter receptor activity	35/2136	2.54358e-13	1.39134e-11	Dlgap3/Rasgrf1/Dlgap1/Cacng5/Nptxr/Shisa8/Rph3a/Reln/Dapk1/Nrxn1/Cnih2/Cacng2/Slc6a9/Nptx2/Neto2/Shank1/Grin2a/Mapk8ip2/Nlgn3/Nptx1/Cacng4/Src/Cacng3/Ephb2/App/Nlgn1/Begain/Shank3/Shisa7/Crhbp/Shisa9/Neto1/Chrna4/Gsg1l/Shisa6
GO:0007613	memory	56/2136	2.80616e-13	1.5181e-11	Slc6a1/Mapt/Grin1/Map1a/Camk2n1/Syt4/Syt11/Reln/Brinp1/Pja2/Scn2a/Rcan2/Snap25/Shank1/Fgf13/Grin2a/Gabrb3/Plcb1/Cnr1/Tafa2/Asic1/Chst10/Tac1/Crhr1/Hrh3/Jph3/Cux2/Drd2/Abcc8/App/Drd1/Grm7/Plk2/Shank3/Grin2b/Slc24a2/Idua/Ldlr/Chrnb2/Shisa7/Shank2/Gria1/Sorcs3/Bdnf/Cck/Pde5a/Ptn/Kalrn/Neto1/Nrg1/Adcy8/Itga3/Ntrk2/Igf1/Calb1/Ccnd2
GO:0060560	developmental growth involved in morphogenesis	87/2136	2.95812e-13	1.58291e-11	Mapt/Cpne6/Nrn1/Ndn/Sema6a/Dpysl2/Dbn1/Rims1/Aatk/Syt4/Cyfip2/Cdk5r1/Sema4g/Impact/L1cam/Olfm1/Sema6b/Pou4f2/Limk1/Pak1/Cpne5/Fgf13/Nlgn3/Lzts2/Sema4a/Auts2/Fgf1/Trim46/Sema5a/Barhl2/Syt3/Bcan/Zeb2/Tnr/Shtn1/App/Ttl/Dscam/Robo1/Cobl/Mgll/Shh/Slit2/Bcl11a/Omg/Mt3/Plxna1/Islr2/Tfap2c/Syt2/Lhx2/Wasf1/Flrt3/Fn1/Lrp1/Sema5b/Rnd2/Sema3e/Tbx2/Rtn4r/Nrp2/Bdnf/Lamb2/Dclk1/Nrg1/Ddr1/Cdh4/Notch1/Cpne9/Tgfbr…
GO:0007269	neurotransmitter secretion	66/2136	3.64803e-13	1.91056e-11	Cplx1/Stx1b/Syn1/Prkcb/Nrxn3/Nrn1/Sv2a/Nrxn2/Ncs1/Chrna6/Cplx2/Sncg/Syt7/Rims1/Apba1/Syt4/Cacnb4/Snap47/Vamp1/Syt5/Sptbn2/Rph3a/Rims3/Nrxn1/Snca/Cacna1a/Pfn2/Glra3/Cadps/Kcnc4/Camk2a/Cacna1b/Ica1/Rab3a/Slc6a9/Htr1b/Pak1/Snap25/Rims4/Pclo/Syt6/Prkce/Chrnb3/Apba2/Asic1/Syn2/Grm4/Drd2/Drd1/Dtnbp1/Grm7/Nlgn1/Syt2/Lin7a/Slc4a8/Chrna3/Chrnb2/Stx1a/Baiap3/Erc1/Syt9/Kcnh1/Chrna4/Ntrk2/Sphk1/Syt12
GO:0099643	signal release from synapse	66/2136	3.64803e-13	1.91056e-11	Cplx1/Stx1b/Syn1/Prkcb/Nrxn3/Nrn1/Sv2a/Nrxn2/Ncs1/Chrna6/Cplx2/Sncg/Syt7/Rims1/Apba1/Syt4/Cacnb4/Snap47/Vamp1/Syt5/Sptbn2/Rph3a/Rims3/Nrxn1/Snca/Cacna1a/Pfn2/Glra3/Cadps/Kcnc4/Camk2a/Cacna1b/Ica1/Rab3a/Slc6a9/Htr1b/Pak1/Snap25/Rims4/Pclo/Syt6/Prkce/Chrnb3/Apba2/Asic1/Syn2/Grm4/Drd2/Drd1/Dtnbp1/Grm7/Nlgn1/Syt2/Lin7a/Slc4a8/Chrna3/Chrnb2/Stx1a/Baiap3/Erc1/Syt9/Kcnh1/Chrna4/Ntrk2/Sphk1/Syt12
GO:0006874	cellular calcium ion homeostasis	95/2136	3.75887e-13	1.94789e-11	Prkcb/Sv2a/Grin1/Slc8a1/Cacna2d1/Calb2/Atp1b1/Gng3/Atp2b2/Thy1/Slc24a3/Cacnb4/Cacnb3/Fyn/Fkbp1b/Ubash3b/Cacna1g/Cx3cl1/Calm2/Ryr2/Nol3/Snca/Cacna1a/Myo5a/Cacna1b/Calm1/Grm1/Kcna5/Grin2a/Grik2/Cacna1d/Cacna1i/Prkce/Atp2b4/Calm3/Adcy5/Tmem178/Selenon/Cib2/Tac1/Crhr1/Kctd17/Hrh3/Jph3/Drd2/Tmco1/Adcyap1/Kcnk3/App/Drd1/Oprl1/Cav2/Gp1bb/Anxa6/Asph/Itpr1/Grin2b/Cd24a/Akap6/Slc24a2/Bok/Pdgfra/Stc1/Smad3/…
GO:0099003	vesicle-mediated transport in synapse	85/2136	3.99037e-13	2.04631e-11	Cplx1/Hpca/Stx1b/Syn1/Nsg1/Prkcb/Nrxn3/Prkar1b/Slc32a1/Nrn1/Sv2a/Ncs1/Chrna6/Cplx2/Sncg/Syt7/Rims1/Apba1/Syt4/Cdk5r1/Syt11/Cacnb4/Snap47/Vamp1/Syt5/Slc17a6/Sptbn2/Rims3/Nrxn1/Snca/Cacna1a/Pfn2/Glra3/Cadps/Caly/Camk2a/Mapk10/Rab3a/Htr1b/Slc18a3/Pls3/Snap25/Rims4/Pclo/Nlgn3/Syt6/Prkce/Btbd8/Chrnb3/Efnb2/Apba2/Slc10a4/Syn2/Grm4/Dgkq/Drd2/Drd1/Dtnbp1/Grm7/Dnm3/Nlgn1/Grip1/Slc17a8/Pcdh17/Grip2/Syt2/Cd…
GO:0007169	transmembrane receptor protein tyrosine kinase signaling pathway	138/2136	5.19537e-13	2.63678e-11	Prkcb/Ndrg4/Stmn1/Ndn/Sema6a/Mmp9/Anks1b/Cyfip2/Cdk5r1/Dusp3/Dab2ip/Fyn/Ubash3b/Gfra4/Chn1/Nrxn1/Snca/Dok5/Marcks/Gfra1/Pak1/Adora1/Epha5/Epha4/Cadm4/Plcb1/Epha8/Bex1/Flt1/Ptprf/Src/Tfap2a/Fgf1/Fbxw7/Efnb2/Gnai2/Tiam1/Schip1/Pid1/Ret/Efna3/Ephb2/Flrt2/Dok6/Sorl1/Rac1/Cav2/Tnk2/Ephb1/Tcf4/Robo1/Igfbp2/Vegfb/Stat5b/Sipa1l1/Arid5b/Mt3/Shc2/Tspan12/Grb14/Ngef/Wasf1/Ptprt/Flrt3/Nck2/Ephb6/Fam20c/Ccdc8…
GO:0019233	sensory perception of pain	44/2136	5.30204e-13	2.66346e-11	Prkar1b/Grin1/Ndn/Dlg2/Scn1a/Kcna2/Cacnb3/Fyn/Phf24/Cacna1a/Kcnip3/Kcnc4/Cacna1b/Adora1/Grm1/Uchl1/Grin2a/Scn3a/Vip/Cnr1/Mmp24/Kcnd2/Tac1/Kcnj10/Adcyap1/Oprl1/Ephb1/Cacna1h/Mgll/Grin2b/Chrnb2/Il33/Retreg1/Cck/Chrna4/Ntrk1/Lxn/Ace/Cxcl12/Ngfr/P2rx4/Fabp5/F2r/Penk
GO:0099565	chemical synaptic transmission, postsynaptic	46/2136	6.42363e-13	3.1943e-11	Stx1b/Celf4/Prkar1b/Grin1/Dbn1/Rims1/Anks1b/Cntnap2/Cacnb3/Reln/Cx3cl1/Nrxn1/Snca/Rgs4/Adora1/Shank1/Grin2a/Pclo/Gabrb3/Grik2/Mapk8ip2/Mpp2/Nlgn3/Abat/Insyn1/Igsf9b/Cux2/Tmem25/App/Nlgn1/Baiap2/Grip2/Begain/Cbln1/Shank3/Grin2b/Chrna3/Stx1a/Bdnf/Slc29a1/Neto1/Chrna4/Insyn2a/Ngfr/P2rx4/Grid2
GO:0050770	regulation of axonogenesis	68/2136	6.54422e-13	3.22172e-11	Mapt/Nefl/Grin1/Sema6a/Dbn1/Thy1/Aatk/Pak3/Cdk5r1/Robo2/Sema4g/L1cam/Chn1/Cacna1a/Sema6b/Pou4f2/Limk1/Pak1/Nefm/Epha4/Fgf13/Dab1/Sema4a/Trim46/Sema5a/Tiam1/Ache/Ret/Zeb2/Tnr/Map2k1/Shtn1/Ephb2/Dscam/Robo1/Map6/Sipa1l1/Plxnc1/Slit2/Bcl11a/Omg/Mt3/Plxna1/Islr2/Lrrc4c/Cntn2/Fn1/Slitrk1/Amigo1/Lrp1/Sema5b/Rnd2/Sema3e/Rtn4r/Bdnf/Nrg1/Cdh4/Ust/Ntrk3/Sema4f/Ntrk2/Plxna4/Ephb3/Sema6d/Cxcl12/Epha7/Efna1/M…
GO:0008016	regulation of heart contraction	57/2136	6.85461e-13	3.34111e-11	Scn1b/Scn2b/Slc8a1/Cacna2d1/Atp1b1/Cacna2d2/Gnao1/Pde4b/Rbfox2/Fkbp1b/Sptbn4/Cacna1g/Calm2/Ryr2/Kcnn2/Rgs4/Cacna1b/Thra/Scn3b/Calm1/Kcnh2/Adora1/Kcna5/Fgf13/Tmem65/Cacna1d/Atp2b4/Calm3/Tac1/Kcnd3/Drd2/Tpm1/Jup/Cacna1h/Akap6/Slc4a3/Hcn4/Bves/Stc1/Rgs2/Sri/Tgfb2/Hbegf/Isl1/Pde5a/Tacr3/Nos3/Ccn2/Gjc1/Irx5/Abcc9/Fxyd1/P2rx4/Cacna1c/Cav1/Atp1a2/Agt
GO:0001525	angiogenesis	122/2136	7.06908e-13	3.41187e-11	Prkcb/Nrxn3/Sema6a/Mmp9/Thy1/Dab2ip/Cx3cl1/Nrxn1/Scg2/Emc10/Rhob/Adgrb1/Flt1/Atp2b4/Adgrb2/Sema4a/Fgf1/Fbxw7/Efnb2/Ppp1r16b/Tafa5/Sema5a/Anxa2/Thsd7a/Parva/Efna3/Jup/Vav3/Ephb2/Abcc8/Hdac7/Adam15/Adgrb3/Ptprm/Plk2/Ephb1/Tcf4/Robo1/Vegfb/Cd34/Shh/Ndnf/Slit2/Tspan12/Shb/Spred1/Fn1/Pdgfra/Col4a2/Gpld1/Sema3e/Cdh13/Klf4/Tgfb2/Amotl1/Nrp2/Ddah1/Plxdc1/Mmp2/Hbegf/Isl1/Nos3/Ptn/Card10/Ptprb/Reck/Emp2/Tg…
GO:0035725	sodium ion transmembrane transport	49/2136	7.51897e-13	3.59377e-11	Slc6a1/Slc6a17/Fxyd7/Scn1b/Scn2b/Slc8a1/Atp1b1/Fgf12/Slc24a3/Scn1a/Ywhah/Ank3/Fgf11/Scn2a/Hecw1/Scn3b/Kcnk1/Slc6a9/Fxyd6/Neto2/Hcn3/Fgf13/Plcb1/Asic2/Scn3a/Atp2b4/Asic1/Slc6a11/Wnk2/Atp1b3/Nalcn/Slc6a5/Hcn2/Hcn4/Hecw2/Slc24a2/Fgf14/Slc4a8/Pkd2/Glrx/Slc6a15/Neto1/Scn7a/Wnk3/Fxyd5/Fxyd1/Slc4a4/Atp1a2/Slc8b1
GO:0051924	regulation of calcium ion transport	72/2136	8.66423e-13	4.10135e-11	Hpca/Grin1/Slc8a1/Cacna2d1/Atp1b1/Atp2b2/Thy1/Gnao1/Stac2/Cbarp/Cacnb4/Cacnb3/Pde4b/Cabp1/Fyn/Fkbp1b/Ubash3b/Cacna1g/Cx3cl1/Calm2/Ryr2/Nol3/Jph4/Snca/Tspan13/Cacna1a/Myo5a/Rgs4/Camk2a/Cacna1b/Calm1/Cacna1d/Prkce/Calm3/Gnai2/Selenon/Cacnb1/Jph3/Homer2/Drd2/Drd1/Oprl1/Asph/Itpr1/Akap6/Fgf14/Stc1/Sri/Pkd2/Tgfb2/Coro1a/Gsto1/Hspa2/Nos3/Pdgfrb/Wnk3/Sestd1/Igf1/Ace/Tgfb1/Pdgfb/Cxcl12/P2rx4/Cacna1c/Cav1…
GO:0007204	positive regulation of cytosolic calcium ion concentration	65/2136	8.85328e-13	4.15092e-11	Grin1/Slc8a1/Cacna2d1/Gng3/Thy1/Cacnb3/Fyn/Fkbp1b/Ubash3b/Cacna1g/Cx3cl1/Calm2/Ryr2/Nol3/Snca/Cacna1a/Myo5a/Cacna1b/Calm1/Grm1/Grin2a/Cacna1d/Cacna1i/Prkce/Calm3/Adcy5/Selenon/Cib2/Tac1/Crhr1/Hrh3/Jph3/Drd2/Adcyap1/Drd1/Oprl1/Gp1bb/Asph/Itpr1/Grin2b/Cd24a/Akap6/Slc24a2/Pdgfra/Lrp1/Sri/Pkd2/Tgfb2/Coro1a/Gsto1/Adcy8/S1pr1/Tgfb1/P2rx4/Cacna1c/Cav1/Ryr3/Slc8b1/Agt/Kdr/Gstm7/F2r/Synpo/Ackr3/Cd36
GO:2000147	positive regulation of cell motility	132/2136	1.27946e-12	5.94223e-11	Grin1/Tac2/Sema6a/Slc8a1/Pax6/Mmp9/Cxcl14/Thy1/Pak3/Dab2ip/Trim32/Sema4g/Reln/Cx3cl1/Dmtn/Ripor2/Carmil2/Emc10/Myo5a/Sema6b/Rhob/Pak1/Epha4/Flt1/Prkce/Src/Tfap2a/Mgat5/Sema4a/Fgf1/Gnai2/Sema5a/Tiam1/Tac1/Ret/Nsmf/Map2k1/Shtn1/Ephb2/App/Drd1/Hdac7/Plk2/Rac1/Kitl/Vegfb/Shh/Cd99l2/Il34/Fn1/Rin2/Pdgfra/Smad3/Lrp1/Gpld1/Sema5b/Myadm/Sema3e/Cdh13/Cavin1/Tgfb2/Egfr/Coro1a/Pdgfd/Rarres2/Amotl1/Ptprj/Rhoc…
GO:0048813	dendrite morphogenesis	70/2136	1.58163e-12	7.27699e-11	Grin1/Dbn1/Sult4a1/Cntnap2/Tnik/Pak3/Cdk5r1/Arhgap44/Ctnnd2/Rbfox2/Ywhah/Fyn/Elavl4/Reln/Srcin1/Cacna1a/Hecw1/Marcks/Camk2a/Epha5/Shank1/Epha4/Tanc2/Mapk8ip2/Nlgn3/Ptprf/Camk2b/Ctnna2/Ache/Ptprd/Nsmf/Cux2/Numbl/Ephb2/Dtnbp1/Stau2/Dnm3/Nlgn1/Adgrb3/Baiap2/Grip1/Dscam/Rac1/Ephb1/Robo1/Map6/Lrp8/Kndc1/Sipa1l1/Shank3/Slitrk5/Ngef/Hecw2/Bhlhb9/Chrna3/Chrnb2/Cul7/Celsr2/Dclk1/Ptn/Kalrn/Klf7/Dact1/Tet1/…
GO:0045055	regulated exocytosis	77/2136	1.75795e-12	8.0133e-11	Cplx1/Stx1b/Prkcb/Nrxn3/Nrn1/Sv2a/Ncs1/Chrna6/Syt13/Cplx2/Syt7/Rims1/Apba1/Syt4/Cbarp/Syt11/Cacnb4/Snap47/Vamp1/Syt5/Sptbn2/Cacna1g/Rims3/Snca/Dmtn/Cacna1a/Pfn2/Glra3/Cadps/Rab15/Camk2a/Rab3a/Abr/Htr1b/Snap25/Rims4/Pclo/Cacna1i/Syt6/Prkce/Chrnb3/Gnai2/Apba2/Syt3/Crhr1/Syn2/Grm4/Drd2/Drd1/Dtnbp1/Grm7/Nlgn1/Rasgrp1/Cacna1h/Syt2/Slc4a8/Chrna3/Rab11fip5/Chrnb2/Stx1a/Crhbp/Baiap3/Coro1a/Erc1/Syt9/Kcnh…
GO:0030335	positive regulation of cell migration	129/2136	1.80014e-12	8.13036e-11	Grin1/Sema6a/Slc8a1/Pax6/Mmp9/Cxcl14/Thy1/Pak3/Dab2ip/Trim32/Sema4g/Reln/Cx3cl1/Dmtn/Ripor2/Carmil2/Emc10/Myo5a/Sema6b/Rhob/Pak1/Epha4/Flt1/Prkce/Src/Tfap2a/Mgat5/Sema4a/Fgf1/Gnai2/Sema5a/Tiam1/Tac1/Ret/Nsmf/Map2k1/Shtn1/Ephb2/App/Drd1/Hdac7/Plk2/Rac1/Kitl/Vegfb/Shh/Cd99l2/Il34/Fn1/Rin2/Pdgfra/Smad3/Lrp1/Gpld1/Sema5b/Myadm/Sema3e/Cdh13/Tgfb2/Egfr/Coro1a/Pdgfd/Rarres2/Amotl1/Ptprj/Rhoc/Mmp2/Akap12…
GO:0042063	gliogenesis	93/2136	2.14788e-12	9.55662e-11	Grin1/Ndn/Dner/Hdac11/Tppp/Adam22/Pax6/Cntnap2/Cntn1/Cdk5r1/Lingo1/Miat/Dab2ip/Zmiz1/Reln/Cntnap1/Cx3cl1/B4galt6/Dtx1/Bmerb1/Gap43/Epha4/Nlgn3/Dab1/Flt1/Mmp24/Neurod4/Map2k1/Rnf112/Kcnj10/Adcyap1/Id4/Abcc8/App/Drd1/Tenm4/Lrp8/Shh/Shank3/Sox4/Omg/Mt3/Cntn2/Il34/Fn1/Ldlr/Lrp1/Sox6/Dusp10/Pmp22/Tspan2/Zfp488/Tgfb2/Il33/Ptprj/Cnp/Nab2/Apcdd1/Tnfrsf21/Lamb2/Plpp3/Nfix/Ptn/Nrg1/Notch1/B4galt5/Lamb1/Ntr…
GO:0048168	regulation of neuronal synaptic plasticity	37/2136	2.15475e-12	9.55662e-11	Rasgrf1/Syn1/Grin1/Rims1/Syt4/Shisa8/Ncdn/Snca/Kcnn2/Camk2a/Rab3a/Grin2a/Grik2/Camk2b/Slc4a10/Jph3/Nsmf/Drd2/Kcnj10/Ephb2/App/Rac1/Shank3/Grin2b/Vgf/Cntn2/Shisa7/Shisa9/Bdnf/Kalrn/Neto1/Cpeb1/Shisa6/Grm5/Agt/Kdr/Synpo
GO:0006814	sodium ion transport	64/2136	3.12631e-12	1.37418e-10	Slc6a1/Slc6a17/Fxyd7/Scn1b/Scn2b/Slc8a1/Atp1b1/Fgf12/Cntn1/Slc24a3/Scn1a/Slc17a6/Ywhah/Ank3/Fgf11/Sptbn4/Scn2a/Hecw1/Slc5a7/Scn3b/Gnas/Kcnk1/Slc6a9/Fxyd6/Neto2/Hcn3/Fgf13/Plcb1/Asic2/Scn3a/Atp2b4/Slc4a10/Asic1/Slc5a3/Slc10a4/Drd2/Slc6a11/Wnk2/Atp1b3/Slc17a8/Nalcn/Slc6a5/Hcn2/Maged2/Hcn4/Hecw2/Slc24a2/Fgf14/Slc4a8/Pkd2/Glrx/Nos3/Slc6a15/Neto1/Scn7a/Wnk3/Fxyd5/Slc5a5/Tgfb1/Fxyd1/P2rx4/Slc4a4/Atp1a2…
GO:0016358	dendrite development	97/2136	3.20994e-12	1.39845e-10	Grin1/Map1a/Dbn1/Sult4a1/Cntnap2/Tnik/Pak3/Cdk5r1/Arhgap44/Ctnnd2/Dab2ip/Rbfox2/Ywhah/Fyn/Elavl4/Reln/Ppp1r9b/Srcin1/Actl6b/Cacna1a/Hecw1/Fat3/Marcks/Camk2a/Pak1/Epha5/Mark1/Shank1/Epha4/Tanc2/Palm/Asap1/Mapk8ip2/Nlgn3/Dab1/Ptprf/Camk2b/Ctnna2/Ache/Ptprd/Nsmf/Cux2/Numbl/Ephb2/App/Dtnbp1/Stau2/Dnm3/Nlgn1/Adgrb3/Camk1/Plk2/Baiap2/Grip1/Dscam/Rac1/Ephb1/Robo1/Map6/Cobl/Lrp8/Kndc1/Klhl1/Sipa1l1/Shank…
GO:0031346	positive regulation of cell projection organization	121/2136	3.28993e-12	1.42073e-10	Stmn2/Mapt/Nefl/Scn1b/Grin1/Ndrg4/Dbn1/Fez1/Pcp4/Cntn1/Tnik/Pak3/Gpm6a/Rit2/Robo2/Dab2ip/Fyn/L1cam/Elavl4/Fkbp1b/Reln/Cx3cl1/Serpini1/Ripor2/Plppr5/Carmil2/Marcks/Pou4f2/Limk1/Pak1/Nckap1/Arsb/Epha4/Palm/Cnr1/Ptprf/Src/Fut9/Auts2/Tenm1/Camk2b/Dzip1/Kif3c/Sema5a/Tiam1/Espn/Ache/Ptprd/Gprc5b/Kctd17/Fscn1/Ret/Cux2/Zeb2/Map2k1/Numbl/Shtn1/Coro1c/Adcyap1/Ephb2/Stau2/Dnm3/Nlgn1/Camk1/Baiap2/Grip1/Dscam…
GO:0051968	positive regulation of synaptic transmission, glutamatergic	24/2136	3.65414e-12	1.56429e-10	Grin1/Cacng5/Reln/Nrxn1/Cacng2/Gria4/Grin2a/Nlgn3/Cacng4/Cacng3/Tshz3/Tnr/Adcyap1/Drd1/Dtnbp1/Nlgn1/Iqsec2/Shank3/Grin2b/Shank2/Ntrk2/Ntrk1/Ngfr/Glul
GO:0072507	divalent inorganic cation homeostasis	102/2136	3.76633e-12	1.59842e-10	Prkcb/Sv2a/Grin1/Slc8a1/Cacna2d1/Calb2/Atp1b1/Camk2n1/Gng3/Atp2b2/Tfap2b/Thy1/Slc24a3/Cacnb4/Cacnb3/Fyn/Ank3/Fkbp1b/Ubash3b/Cacna1g/Cx3cl1/Calm2/Ryr2/Nol3/Snca/Cacna1a/Myo5a/Cacna1b/Gnas/Calm1/Grm1/Kcna5/Grin2a/Grik2/Cacna1d/Cacna1i/Prkce/Atp2b4/Calm3/Tmtc2/Adcy5/Tmem178/Selenon/Cib2/Tac1/Crhr1/Kctd17/Hrh3/Jph3/Drd2/Tmco1/Adcyap1/Kcnk3/App/Drd1/Oprl1/Cav2/Gp1bb/Anxa6/Asph/Itpr1/Mt3/Grin2b/Cd24a/A…
GO:0019228	neuronal action potential	22/2136	4.64484e-12	1.9544e-10	Fgf12/Dpp6/Cntnap2/Scn1a/Kcna2/Ank3/Cacna1g/Scn2a/Kcnmb4/Kcnc4/Grik2/Cacna1i/Scn3a/Kcnd2/Kcnma1/Drd1/Cacna1h/Pmp22/Gria1/Rapgef4/Scn7a/P2rx4
GO:0099175	regulation of postsynapse organization	49/2136	5.67033e-12	2.36568e-10	Grin1/Dbn1/Pak3/Cdk5r1/Arhgap44/Fyn/Reln/Srcin1/Nrxn1/Marcks/Epha4/Tanc2/Nlgn3/Nptx1/Ptprf/Camk2b/Lrfn1/Tanc1/Ptprd/Cux2/Ephb2/Lrrc4b/App/Dtnbp1/Stau2/Dnm3/Nlgn1/Baiap2/Lrrtm2/Lrrtm1/Lrp8/Sipa1l1/Cbln1/Shank3/Grin2b/Ngef/Nrcam/Bhlhb9/Zfp804a/Lrfn4/Nrp2/Rapgef4/Kalrn/Ntrk3/Epha7/Srgn/Grid2/Efna1/Dgkb
GO:0035418	protein localization to synapse	42/2136	8.09304e-12	3.34807e-10	Cplx1/Stx1b/Mapt/Nsg1/Grin1/Dlg2/Nrxn2/Map1a/Dlgap1/Adam22/Kif5c/Tnik/Snap47/Nptxr/Arhgap44/Reln/Nrxn1/Camk2a/Cacng2/Mapk10/Nptx2/Snap25/Shank1/Grin2a/Pclo/Nlgn3/Asic2/Nptx1/Cacng3/Map2k1/Nlgn1/Baiap2/Grip1/Iqsec2/Lrrtm1/Grip2/Lgi1/Rapgef4/Kalrn/Rab27b/Slitrk3/Kif5a
GO:0072503	cellular divalent inorganic cation homeostasis	97/2136	9.06146e-12	3.71747e-10	Prkcb/Sv2a/Grin1/Slc8a1/Cacna2d1/Calb2/Atp1b1/Gng3/Atp2b2/Thy1/Slc24a3/Cacnb4/Cacnb3/Fyn/Fkbp1b/Ubash3b/Cacna1g/Cx3cl1/Calm2/Ryr2/Nol3/Snca/Cacna1a/Myo5a/Cacna1b/Calm1/Grm1/Kcna5/Grin2a/Grik2/Cacna1d/Cacna1i/Prkce/Atp2b4/Calm3/Adcy5/Tmem178/Selenon/Cib2/Tac1/Crhr1/Kctd17/Hrh3/Jph3/Drd2/Tmco1/Adcyap1/Kcnk3/App/Drd1/Oprl1/Cav2/Gp1bb/Anxa6/Asph/Itpr1/Mt3/Grin2b/Cd24a/Akap6/Slc24a2/Slc39a10/Bok/Pdgfr…
GO:0017157	regulation of exocytosis	71/2136	1.09572e-11	4.45803e-10	Stx1b/Prkcb/Nrxn3/Nrn1/Ncs1/Chrna6/Syt13/Syt7/Rims1/Apba1/Syt4/Cbarp/Syt11/Cacnb4/Rab3c/Syt5/Vsnl1/Lgi3/Cacna1g/Rims3/Snca/Cacna1a/Pfn2/Glra3/Cadps/Rab15/Myo5a/Rab3a/Abr/Htr1b/Rims4/Pclo/Cacna1i/Syt6/Prkce/Chrnb3/Gnai2/Apba2/Syt3/Crhr1/Grm4/Drd2/Drd1/Dtnbp1/Grm7/Nlgn1/Cacna1h/Rab33b/Syt2/Slc4a8/Chrna3/Chrnb2/Stx1a/Baiap3/Syt9/Kcnh1/Rapgef4/Glrx/Il4ra/Rab3b/Chrna4/Notch1/Rab27b/Syt12/Mical1/Gab2/R…
GO:0099560	synaptic membrane adhesion	23/2136	1.4895e-11	6.01049e-10	Sparcl1/Pcdh8/Nrxn1/Lrfn5/Ptprf/Ptprd/Igsf9b/Lrrc4b/Nlgn1/Pcdh17/Slitrk2/Lrrc4c/Flrt3/Slitrk1/Mdga2/Lrrc4/Lrfn4/Ntng1/Mdga1/Nrg1/Lrfn3/Slitrk3/Cdh9
GO:0099504	synaptic vesicle cycle	75/2136	1.59839e-11	6.39746e-10	Cplx1/Stx1b/Syn1/Prkcb/Nrxn3/Prkar1b/Slc32a1/Nrn1/Sv2a/Ncs1/Chrna6/Cplx2/Sncg/Syt7/Rims1/Apba1/Syt4/Cdk5r1/Syt11/Cacnb4/Snap47/Vamp1/Syt5/Slc17a6/Sptbn2/Rims3/Nrxn1/Snca/Cacna1a/Pfn2/Glra3/Cadps/Camk2a/Rab3a/Htr1b/Slc18a3/Pls3/Snap25/Rims4/Pclo/Nlgn3/Syt6/Prkce/Btbd8/Chrnb3/Apba2/Slc10a4/Syn2/Grm4/Dgkq/Drd2/Drd1/Dtnbp1/Grm7/Dnm3/Nlgn1/Slc17a8/Pcdh17/Syt2/Cd24a/Fgf14/Slc4a8/Chrna3/Chrnb2/Stx1a/Erc…
GO:0010720	positive regulation of cell development	98/2136	1.61551e-11	6.41382e-10	Mapt/Nefl/Dbn1/Pax6/Tnik/Pak3/Robo2/Trim32/L1cam/Reln/Cx3cl1/Dmtn/Marcks/Pou4f2/Limk1/Pak1/Smarcd3/Epha4/Bex1/Flt1/Ptprf/Camk2b/Sema5a/Tiam1/Ache/Ptprd/Ret/Cux2/Zeb2/Map2k1/Drd2/Numbl/Shtn1/Rnf112/Ephb2/Tenm4/Stau2/Baiap2/Pde3a/Dscam/Rac1/Robo1/Map6/Lrp8/Grip2/Shh/Plxnc1/Shank3/Rac3/Bcl11a/Plxna1/Islr2/Il34/Fn1/Bhlhb9/Slitrk1/Amigo1/Lrp1/Cul7/Rnd2/Myadm/Sox2/Zfp488/Il33/Bdnf/Fzd3/Pde5a/Ptn/Kalrn/…
GO:0040013	negative regulation of locomotion	85/2136	1.87513e-11	7.38502e-10	Adarb1/Ndrg4/Sema6a/Dbn1/Cygb/Tcaf1/Thy1/Dusp3/Robo2/Dab2ip/Sema4g/Olfm1/Cx3cl1/Ripor2/Pfn2/Sema6b/Ptprk/Cd200/Rhob/Abr/Bmerb1/Adora1/Epha4/Adgrb1/Plcb1/Srgap3/Atp2b4/Sema4a/Frmd5/Srgap1/Tafa5/Sema5a/Lrch1/Drd2/Coro1c/Tpm1/Jup/Abcc8/Drd1/Adam15/Ptprm/Rac1/Robo1/Shh/Slit2/Ptprt/Spred1/Tmeff2/Dach1/Prkg1/Stc1/Lrp1/Sema5b/Sema3e/Dusp10/Klf4/Il33/Ptprj/Col3a1/Ptprg/Ptn/Card10/Reck/Nbl1/Nrg1/Notch1/Se…
GO:0043410	positive regulation of MAPK cascade	105/2136	1.9525e-11	7.62868e-10	Ndrg4/Tnik/Arrb1/Rit2/Dab2ip/Npy/Cx3cl1/Nrxn1/Rell2/Pja2/Dok5/Dnajc27/Mapk8ip1/Emc10/Pak1/Cartpt/Adora1/Grm1/Epha4/Plcb1/Mapk8ip2/Epha8/Flt1/Prkce/Src/Fgf1/Tenm1/Fbxw7/Gnai2/Ret/Zeb2/Grm4/Map2k1/Drd2/Adcyap1/App/Npnt/Dok6/Necab2/Ppia/Tgfb3/Cav2/Rasgrp1/Robo1/Kitl/Vegfb/Mt3/Cd24a/Nenf/Il34/Cavin3/Pdgfra/Lrp1/Dcc/Magi3/Sox2/Tgfb2/Egfr/Map3k5/Pdgfd/Ptprj/Akap12/Irak1/Pde5a/Tgfa/Nrg1/Ccn2/Notch1/Pdgf…
GO:0001667	ameboidal-type cell migration	108/2136	2.26031e-11	8.76182e-10	Sema6a/Slc8a1/Cygb/Pax6/Mmp9/Pak3/Dab2ip/Sema4g/Dmtn/Pfn2/Emc10/Sema6b/Rhob/Pak1/Nckap1/Arsb/Adgrb1/Prkce/Atp2b4/Src/Sema4a/Fgf1/Fbxw7/Efnb2/Sema5a/Schip1/Tac1/Ret/Zeb2/Coro1c/Jup/Hdac7/Ptprm/Plk2/Rac1/Anxa6/Robo1/Kitl/Shh/Slit2/Arid5b/Spred1/Fn1/Rin2/Stc1/Gpld1/Cap1/Sema5b/Sema3e/Dusp10/Pmp22/Cdh13/Klf4/Fstl1/Tgfb2/Amotl1/Plekhg5/Nrp2/Ptprg/Akap12/Hbegf/Isl1/Cenpv/Plpp3/Nos3/Card10/Lama5/Emp2/Ef…
GO:0034767	positive regulation of ion transmembrane transport	55/2136	2.40693e-11	9.25729e-10	Kcnc1/Cacna2d1/Atp1b1/Tcaf1/Dpp6/Thy1/Kcnc2/Stac2/Cacnb4/Cacnb3/Ank3/Reln/Cx3cl1/Calm2/Ryr2/Snca/Myo5a/Cacng2/Calm1/Slc6a9/Kcnh2/Slc9a3r2/Plcb1/Nlgn3/Asic2/Cacna1d/Cacng4/Calm3/Cacng3/Wnk2/Ephb2/Abcc8/Rgs7/Drd1/Atp1b3/Kcnip2/Asph/Shank3/Akap6/Amigo1/Fgf14/Sri/Pkd2/Gsto1/Hspa2/Glrx/Kcnj11/Wnk3/Lrrc38/Fxyd1/Cacna1c/Abcb1a/Agt/Gstm7/F2r
GO:0045785	positive regulation of cell adhesion	98/2136	2.64102e-11	1.00789e-09	Dbn1/Thy1/Spock2/Rap1gap/Zmiz1/L1cam/Ank3/Npy/Cx3cl1/Dmtn/Zfhx3/Rell2/Carmil2/Ccdc88b/Epha4/Edil3/Prkce/Src/Frmd5/Efnb2/Cyth3/Ret/Magi1/Tpm1/Jup/Vav3/Npnt/Rac1/Rasgrp1/Igfbp2/Stat5b/Shh/Utrn/Rac3/Ndnf/Sox4/Cd83/Chst2/Cd24a/Shb/Fn1/Nck2/Ephb6/Rin2/Adk/Smad3/Myadm/Dusp10/Cdh13/Sox2/Tgfb2/Coro1a/Ptprj/Irak1/Hsd17b12/Vwc2/Plpp3/Ptn/Emp2/Efnb1/Il4ra/Megf10/Nrg1/Smoc1/Capn1/Tgfbr2/H2-DMa/Abi3bp/Itga3/H…
GO:0015850	organic hydroxy compound transport	58/2136	2.69029e-11	1.01879e-09	Prkcb/Chrna6/Syt13/Sncg/Syt7/Pcp4/Slc2a13/Syt4/Syt11/Kcna2/Nat8l/Syt5/Selenom/Snca/Cadps/Myo5a/Rab3a/Htr1b/Cartpt/Grm2/Vip/Syt6/Abat/Cnr1/Anxa2/Emb/Syt3/Slc5a3/Tac1/Crhr1/Slc10a4/Hrh3/Drd2/Drd1/Dtnbp1/Syt2/Ldlr/Lrp1/Chrnb2/Stx1a/Slc29a4/Abca8b/Syt9/Slco1a4/Nrg1/Rab3b/Chrna4/Pip4k2a/Stard4/Syt12/Cxcl12/Slc16a7/Agt/Ly6e/Syt15/Abcc4/Slco2b1/Cd36
GO:0019932	second-messenger-mediated signaling	66/2136	3.03418e-11	1.14025e-09	Mapt/Slc8a1/Atp1b1/Gucy1a1/Kcnc2/Adcy2/Rit2/Ncald/L1cam/Gnai1/Fkbp1b/Ppp1r9b/Calm2/Ryr2/Dmtn/Adgrl1/Gucy1b1/Gnas/Cap2/Rasd2/Epha5/Grm1/Rcan2/Samd14/Cacna1d/Atp2b4/Adgrb2/Crhr1/Npr2/Homer2/Dgkq/Adcyap1/App/Drd1/Pde3a/Tenm2/Oprl1/Tox3/Itpr1/Ndnf/Cd24a/Akap6/Neurod2/Prkg1/Pde9a/Cap1/Nfatc2/Cdh13/Egfr/Ptprj/Pde5a/Nos3/Pde10a/Nrg1/Adcy8/Ntrk2/Sphk1/Pde3b/Igf1/P2rx4/Grm5/Pde2a/Gpr61/Kdr/Ackr3/Cd36
GO:1904064	positive regulation of cation transmembrane transport	51/2136	3.24906e-11	1.21175e-09	Kcnc1/Cacna2d1/Atp1b1/Dpp6/Thy1/Kcnc2/Stac2/Cacnb4/Cacnb3/Ank3/Reln/Cx3cl1/Calm2/Ryr2/Snca/Cacng2/Calm1/Slc6a9/Kcnh2/Plcb1/Nlgn3/Asic2/Cacna1d/Cacng4/Calm3/Cacng3/Wnk2/Ephb2/Abcc8/Rgs7/Drd1/Atp1b3/Kcnip2/Asph/Shank3/Akap6/Amigo1/Fgf14/Sri/Pkd2/Gsto1/Hspa2/Glrx/Kcnj11/Wnk3/Lrrc38/Fxyd1/Cacna1c/Agt/Gstm7/F2r
GO:0006887	exocytosis	99/2136	3.58057e-11	1.32197e-09	Cplx1/Stx1b/Prkcb/Nrxn3/Nrn1/Sv2a/Ncs1/Chrna6/Syt13/Cplx2/Syt7/Rims1/Apba1/Syt4/Cbarp/Syt11/Cacnb4/Rab3c/Snap47/Vamp1/Syt5/Sptbn2/Vsnl1/Lgi3/Cacna1g/Rims3/Srcin1/Nrxn1/Snca/Dmtn/Scrn1/Cacna1a/Pfn2/Glra3/Cadps/Rab15/Myo5a/Camk2a/Stxbp6/Rab3a/Abr/Htr1b/Pak1/Snap25/Rims4/Pclo/Cacna1i/Syt6/Prkce/Trarg1/Myh10/Chrnb3/Gnai2/Apba2/Syt3/Crhr1/Syn2/Grm4/Drd2/Drd1/Dtnbp1/Grm7/Nlgn1/Rasgrp1/Cacna1h/Rab33b/Sy…
GO:1903305	regulation of regulated secretory pathway	55/2136	3.59829e-11	1.32197e-09	Prkcb/Nrxn3/Nrn1/Ncs1/Chrna6/Syt13/Syt7/Rims1/Apba1/Syt4/Cbarp/Syt11/Cacnb4/Syt5/Cacna1g/Rims3/Cacna1a/Pfn2/Glra3/Cadps/Rab15/Rab3a/Abr/Htr1b/Rims4/Cacna1i/Syt6/Prkce/Chrnb3/Gnai2/Apba2/Syt3/Crhr1/Grm4/Drd2/Drd1/Dtnbp1/Grm7/Nlgn1/Cacna1h/Syt2/Slc4a8/Chrna3/Chrnb2/Stx1a/Baiap3/Syt9/Kcnh1/Il4ra/Chrna4/Notch1/Syt12/Mical1/Gab2/Syt15
GO:0031589	cell-substrate adhesion	94/2136	4.1967e-11	1.5304e-09	Dbn1/Thy1/Spock1/Spock2/Dusp3/L1cam/Npy/Srcin1/Dmtn/Rell2/Marcks/Ptprk/Edil3/Prkce/Src/Zyx/Tiam1/Parva/Bcan/Coro1c/Jup/Bcam/Ajap1/Npnt/Adam15/Rac1/Ephb1/Epdr1/Cd34/Utrn/Rac3/Ndnf/Cntn2/Fn1/Tmeff2/Rin2/Bves/Smad3/Lrp1/Myadm/Sema3e/Cdh13/Coro1a/Ptprj/Ntng1/Col3a1/Hsd17b12/Vwc2/Lamb2/Ptn/Lama5/Emp2/Ddr1/Ccn2/Notch1/Smoc1/Lamb1/Pecam1/Peak1/Abi3bp/Itga3/Postn/Col16a1/Tek/Ephb3/Antxr1/Spry4/S100a10/It…
GO:0009611	response to wounding	104/2136	4.67153e-11	1.69103e-09	Nefl/Syt7/Syt11/Nefh/Fkbp1b/Ubash3b/Cx3cl1/Nol3/Dmtn/Carmil2/Gnas/Rab3a/Pak1/Gap43/Epha4/Grin2a/Cadm4/Bex1/Prkce/Abat/Ptprf/Myh10/Fgf1/Tafa5/Anxa2/Tnr/Map2k1/Tpm1/Ajap1/Ephb2/Abcc8/Dtnbp1/Slc1a3/Ppia/Gp1bb/Anxa6/Vegfb/Cd34/Shh/Ndnf/Omg/Cd24a/Inpp5f/Flrt3/Fn1/Tmeff2/Zfp36l1/Prkg1/Pdgfra/Smad3/Lrp1/Klf4/Tgfb2/Rtn4r/Ptprj/Col3a1/Fkbp10/Mmp2/Hbegf/Lamb2/Plpp3/Ptn/Nrg1/Ddr1/Cd151/Pecam1/Anxa5/Ntrk3/En…
GO:0050769	positive regulation of neurogenesis	82/2136	5.37141e-11	1.92199e-09	Mapt/Nefl/Dbn1/Pax6/Tnik/Pak3/Robo2/Trim32/L1cam/Reln/Cx3cl1/Marcks/Pou4f2/Limk1/Pak1/Smarcd3/Epha4/Bex1/Flt1/Ptprf/Camk2b/Sema5a/Tiam1/Ache/Ptprd/Cux2/Zeb2/Map2k1/Drd2/Numbl/Shtn1/Rnf112/Ephb2/Tenm4/Stau2/Baiap2/Dscam/Robo1/Map6/Lrp8/Shh/Plxnc1/Shank3/Bcl11a/Plxna1/Islr2/Il34/Fn1/Bhlhb9/Slitrk1/Amigo1/Lrp1/Cul7/Rnd2/Sox2/Zfp488/Il33/Bdnf/Fzd3/Ptn/Kalrn/Nrg1/Cdh4/Notch1/Ntrk3/Tle6/Ntrk2/Prkch/Sox…
GO:0099054	presynapse assembly	28/2136	5.4267e-11	1.92199e-09	Nrxn1/Snca/Lrfn5/Cbln2/Pclo/Nlgn3/Efnb2/Ptprd/Lrrc4b/App/Nlgn1/Pcdh17/Lrrtm1/Slitrk2/Cbln1/Lrrtm3/Slitrk5/Slitrk1/Mdga2/Lrfn4/Slitrk6/Fzd1/Mdga1/Efnb1/Ntrk3/Lrfn3/Slitrk3/Grid2
GO:0099084	postsynaptic specialization organization	28/2136	5.4267e-11	1.92199e-09	Nrxn2/Dbn1/Cntnap2/Nptxr/Dgkz/Reln/Cntnap1/Nrxn1/Arhgef9/Gap43/Nlgn3/Nptx1/Lrfn1/Ptprd/Lrrc4b/Nlgn1/Lrrtm2/Lrrtm1/Sipa1l1/Cbln1/Shank3/Shank2/Lrrc4/Lrfn4/Ntrk3/Slitrk3/Ophn1/Grid2
GO:0046928	regulation of neurotransmitter secretion	45/2136	6.70302e-11	2.35707e-09	Cplx1/Stx1b/Prkcb/Nrxn3/Nrn1/Ncs1/Chrna6/Cplx2/Sncg/Rims1/Apba1/Syt4/Cacnb4/Rims3/Snca/Cacna1a/Pfn2/Glra3/Kcnc4/Camk2a/Cacna1b/Ica1/Rab3a/Htr1b/Rims4/Prkce/Chrnb3/Apba2/Asic1/Grm4/Drd2/Drd1/Dtnbp1/Grm7/Nlgn1/Slc4a8/Chrna3/Chrnb2/Stx1a/Baiap3/Kcnh1/Chrna4/Ntrk2/Sphk1/Syt12
GO:0098698	postsynaptic specialization assembly	21/2136	7.33176e-11	2.55988e-09	Nrxn2/Nptxr/Reln/Nrxn1/Arhgef9/Gap43/Nlgn3/Nptx1/Lrfn1/Ptprd/Lrrc4b/Nlgn1/Lrrtm2/Lrrtm1/Sipa1l1/Cbln1/Shank3/Lrfn4/Ntrk3/Slitrk3/Grid2
GO:0070588	calcium ion transmembrane transport	70/2136	8.60646e-11	2.98378e-09	Hpca/Grin1/Slc8a1/Cacna2d1/Atp1b1/Atp2b2/Thy1/Slc24a3/Stac2/Cbarp/Cacnb4/Cacnb3/Pde4b/Cabp1/Fyn/Fkbp1b/Ubash3b/Cacna1g/Cx3cl1/Calm2/Ryr2/Nol3/Snca/Tspan13/Cacna1a/Myo5a/Cacna1b/Cacng2/Calm1/Grin2a/Cacna1d/Prkce/Atp2b4/Cacng4/Calm3/Cacng3/Asic1/Selenon/Cacnb1/Jph3/Drd2/Tmco1/Drd1/Nalcn/Oprl1/Gp1bb/Asph/Itpr1/Grin2b/Akap6/Slc24a2/Fgf14/Sri/Pkd2/Tgfb2/Coro1a/Gsto1/Hspa2/Sestd1/Tgfb1/P2rx4/Cacna1c/Ry…
GO:0051588	regulation of neurotransmitter transport	48/2136	9.29382e-11	3.19954e-09	Cplx1/Stx1b/Prkcb/Nrxn3/Nrn1/Ncs1/Chrna6/Cplx2/Sncg/Rims1/Apba1/Syt4/Cacnb4/Nat8l/Rims3/Snca/Cacna1a/Pfn2/Glra3/Kcnc4/Camk2a/Cacna1b/Ica1/Rab3a/Htr1b/Rims4/Prkce/Chrnb3/Apba2/Asic1/Slc10a4/Grm4/Drd2/Drd1/Dtnbp1/Grm7/Nlgn1/Slc4a8/Chrna3/Chrnb2/Stx1a/Baiap3/Kcnh1/Rab3b/Chrna4/Ntrk2/Sphk1/Syt12
GO:0051899	membrane depolarization	37/2136	9.46576e-11	3.23611e-09	Scn1b/Scn2b/Cacna2d1/Chrna6/Fgf12/Scn1a/Mllt11/Ywhah/Ank3/Cacna1g/Fhl1/Cacna1a/Scn2a/Cacng2/Scn3b/Kcnh2/Hcn3/Cacna1d/Cacna1i/Scn3a/Src/Shtn1/Cacna1h/Hcn2/Hcn4/Bok/Chrna3/Chrnb2/Cck/Chrna4/Scn7a/Ngfr/P2rx4/Cacna1c/Cav1/Kdr/Dcn
GO:0007189	adenylate cyclase-activating G protein-coupled receptor signaling pathway	34/2136	1.23673e-10	4.19891e-09	Adcy2/Rit2/Pde4b/Pde4a/Aplp1/Adgrl1/Gnas/Adgrb1/Vip/Atp2b4/Cnr1/Adgrb2/Gnai2/Adcy3/Gnal/Adcy5/Adgrl2/Gpr26/Crhr1/Adgrl3/Drd2/Adcyap1/App/Drd1/Adgrb3/Oprl1/Adgrl4/Rapgef4/Pde10a/Lgr5/Ramp1/Adcy8/S1pr1/Adgrg1
GO:0050805	negative regulation of synaptic transmission	35/2136	1.40209e-10	4.72774e-09	Slc6a1/Mapt/Celf4/Cntnap2/Syt4/Gnai1/Sorcs2/Myo5a/Htr1b/Adora1/Grik2/Nlgn3/Gnai2/Gnal/Asic1/Tmem25/Tnr/Drd2/App/Drd1/Stau2/Plk2/Iqsec2/Pcdh17/Mgll/Cbln1/Shank3/Slc24a2/Shank2/Gria1/Sorcs3/Bdnf/Rapgef4/Adcy8/Grid2
GO:0097120	receptor localization to synapse	36/2136	1.54661e-10	5.17957e-09	Cplx1/Stx1b/Nsg1/Dlg2/Dbn1/Adam22/Kif5c/Anks1b/Cacng5/Tnik/Snap47/Nptxr/Arhgap44/Reln/Nrxn1/Cnih2/Camk2a/Cacng2/Mapk10/Nptx2/Snap25/Nptx1/Cacng4/Cacng3/Map2k1/Nlgn1/Grip1/Iqsec2/Stx7/Grip2/Lgi1/Rapgef4/Kalrn/Neto1/Shisa6/Kif5a
GO:0060402	calcium ion transport into cytosol	46/2136	1.61241e-10	5.36346e-09	Grin1/Slc8a1/Cacna2d1/Thy1/Cacnb3/Fyn/Fkbp1b/Ubash3b/Cacna1g/Cx3cl1/Calm2/Ryr2/Nol3/Snca/Cacna1a/Myo5a/Cacna1b/Calm1/Grin2a/Cacna1d/Cacna1i/Prkce/Calm3/Selenon/Jph3/Drd2/Drd1/Gp1bb/Asph/Itpr1/Grin2b/Akap6/Slc24a2/Sri/Pkd2/Tgfb2/Coro1a/Gsto1/Tgfb1/P2rx4/Cacna1c/Cav1/Ryr3/Slc8b1/Gstm7/F2r
GO:0003015	heart process	65/2136	1.80782e-10	5.97308e-09	Scn1b/Scn2b/Slc8a1/Cacna2d1/Atp1b1/Cacna2d2/Gnao1/Scn1a/Pde4b/Rbfox2/Fyn/Fkbp1b/Sptbn4/Cacna1g/Calm2/Ryr2/Kcnn2/Rgs4/Cacna1b/Thra/Scn3b/Calm1/Kcnh2/Adora1/Kcna5/Fgf13/Tmem65/Cacna1d/Atp2b4/Src/Calm3/Gnai2/Tac1/Kcnd3/Drd2/Tpm1/Jup/Rac1/Vegfb/Cacna1h/Akap6/Slc4a3/Hcn4/Bves/Stc1/Rgs2/Sri/Tgfb2/Hbegf/Isl1/Pde5a/Tacr3/Nos3/Ccn2/Gsn/Gjc1/Irx5/Abcc9/Ace/Fxyd1/P2rx4/Cacna1c/Cav1/Atp1a2/Agt
GO:1905606	regulation of presynapse assembly	22/2136	1.84477e-10	6.05455e-09	Nrxn1/Snca/Lrfn5/Cbln2/Ptprd/Lrrc4b/App/Nlgn1/Lrrtm1/Slitrk2/Cbln1/Slitrk5/Slitrk1/Mdga2/Lrfn4/Slitrk6/Fzd1/Mdga1/Ntrk3/Lrfn3/Slitrk3/Grid2
GO:1904861	excitatory synapse assembly	21/2136	2.40067e-10	7.82682e-09	Nrxn2/Cntnap2/Reln/Nrxn1/Nptx1/Sema4a/Lrfn1/Ptprd/Lrrc4b/Nlgn1/Lrrtm2/Lrrtm1/Sipa1l1/Cbln1/Shank3/Lrrc4/Lrfn4/Ntrk3/Slitrk3/Vstm5/Grid2
GO:0060079	excitatory postsynaptic potential	39/2136	3.05215e-10	9.88536e-09	Stx1b/Celf4/Prkar1b/Grin1/Dbn1/Rims1/Cntnap2/Cacnb3/Reln/Nrxn1/Snca/Rgs4/Adora1/Shank1/Grin2a/Pclo/Grik2/Mapk8ip2/Mpp2/Nlgn3/Cux2/Tmem25/App/Nlgn1/Baiap2/Grip2/Begain/Cbln1/Shank3/Grin2b/Chrna3/Stx1a/Bdnf/Slc29a1/Neto1/Chrna4/Ngfr/P2rx4/Grid2
GO:1905114	cell surface receptor signaling pathway involved in cell-cell signaling	126/2136	3.68119e-10	1.18448e-08	Stx1b/Celf4/Cdk14/Prkar1b/Grin1/Dbn1/Rims1/Anks1b/Cntnap2/Tnik/Ptpro/Cacnb3/Six3/Ctnnd2/Dab2ip/Reln/Cx3cl1/Nrxn1/Snca/Rgs4/Thra/Adora1/Mgat3/Mark1/Apc2/Shank1/Grin2a/Pclo/Gabrb3/Pygo1/Grik2/Mapk8ip2/Mpp2/Nlgn3/Lzts2/Abat/Src/Insyn1/Sema5a/Tiam1/Rbms3/Igsf9b/Gprc5b/Cux2/Zeb2/Tmem25/Drd2/Wnk2/Tle2/App/Nlgn1/Spin1/Baiap2/Rac1/Dact3/Cthrc1/Grip2/Begain/Shh/Cbln1/Shank3/Rac3/Sox4/Grin2b/Tle3/Ccne1/Lyp…
GO:0016079	synaptic vesicle exocytosis	50/2136	4.14224e-10	1.32417e-08	Cplx1/Stx1b/Prkcb/Nrxn3/Nrn1/Sv2a/Ncs1/Chrna6/Cplx2/Syt7/Rims1/Apba1/Syt4/Cacnb4/Snap47/Vamp1/Syt5/Sptbn2/Rims3/Snca/Cacna1a/Pfn2/Glra3/Cadps/Camk2a/Rab3a/Htr1b/Snap25/Rims4/Pclo/Syt6/Prkce/Chrnb3/Apba2/Grm4/Drd2/Drd1/Dtnbp1/Grm7/Nlgn1/Syt2/Slc4a8/Chrna3/Chrnb2/Stx1a/Erc1/Syt9/Kcnh1/Chrna4/Syt12
GO:0099068	postsynapse assembly	22/2136	5.20014e-10	1.65163e-08	Nrxn2/Nptxr/Reln/Nrxn1/Arhgef9/Gap43/Nlgn3/Nptx1/Lrfn1/Ptprd/Ephb2/Lrrc4b/Nlgn1/Lrrtm2/Lrrtm1/Sipa1l1/Cbln1/Shank3/Lrfn4/Ntrk3/Slitrk3/Grid2
GO:0060047	heart contraction	61/2136	6.1185e-10	1.93086e-08	Scn1b/Scn2b/Slc8a1/Cacna2d1/Atp1b1/Cacna2d2/Gnao1/Scn1a/Pde4b/Rbfox2/Fkbp1b/Sptbn4/Cacna1g/Calm2/Ryr2/Kcnn2/Rgs4/Cacna1b/Thra/Scn3b/Calm1/Kcnh2/Adora1/Kcna5/Fgf13/Tmem65/Cacna1d/Atp2b4/Calm3/Tac1/Kcnd3/Drd2/Tpm1/Jup/Vegfb/Cacna1h/Akap6/Slc4a3/Hcn4/Bves/Stc1/Rgs2/Sri/Tgfb2/Hbegf/Isl1/Pde5a/Tacr3/Nos3/Ccn2/Gsn/Gjc1/Irx5/Abcc9/Ace/Fxyd1/P2rx4/Cacna1c/Cav1/Atp1a2/Agt
GO:1990138	neuron projection extension	65/2136	6.26824e-10	1.96551e-08	Mapt/Cpne6/Nrn1/Ndn/Sema6a/Dpysl2/Dbn1/Rims1/Aatk/Syt4/Cyfip2/Cdk5r1/Sema4g/Impact/L1cam/Olfm1/Sema6b/Pou4f2/Limk1/Pak1/Cpne5/Nlgn3/Sema4a/Auts2/Trim46/Sema5a/Barhl2/Syt3/Bcan/Tnr/Shtn1/Ttl/Dscam/Mgll/Slit2/Bcl11a/Mt3/Plxna1/Islr2/Syt2/Lhx2/Wasf1/Flrt3/Fn1/Lrp1/Sema5b/Sema3e/Rtn4r/Nrp2/Bdnf/Lamb2/Dclk1/Nrg1/Ddr1/Cdh4/Cpne9/Ntrk3/Sema4f/Postn/St8sia2/Plxna4/Itga4/Sema6d/Smo/Cxcl12
GO:0043271	negative regulation of ion transport	49/2136	6.74524e-10	2.1017e-08	Fgf12/Mmp9/Gnao1/Cbarp/Syt11/Cacnb3/Cabp1/Ank3/Fkbp1b/Calm2/Snca/Hecw1/Myo5a/Rgs4/Calm1/Slc6a9/Htr1b/Kcnh2/Adora1/Kcna5/Vip/Prkce/Abat/Cnr1/Calm3/Kcnab1/Hrh3/Drd2/Wnk2/Adcyap1/Ephb2/Grm7/Oprl1/Hecw2/Stc1/Rgs2/Sri/Pkd2/Tgfb2/Gsto1/Acsl4/Nos3/Wnk3/Sestd1/Ace/Tgfb1/Cav1/Atp1a2/Gstm7
GO:0051051	negative regulation of transport	108/2136	6.87661e-10	2.12915e-08	Stx1b/Mapt/Prkcb/Fgf12/Mmp9/Gnao1/Syt4/Cbarp/Syt11/Cacnb3/Cabp1/Ank3/Vsnl1/Fkbp1b/Calm2/Nol3/Srcin1/Snca/Dmtn/Cnih2/Hecw1/Myo5a/Rgs4/Cd200/Gnas/Calm1/Abr/Slc6a9/Htr1b/Kcnh2/Cartpt/Adora1/Pkia/Srebf2/Kcna5/Cry2/Pde1c/Vip/Prkce/Abat/Cnr1/Calm3/Frmd4a/Gnai2/Insig1/Asic1/Kcnab1/Crhr1/Hrh3/Arhgap1/Pid1/Drd2/Wnk2/Adcyap1/Ephb2/Abcc8/Grm7/Necab2/Oprl1/Lrrtm2/Lrrtm1/Rab33b/Shh/Ankrd13d/Hecw2/Tbc1d4/Idua/…
GO:0048588	developmental cell growth	79/2136	7.45254e-10	2.29305e-08	Mapt/Cpne6/Nrn1/Ndn/Sema6a/Dpysl2/Dbn1/Rims1/Aatk/Syt4/Cyfip2/Cdk5r1/Sema4g/Impact/L1cam/Olfm1/Rgs4/Sema6b/Pou4f2/Limk1/Pak1/Cpne5/Fgf13/Nlgn3/Sema4a/Auts2/Prmt2/Trim46/Sema5a/Barhl2/Syt3/Bcan/Zeb2/Tnr/Shtn1/App/Ttl/Dscam/Cobl/Mgll/Slit2/Bcl11a/Omg/Mt3/Plxna1/Islr2/Syt2/Akap6/Lhx2/Wasf1/Flrt3/Fn1/Rgs2/Lrp1/Sema5b/Rnd2/Sema3e/Rtn4r/Nrp2/Bdnf/Lamb2/Dclk1/Nrg1/Ddr1/Cdh4/Cpne9/Tgfbr2/Ntrk3/Sema4f/Pos…
GO:0021954	central nervous system neuron development	36/2136	8.08007e-10	2.4707e-08	Adarb1/Scn1b/Lingo1/Zmiz1/Sptbn4/Nhlh2/B4galt6/Epha4/Tfap2a/Bhlhe22/Slc4a10/Dclk2/Zeb2/Drd2/Ephb2/Nova2/Drd1/Rac1/Ephb1/Rac3/Ndnf/Slit2/Cntn2/Ephb6/Dcc/Chrnb2/Cdh11/Nrp2/Dclk1/Nr4a2/B4galt5/Ntrk2/Nfib/Plxna4/Ephb3/Fezf2
GO:0099174	regulation of presynapse organization	23/2136	9.37571e-10	2.84917e-08	Nrxn1/Snca/Lrfn5/Cbln2/Nlgn3/Ptprd/Lrrc4b/App/Nlgn1/Lrrtm1/Slitrk2/Cbln1/Slitrk5/Slitrk1/Mdga2/Lrfn4/Slitrk6/Fzd1/Mdga1/Ntrk3/Lrfn3/Slitrk3/Grid2
GO:0034764	positive regulation of transmembrane transport	64/2136	9.88982e-10	2.98697e-08	Kcnc1/Cacna2d1/Atp1b1/Tcaf1/Dpp6/Thy1/Kcnc2/Stac2/Clip3/Cacnb4/Cacnb3/Ank3/Reln/Cx3cl1/Calm2/Ryr2/Snca/Myo5a/Cacng2/Calm1/Slc6a9/Pou4f2/Kcnh2/Slc9a3r2/Plcb1/Nlgn3/Asic2/Cacna1d/Cacng4/Calm3/Cacng3/Ak1/Wnk2/Ephb2/Abcc8/Rgs7/Drd1/Atp1b3/Kcnip2/Asph/Shank3/Akap6/Amigo1/Fgf14/Sri/Pkd2/Rhoq/Gsto1/Acsl5/Hspa2/Glrx/Kcnj11/Irs1/Wnk3/Lrrc38/Azin2/Igf1/Prkcd/Fxyd1/Cacna1c/Abcb1a/Agt/Gstm7/F2r
GO:0033674	positive regulation of kinase activity	99/2136	1.04026e-09	3.12268e-08	Cdk5r1/Dab2ip/Dgkz/Reln/Srcin1/Nrxn1/Snca/Marcks/Pak1/Cartpt/Adora1/Epha5/Epha4/Dab1/Epha8/Flt1/Agap2/Atp2b4/Src/Eef1a2/Fgf1/Tenm1/Fbxw7/Gprc5b/Ret/Zeb2/Map2k1/Drd2/Adcyap1/Vav3/Ephb2/App/Camk1/Rac1/Ppia/Ephb1/Rasgrp1/Robo1/Kitl/Lrp8/Lmo4/Mt3/Cd24a/Akap6/Cdc25b/Il34/Ephb6/Ccdc88a/Pdgfra/Chrna3/Magi3/Pkd2/Tgfb2/Egfr/Map3k5/Pdgfd/Nab2/Irak1/Hbegf/Pde5a/Ttbk1/Card10/Emp2/Tgfa/Nrg1/Ddr1/Dok7/Pdgfrb/T…
GO:1903169	regulation of calcium ion transmembrane transport	48/2136	1.09798e-09	3.27365e-08	Hpca/Slc8a1/Cacna2d1/Atp1b1/Thy1/Stac2/Cbarp/Cacnb4/Cacnb3/Pde4b/Cabp1/Fyn/Fkbp1b/Ubash3b/Cx3cl1/Calm2/Ryr2/Nol3/Snca/Tspan13/Cacna1a/Myo5a/Calm1/Cacna1d/Prkce/Calm3/Selenon/Cacnb1/Jph3/Drd2/Drd1/Oprl1/Asph/Akap6/Fgf14/Sri/Pkd2/Tgfb2/Coro1a/Gsto1/Hspa2/Sestd1/Tgfb1/Cacna1c/Atp1a2/Ahnak/Gstm7/F2r
GO:0090066	regulation of anatomical structure size	118/2136	1.10385e-09	3.27365e-08	Mapt/Nefl/Sema6a/Slc8a1/Pdxp/Dpysl2/Dbn1/Atp2b2/Gucy1a1/Aatk/Pak3/Cyfip2/Cdk5r1/Rap1gap2/Sema4g/L1cam/Cacna1g/Olfm1/Cx3cl1/Dmtn/Pfn2/Carmil2/Sema6b/Htr1b/Pou4f2/Limk1/Sptb/Pak1/Adora1/Nckap1/Nefm/Kcna5/Fgf13/Pclo/Asic2/Prkce/Sema4a/Tenm1/Trim46/Add2/Sema5a/Barhl2/Kcnma1/Ret/Tnr/Map2k1/Shtn1/Tpm1/Adcyap1/Drd1/Ttl/Ptprm/Baiap2/Dscam/Rac1/Cdc42ep4/Tmsb10/Mgll/Grip2/Tmod2/Shank3/Slit2/Bcl11a/Omg/Mt3/…
GO:0008344	adult locomotory behavior	42/2136	1.17164e-09	3.45388e-08	Mapt/Grin1/Sez6l/Fgf12/Sncg/Adam22/Cend1/Scn1a/Cacnb4/Glrb/Sptbn4/Snca/Cacna1a/Epha4/Uchl1/Dab1/Oxr1/Kcnma1/Drd2/Kcnj10/App/Drd1/Klhl1/Inpp5f/Cntn2/Idua/Fgf14/Pmp22/Shank2/Bc1/Slitrk6/Cnp/Kalrn/Nr4a2/Cxcl12/Cacna1c/Lgi4/Atp1a2/Prex2/Chl1/Id2/Ccnd2
GO:0010001	glial cell differentiation	70/2136	1.19168e-09	3.49204e-08	Dner/Hdac11/Tppp/Adam22/Pax6/Cntnap2/Cntn1/Lingo1/Miat/Reln/Cntnap1/B4galt6/Dtx1/Gap43/Epha4/Nlgn3/Dab1/Mmp24/Neurod4/Map2k1/Rnf112/Kcnj10/Id4/App/Drd1/Tenm4/Shh/Sox4/Omg/Mt3/Cntn2/Il34/Ldlr/Lrp1/Sox6/Dusp10/Pmp22/Tspan2/Zfp488/Il33/Ptprj/Cnp/Nab2/Tnfrsf21/Lamb2/Plpp3/Nfix/Ptn/Nrg1/Notch1/B4galt5/Ntrk3/Ntrk2/Nfib/Dusp15/Sox5/Sox8/Igf1/Tgfb1/Mycn/Pdgfb/Smo/Ptprz1/Lgi4/Mal/Agt/Trpc4/Mxra8/Id2/Metrn
GO:0008306	associative learning	41/2136	1.23325e-09	3.59247e-08	Slc6a1/Grin1/Ndrg4/Map1a/Cntnap2/Reln/Pde1b/Nptx2/Snap25/Shank1/Grin2a/Nlgn3/Tafa2/Adcy3/Tanc1/Ddhd2/Asic1/Tac1/Crhr1/Tnr/Drd2/Abcc8/App/Drd1/Grm7/Oprl1/Shank3/Grin2b/Neurod2/Idua/Chrnb2/Shank2/Bdnf/Cck/Specc1/Neto1/Tpbg/Cacna1c/Atp1a2/Agt/Synpo
GO:0097553	calcium ion transmembrane import into cytosol	40/2136	1.28631e-09	3.72499e-08	Grin1/Slc8a1/Thy1/Fyn/Fkbp1b/Ubash3b/Cx3cl1/Calm2/Ryr2/Nol3/Snca/Cacna1a/Myo5a/Cacna1b/Calm1/Grin2a/Cacna1d/Prkce/Calm3/Selenon/Jph3/Drd2/Drd1/Gp1bb/Asph/Itpr1/Grin2b/Akap6/Slc24a2/Sri/Pkd2/Tgfb2/Coro1a/Gsto1/Tgfb1/Cacna1c/Ryr3/Slc8b1/Gstm7/F2r
GO:1901699	cellular response to nitrogen compound	136/2136	1.36285e-09	3.92357e-08	Nsg1/Prkcb/Nsg2/Slc8a1/Pdxp/Cacna2d1/Rgs8/Gnao1/Kcnc2/Cdk5r1/Ywhag/Pde4b/Impact/Ly6h/Fyn/Col6a1/Ppp1r9b/Gabra1/Ryr2/Aplp1/Dmtn/Cacna1a/Glra3/Rab15/Myo5a/Caly/Gabrg2/Rgs4/Marcks/Camk2a/Gnas/Htr1b/Pou4f2/Pak1/Cpeb2/Epha4/Palm/Grin2a/Gabrb3/Plcb1/Atp2b4/Ptprf/Src/Trarg1/Lpl/Gnai2/Insig1/Gnal/Adcy5/Selenon/Ache/Cib2/Crhr1/Hrh3/Cacnb1/Pid1/Nsmf/Drd2/Capn2/Jup/Glra2/Kcnq3/App/Drd1/Dtnbp1/Slc1a3/Pde3a/S…
GO:0030336	negative regulation of cell migration	72/2136	1.46785e-09	4.20129e-08	Adarb1/Ndrg4/Cygb/Tcaf1/Thy1/Dusp3/Dab2ip/Olfm1/Cx3cl1/Ripor2/Pfn2/Ptprk/Cd200/Rhob/Abr/Bmerb1/Adora1/Epha4/Adgrb1/Plcb1/Srgap3/Atp2b4/Srgap1/Tafa5/Lrch1/Drd2/Coro1c/Tpm1/Jup/Abcc8/Drd1/Adam15/Ptprm/Rac1/Robo1/Shh/Slit2/Ptprt/Spred1/Tmeff2/Dach1/Prkg1/Stc1/Lrp1/Dusp10/Klf4/Il33/Ptprj/Col3a1/Ptprg/Ptn/Card10/Reck/Nbl1/Nrg1/Notch1/Cd74/Cyp1b1/Tgfb1/Ptprr/Apod/Sema6d/Pdgfb/Cxcl12/Adgrg1/Ngfr/Sfrp2/R…
GO:0095500	acetylcholine receptor signaling pathway	15/2136	1.56921e-09	4.46546e-08	Rgs8/Cdk5r1/Ly6h/Plcb1/Gnai2/Ache/Hrh3/Chrna3/Chrnb2/Ly6c1/Lypd1/Chrna4/Ly6a/Rgs10/Ly6e
GO:0007420	brain development	141/2136	1.72794e-09	4.88886e-08	Slc6a17/Grin1/Ndrg4/Sez6l/Dpysl2/Atp2b2/Pax6/Cend1/Cntnap2/Cntn1/Aatk/Cdk5r1/Pou4f1/Chd5/Six3/Robo2/Sptbn2/Dab2ip/Rbfox2/Zmiz1/Nefh/Fyn/Elavl4/Reln/Faim2/Nhlh2/Aplp1/Nrxn1/Zfhx3/Cacna1a/Sema6b/Abr/Bmerb1/Pak1/Epha5/Fgf13/Gabrb3/Plcb1/Dab1/Trnp1/Src/Tfap2a/Myh10/Crtac1/Bhlhe22/Slc4a10/Pcdh19/Sema5a/Dclk2/Adgrl2/Ctnna2/Kirrel3/Bcan/Zeb2/Adgrl3/Tnr/Map2k1/Drd2/Numbl/Tbx3/Ephb2/Id4/App/Drd1/Rac1/Ephb…
GO:1905145	cellular response to acetylcholine	16/2136	1.74915e-09	4.92059e-08	Rgs8/Cdk5r1/Ly6h/Plcb1/Atp2b4/Gnai2/Ache/Hrh3/Chrna3/Chrnb2/Ly6c1/Lypd1/Chrna4/Ly6a/Rgs10/Ly6e
GO:0000165	MAPK cascade	147/2136	2.0751e-09	5.79624e-08	Ndrg4/Sema6a/Fgf12/Cntnap2/Tnik/Pak3/Arrb1/Dusp3/Rit2/Dab2ip/Ppm1l/L1cam/Npy/Cx3cl1/Nrxn1/Rell2/Pja2/Scg2/Dok5/Dnajc27/Mapk8ip1/Emc10/Mapk10/Pou4f2/Pak1/Cartpt/Adora1/Grm1/Epha4/Fgf13/Uchl1/Grik2/Plcb1/Mapk8ip2/Epha8/Flt1/Prkce/Src/Fgf1/Tenm1/Fbxw7/Gnai2/Ret/Zeb2/Grm4/Map2k1/Drd2/Wnk2/Adcyap1/Ephb2/App/Npnt/Dok6/Necab2/Sorl1/Ppia/Tgfb3/Cav2/Ephb1/Rasgrp1/Robo1/Kitl/Vegfb/Shank3/Mt3/Grin2b/Cd24a/N…
GO:0051271	negative regulation of cellular component movement	76/2136	2.08396e-09	5.79624e-08	Adarb1/Ndrg4/Dbn1/Cygb/Tcaf1/Thy1/Dusp3/Dab2ip/Olfm1/Cx3cl1/Ripor2/Pfn2/Cnih2/Ptprk/Cd200/Rhob/Abr/Bmerb1/Adora1/Epha4/Adgrb1/Plcb1/Srgap3/Atp2b4/Frmd5/Srgap1/Tafa5/Lrch1/Drd2/Coro1c/Tpm1/Jup/Abcc8/Drd1/Adam15/Ptprm/Rac1/Robo1/Shh/Slit2/Ptprt/Spred1/Tmeff2/Dach1/Prkg1/Stc1/Lrp1/Dusp10/Klf4/Il33/Ptprj/Col3a1/Ptprg/Ptn/Card10/Reck/Nbl1/Nrg1/Notch1/Cd74/Cyp1b1/Tgfb1/Ptprr/Apod/Sema6d/Pdgfb/Cxcl12/Ad…
GO:0050920	regulation of chemotaxis	54/2136	2.26575e-09	6.26646e-08	Sema6a/Cxcl14/Dusp3/Robo2/Sema4g/Cx3cl1/Ripor2/Scg2/Sema6b/Pou4f2/Sema4a/Fgf1/Efnb2/Sema5a/Nova2/App/Dscam/Rac1/Robo1/Vegfb/Shh/Slit2/Il34/Fn1/Pdgfra/Smad3/Sema5b/Sema3e/Cdh13/Pdgfd/Rarres2/Ptprj/Ptn/Nbl1/Notch1/Pdgfrb/Ntrk3/Tpbg/Sema4f/Adgra2/Tubb2b/S1pr1/Plxna4/Cd74/Tgfb1/Sema6d/Pdgfb/Ninj1/Cxcl12/P2rx4/Fezf2/Slc8b1/Kdr/St6gal1
GO:0043408	regulation of MAPK cascade	134/2136	2.71379e-09	7.43066e-08	Ndrg4/Sema6a/Tnik/Pak3/Arrb1/Dusp3/Rit2/Dab2ip/L1cam/Npy/Cx3cl1/Nrxn1/Rell2/Pja2/Dok5/Dnajc27/Mapk8ip1/Emc10/Pak1/Cartpt/Adora1/Grm1/Epha4/Uchl1/Grik2/Plcb1/Mapk8ip2/Epha8/Flt1/Prkce/Src/Fgf1/Tenm1/Fbxw7/Gnai2/Ret/Zeb2/Grm4/Map2k1/Drd2/Wnk2/Adcyap1/Ephb2/App/Npnt/Dok6/Necab2/Sorl1/Ppia/Tgfb3/Cav2/Ephb1/Rasgrp1/Robo1/Kitl/Vegfb/Mt3/Grin2b/Cd24a/Nenf/Il34/Spred1/Fn1/Cavin3/Pdgfra/Rgs2/Lrp1/Dcc/Magi…
GO:0051481	negative regulation of cytosolic calcium ion concentration	20/2136	2.71688e-09	7.43066e-08	Slc8a1/Fkbp1b/Calm2/Ryr2/Nol3/Calm1/Kcna5/Prkce/Calm3/Drd2/Kcnk3/Smad3/Lrp1/Sri/Pkd2/Tgfb2/Gsto1/Tgfb1/Atp1a2/Gstm7
GO:0045664	regulation of neuron differentiation	61/2136	2.86879e-09	7.8028e-08	Bend6/Ttc3/Dpysl2/Fez1/Pcp4/Pax6/Ywhag/Six3/Rap1gap/Trim32/Impact/Brinp1/Nap1l2/Zfhx3/Dtx1/Brinp2/Pou4f2/Dab1/Bex1/Tfap2a/Tiam1/Gprc5b/Ret/Rnf112/Id4/App/Nlgn1/Rac1/Tcf4/Rgs6/Grip2/Shh/Rac3/Bcl11a/Cd24a/Neurod2/Cntn2/Hey1/Six3os1/Sox2/Bdnf/Socs2/Isl1/Vwc2/Disp3/Nbl1/Cntn4/Notch1/Tle6/Timp2/Zhx2/Cit/Sox5/Sox8/Mycn/Cxcl12/Ngfr/Sfrp2/Cav1/Fezf2/Id2
GO:0002027	regulation of heart rate	31/2136	3.20759e-09	8.67636e-08	Scn1b/Scn2b/Slc8a1/Cacna2d1/Rbfox2/Fkbp1b/Sptbn4/Cacna1g/Calm2/Ryr2/Rgs4/Scn3b/Calm1/Kcnh2/Kcna5/Cacna1d/Calm3/Tac1/Kcnd3/Drd2/Tpm1/Jup/Hcn4/Bves/Sri/Isl1/Tacr3/Irx5/Cacna1c/Cav1/Agt
GO:0097106	postsynaptic density organization	24/2136	3.28938e-09	8.84896e-08	Nrxn2/Dbn1/Cntnap2/Dgkz/Reln/Cntnap1/Nrxn1/Nptx1/Lrfn1/Ptprd/Lrrc4b/Nlgn1/Lrrtm2/Lrrtm1/Sipa1l1/Cbln1/Shank3/Shank2/Lrrc4/Lrfn4/Ntrk3/Slitrk3/Ophn1/Grid2
GO:0006939	smooth muscle contraction	32/2136	3.43122e-09	9.18038e-08	Slc8a1/Gucy1a1/Fkbp1b/Cacna1g/Adora1/Flt1/Atp2b4/Abat/Kcnma1/Tshz3/Map2k1/Drd2/Tbx3/Drd1/Npnt/Grip2/Apbb2/Prkg1/Chrna3/Rgs2/Chrnb2/Tbx2/Tacr3/Sphk1/Sulf2/Cacna1c/Cav1/Arhgap42/Atp1a2/Acta2/Agt/F2r
GO:0007264	small GTPase mediated signal transduction	107/2136	3.91315e-09	1.04132e-07	Rasgrf1/Iqsec3/Stmn1/Stmn3/Elmo1/Aatk/Arrb1/Rap1gap2/Arhgap44/Rit2/Rap1gap/Dab2ip/Dhcr24/Dgkz/Reln/Chn1/Arhgef9/Ripor2/Rab15/Dock3/Rasa4/Rasa3/Rhob/Nckap1/Cadm4/Psd3/Dab1/Src/Auts2/Srgap1/Cyth3/Tiam1/Rapgefl1/Arhgef25/Arhgap1/Map2k1/Rasgrp2/Shtn1/Vav3/Ephb2/Psd2/Plk2/Baiap2/Arfgef3/Iqsec2/Rac1/Rhof/Rasgrp1/Robo1/Kitl/Cdc42ep4/Kndc1/Rab33b/Sipa1l1/Rac3/Slit2/Rab33a/Rhou/Wasf1/Ccdc88a/Trim67/Cgnl1/…
GO:0099172	presynapse organization	28/2136	4.16663e-09	1.10281e-07	Nrxn1/Snca/Lrfn5/Cbln2/Pclo/Nlgn3/Efnb2/Ptprd/Lrrc4b/App/Nlgn1/Pcdh17/Lrrtm1/Slitrk2/Cbln1/Lrrtm3/Slitrk5/Slitrk1/Mdga2/Lrfn4/Slitrk6/Fzd1/Mdga1/Efnb1/Ntrk3/Lrfn3/Slitrk3/Grid2
GO:0008038	neuron recognition	25/2136	4.44347e-09	1.16788e-07	Ndn/Cntnap2/Cdk5r1/Robo2/L1cam/Vstm2l/Gap43/Epha4/Cnr1/Crtac1/Sema5a/Emb/Ephb2/App/Dscam/Robo1/Nrcam/Cntn2/Amigo1/Bdnf/Cntn6/Tnfrsf21/Ephb3/Ptprz1/Fezf2
GO:0070372	regulation of ERK1 and ERK2 cascade	67/2136	4.45992e-09	1.16788e-07	Ndrg4/Sema6a/Arrb1/Dusp3/Dab2ip/L1cam/Npy/Cx3cl1/Nrxn1/Dnajc27/Epha4/Src/Fgf1/Fbxw7/Gnai2/Map2k1/Drd2/Wnk2/Adcyap1/Ephb2/App/Npnt/Necab2/Ephb1/Rasgrp1/Vegfb/Mt3/Spred1/Fn1/Cavin3/Pdgfra/Lrp1/Dcc/Dusp10/Klf4/Spred2/Egfr/Pdgfd/Ndrg2/Akap12/Nrg1/Ccn2/Notch1/Pdgfrb/Tpbg/Notch2/Dusp15/Tek/Cd74/Igf1/Pdgfa/Tgfb1/Spry4/Ptprr/Pdgfb/Cxcl12/Epha7/Cav1/Spred3/Spry1/Acta2/Emilin1/Kdr/F2r/Pycard/Ackr3/Cd36
GO:2000146	negative regulation of cell motility	73/2136	4.51861e-09	1.17699e-07	Adarb1/Ndrg4/Cygb/Tcaf1/Thy1/Dusp3/Dab2ip/Olfm1/Cx3cl1/Ripor2/Pfn2/Ptprk/Cd200/Rhob/Abr/Bmerb1/Adora1/Epha4/Adgrb1/Plcb1/Srgap3/Atp2b4/Frmd5/Srgap1/Tafa5/Lrch1/Drd2/Coro1c/Tpm1/Jup/Abcc8/Drd1/Adam15/Ptprm/Rac1/Robo1/Shh/Slit2/Ptprt/Spred1/Tmeff2/Dach1/Prkg1/Stc1/Lrp1/Dusp10/Klf4/Il33/Ptprj/Col3a1/Ptprg/Ptn/Card10/Reck/Nbl1/Nrg1/Notch1/Cd74/Cyp1b1/Tgfb1/Ptprr/Apod/Sema6d/Pdgfb/Cxcl12/Adgrg1/Ngfr/S…
GO:0042060	wound healing	76/2136	5.58403e-09	1.44685e-07	Syt7/Syt11/Ubash3b/Cx3cl1/Dmtn/Carmil2/Gnas/Rab3a/Pak1/Cadm4/Prkce/Abat/Myh10/Fgf1/Tafa5/Anxa2/Tpm1/Ajap1/Ephb2/Abcc8/Dtnbp1/Ppia/Gp1bb/Anxa6/Vegfb/Cd34/Shh/Ndnf/Fn1/Tmeff2/Prkg1/Pdgfra/Smad3/Tgfb2/Ptprj/Col3a1/Fkbp10/Hbegf/Plpp3/Nrg1/Ddr1/Cd151/Pecam1/Anxa5/Entpd2/Notch2/Abi3bp/Arhgef19/Igf1/Pdgfa/Tgfb1/Col5a1/Prkcd/Thbd/Pdgfb/Wfdc1/Cav1/Mustn1/Epb41l4b/Col1a1/Serping1/Acta2/Krt6a/Fzd7/Anxa1/Cd9…
GO:0070252	actin-mediated cell contraction	35/2136	6.0466e-09	1.5585e-07	Scn1b/Scn2b/Cacna2d1/Dbn1/Scn1a/Pde4b/Cacna1g/Ryr2/Kcnn2/Scn3b/Kcnh2/Adora1/Kcna5/Fgf13/Cacna1d/Parva/Kcnd3/Shtn1/Tpm1/Jup/Epdr1/Cacna1h/Akap6/Hcn4/Stc1/Sri/Ccdc88c/Emp2/Gsn/Abcc9/Fxyd1/Cacna1c/Cav1/Atp1a2/Acta2
GO:0086010	membrane depolarization during action potential	17/2136	6.09092e-09	1.56175e-07	Scn1b/Scn2b/Cacna2d1/Scn1a/Ywhah/Ank3/Cacna1g/Scn2a/Scn3b/Kcnh2/Cacna1d/Cacna1i/Scn3a/Cacna1h/Hcn4/Scn7a/Cacna1c
GO:0008217	regulation of blood pressure	46/2136	6.17247e-09	1.57446e-07	Tac2/Camk2n1/Gucy1a1/Ptpro/Ncald/Npy/Cacna1b/Gnas/Cartpt/Adora1/Asic2/Abat/Cnr1/Rasl10b/Tac1/Hrh3/Drd2/Tpm1/Oprl1/Grip2/Cd34/Smad3/Rarres2/Ddah1/Tacr3/Nos3/Emp2/Abcc9/Plcb3/Postn/Nav2/Ace/Pdgfb/P2rx4/Cacna1c/Arhgap42/Atp1a2/Acta2/Trhde/Agt/Emilin1/Kdr/F2r/Col1a2/Id2/Cd36
GO:0060291	long-term synaptic potentiation	41/2136	6.8649e-09	1.74206e-07	Nsg1/Prkar1b/Calb2/Rims1/Snap47/Reln/Snca/Rab3a/Nrgn/Pak1/Adora1/Snap25/Epha4/Grin2a/Mpp2/Nlgn3/Camk2b/Crhr1/Tshz3/Tnr/Drd2/Ephb2/App/Drd1/Nlgn1/Plk2/Lrrtm2/Lrrtm1/Shank3/Grin2b/Slc24a2/Shisa7/Shank2/Sqstm1/Cyp46a1/Ptn/Kalrn/Adcy8/Ntrk2/Syt12/Calb1
GO:1905144	response to acetylcholine	16/2136	7.17788e-09	1.81214e-07	Rgs8/Cdk5r1/Ly6h/Plcb1/Atp2b4/Gnai2/Ache/Hrh3/Chrna3/Chrnb2/Ly6c1/Lypd1/Chrna4/Ly6a/Rgs10/Ly6e
GO:1904889	regulation of excitatory synapse assembly	14/2136	7.26163e-09	1.82393e-07	Nrxn1/Nptx1/Sema4a/Lrfn1/Ptprd/Lrrc4b/Lrrtm2/Lrrtm1/Sipa1l1/Cbln1/Lrfn4/Ntrk3/Vstm5/Grid2
GO:0099150	regulation of postsynaptic specialization assembly	15/2136	7.73249e-09	1.93234e-07	Nptxr/Nrxn1/Arhgef9/Gap43/Nptx1/Lrfn1/Ptprd/Lrrc4b/Lrrtm2/Lrrtm1/Sipa1l1/Cbln1/Lrfn4/Ntrk3/Grid2
GO:0010469	regulation of signaling receptor activity	43/2136	8.50749e-09	2.11527e-07	Dlgap3/Rasgrf1/Dlgap1/Cacng5/Cdk5r1/Nptxr/Shisa8/Rph3a/Reln/Dapk1/Nrxn1/Cnih2/Cacng2/Slc6a9/Nptx2/Neto2/Adora1/Shank1/Grin2a/Mapk8ip2/Nlgn3/Nptx1/Cacng4/Src/Cacng3/Fbxw7/Ephb2/App/Nlgn1/Begain/Shank3/Shisa7/Crhbp/Shisa9/Ptprj/Hbegf/Neto1/Tgfa/Chrna4/Bicd1/Gsg1l/Shisa6/Muc4
GO:0030048	actin filament-based movement	42/2136	9.38174e-09	2.31589e-07	Scn1b/Scn2b/Cacna2d1/Dbn1/Scn1a/Pde4b/Cacna1g/Ryr2/Kcnn2/Myo5a/Scn3b/Kcnh2/Adora1/Kcna5/Fgf13/Myo1b/Cacna1d/Myh10/Parva/Kcnd3/Shtn1/Tpm1/Jup/Epdr1/Cacna1h/Akap6/Hcn4/Stc1/Fnbp1l/Sri/Ccdc88c/Emp2/Gsn/Abcc9/Myo1c/Fxyd1/Cacna1c/Cav1/Atp1a2/Acta2/Myo1e/Wipf1
GO:0043266	regulation of potassium ion transport	36/2136	9.40846e-09	2.31589e-07	Kcnip4/Kcnc1/Atp1b1/Dpp6/Kcnc2/Kcnip1/Kcnab3/Ank3/Fhl1/Dpp10/Kcnn2/Kcnip3/Rgs4/Kcnh2/Neto2/Adora1/Kcna5/Cacna1d/Vip/Kcnab1/Drd2/Wnk2/Adcyap1/Abcc8/Rgs7/Atp1b3/Kcns2/Kcnip2/Akap6/Amigo1/Nos3/Neto1/Wnk3/Abcc9/Lrrc38/Cav1
GO:0070371	ERK1 and ERK2 cascade	70/2136	9.79194e-09	2.39829e-07	Ndrg4/Sema6a/Cntnap2/Arrb1/Dusp3/Dab2ip/L1cam/Npy/Cx3cl1/Nrxn1/Dnajc27/Epha4/Src/Fgf1/Fbxw7/Gnai2/Map2k1/Drd2/Wnk2/Adcyap1/Ephb2/App/Npnt/Necab2/Ephb1/Rasgrp1/Vegfb/Mt3/Spred1/Fn1/Zfp36l1/Cavin3/Pdgfra/Lrp1/Dcc/Dusp10/Klf4/Spred2/Egfr/Pdgfd/Ndrg2/Akap12/Nrg1/Ccn2/Notch1/Pdgfrb/Tpbg/Notch2/Dusp15/Tek/Cd74/Igf1/Pdgfa/Tgfb1/Spry4/Ptprr/Pdgfb/Cxcl12/Epha7/Cav1/Spred3/Spry1/Acta2/Agt/Emilin1/Kdr/F2r/P…
GO:0051280	negative regulation of release of sequestered calcium ion into cytosol	11/2136	1.28268e-08	3.11128e-07	Fkbp1b/Calm2/Calm1/Prkce/Calm3/Sri/Pkd2/Tgfb2/Gsto1/Tgfb1/Gstm7
GO:0045596	negative regulation of cell differentiation	135/2136	1.28294e-08	3.11128e-07	Ttc3/Sema6a/Rbpms2/Pax6/Mmp9/Cxcl14/Thy1/Aatk/Syt4/Cdk5r1/Lingo1/Six3/Rap1gap/Dab2ip/Sema4g/Ywhah/Ubash3b/Brinp1/Dmtn/Zfhx3/Dtx1/Rgs4/Sema6b/Pou4f2/Pak1/Cartpt/Mark1/Runx1t1/Epha4/Fgf13/Pdcd4/Dab1/Bex1/Sema4a/Fbxw7/Trim46/Tunar/Trio/Insig1/Sema5a/Lrp3/Tmem178/Jdp2/Zfpm2/Npr2/Tnr/Coro1c/Tbx3/Adcyap1/Ephb2/Noct/Id4/Abcc8/App/Hdac7/Sorl1/Klf13/Ephb1/Trim62/Dact3/Stat5b/Shh/Slit2/Bcl11a/Mt3/Cd24a/Grb…
GO:1903034	regulation of response to wounding	45/2136	1.43765e-08	3.46939e-07	Fkbp1b/Ubash3b/Dmtn/Epha4/Cadm4/Prkce/Abat/Ptprf/Tafa5/Anxa2/Tnr/Map2k1/Ajap1/Ephb2/Abcc8/Vegfb/Cd34/Omg/Cd24a/Inpp5f/Prkg1/Pdgfra/Smad3/Lrp1/Klf4/Rtn4r/Hbegf/Plpp3/Ptn/Nrg1/Anxa5/Ntrk3/Pdgfa/Prkcd/Thbd/Pdgfb/Wfdc1/Cav1/Serping1/Acta2/Anxa1/Cd9/F2r/Cd36/Hpse
GO:0032414	positive regulation of ion transmembrane transporter activity	40/2136	1.67953e-08	4.03333e-07	Kcnc1/Cacna2d1/Atp1b1/Tcaf1/Kcnc2/Stac2/Cacnb4/Cacnb3/Ank3/Reln/Calm2/Ryr2/Myo5a/Cacng2/Calm1/Slc6a9/Plcb1/Nlgn3/Asic2/Cacng4/Calm3/Cacng3/Wnk2/Ephb2/Abcc8/Atp1b3/Asph/Shank3/Akap6/Amigo1/Fgf14/Pkd2/Gsto1/Hspa2/Glrx/Kcnj11/Wnk3/Lrrc38/Abcb1a/Gstm7
GO:0007157	heterophilic cell-cell adhesion via plasma membrane cell adhesion molecules	22/2136	1.70968e-08	4.0858e-07	Cadm3/L1cam/Alcam/Nrxn1/Adgrl1/Tenm1/Ptprd/Tenm4/Nlgn1/Tenm2/Amigo2/Cbln1/Cd24a/Amigo1/Scarf2/Cdh4/Tenm3/Dchs1/Itga4/Mcam/Fat4/Grid2
GO:0061337	cardiac conduction	25/2136	1.7547e-08	4.17151e-07	Scn1b/Scn2b/Slc8a1/Cacna2d1/Rbfox2/Sptbn4/Cacna1g/Ryr2/Kcnn2/Scn3b/Kcnh2/Kcna5/Tmem65/Cacna1d/Kcnd3/Jup/Slc4a3/Hcn4/Sri/Isl1/Gjc1/Abcc9/Cacna1c/Cav1/Agt
GO:0048013	ephrin receptor signaling pathway	20/2136	1.76249e-08	4.17151e-07	Anks1b/Cdk5r1/Chn1/Epha5/Epha4/Epha8/Efnb2/Tiam1/Efna3/Ephb2/Ephb1/Sipa1l1/Ngef/Nck2/Efnb1/Notch1/Ephb3/Epha7/Efna1/Ephb4
GO:0021700	developmental maturation	76/2136	1.80396e-08	4.24923e-07	Nefl/Grin1/Sez6l/Dlg2/C1ql1/Cend1/Cntnap2/Syt4/Cdk5r1/Six3/Dab2ip/Ank3/Reln/Sptbn4/Actl6b/Nrxn1/Arhgef15/Adgrl1/B4galt6/Cacna1a/Myo5a/Rab3a/Shank1/Palm/Plcb1/Epha8/Camk2b/Sybu/Ptprn/Npr2/Kcnma1/Ret/Bcan/App/Nfia/Adgrb3/Pde3a/Rac1/Kcnip2/Grip2/Rac3/Bcl11a/Grb14/Cdc25b/Nrcam/Neurod2/Cntn2/Shb/Fam20c/Chrdl1/Rec8/Pmp22/Baiap3/Tgfb2/Mmp2/Nr4a2/Reck/Notch1/B4galt5/L3mbtl3/Irx5/S1pr1/Cdh5/Dchs1/Sox8/Igf…
GO:0006936	muscle contraction	69/2136	1.91582e-08	4.49123e-07	Scn1b/Scn2b/Slc8a1/Cacna2d1/Atp1b1/Dbn1/Gucy1a1/Scn1a/Stac2/Pde4b/Fkbp1b/Cacna1g/Calm2/Ryr2/Kcnn2/Scn3b/Calm1/Kcnh2/Adora1/Kcna5/Fgf13/Cacna1d/Flt1/Atp2b4/Abat/Calm3/Kcnma1/Tshz3/Kcnd3/Map2k1/Drd2/Tpm1/Jup/Tbx3/Drd1/Npnt/Anxa6/Vegfb/Cacna1h/Grip2/Tmod2/Apbb2/Akap6/Hcn4/Prkg1/Stc1/Chrna3/Rgs2/Chrnb2/Sri/Tbx2/Pde5a/Tacr3/Tpm4/Ccn2/Gsn/Abcc9/Sphk1/Sulf2/Fxyd1/P2rx4/Cacna1c/Cav1/Ryr3/Arhgap42/Atp1a2/…
GO:0051932	synaptic transmission, GABAergic	26/2136	2.04691e-08	4.77581e-07	Slc6a1/Cntnap2/Gabra1/Phf24/Gabrg2/Htr1b/Pak1/Adora1/Gabrb3/Prkce/Cnr1/Gabra2/Tac1/Gabra3/Drd2/Nlgn1/Rac1/Gabrg3/Plcl2/Rac3/Usp46/Baiap3/Gabrg1/Bdnf/Tpbg/Slitrk3
GO:0007600	sensory perception	103/2136	2.44113e-08	5.66872e-07	Prkar1b/Grin1/Ndn/Dlg2/Map1a/Atp2b2/Scn1a/Cacnb4/Pou4f1/Kcna2/Cacnb3/Coch/Glrb/Cabp1/Fyn/Pde4a/Sptbn4/Phf24/Ripor2/Cacna1a/Sobp/Kcnip3/Myo5a/Kcnc4/Cacna1b/Gnas/Rab3a/Pou4f2/Adora1/Reep2/Grm1/Shank1/Uchl1/Grin2a/Slc9a3r2/Gabrb3/Grik2/Pde1c/Asic2/Cacna1d/Scn3a/Vip/Cnr1/Tfap2a/Mmp24/Slc4a10/Sema5a/Adcy3/Gnal/Asic1/Espn/Kcnd2/Tac1/Kcnma1/Tshz3/Homer2/Drd2/Kcnj10/Adcyap1/Grm7/Slc1a3/Slc17a8/Oprl1/Ephb…
GO:0097107	postsynaptic density assembly	16/2136	2.47466e-08	5.69287e-07	Nrxn2/Reln/Nrxn1/Nptx1/Lrfn1/Ptprd/Lrrc4b/Lrrtm2/Lrrtm1/Sipa1l1/Cbln1/Shank3/Lrfn4/Ntrk3/Slitrk3/Grid2
GO:2000311	regulation of AMPA receptor activity	16/2136	2.47466e-08	5.69287e-07	Cacng5/Shisa8/Reln/Nrxn1/Cnih2/Cacng2/Shank1/Mapk8ip2/Nlgn3/Cacng4/Cacng3/Nlgn1/Shank3/Shisa9/Gsg1l/Shisa6
GO:0055065	metal ion homeostasis	115/2136	2.61244e-08	5.98188e-07	Prkcb/Sv2a/Grin1/Slc8a1/Cacna2d1/Calb2/Atp1b1/Camk2n1/Gng3/Atp2b2/Tfap2b/Thy1/Slc24a3/Cacnb4/Cacnb3/Fyn/Ank1/Ank3/Fkbp1b/Ubash3b/Cacna1g/Slc22a17/Cx3cl1/Calm2/Ryr2/Nol3/Snca/Cacna1a/Myo5a/Cacna1b/Gnas/Calm1/Slc6a9/Kcnh2/Adora1/Grm1/Kcna5/Grin2a/Grik2/Cacna1d/Cacna1i/Prkce/Atp2b4/Calm3/Tmtc2/Gnai2/Adcy5/Tmem178/Selenon/Cib2/Tac1/Crhr1/Kctd17/Hrh3/Kcnma1/Jph3/Drd2/Kcnj10/Tmco1/Adcyap1/Kcnk3/App/Drd…
GO:0051284	positive regulation of sequestering of calcium ion	12/2136	2.62613e-08	5.98538e-07	Fkbp1b/Calm2/Ryr2/Calm1/Prkce/Calm3/Sri/Pkd2/Tgfb2/Gsto1/Tgfb1/Gstm7
GO:0044089	positive regulation of cellular component biogenesis	123/2136	2.67042e-08	6.05828e-07	Mapt/Tppp/Thy1/Rims1/Cntnap2/Gpm6a/Dab2ip/Cx3cl1/Nrxn1/Tppp3/Snca/Arhgef15/Adgrl1/Ripor2/Plppr5/Pfn2/Carmil2/Caly/Limk1/Pak1/Clstn2/Nckap1/Cbln2/Palm/Adgrb1/Asap1/Nlgn3/Asic2/Prkce/Adgrb2/Src/Sema4a/Auts2/Tenm1/Dzip1/Lrtm2/Adgrl2/Espn/Lrrn1/Ptprd/Tac1/Kctd17/Fscn1/Cux2/Adgrl3/Tpm1/Lrrn3/Ephb2/Lrrc4b/Flrt2/Stau2/Dnm3/Nlgn1/Adgrb3/Baiap2/Rac1/Lrrtm2/Tgfb3/Ephb1/Lrrtm1/Phldb1/Cdc42ep4/Slitrk2/Amigo2…
GO:0098962	regulation of postsynaptic neurotransmitter receptor activity	15/2136	3.017e-08	6.81317e-07	Dlgap3/Dlgap1/Cacng5/Nptxr/Cnih2/Nptx2/Nptx1/Cacng4/Src/App/Begain/Shisa7/Shisa9/Chrna4/Shisa6
GO:0071248	cellular response to metal ion	49/2136	3.25519e-08	7.31748e-07	Hpca/Cpne6/Dlg2/Syt13/Syt7/Mmp9/Syt4/Syt11/Syt5/Ank3/Nrxn1/Snca/Dmtn/Cpne8/Glra3/Cpne4/Rasa4/Cpne5/Grin2a/Gabrb3/Nptx1/Syt6/Tfap2a/Syt3/Rasgrp2/Glra2/Nlgn1/Asph/Shh/Mt3/Syt2/Neurod2/Fn1/Gpld1/Crhbp/Sox2/Pkd2/Egfr/Bnip3/Syt9/Kcnh1/Cpne9/Gsn/Adcy8/Syt12/P2rx4/Syt15/Cpne7/Id2
GO:1902414	protein localization to cell junction	46/2136	3.58336e-08	8.01828e-07	Cplx1/Stx1b/Mapt/Nsg1/Grin1/Dlg2/Nrxn2/Map1a/Dlgap1/Adam22/Kif5c/Tnik/Snap47/Nptxr/Arhgap44/Reln/Nrxn1/Camk2a/Cacng2/Mapk10/Nptx2/Snap25/Shank1/Grin2a/Pclo/Nlgn3/Asic2/Nptx1/Cacng3/Map2k1/Nlgn1/Baiap2/Grip1/Iqsec2/Lrrtm1/Grip2/Cgnl1/Lgi1/Rapgef4/Kalrn/Pecam1/Rab27b/Slitrk3/Cdh5/Abcb1a/Kif5a
GO:2000463	positive regulation of excitatory postsynaptic potential	22/2136	3.59951e-08	8.01828e-07	Stx1b/Prkar1b/Grin1/Dbn1/Rims1/Cacnb3/Reln/Nrxn1/Rgs4/Shank1/Grin2a/Nlgn3/Cux2/App/Nlgn1/Baiap2/Grip2/Shank3/Grin2b/Stx1a/Neto1/Ngfr
GO:0097061	dendritic spine organization	40/2136	3.65902e-08	8.11412e-07	Grin1/Dbn1/Cntnap2/Pak3/Cdk5r1/Arhgap44/Ctnnd2/Fyn/Rph3a/Reln/Srcin1/Marcks/Epha5/Shank1/Epha4/Tanc2/Grin2a/Nlgn3/Camk2b/Tanc1/Cux2/Ephb2/App/Dtnbp1/Stau2/Dnm3/Nlgn1/Baiap2/Ephb1/Lrp8/Sipa1l1/Shank3/Grin2b/Ngef/Bhlhb9/Zfp804a/Kalrn/Itga3/Ephb3/Efna1
GO:0010976	positive regulation of neuron projection development	65/2136	3.85698e-08	8.51475e-07	Stmn2/Mapt/Scn1b/Ndrg4/Dbn1/Fez1/Pcp4/Cntn1/Pak3/Rit2/Dab2ip/Fyn/Elavl4/Fkbp1b/Reln/Cx3cl1/Serpini1/Plppr5/Marcks/Arsb/Cnr1/Fut9/Camk2b/Kif3c/Tiam1/Gprc5b/Ret/Cux2/Adcyap1/Ephb2/Stau2/Camk1/Baiap2/Cobl/Lrp8/Itpr1/Ndnf/Bcl11a/Cd24a/Bhlhb9/Amigo1/Trim67/Rgs2/Lrp1/Dcc/Zfp804a/Bdnf/Fzd1/Ptn/Kalrn/Nrg1/Ntrk3/Cpeb1/Tenm3/Itga3/Ntrk2/Sphk1/Adamts1/Ntrk1/Ngfr/Tox/Ptprz1/Agt/Itga6/Enc1
GO:0086003	cardiac muscle cell contraction	27/2136	4.07681e-08	8.92007e-07	Scn1b/Scn2b/Cacna2d1/Scn1a/Pde4b/Cacna1g/Ryr2/Kcnn2/Scn3b/Kcnh2/Adora1/Kcna5/Fgf13/Cacna1d/Kcnd3/Jup/Cacna1h/Akap6/Hcn4/Stc1/Sri/Gsn/Abcc9/Fxyd1/Cacna1c/Cav1/Atp1a2
GO:0098815	modulation of excitatory postsynaptic potential	27/2136	4.07681e-08	8.92007e-07	Stx1b/Celf4/Prkar1b/Grin1/Dbn1/Rims1/Cacnb3/Reln/Nrxn1/Rgs4/Shank1/Grin2a/Pclo/Nlgn3/Cux2/Tmem25/App/Nlgn1/Baiap2/Grip2/Cbln1/Shank3/Grin2b/Stx1a/Neto1/Chrna4/Ngfr
GO:0060401	cytosolic calcium ion transport	47/2136	4.33803e-08	9.42498e-07	Grin1/Slc8a1/Cacna2d1/Thy1/Cacnb3/Fyn/Fkbp1b/Ubash3b/Cacna1g/Cx3cl1/Calm2/Ryr2/Nol3/Snca/Cacna1a/Myo5a/Cacna1b/Calm1/Grin2a/Cacna1d/Cacna1i/Prkce/Calm3/Selenon/Jph3/Drd2/Drd1/Gp1bb/Asph/Itpr1/Grin2b/Akap6/Slc24a2/Sri/Pkd2/Tgfb2/Coro1a/Gsto1/Ccn2/Tgfb1/P2rx4/Cacna1c/Cav1/Ryr3/Slc8b1/Gstm7/F2r
GO:0051283	negative regulation of sequestering of calcium ion	32/2136	4.34587e-08	9.42498e-07	Slc8a1/Thy1/Fkbp1b/Ubash3b/Cx3cl1/Calm2/Ryr2/Nol3/Snca/Myo5a/Calm1/Prkce/Calm3/Selenon/Jph3/Drd2/Drd1/Gp1bb/Anxa6/Asph/Itpr1/Akap6/Sri/Pkd2/Tgfb2/Coro1a/Gsto1/Tgfb1/Ryr3/Slc8b1/Gstm7/F2r
GO:0043549	regulation of kinase activity	144/2136	4.8451e-08	1.04616e-06	Mapt/Adarb1/Prkar1b/Camk2n2/Slc8a1/Camk2n1/Pcp4/Thy1/Cdk5r1/Ptpro/Dusp3/Dab2ip/Dgkz/Reln/Ubash3b/Prkar1a/Srcin1/Nrxn1/Snca/Mapk8ip1/Marcks/Pak1/Cartpt/Adora1/Epha5/Pkia/Prkar2b/Epha4/Uchl1/Dab1/Epha8/Flt1/Agap2/Atp2b4/Src/Eef1a2/Fgf1/Tenm1/Fbxw7/Gprc5b/Ret/Dbndd1/Zeb2/Map2k1/Drd2/Coro1c/Adcyap1/Vav3/Ephb2/App/Drd1/Dtnbp1/Camk1/Sorl1/Rac1/Ppia/Ephb1/Rasgrp1/Robo1/Kitl/Lrp8/Lmo4/Mt3/Cd24a/Akap6/Pik…
GO:0006875	cellular metal ion homeostasis	102/2136	4.97138e-08	1.06874e-06	Prkcb/Sv2a/Grin1/Slc8a1/Cacna2d1/Calb2/Atp1b1/Gng3/Atp2b2/Thy1/Slc24a3/Cacnb4/Cacnb3/Fyn/Fkbp1b/Ubash3b/Cacna1g/Cx3cl1/Calm2/Ryr2/Nol3/Snca/Cacna1a/Myo5a/Cacna1b/Calm1/Slc6a9/Grm1/Kcna5/Grin2a/Grik2/Cacna1d/Cacna1i/Prkce/Atp2b4/Calm3/Adcy5/Tmem178/Selenon/Cib2/Tac1/Crhr1/Kctd17/Hrh3/Kcnma1/Jph3/Drd2/Tmco1/Adcyap1/Kcnk3/App/Drd1/Slc1a3/Atp1b3/Oprl1/Cav2/Gp1bb/Anxa6/Asph/Itpr1/Mt3/Grin2b/Cd24a/Akap…
GO:0010038	response to metal ion	70/2136	5.27683e-08	1.12947e-06	Hpca/Mapt/Cpne6/Dlg2/Syt13/Syt7/Mmp9/Syt4/Syt11/Syt5/Ank3/Cacna1g/Calm2/Ryr2/Nrxn1/Snca/Dmtn/Cpne8/Glra3/Kcnip3/Cpne4/Kcnmb4/Rasa4/Calm1/Cpne5/Pam/Grin2a/Gabrb3/Pde1c/Nptx1/Syt6/Abat/Tfap2a/Calm3/Camk2b/Syt3/Kcnma1/Rasgrp2/Glra2/Abcc8/App/Nlgn1/Asph/Shh/Mt3/Syt2/Neurod2/Fn1/Gpld1/Ass1/Crhbp/Sox2/Pkd2/Egfr/Bnip3/Syt9/Kcnh1/Crip1/Cpne9/Anxa5/Gsn/Adcy8/Syt12/Sord/P2rx4/Cav1/Anxa11/Syt15/Cpne7/Id2
GO:0001755	neural crest cell migration	24/2136	5.39308e-08	1.14936e-06	Sema6a/Pax6/Sema4g/Sema6b/Sema4a/Sema5a/Ret/Zeb2/Coro1c/Anxa6/Kitl/Shh/Fn1/Sema5b/Sema3e/Nrp2/Isl1/Lama5/Efnb1/Sema4f/Acvr1/Sox8/Sema6d/Smo
GO:0030193	regulation of blood coagulation	19/2136	6.19532e-08	1.30899e-06	Ubash3b/Dmtn/Abat/Anxa2/Ephb2/Cd34/Prkg1/Pdgfra/Anxa5/Pdgfa/Prkcd/Thbd/Pdgfb/Cav1/Serping1/Cd9/F2r/Cd36/Hpse
GO:1900046	regulation of hemostasis	19/2136	6.19532e-08	1.30899e-06	Ubash3b/Dmtn/Abat/Anxa2/Ephb2/Cd34/Prkg1/Pdgfra/Anxa5/Pdgfa/Prkcd/Thbd/Pdgfb/Cav1/Serping1/Cd9/F2r/Cd36/Hpse
GO:0051279	regulation of release of sequestered calcium ion into cytosol	26/2136	6.68695e-08	1.40683e-06	Slc8a1/Thy1/Fkbp1b/Ubash3b/Cx3cl1/Calm2/Ryr2/Nol3/Snca/Myo5a/Calm1/Prkce/Calm3/Selenon/Jph3/Drd1/Asph/Akap6/Sri/Pkd2/Tgfb2/Coro1a/Gsto1/Tgfb1/Gstm7/F2r
GO:0045765	regulation of angiogenesis	66/2136	6.72031e-08	1.40752e-06	Prkcb/Sema6a/Mmp9/Dab2ip/Cx3cl1/Emc10/Rhob/Adgrb1/Flt1/Atp2b4/Adgrb2/Sema4a/Fgf1/Ppp1r16b/Tafa5/Sema5a/Efna3/Jup/Abcc8/Adgrb3/Ptprm/Plk2/Tcf4/Vegfb/Cd34/Shh/Tspan12/Spred1/Col4a2/Sema3e/Klf4/Tgfb2/Ddah1/Isl1/Nos3/Ptn/Reck/Emp2/Tgfbr2/Sash1/Adgra2/Sphk1/Cdh5/Adamts1/Ntrk1/Tek/Pde3b/Cyp1b1/Klf2/Sparc/Ninj1/Ngfr/Anxa3/Cnmd/Sfrp2/Rgcc/Efna1/Agt/Emilin1/Kdr/Dcn/Cldn5/Glul/Cela1/Cd36/Hpse
GO:0010035	response to inorganic substance	106/2136	6.74741e-08	1.40752e-06	Hpca/Slc6a1/Mapt/Cpne6/Nefl/Dlg2/Syt13/Syt7/Mmp9/Kcnc2/Syt4/Syt11/Syt5/Selenom/Impact/Nefh/Fyn/Ank3/Cacna1g/Calm2/Ryr2/Nol3/Nrxn1/Snca/Dmtn/Cpne8/Glra3/Kcnip3/Cpne4/Kcnmb4/Rasa4/Rhob/Calm1/Adora1/Cpne5/Pam/Grin2a/Gabrb3/Plcb1/Pde1c/Nptx1/Syt6/Atp2b4/Abat/Src/Tfap2a/Calm3/Camk2b/Syt3/Kcnma1/Rasgrp2/Rnf112/Glra2/Abcc8/Kcnq3/App/Slc1a3/Nlgn1/Asph/Shh/Mt3/Syt2/Neurod2/Pcgf2/Fn1/Gpld1/Ass1/Crhbp/Sox2/…
GO:0032411	positive regulation of transporter activity	41/2136	6.83177e-08	1.41911e-06	Kcnc1/Cacna2d1/Atp1b1/Tcaf1/Kcnc2/Stac2/Cacnb4/Cacnb3/Ank3/Reln/Calm2/Ryr2/Myo5a/Cacng2/Calm1/Slc6a9/Plcb1/Nlgn3/Asic2/Cacng4/Calm3/Cacng3/Wnk2/Ephb2/Abcc8/Atp1b3/Asph/Shank3/Akap6/Amigo1/Fgf14/Pkd2/Gsto1/Hspa2/Glrx/Kcnj11/Wnk3/Lrrc38/Prkcd/Abcb1a/Gstm7
GO:0070374	positive regulation of ERK1 and ERK2 cascade	46/2136	6.91461e-08	1.43028e-06	Ndrg4/Arrb1/Npy/Cx3cl1/Nrxn1/Dnajc27/Src/Fgf1/Fbxw7/Gnai2/Map2k1/Drd2/Adcyap1/App/Npnt/Necab2/Rasgrp1/Vegfb/Mt3/Cavin3/Pdgfra/Lrp1/Dcc/Egfr/Pdgfd/Akap12/Nrg1/Ccn2/Notch1/Pdgfrb/Tpbg/Notch2/Dusp15/Tek/Cd74/Igf1/Pdgfa/Tgfb1/Pdgfb/Cxcl12/Acta2/Kdr/F2r/Pycard/Ackr3/Cd36
GO:0018212	peptidyl-tyrosine modification	69/2136	7.93794e-08	1.63508e-06	Thy1/Cntn1/Aatk/Fyn/Reln/Srcin1/Dmtn/Gfra1/Adora1/Epha4/Cadm4/Flt1/Prkce/Src/Fbxw7/Prmt2/Gprc5b/Dgkq/Ephb2/App/Ttl/Cav2/Tnk2/Kitl/Vegfb/Lrp8/Cd24a/Inpp5f/Il34/Sh3bp5/Pdgfra/Samsn1/Egfr/Pdgfd/Ptprj/Pkdcc/Hbegf/Isl1/Cck/Plpp3/Ttbk1/Tgfa/Nrg1/Ddr1/Dok7/Pdgfrb/Pecam1/Acvr1/Ghr/Ntrk1/Tek/Cd74/Igf1/Efemp1/Ace/Pdgfa/Tgfb1/Prkcd/Wee1/Pdgfb/Epha7/Grm5/Ptprz1/Sfrp2/Cav1/Efna1/Agt/Kdr/Cd36
GO:1901342	regulation of vasculature development	66/2136	8.51931e-08	1.74752e-06	Prkcb/Sema6a/Mmp9/Dab2ip/Cx3cl1/Emc10/Rhob/Adgrb1/Flt1/Atp2b4/Adgrb2/Sema4a/Fgf1/Ppp1r16b/Tafa5/Sema5a/Efna3/Jup/Abcc8/Adgrb3/Ptprm/Plk2/Tcf4/Vegfb/Cd34/Shh/Tspan12/Spred1/Col4a2/Sema3e/Klf4/Tgfb2/Ddah1/Isl1/Nos3/Ptn/Reck/Emp2/Tgfbr2/Sash1/Adgra2/Sphk1/Cdh5/Adamts1/Ntrk1/Tek/Pde3b/Cyp1b1/Klf2/Sparc/Ninj1/Ngfr/Anxa3/Cnmd/Sfrp2/Rgcc/Efna1/Agt/Emilin1/Kdr/Dcn/Cldn5/Glul/Cela1/Cd36/Hpse
GO:0010817	regulation of hormone levels	98/2136	8.59164e-08	1.75505e-06	Cplx1/Camk2n1/Syt7/Pax6/Tfap2b/Arrb1/Selenom/Ece2/Vsnl1/Fkbp1b/Reln/Nell2/Pfkm/Nrxn1/Cacna1a/Myo5a/Ica1/Gnas/Cartpt/Adora1/Epha5/Snap25/Pclo/Cry2/Pde1c/Cacna1d/Prkce/Abat/Cnr1/Rasl10b/Pcsk2/Cyp2d22/Adcy5/Sybu/Chst10/Schip1/Tac1/Crhr1/Ptprn/Kcnma1/Dgkq/Drd2/Tbx3/Adcyap1/Abcc8/Crabp1/Pcsk1/Rac1/Cacna1h/Stat5b/Shh/Sox4/Vgf/Adh1/Inha/Pdgfra/Rab11fip5/Lrp1/Stx1a/Gpld1/Nnat/Sri/Crhbp/Baiap3/Ildr2/Acsl4…
GO:0050818	regulation of coagulation	20/2136	8.89286e-08	1.80163e-06	Ubash3b/Dmtn/Abat/Anxa2/Ephb2/Cd34/Hs3st5/Prkg1/Pdgfra/Anxa5/Pdgfa/Prkcd/Thbd/Pdgfb/Cav1/Serping1/Cd9/F2r/Cd36/Hpse
GO:2001258	negative regulation of cation channel activity	20/2136	8.89286e-08	1.80163e-06	Fgf12/Mmp9/Cbarp/Cacnb3/Cabp1/Ank3/Fkbp1b/Calm2/Calm1/Slc6a9/Calm3/Kcnab1/Drd2/Ephb2/Oprl1/Sri/Pkd2/Gsto1/Cav1/Gstm7
GO:0021952	central nervous system projection neuron axonogenesis	18/2136	9.32101e-08	1.88063e-06	Adarb1/Scn1b/Sptbn4/Epha4/Bhlhe22/Zeb2/Ephb2/Ephb1/Slit2/Ephb6/Dcc/Chrnb2/Cdh11/Dclk1/Nr4a2/Nfib/Plxna4/Ephb3
GO:0033555	multicellular organismal response to stress	34/2136	9.44409e-08	1.89768e-06	Prkar1b/Cntnap2/Gng7/Reln/Brinp1/Cacna1a/Kcnip3/Cacna1b/Grik2/Mapk8ip2/Asic1/Selenon/Tac1/Crhr1/Ret/Capn2/Adcyap1/Ephb2/Drd1/Grm7/Shank3/Grin2b/Neurod2/Usp46/Bdnf/Cck/Kalrn/Nr4a2/Lypd1/Ntrk1/P2rx4/Vwa1/Atp1a2/Penk
GO:0018108	peptidyl-tyrosine phosphorylation	68/2136	9.49247e-08	1.89965e-06	Thy1/Cntn1/Aatk/Fyn/Reln/Srcin1/Dmtn/Gfra1/Adora1/Epha4/Cadm4/Flt1/Prkce/Src/Fbxw7/Prmt2/Gprc5b/Dgkq/Ephb2/App/Cav2/Tnk2/Kitl/Vegfb/Lrp8/Cd24a/Inpp5f/Il34/Sh3bp5/Pdgfra/Samsn1/Egfr/Pdgfd/Ptprj/Pkdcc/Hbegf/Isl1/Cck/Plpp3/Ttbk1/Tgfa/Nrg1/Ddr1/Dok7/Pdgfrb/Pecam1/Acvr1/Ghr/Ntrk1/Tek/Cd74/Igf1/Efemp1/Ace/Pdgfa/Tgfb1/Prkcd/Wee1/Pdgfb/Epha7/Grm5/Ptprz1/Sfrp2/Cav1/Efna1/Agt/Kdr/Cd36
GO:0007214	gamma-aminobutyric acid signaling pathway	15/2136	9.91465e-08	1.96814e-06	Gabbr2/Cacnb4/Gabra1/Phf24/Cacna1a/Gabrg2/Gabrb3/Gabra2/Gnai2/Gabra3/Gabrg3/Plcl2/Shisa7/Gabrg1/Bdnf
GO:0016339	calcium-dependent cell-cell adhesion via plasma membrane cell adhesion molecules	15/2136	9.91465e-08	1.96814e-06	Nrxn1/Pcdh1/Nlgn1/Cdh22/Cdh20/Pcdh18/Cdh6/Cdh11/Cdh13/Cdh5/Dchs1/Cdh8/Cdh9/Cdh24/Ajuba
GO:0002028	regulation of sodium ion transport	33/2136	1.01386e-07	2.0045e-06	Fxyd7/Scn1b/Scn2b/Slc8a1/Atp1b1/Fgf12/Cntn1/Ywhah/Ank3/Fgf11/Sptbn4/Hecw1/Scn3b/Gnas/Fxyd6/Neto2/Fgf13/Plcb1/Atp2b4/Drd2/Wnk2/Atp1b3/Hecw2/Fgf14/Glrx/Nos3/Neto1/Wnk3/Fxyd5/Tgfb1/Fxyd1/P2rx4/Atp1a2
GO:0061387	regulation of extent of cell growth	43/2136	1.05268e-07	2.07294e-06	Mapt/Sema6a/Dpysl2/Dbn1/Aatk/Cdk5r1/Sema4g/L1cam/Olfm1/Sema6b/Pou4f2/Limk1/Pak1/Fgf13/Sema4a/Trim46/Sema5a/Barhl2/Tnr/Shtn1/Ttl/Dscam/Mgll/Slit2/Bcl11a/Omg/Mt3/Islr2/Fn1/Lrp1/Sema5b/Rnd2/Sema3e/Rtn4r/Bdnf/Nrg1/Cdh4/Ntrk3/Sema4f/Plxna4/Sema6d/Cxcl12/Epha7
GO:0051282	regulation of sequestering of calcium ion	32/2136	1.07823e-07	2.1148e-06	Slc8a1/Thy1/Fkbp1b/Ubash3b/Cx3cl1/Calm2/Ryr2/Nol3/Snca/Myo5a/Calm1/Prkce/Calm3/Selenon/Jph3/Drd2/Drd1/Gp1bb/Anxa6/Asph/Itpr1/Akap6/Sri/Pkd2/Tgfb2/Coro1a/Gsto1/Tgfb1/Ryr3/Slc8b1/Gstm7/F2r
GO:0051209	release of sequestered calcium ion into cytosol	31/2136	1.13451e-07	2.21081e-06	Slc8a1/Thy1/Fkbp1b/Ubash3b/Cx3cl1/Calm2/Ryr2/Nol3/Snca/Myo5a/Calm1/Prkce/Calm3/Selenon/Jph3/Drd2/Drd1/Gp1bb/Asph/Itpr1/Akap6/Sri/Pkd2/Tgfb2/Coro1a/Gsto1/Tgfb1/Ryr3/Slc8b1/Gstm7/F2r
GO:0022407	regulation of cell-cell adhesion	80/2136	1.13617e-07	2.21081e-06	Thy1/Dusp3/Rap1gap/Zmiz1/Pcdh8/L1cam/Ank3/Ubash3b/Prkar1a/Cx3cl1/Dmtn/Ripor2/Carmil2/Dtx1/Ccdc88b/Abat/Src/Fut9/Efnb2/Tnr/Map2k1/Magi1/Pag1/Rasgrp1/Igfbp2/Stat5b/Shh/Sox4/Cd83/Chst2/Cd24a/Shb/Nck2/Ephb6/Adk/Prkg1/Mdga2/Ass1/Myadm/Dusp10/Sox2/Klf4/Celsr2/Coro1a/Ildr2/Zfp608/Irak1/Tnfrsf21/Pde5a/Plpp3/Mdga1/Efnb1/Il4ra/Megf10/Notch1/Capn1/Tgfbr2/H2-DMa/Nrarp/Lrfn3/Tenm3/H2-Ab1/H2-Aa/Ephb3/Cd74/Igf1…
GO:0007631	feeding behavior	29/2136	1.20854e-07	2.34238e-06	Grin1/Pou4f1/Npy/Cntfr/Htr1b/Cartpt/Uchl1/Cnr1/Crhr1/Hrh3/Drd2/App/Drd1/Grm7/Oprl1/Grin2b/Cntn2/Dach1/Chrnb2/Usp46/Mmp17/Bdnf/Cck/Tacr3/Ntrk2/Ace/Napepld/Agt/Cd36
GO:0051953	negative regulation of amine transport	14/2136	1.25154e-07	2.41621e-06	Syt4/Syt11/Snca/Myo5a/Rgs4/Htr1b/Adora1/Abat/Cnr1/Crhr1/Hrh3/Drd2/Grm7/Rgs2
GO:0007271	synaptic transmission, cholinergic	11/2136	1.2694e-07	2.44111e-06	Cacna1a/Slc5a7/Lynx1/Chrnb3/Camk2b/Tac1/Chrna3/Chrnb2/Lypd1/Chrna4/Ngfr
GO:0048675	axon extension	46/2136	1.30199e-07	2.49404e-06	Mapt/Ndn/Sema6a/Dpysl2/Dbn1/Aatk/Cdk5r1/Sema4g/L1cam/Olfm1/Sema6b/Pou4f2/Limk1/Pak1/Nlgn3/Sema4a/Auts2/Trim46/Sema5a/Barhl2/Tnr/Shtn1/Ttl/Dscam/Mgll/Slit2/Mt3/Islr2/Lhx2/Fn1/Lrp1/Sema5b/Sema3e/Rtn4r/Nrp2/Bdnf/Lamb2/Dclk1/Nrg1/Cdh4/Ntrk3/Sema4f/Plxna4/Sema6d/Smo/Cxcl12
GO:0071417	cellular response to organonitrogen compound	118/2136	1.39039e-07	2.65306e-06	Nsg1/Prkcb/Nsg2/Slc8a1/Pdxp/Cacna2d1/Rgs8/Gnao1/Ywhag/Pde4b/Impact/Fyn/Col6a1/Ppp1r9b/Gabra1/Ryr2/Aplp1/Dmtn/Cacna1a/Glra3/Rab15/Myo5a/Caly/Gabrg2/Rgs4/Marcks/Camk2a/Gnas/Htr1b/Pou4f2/Pak1/Cpeb2/Epha4/Palm/Grin2a/Gabrb3/Plcb1/Atp2b4/Ptprf/Src/Trarg1/Lpl/Gnai2/Insig1/Gnal/Adcy5/Selenon/Cib2/Crhr1/Cacnb1/Pid1/Nsmf/Drd2/Capn2/Jup/Glra2/App/Drd1/Dtnbp1/Slc1a3/Pde3a/Sorl1/Rac1/Cav2/Stat5b/Itpr1/Slit2/…
GO:0014070	response to organic cyclic compound	128/2136	1.4115e-07	2.68295e-06	Slc6a1/Nsg1/Nsg2/Grin1/Slc8a1/Pdxp/Rgs8/Gnao1/Pak3/Pou4f1/Adcy2/Pde4b/Impact/Rbfox2/Zmiz1/Ywhah/Gnai1/Ppp1r9b/Gabra1/Ryr2/Aplp1/Snca/Dmtn/Caly/Gabrg2/Rgs4/Cacna1b/Gnas/Htr1b/Pou4f2/Pak1/Adora1/Epha5/Grm2/Palm/Gabrb3/Cry2/Plcb1/Prkce/Atp2b4/Abat/Cnr1/Cacng4/Src/Prmt2/Insig1/Adcy3/Gnal/Adcy5/Selenon/Cib2/Crhr1/Hrh3/Kcnma1/Hmgcs1/Homer2/Adgrl3/Paqr8/Map2k1/Dgkq/Drd2/Jup/Trerf1/App/Drd1/Dtnbp1/Slc1a3…
GO:0031290	retinal ganglion cell axon guidance	12/2136	1.5143e-07	2.85628e-06	Robo2/Pou4f2/Ephb2/Ptprm/Ephb1/Slit2/Nrcam/Isl1/Sema4f/Bmpr1b/Ephb3/Epha7
GO:0099151	regulation of postsynaptic density assembly	12/2136	1.5143e-07	2.85628e-06	Nrxn1/Nptx1/Lrfn1/Ptprd/Lrrc4b/Lrrtm2/Lrrtm1/Sipa1l1/Cbln1/Lrfn4/Ntrk3/Grid2
GO:0071363	cellular response to growth factor stimulus	124/2136	1.58835e-07	2.98452e-06	Stmn2/Prkcb/Ndn/Sema6a/Dbn1/Tfap2b/Cyfip2/Dusp3/Rap1gap/Dab2ip/Zmiz1/Vstm2a/Fyn/Nrxn1/Mtss2/Dok5/Ptprk/Pdcd4/Cadm4/Bex1/Flt1/Prkce/Atp2b4/Ptprf/Src/Hpgd/Fgf1/Zyx/Tac1/Kcnd3/Fut8/Zeb2/Micall1/Zcchc12/Npnt/Flrt2/Sorl1/Tgfb3/Cav2/Tcf4/Robo1/Vegfb/Stat5b/Ndnf/Slit2/Mt3/Tspan12/Scx/Wasf1/Flrt3/Spred1/Fam20c/Zfp36l1/Chrdl1/Pmepa1/Pdgfra/Smad3/Lrp1/Col4a2/Sox6/Tgfb1i1/Klf4/Zfp423/Tbx2/Fstl1/Tgfb2/Spred2…
GO:0010631	epithelial cell migration	72/2136	1.73171e-07	3.21705e-06	Mmp9/Dab2ip/Pfn2/Emc10/Rhob/Arsb/Adgrb1/Prkce/Atp2b4/Src/Sema4a/Fgf1/Fbxw7/Efnb2/Sema5a/Tac1/Zeb2/Coro1c/Jup/Hdac7/Ptprm/Plk2/Rac1/Robo1/Shh/Slit2/Spred1/Rin2/Stc1/Gpld1/Dusp10/Cdh13/Klf4/Fstl1/Tgfb2/Amotl1/Plekhg5/Ptprg/Hbegf/Plpp3/Nos3/Card10/Emp2/Notch1/Tgfbr2/Pecam1/Sash1/Itga3/Kank2/Adgra2/Cdh5/Tek/Igf1/Cyp1b1/Tgfb1/Ptprr/Sparc/Pdgfb/Gab2/P2rx4/Anxa3/Rgcc/Epb41l4b/Rab13/Efna1/Anxa1/Agt/Kdr/D…
GO:0090130	tissue migration	72/2136	1.73171e-07	3.21705e-06	Mmp9/Dab2ip/Pfn2/Emc10/Rhob/Arsb/Adgrb1/Prkce/Atp2b4/Src/Sema4a/Fgf1/Fbxw7/Efnb2/Sema5a/Tac1/Zeb2/Coro1c/Jup/Hdac7/Ptprm/Plk2/Rac1/Robo1/Shh/Slit2/Spred1/Rin2/Stc1/Gpld1/Dusp10/Cdh13/Klf4/Fstl1/Tgfb2/Amotl1/Plekhg5/Ptprg/Hbegf/Plpp3/Nos3/Card10/Emp2/Notch1/Tgfbr2/Pecam1/Sash1/Itga3/Kank2/Adgra2/Cdh5/Tek/Igf1/Cyp1b1/Tgfb1/Ptprr/Sparc/Pdgfb/Gab2/P2rx4/Anxa3/Rgcc/Epb41l4b/Rab13/Efna1/Anxa1/Agt/Kdr/D…
GO:0090132	epithelium migration	72/2136	1.73171e-07	3.21705e-06	Mmp9/Dab2ip/Pfn2/Emc10/Rhob/Arsb/Adgrb1/Prkce/Atp2b4/Src/Sema4a/Fgf1/Fbxw7/Efnb2/Sema5a/Tac1/Zeb2/Coro1c/Jup/Hdac7/Ptprm/Plk2/Rac1/Robo1/Shh/Slit2/Spred1/Rin2/Stc1/Gpld1/Dusp10/Cdh13/Klf4/Fstl1/Tgfb2/Amotl1/Plekhg5/Ptprg/Hbegf/Plpp3/Nos3/Card10/Emp2/Notch1/Tgfbr2/Pecam1/Sash1/Itga3/Kank2/Adgra2/Cdh5/Tek/Igf1/Cyp1b1/Tgfb1/Ptprr/Sparc/Pdgfb/Gab2/P2rx4/Anxa3/Rgcc/Epb41l4b/Rab13/Efna1/Anxa1/Agt/Kdr/D…
GO:1901019	regulation of calcium ion transmembrane transporter activity	31/2136	1.77268e-07	3.28008e-06	Hpca/Cacna2d1/Atp1b1/Stac2/Cbarp/Cacnb4/Cacnb3/Pde4b/Cabp1/Fkbp1b/Calm2/Ryr2/Cacna1a/Myo5a/Calm1/Calm3/Selenon/Cacnb1/Jph3/Drd2/Oprl1/Asph/Akap6/Fgf14/Sri/Pkd2/Gsto1/Hspa2/Atp1a2/Ahnak/Gstm7
GO:0060048	cardiac muscle contraction	39/2136	1.77896e-07	3.28008e-06	Scn1b/Scn2b/Slc8a1/Cacna2d1/Atp1b1/Scn1a/Pde4b/Fkbp1b/Cacna1g/Calm2/Ryr2/Kcnn2/Scn3b/Calm1/Kcnh2/Adora1/Kcna5/Fgf13/Cacna1d/Calm3/Kcnd3/Tpm1/Jup/Vegfb/Cacna1h/Akap6/Hcn4/Stc1/Rgs2/Sri/Pde5a/Ccn2/Gsn/Abcc9/Fxyd1/P2rx4/Cacna1c/Cav1/Atp1a2
GO:0010522	regulation of calcium ion transport into cytosol	30/2136	1.86765e-07	3.41801e-06	Grin1/Slc8a1/Thy1/Fyn/Fkbp1b/Ubash3b/Cx3cl1/Calm2/Ryr2/Nol3/Snca/Myo5a/Calm1/Prkce/Calm3/Selenon/Jph3/Drd1/Asph/Akap6/Sri/Pkd2/Tgfb2/Coro1a/Gsto1/Tgfb1/P2rx4/Cav1/Gstm7/F2r
GO:1901379	regulation of potassium ion transmembrane transport	30/2136	1.86765e-07	3.41801e-06	Kcnip4/Kcnc1/Atp1b1/Dpp6/Kcnc2/Kcnip1/Kcnab3/Ank3/Fhl1/Dpp10/Kcnn2/Kcnip3/Rgs4/Kcnh2/Neto2/Cacna1d/Kcnab1/Wnk2/Abcc8/Rgs7/Atp1b3/Kcns2/Kcnip2/Akap6/Amigo1/Neto1/Wnk3/Abcc9/Lrrc38/Cav1
GO:0051592	response to calcium ion	41/2136	1.93207e-07	3.50981e-06	Hpca/Cpne6/Syt13/Syt7/Syt4/Syt11/Syt5/Calm2/Ryr2/Nrxn1/Dmtn/Cpne8/Cpne4/Kcnmb4/Rasa4/Calm1/Cpne5/Pde1c/Syt6/Calm3/Syt3/Kcnma1/Rasgrp2/App/Nlgn1/Asph/Syt2/Neurod2/Gpld1/Crhbp/Pkd2/Syt9/Kcnh1/Cpne9/Anxa5/Adcy8/Syt12/Cav1/Anxa11/Syt15/Cpne7
GO:0106027	neuron projection organization	41/2136	1.93207e-07	3.50981e-06	Grin1/Map1a/Dbn1/Cntnap2/Pak3/Cdk5r1/Arhgap44/Ctnnd2/Fyn/Rph3a/Reln/Srcin1/Marcks/Epha5/Shank1/Epha4/Tanc2/Grin2a/Nlgn3/Camk2b/Tanc1/Cux2/Ephb2/App/Dtnbp1/Stau2/Dnm3/Nlgn1/Baiap2/Ephb1/Lrp8/Sipa1l1/Shank3/Grin2b/Ngef/Bhlhb9/Zfp804a/Kalrn/Itga3/Ephb3/Efna1
GO:0042551	neuron maturation	26/2136	1.98619e-07	3.59087e-06	Dlg2/C1ql1/Cntnap2/Ank3/Sptbn4/Actl6b/Nrxn1/B4galt6/Epha8/Ret/App/Adgrb3/Rac1/Kcnip2/Grip2/Rac3/Bcl11a/Nrcam/Cntn2/Pmp22/Nr4a2/B4galt5/Irx5/Pdgfb/Ntn4/Lgi4
GO:0050730	regulation of peptidyl-tyrosine phosphorylation	57/2136	1.99128e-07	3.59087e-06	Thy1/Cntn1/Fyn/Reln/Srcin1/Dmtn/Gfra1/Adora1/Epha4/Cadm4/Prkce/Src/Fbxw7/Prmt2/Gprc5b/Dgkq/App/Cav2/Tnk2/Kitl/Vegfb/Lrp8/Cd24a/Inpp5f/Il34/Sh3bp5/Pdgfra/Samsn1/Egfr/Pdgfd/Ptprj/Hbegf/Isl1/Cck/Plpp3/Tgfa/Nrg1/Dok7/Pdgfrb/Pecam1/Acvr1/Ghr/Cd74/Igf1/Ace/Pdgfa/Tgfb1/Prkcd/Pdgfb/Epha7/Grm5/Ptprz1/Sfrp2/Cav1/Efna1/Agt/Cd36
GO:0032970	regulation of actin filament-based process	96/2136	2.06551e-07	3.71113e-06	Stmn1/Pdxp/Dbn1/Pak3/Cyfip2/Cdk5r1/Arhgap44/Pde4b/Cx3cl1/Ryr2/Dmtn/Arhgef15/Pfn2/Carmil2/Rgs4/Rhob/Limk1/Sptb/Pak1/Adora1/Epha5/Nckap1/Shank1/Fgf13/Pam/Prkce/Tenm1/Add2/Sema5a/Ctnna2/Tac1/Fscn1/Tpm1/Jup/Stau2/Baiap2/Rac1/Tgfb3/Rhof/Cdc42ep4/Tmsb10/Cacna1h/Tmod2/Shank3/Rac3/Slit2/Akap6/Hcn4/Sh3pxd2b/Wasf1/Abracl/Nck2/Tmeff2/Ccdc88a/Cgnl1/Stc1/Smad3/Lrp1/Rnd2/Sri/Myadm/Sema3e/Tgfb2/Coro1a/Rhoc/Esam…
GO:0035640	exploration behavior	18/2136	2.14077e-07	3.81849e-06	Gad1/Lsamp/Brinp1/Gabrb3/Prkce/Abat/Slc4a10/Crhr1/Jph3/Tnr/Lrrtm1/Shank3/Shank2/Chrna4/Itga3/Atp1a2/Chl1/Penk
GO:0045761	regulation of adenylate cyclase activity	18/2136	2.14077e-07	3.81849e-06	Hpca/Adcy2/Gng7/Cap2/Palm/Cacna1d/Adcy3/Gnal/Hrh3/Drd2/Adcyap1/Drd1/Akap6/Cap1/Vipr2/Lgr5/Timp2/Cacna1c
GO:0003018	vascular process in circulatory system	50/2136	2.25036e-07	3.99947e-06	Slc8a1/Gucy1a1/Cacna1g/Cx3cl1/Abr/Htr1b/Adora1/Kcna5/Asic2/Kcnma1/Map2k1/Adcyap1/Abcc8/Drd1/Ptprm/Pde3a/Mgll/Grip2/Slit2/Prkg1/Rgs2/Lrp1/Abcg2/Ptprj/Ddah1/Mmp2/Akap12/Pde5a/Nos3/Capn1/Cdh5/Klf2/Ace/Tgfb1/Pdgfb/P2rx4/Cacna1c/Cav1/Pde2a/Abcb1a/Arhgap42/Atp1a2/Acta2/Agt/Kdr/Fabp5/Vstm4/Cldn5/F2r/Cd36
GO:0010810	regulation of cell-substrate adhesion	60/2136	2.46461e-07	4.36448e-06	Dbn1/Thy1/Spock1/Spock2/Dusp3/L1cam/Npy/Dmtn/Rell2/Edil3/Prkce/Src/Coro1c/Jup/Ajap1/Npnt/Adam15/Rac1/Utrn/Rac3/Ndnf/Fn1/Rin2/Smad3/Lrp1/Myadm/Sema3e/Cdh13/Ptprj/Hsd17b12/Vwc2/Ptn/Emp2/Ddr1/Notch1/Smoc1/Peak1/Abi3bp/Itga3/Postn/Col16a1/Tek/Spry4/S100a10/Apod/Pdgfb/Ninj1/Muc4/Ptprz1/Lims2/Col1a1/Efemp2/Fzd7/Olfm4/Emilin1/Kdr/Rsu1/St6gal1/Cd36/Hpse
GO:0008277	regulation of G protein-coupled receptor signaling pathway	39/2136	2.52153e-07	4.44929e-06	Stmn1/Gprasp1/Arrb1/Pde4b/Pde4a/Ppp1r9b/Aplp1/Phf24/Snca/Rgs4/Camk2a/Kctd8/Htr1b/Plcb1/Atp2b4/Camk2b/Gnai2/Grk3/Homer2/Dgkq/Drd2/Adcyap1/Rgs7/App/Necab2/Oprl1/Mgll/Tmod2/Cntn2/Rgs2/Kctd12/Pde5a/Pde10a/Bicd1/Ramp1/Plce1/Rgs10/Tulp3/Grm5
GO:0051208	sequestering of calcium ion	32/2136	2.53646e-07	4.45552e-06	Slc8a1/Thy1/Fkbp1b/Ubash3b/Cx3cl1/Calm2/Ryr2/Nol3/Snca/Myo5a/Calm1/Prkce/Calm3/Selenon/Jph3/Drd2/Drd1/Gp1bb/Anxa6/Asph/Itpr1/Akap6/Sri/Pkd2/Tgfb2/Coro1a/Gsto1/Tgfb1/Ryr3/Slc8b1/Gstm7/F2r
GO:0099072	regulation of postsynaptic membrane neurotransmitter receptor levels	36/2136	2.54316e-07	4.45552e-06	Cplx1/Hpca/Stx1b/Nsg1/Dlg2/Adam22/Cacng5/Tnik/Snap47/Nptxr/Arhgap44/Frrs1l/Cpt1c/Caly/Camk2a/Cacng2/Mapk10/Nptx2/Snap25/Nptx1/Cacng4/Cacng3/Efnb2/Map2k1/Dnm3/Grip1/Iqsec2/Grip2/Usp46/Lgi1/Rapgef4/Kalrn/Nrg1/Gsg1l/Shisa6/Ophn1
GO:0060627	regulation of vesicle-mediated transport	124/2136	2.80545e-07	4.89759e-06	Cplx1/Hpca/Stx1b/Syn1/Prkcb/Nrxn3/Prkar1b/Nrn1/Ndrg4/Ncs1/Chrna6/Syt13/Cplx2/Syt7/Rims1/Apba1/Syt4/Cbarp/Cdk5r1/Clip3/Arrb1/Syt11/Cacnb4/Rab3c/Arhgap44/Vamp1/Rit2/Syt5/Rap1gap/Vsnl1/Lgi3/Cacna1g/Rims3/Nrxn1/Snca/Cacna1a/Pfn2/Glra3/Cadps/Rab15/Myo5a/Caly/Rab3a/Abr/Htr1b/Pls3/Rims4/Pclo/Cacna1i/Syt6/Prkce/Src/Chrnb3/Efnb2/Gnai2/Apba2/Anxa2/Syt3/Crhr1/Slc10a4/Arhgap1/Grm4/Map2k1/Dgkq/Drd2/App/Drd1/D…
GO:0001570	vasculogenesis	30/2136	2.91481e-07	5.05267e-06	Zmiz1/Fgf1/Fbxw7/Zfpm2/Hdac7/Cd34/Shh/Spred1/Zfp36l1/Rin2/Hey1/Cul7/Ptprj/Emp2/Notch1/Rasip1/Pdgfrb/Tgfbr2/Gjc1/Ntrk2/Tek/Tgfb1/Smo/Fgf9/Sox18/Cav1/Myo1e/Kdr/Egfl7/Ackr3
GO:0071277	cellular response to calcium ion	30/2136	2.91481e-07	5.05267e-06	Hpca/Cpne6/Syt13/Syt7/Syt4/Syt11/Syt5/Nrxn1/Dmtn/Cpne8/Cpne4/Rasa4/Cpne5/Syt6/Syt3/Rasgrp2/Nlgn1/Asph/Syt2/Neurod2/Gpld1/Crhbp/Pkd2/Syt9/Kcnh1/Cpne9/Adcy8/Syt12/Syt15/Cpne7
GO:0098926	postsynaptic signal transduction	19/2136	2.93407e-07	5.06823e-06	Rgs8/Anks1b/Cdk5r1/Ly6h/Cabp1/Plcb1/Gnai2/Ache/Hrh3/Nsmf/Chrna3/Chrnb2/Ly6c1/Lypd1/Nrg1/Chrna4/Ly6a/Rgs10/Ly6e
GO:0070848	response to growth factor	126/2136	3.02704e-07	5.21053e-06	Stmn2/Prkcb/Ndn/Sema6a/Dbn1/Tfap2b/Cyfip2/Dusp3/Rap1gap/Dab2ip/Zmiz1/Vstm2a/Fyn/Nrxn1/Mtss2/Zfhx3/Dok5/Ptprk/Pdcd4/Cadm4/Bex1/Flt1/Prkce/Atp2b4/Ptprf/Src/Hpgd/Fgf1/Zyx/Tac1/Kcnd3/Fut8/Zeb2/Micall1/Zcchc12/Npnt/Flrt2/Sorl1/Tgfb3/Cav2/Tcf4/Robo1/Vegfb/Stat5b/Ndnf/Slit2/Mt3/Tspan12/Scx/Wasf1/Flrt3/Spred1/Fam20c/Zfp36l1/Chrdl1/Pmepa1/Pdgfra/Smad3/Lrp1/Col4a2/Sox6/Tgfb1i1/Sox2/Klf4/Zfp423/Tbx2/Fstl1/T…
GO:0010721	negative regulation of cell development	53/2136	3.06345e-07	5.23861e-06	Ttc3/Sema6a/Thy1/Aatk/Syt4/Cdk5r1/Lingo1/Sema4g/Ywhah/Brinp1/Dmtn/Sema6b/Fgf13/Dab1/Sema4a/Fbxw7/Trim46/Sema5a/Npr2/Tnr/Coro1c/Adcyap1/Ephb2/Id4/Abcc8/Sorl1/Slit2/Bcl11a/Mt3/Cd24a/Grb14/Lhx2/Shb/Ldlr/Sema5b/Sema3e/Dusp10/Rtn4r/Bdnf/Ptn/Frzb/Notch1/Ntrk3/Sema4f/Postn/Cit/Igf1/Tgfb1/Spry4/Mycn/Sema6d/Epha7/Id2
GO:0017156	calcium-ion regulated exocytosis	29/2136	3.07527e-07	5.23861e-06	Stx1b/Syt13/Syt7/Rims1/Syt4/Cbarp/Syt11/Syt5/Cacna1g/Rims3/Cacna1a/Cadps/Rab3a/Snap25/Cacna1i/Syt6/Gnai2/Syt3/Syn2/Cacna1h/Syt2/Stx1a/Baiap3/Syt9/Rapgef4/Notch1/Syt12/Cacna1c/Syt15
GO:0043279	response to alkaloid	29/2136	3.07527e-07	5.23861e-06	Grin1/Slc8a1/Ppp1r9b/Ryr2/Snca/Htr1b/Grm2/Prkce/Abat/Cnr1/Cacng4/Gnal/Selenon/Crhr1/Homer2/Adgrl3/Drd2/Drd1/Slc1a3/Chrnb2/Crhbp/Bdnf/Tacr3/Kalrn/Irs1/Sdk1/Adcy8/Tgm2/Gstm7
GO:0060485	mesenchyme development	65/2136	3.19586e-07	5.42525e-06	Sema6a/Pax6/Robo2/Dab2ip/Sema4g/Rian/Sema6b/Mark1/Nckap1/Epha4/Pdcd4/Tfap2a/Sema4a/Sema5a/Tiam1/Ret/Zeb2/Coro1c/Tbx3/Adam15/Tgfb3/Trim62/Dact3/Anxa6/Phldb1/Robo1/Kitl/Shh/Scx/Spred1/Fn1/Zfp36l1/Hey1/Smad3/Cul7/Sema5b/Tgfb1i1/Sema3e/Tbx2/Tgfb2/Spred2/Nrp2/Isl1/Nos3/Lama5/Efnb1/Frzb/Notch1/Tgfbr2/Sema4f/Acvr1/Dchs1/Sox8/Tgfb1/Itga4/Sema6d/Smo/Fgf9/Sfrp2/Rgcc/Spred3/Col1a1/Spry1/Efna1/Vangl2
GO:0048709	oligodendrocyte differentiation	37/2136	3.24958e-07	5.49748e-06	Hdac11/Tppp/Pax6/Cntnap2/Cntn1/Lingo1/Cntnap1/B4galt6/Nlgn3/Kcnj10/Id4/Tenm4/Shh/Omg/Cntn2/Il34/Sox6/Dusp10/Tspan2/Zfp488/Il33/Ptprj/Cnp/Tnfrsf21/Ptn/Nrg1/Notch1/B4galt5/Ntrk2/Dusp15/Sox5/Sox8/Tgfb1/Ptprz1/Mal/Trpc4/Id2
GO:0016525	negative regulation of angiogenesis	33/2136	3.48187e-07	5.83036e-06	Sema6a/Dab2ip/Adgrb1/Flt1/Atp2b4/Adgrb2/Sema4a/Tafa5/Efna3/Abcc8/Adgrb3/Ptprm/Plk2/Tcf4/Spred1/Col4a2/Sema3e/Klf4/Tgfb2/Ptn/Adamts1/Tek/Pde3b/Klf2/Sparc/Ngfr/Cnmd/Rgcc/Agt/Emilin1/Dcn/Cldn5/Cd36
GO:1901343	negative regulation of vasculature development	33/2136	3.48187e-07	5.83036e-06	Sema6a/Dab2ip/Adgrb1/Flt1/Atp2b4/Adgrb2/Sema4a/Tafa5/Efna3/Abcc8/Adgrb3/Ptprm/Plk2/Tcf4/Spred1/Col4a2/Sema3e/Klf4/Tgfb2/Ptn/Adamts1/Tek/Pde3b/Klf2/Sparc/Ngfr/Cnmd/Rgcc/Agt/Emilin1/Dcn/Cldn5/Cd36
GO:2000181	negative regulation of blood vessel morphogenesis	33/2136	3.48187e-07	5.83036e-06	Sema6a/Dab2ip/Adgrb1/Flt1/Atp2b4/Adgrb2/Sema4a/Tafa5/Efna3/Abcc8/Adgrb3/Ptprm/Plk2/Tcf4/Spred1/Col4a2/Sema3e/Klf4/Tgfb2/Ptn/Adamts1/Tek/Pde3b/Klf2/Sparc/Ngfr/Cnmd/Rgcc/Agt/Emilin1/Dcn/Cldn5/Cd36
GO:0072657	protein localization to membrane	140/2136	3.58806e-07	5.9878e-06	Cplx1/Hpca/Stx1b/Nsg1/Kcnip4/Grin1/Dlg2/Nrxn2/Epb41l3/Atp1b1/Dbn1/Adam22/Tcaf1/Dpp6/Thy1/Tnik/Stac2/Cdk5r1/Clip3/Rab3c/Snap47/Cacnb3/Nptxr/Arhgap44/Glrb/Fyn/Ank1/Ank3/Reln/Sptbn4/Golga7b/Ppp1r9b/Gpr158/Nrxn1/Arhgef9/Dmtn/Dpp10/Cacna1a/Glra3/Kcnip3/Rab15/Emc10/Myo5a/Zdhhc22/Reep1/Camk2a/Cacng2/Scn3b/Mapk10/Rab3a/Pak1/Nptx2/Adora1/Reep2/Snap25/Tmeff1/Fgf13/Palm/Grin2a/Slc9a3r2/Grik2/Nptx1/Atp2b4/Tr…
GO:0030900	forebrain development	83/2136	3.69166e-07	6.13988e-06	Grin1/Pax6/Cntnap2/Cdk5r1/Pou4f1/Chd5/Six3/Robo2/Dab2ip/Zmiz1/Fyn/Elavl4/Reln/Nhlh2/Aplp1/Sema6b/Bmerb1/Pak1/Epha5/Fgf13/Plcb1/Dab1/Src/Tfap2a/Myh10/Crtac1/Bhlhe22/Slc4a10/Sema5a/Dclk2/Kirrel3/Bcan/Zeb2/Tnr/Drd2/Numbl/Tbx3/Ephb2/Id4/App/Drd1/Rac1/Robo1/Lrp8/Shh/Shank3/Rac3/Ndnf/Slit2/Tfap2c/Slitrk5/Lhx2/Cntn2/Prkg1/Chrnb2/Sox2/Egfr/Rtn4r/Nrp2/Col3a1/Jakmip1/Isl1/Dclk1/Nr4a2/Mdga1/Nrg1/Notch1/Lamb…
GO:0050819	negative regulation of coagulation	14/2136	3.9111e-07	6.48295e-06	Ubash3b/Abat/Anxa2/Cd34/Hs3st5/Prkg1/Pdgfra/Anxa5/Pdgfa/Prkcd/Thbd/Pdgfb/Serping1/Cd9
GO:0046942	carboxylic acid transport	57/2136	4.18266e-07	6.90982e-06	Slc6a1/Slc6a17/Slc32a1/Sv2a/Dpysl2/Apba1/Syt4/Cacnb4/Snca/Cacna1a/Rgs4/Slc6a9/Htr1b/Slc36a4/Pak1/Adora1/Grm1/Grm2/Sfxn1/Abat/Emb/Mpc1/Slc25a1/Slc10a4/Hrh3/Drd2/Slc6a11/Kcnj10/Dtnbp1/Grm7/Slc1a3/Slc17a8/Slc6a5/Grin2b/Slc16a11/Rgs2/Slc1a6/Abcg2/Lrrc8c/Slco3a1/Bdnf/Acsl4/Cck/Slc6a15/Sfxn5/Slco1a4/Ntrk2/Ace/Prkcd/Slc16a7/Anxa1/Agt/Trpc4/Abcc4/Slco2b1/Cd36/Slc7a2
GO:0017158	regulation of calcium ion-dependent exocytosis	21/2136	4.328e-07	7.12599e-06	Syt13/Syt7/Syt4/Cbarp/Syt11/Syt5/Cacna1g/Cacna1a/Cadps/Cacna1i/Syt6/Gnai2/Syt3/Cacna1h/Syt2/Stx1a/Baiap3/Syt9/Notch1/Syt12/Syt15
GO:0007265	Ras protein signal transduction	83/2136	4.42915e-07	7.26823e-06	Rasgrf1/Iqsec3/Stmn1/Stmn3/Elmo1/Aatk/Arrb1/Arhgap44/Rit2/Dab2ip/Dhcr24/Dgkz/Ripor2/Rab15/Rasa4/Rasa3/Nckap1/Cadm4/Psd3/Src/Auts2/Srgap1/Cyth3/Tiam1/Rapgefl1/Arhgef25/Map2k1/Rasgrp2/Shtn1/Ephb2/Psd2/Plk2/Baiap2/Arfgef3/Iqsec2/Rac1/Rasgrp1/Robo1/Kitl/Cdc42ep4/Rab33b/Rab33a/Rhou/Wasf1/Trim67/Rasgef1b/Mras/Cdh13/Arhgdig/Tgfb2/Rtn4r/Plekhg5/Col3a1/Rapgef4/Kalrn/Cdc42ep1/Ralgds/Nrg1/Tax1bp3/Notch1/Ras…
GO:0060997	dendritic spine morphogenesis	30/2136	4.48565e-07	7.3365e-06	Dbn1/Pak3/Cdk5r1/Arhgap44/Ctnnd2/Reln/Srcin1/Marcks/Epha5/Shank1/Epha4/Tanc2/Nlgn3/Camk2b/Cux2/Ephb2/Dtnbp1/Stau2/Dnm3/Nlgn1/Baiap2/Ephb1/Lrp8/Sipa1l1/Shank3/Ngef/Bhlhb9/Kalrn/Ephb3/Efna1
GO:0007423	sensory organ development	126/2136	4.56349e-07	7.43909e-06	Hpca/Celf4/Atp2b2/Pax6/Tfap2b/Cxcl14/Thy1/Gpm6a/Six3/Slc17a6/Miat/Dzank1/Rab11fip4/Arhgef15/Ripor2/Sobp/Fat3/Abr/Plppr4/Pou4f2/Mab21l2/Smarcd3/Epha4/Gabrb3/Flt1/Tfap2a/Myh10/Megf11/Bhlhe22/Rcn1/Insig1/Six6/Olfm3/Ache/Kcnma1/Neurod4/Zeb2/Drd2/Tbx3/Ephb2/Stau2/Ptprm/Dscam/Rac1/Ephb1/Cthrc1/Shh/Grin2b/Pbx4/Tspan12/Lin7a/Lhx2/Sh3pxd2b/Spred1/Chrdl1/Tmem132e/Jag2/Hey1/Pdgfra/Smad3/Meis3/Nhs/Sox2/Klf4/…
GO:0050801	ion homeostasis	124/2136	4.87869e-07	7.92667e-06	Prkcb/Sv2a/Grin1/Slc8a1/Cacna2d1/Calb2/Atp1b1/Camk2n1/Gng3/Atp2b2/Tfap2b/Thy1/Slc24a3/Cacnb4/Cacnb3/Fyn/Ank1/Ank3/Fkbp1b/Ubash3b/Cacna1g/Slc22a17/Cx3cl1/Calm2/Ryr2/Nol3/Snca/Cacna1a/Myo5a/Cacna1b/Gnas/Calm1/Slc6a9/Kcnh2/Adora1/Grm1/Kcna5/Grm2/Grin2a/Grik2/Cacna1d/Cacna1i/Prkce/Atp2b4/Calm3/Tmtc2/Gnai2/Slc4a10/Adcy5/Tmem178/Selenon/Cib2/Tac1/Crhr1/Kctd17/Hrh3/Kcnma1/Jph3/Drd2/Kcnj10/Wnk2/Tmco1/Adc…
GO:0030003	cellular cation homeostasis	109/2136	4.95611e-07	8.02596e-06	Prkcb/Sv2a/Grin1/Slc8a1/Cacna2d1/Calb2/Atp1b1/Gng3/Atp2b2/Tfap2b/Thy1/Slc24a3/Cacnb4/Cacnb3/Fyn/Fkbp1b/Ubash3b/Cacna1g/Cx3cl1/Calm2/Ryr2/Nol3/Snca/Cacna1a/Myo5a/Cacna1b/Calm1/Slc6a9/Grm1/Kcna5/Grin2a/Grik2/Cacna1d/Cacna1i/Prkce/Atp2b4/Calm3/Slc4a10/Adcy5/Tmem178/Selenon/Cib2/Tac1/Crhr1/Kctd17/Hrh3/Kcnma1/Jph3/Drd2/Tmco1/Adcyap1/Kcnk3/App/Drd1/Slc1a3/Atp1b3/Oprl1/Cav2/Gp1bb/Anxa6/Asph/Itpr1/Mt3/Gr…
GO:0006820	anion transport	85/2136	5.27971e-07	8.52197e-06	Slc6a1/Slc6a17/Slc32a1/Sv2a/Dpysl2/Tcaf1/Apba1/Syt4/Slc2a3/Cacnb4/Slc17a6/Glrb/Gabra1/Snca/Cacna1a/Glra3/Gabrg2/Rgs4/Slc6a9/Htr1b/Slc36a4/Pak1/Adora1/Grm1/Grm2/Gabrb3/Sfxn1/Abat/Gabra2/Slc4a10/Ttyh3/Gabrd/Emb/Mpc1/Slc25a1/Slc10a4/Hrh3/Gabra3/Drd2/Slc6a11/Kcnj10/Glra2/Dtnbp1/Grm7/Slc1a3/Slc17a8/Gabrg3/Slc6a5/Grin2b/Slc4a3/Ano3/Slc4a8/Ano4/Slc16a11/Stc1/Rgs2/Slc1a6/Abcg2/Lrrc8c/Slco3a1/Gabrg1/Bdnf/…
GO:0062237	protein localization to postsynapse	25/2136	5.47129e-07	8.77368e-06	Cplx1/Stx1b/Nsg1/Grin1/Dlg2/Adam22/Tnik/Snap47/Nptxr/Arhgap44/Camk2a/Cacng2/Mapk10/Nptx2/Snap25/Grin2a/Nptx1/Cacng3/Map2k1/Grip1/Iqsec2/Grip2/Lgi1/Rapgef4/Kalrn
GO:1903539	protein localization to postsynaptic membrane	25/2136	5.47129e-07	8.77368e-06	Cplx1/Stx1b/Nsg1/Grin1/Dlg2/Adam22/Tnik/Snap47/Nptxr/Arhgap44/Camk2a/Cacng2/Mapk10/Nptx2/Snap25/Grin2a/Nptx1/Cacng3/Map2k1/Grip1/Iqsec2/Grip2/Lgi1/Rapgef4/Kalrn
GO:0085029	extracellular matrix assembly	19/2136	5.92261e-07	9.45239e-06	Phldb1/Smad3/Ntng1/Col3a1/Fkbp10/Ltbp3/Lamb2/Notch1/Lamb1/Antxr1/Tgfb1/Rgcc/Ntn4/Efemp2/Agt/Emilin1/Col1a2/Ltbp4/Tnxb
GO:0051928	positive regulation of calcium ion transport	35/2136	5.93294e-07	9.45239e-06	Grin1/Cacna2d1/Atp1b1/Atp2b2/Thy1/Stac2/Cacnb4/Cacnb3/Cx3cl1/Calm2/Ryr2/Snca/Camk2a/Calm1/Cacna1d/Calm3/Drd1/Asph/Itpr1/Akap6/Fgf14/Stc1/Sri/Pkd2/Gsto1/Hspa2/Pdgfrb/Wnk3/Pdgfb/Cxcl12/P2rx4/Cacna1c/Cav1/Gstm7/F2r
GO:0055080	cation homeostasis	121/2136	6.17306e-07	9.80321e-06	Prkcb/Sv2a/Grin1/Slc8a1/Cacna2d1/Calb2/Atp1b1/Camk2n1/Gng3/Atp2b2/Tfap2b/Thy1/Slc24a3/Cacnb4/Cacnb3/Fyn/Ank1/Ank3/Fkbp1b/Ubash3b/Cacna1g/Slc22a17/Cx3cl1/Calm2/Ryr2/Nol3/Snca/Cacna1a/Myo5a/Cacna1b/Gnas/Calm1/Slc6a9/Kcnh2/Adora1/Grm1/Kcna5/Grin2a/Grik2/Cacna1d/Cacna1i/Prkce/Atp2b4/Calm3/Tmtc2/Gnai2/Slc4a10/Adcy5/Tmem178/Selenon/Cib2/Tac1/Crhr1/Kctd17/Hrh3/Kcnma1/Jph3/Drd2/Kcnj10/Tmco1/Adcyap1/Kcnk3…
GO:0010523	negative regulation of calcium ion transport into cytosol	11/2136	6.80671e-07	1.07471e-05	Fkbp1b/Calm2/Calm1/Prkce/Calm3/Sri/Pkd2/Tgfb2/Gsto1/Tgfb1/Gstm7
GO:1904063	negative regulation of cation transmembrane transport	30/2136	6.81106e-07	1.07471e-05	Fgf12/Mmp9/Cbarp/Cacnb3/Cabp1/Ank3/Fkbp1b/Calm2/Hecw1/Rgs4/Calm1/Slc6a9/Kcnh2/Prkce/Calm3/Kcnab1/Drd2/Ephb2/Oprl1/Hecw2/Rgs2/Sri/Pkd2/Tgfb2/Gsto1/Sestd1/Tgfb1/Cav1/Atp1a2/Gstm7
GO:0007162	negative regulation of cell adhesion	63/2136	7.10262e-07	1.11713e-05	Sema6a/Spock1/Dusp3/Ubash3b/Prkar1a/Srcin1/Dmtn/Ripor2/Dtx1/Epha5/Epha4/Dab1/Abat/Src/Sema5a/Tnr/Map2k1/Coro1c/Ajap1/Ephb2/Adam15/Dscam/Pag1/Shh/Plxnc1/Plxna1/Cd24a/Prkg1/Lrp1/Ass1/Myadm/Sema3e/Cdh13/Klf4/Ildr2/Zfp608/Mmp2/Tnfrsf21/Pde5a/Il4ra/Notch1/Lamb1/Nrarp/H2-Ab1/Postn/H2-Aa/Plxna4/Pde3b/Cd74/Cyp1b1/Tgfb1/Spry4/Prkcd/Apod/Cxcl12/Muc4/Ptprz1/Rgcc/Col1a1/Fzd7/Anxa1/Cd9/Tnc
GO:0090218	positive regulation of lipid kinase activity	15/2136	7.36542e-07	1.15478e-05	Dgkz/Epha8/Flt1/Src/Eef1a2/Vav3/App/Rac1/Pdgfra/Pdgfrb/Vav2/Irs1/Tek/Tgfb1/Pdgfb
GO:0001934	positive regulation of protein phosphorylation	131/2136	7.39486e-07	1.15571e-05	Mmp9/Cntn1/Tnik/Cdk5r1/Clip3/Arrb1/Dab2ip/Rbpms/Fyn/Reln/Cx3cl1/Srcin1/Nrxn1/Snca/Pfn2/Marcks/Gnas/Gfra1/Pak1/Cartpt/Adora1/Epha4/Dab1/Flt1/Agap2/Atp2b4/Src/Fgf1/Tenm1/Fbxw7/Grk3/Anxa2/Gprc5b/Ret/Zeb2/Map2k1/Dgkq/Drd2/Adcyap1/Lrrn3/App/Drd1/Dtnbp1/Camk1/Rac1/Ppia/Tgfb3/Cav2/Tnk2/Rasgrp1/Robo1/Kitl/Vegfb/Lrp8/Kndc1/Mt3/Cd24a/Akap6/Cdc25b/Il34/Inha/Ccdc88a/Pdgfra/Chrna3/Magi3/Gfra2/Pkd2/Tgfb2/Egfr/…
GO:2001259	positive regulation of cation channel activity	28/2136	7.88477e-07	1.22689e-05	Kcnc1/Cacna2d1/Kcnc2/Stac2/Cacnb4/Cacnb3/Ank3/Reln/Calm2/Cacng2/Calm1/Nlgn3/Asic2/Cacng4/Calm3/Cacng3/Ephb2/Abcc8/Asph/Shank3/Akap6/Amigo1/Fgf14/Pkd2/Gsto1/Kcnj11/Lrrc38/Gstm7
GO:0048015	phosphatidylinositol-mediated signaling	44/2136	7.92505e-07	1.22689e-05	Ncs1/Dab2ip/Fyn/Reln/Plch1/Slc9a3r2/Plcb1/Flt1/Agap2/Ppp1r16b/Nyap1/Nyap2/Rasgrp1/Plcl2/Pik3ip1/Inpp5f/Fn1/Zfp36l1/Pdgfra/Klf4/Tgfb2/Egfr/Pdgfd/Kcnh1/Nrg1/Pdgfrb/Ntrk3/Irs1/Gsn/Ntrk2/Plce1/Plcb3/Ntrk1/Tek/Myo16/Igf1/Pdgfa/Pdgfb/Gab2/Prex2/Agt/Kdr/Dcn/F2r
GO:0048017	inositol lipid-mediated signaling	44/2136	7.92505e-07	1.22689e-05	Ncs1/Dab2ip/Fyn/Reln/Plch1/Slc9a3r2/Plcb1/Flt1/Agap2/Ppp1r16b/Nyap1/Nyap2/Rasgrp1/Plcl2/Pik3ip1/Inpp5f/Fn1/Zfp36l1/Pdgfra/Klf4/Tgfb2/Egfr/Pdgfd/Kcnh1/Nrg1/Pdgfrb/Ntrk3/Irs1/Gsn/Ntrk2/Plce1/Plcb3/Ntrk1/Tek/Myo16/Igf1/Pdgfa/Pdgfb/Gab2/Prex2/Agt/Kdr/Dcn/F2r
GO:0098771	inorganic ion homeostasis	121/2136	8.10289e-07	1.25049e-05	Prkcb/Sv2a/Grin1/Slc8a1/Cacna2d1/Calb2/Atp1b1/Camk2n1/Gng3/Atp2b2/Tfap2b/Thy1/Slc24a3/Cacnb4/Cacnb3/Fyn/Ank1/Ank3/Fkbp1b/Ubash3b/Cacna1g/Slc22a17/Cx3cl1/Calm2/Ryr2/Nol3/Snca/Cacna1a/Myo5a/Cacna1b/Gnas/Calm1/Slc6a9/Kcnh2/Adora1/Grm1/Kcna5/Grin2a/Grik2/Cacna1d/Cacna1i/Prkce/Atp2b4/Calm3/Tmtc2/Gnai2/Slc4a10/Adcy5/Tmem178/Selenon/Cib2/Tac1/Crhr1/Kctd17/Hrh3/Kcnma1/Jph3/Drd2/Kcnj10/Tmco1/Adcyap1/Kcnk3…
GO:0003012	muscle system process	85/2136	8.89446e-07	1.36509e-05	Scn1b/Scn2b/Slc8a1/Cacna2d1/Atp1b1/Dbn1/Gucy1a1/Scn1a/Stac2/Pde4b/Fkbp1b/Cacna1g/Calm2/Ryr2/Nol3/Kcnn2/Rgs4/Scn3b/Calm1/Pak1/Kcnh2/Adora1/Kcna5/Fgf13/Cacna1d/Flt1/Atp2b4/Abat/Calm3/Selenon/Kcnma1/Tshz3/Kcnd3/Map2k1/Drd2/Tpm1/Jup/Tbx3/Abcc8/Drd1/Npnt/Anxa6/Vegfb/Cacna1h/Grip2/Tmod2/Apbb2/Akap6/Inpp5f/Hcn4/Fbxo32/Adk/Prkg1/Pde9a/Stc1/Chrna3/Rgs2/Smad3/Chrnb2/Sri/Klf4/Tbx2/Pde5a/Tacr3/Nos3/Tpm4/Lmna…
GO:0006873	cellular ion homeostasis	109/2136	8.90098e-07	1.36509e-05	Prkcb/Sv2a/Grin1/Slc8a1/Cacna2d1/Calb2/Atp1b1/Gng3/Atp2b2/Tfap2b/Thy1/Slc24a3/Cacnb4/Cacnb3/Fyn/Fkbp1b/Ubash3b/Cacna1g/Cx3cl1/Calm2/Ryr2/Nol3/Snca/Cacna1a/Myo5a/Cacna1b/Calm1/Slc6a9/Grm1/Kcna5/Grin2a/Grik2/Cacna1d/Cacna1i/Prkce/Atp2b4/Calm3/Slc4a10/Adcy5/Tmem178/Selenon/Cib2/Tac1/Crhr1/Kctd17/Hrh3/Kcnma1/Jph3/Drd2/Tmco1/Adcyap1/Kcnk3/App/Drd1/Slc1a3/Atp1b3/Oprl1/Cav2/Gp1bb/Anxa6/Asph/Itpr1/Mt3/Gr…
GO:0061001	regulation of dendritic spine morphogenesis	25/2136	8.9564e-07	1.36933e-05	Dbn1/Pak3/Cdk5r1/Arhgap44/Reln/Srcin1/Marcks/Epha4/Tanc2/Nlgn3/Camk2b/Cux2/Ephb2/Dtnbp1/Stau2/Dnm3/Nlgn1/Baiap2/Lrp8/Sipa1l1/Shank3/Ngef/Bhlhb9/Kalrn/Efna1
GO:0008285	negative regulation of cell population proliferation	129/2136	9.05951e-07	1.3808e-05	Adarb1/Ndrg4/Ndn/Pax6/Mmp9/Tfap2b/Cend1/Cacnb4/Chd5/Rap1gap/Dab2ip/Trim32/Dhcr24/Prkar1a/Rian/Ripor2/Trim35/Ptprk/Cd200/Pak1/Adora1/Fbxo2/Pdcd4/Lzts2/Flt1/Vip/Ptprf/Tfap2a/Efnb2/Nell1/Tafa5/Smyd2/Rassf5/Nacc2/Map2k1/Drd2/Tpm1/Wnk2/Tbx3/Adcyap1/Abcc8/App/Ptprm/Klf13/Tgfb3/Cav2/Ephb1/Robo1/Asph/Shh/Slit2/Sox4/Cd24a/Dach1/Prkg1/St18/Smad3/Gpld1/Cbfa2t3/Dusp10/Pmp22/Cdh13/Sox2/Klf4/Tgfb2/Rgs5/Il33/Nd…
GO:0010632	regulation of epithelial cell migration	59/2136	9.38791e-07	1.42644e-05	Mmp9/Dab2ip/Pfn2/Emc10/Rhob/Arsb/Adgrb1/Prkce/Atp2b4/Src/Sema4a/Fgf1/Fbxw7/Sema5a/Tac1/Coro1c/Jup/Hdac7/Ptprm/Plk2/Rac1/Shh/Slit2/Spred1/Rin2/Stc1/Gpld1/Dusp10/Klf4/Tgfb2/Amotl1/Ptprg/Hbegf/Plpp3/Nos3/Card10/Emp2/Notch1/Tgfbr2/Sash1/Itga3/Adgra2/Tek/Igf1/Tgfb1/Ptprr/Sparc/Pdgfb/Gab2/P2rx4/Anxa3/Rgcc/Epb41l4b/Efna1/Anxa1/Agt/Kdr/Dcn/Glul
GO:0009612	response to mechanical stimulus	39/2136	9.4314e-07	1.42864e-05	Nrxn2/Slc8a1/Atp2b2/Cntnap2/Scn1a/Cacnb3/Fyn/Ryr2/Nrxn1/Phf24/Ripor2/Asic2/Drd2/Jup/Slc1a3/Rac1/Shank3/Grin2b/Scx/Ano3/Sox2/Pkd2/Mmp2/Slitrk6/Nos3/Ptn/Kalrn/Gsn/Etv1/Ntrk1/Igf1/Bag3/Cxcl12/Cav1/Pde2a/Col1a1/Atp1a2/Col11a1/Cd36
GO:0010811	positive regulation of cell-substrate adhesion	41/2136	9.48402e-07	1.42984e-05	Dbn1/Thy1/Spock2/L1cam/Npy/Dmtn/Rell2/Edil3/Prkce/Jup/Npnt/Rac1/Utrn/Rac3/Ndnf/Fn1/Rin2/Smad3/Myadm/Cdh13/Ptprj/Hsd17b12/Vwc2/Ptn/Emp2/Smoc1/Abi3bp/Itga3/Col16a1/Tek/S100a10/Pdgfb/Ninj1/Lims2/Efemp2/Olfm4/Emilin1/Kdr/Rsu1/Cd36/Hpse
GO:0060292	long-term synaptic depression	18/2136	9.4974e-07	1.42984e-05	Mapt/Sorcs2/Adora1/Gnal/App/Drd1/Stau2/Plk2/Iqsec2/Mgll/Cbln1/Shank3/Slc24a2/Shank2/Gria1/Sorcs3/Adcy8/Grid2
GO:0030516	regulation of axon extension	38/2136	1.09231e-06	1.63946e-05	Mapt/Sema6a/Dpysl2/Dbn1/Aatk/Cdk5r1/Sema4g/L1cam/Olfm1/Sema6b/Pou4f2/Limk1/Pak1/Sema4a/Trim46/Sema5a/Barhl2/Tnr/Shtn1/Ttl/Dscam/Mgll/Slit2/Mt3/Islr2/Fn1/Lrp1/Sema5b/Sema3e/Rtn4r/Bdnf/Nrg1/Cdh4/Ntrk3/Sema4f/Plxna4/Sema6d/Cxcl12
GO:0051048	negative regulation of secretion	45/2136	1.18025e-06	1.76607e-05	Syt4/Cbarp/Syt11/Vsnl1/Fkbp1b/Srcin1/Snca/Myo5a/Cd200/Gnas/Abr/Htr1b/Cartpt/Adora1/Cry2/Pde1c/Abat/Cnr1/Frmd4a/Gnai2/Asic1/Crhr1/Hrh3/Drd2/Abcc8/Grm7/Rab33b/Idua/Inha/Rab11fip5/Crhbp/Acsl4/Kcnj11/Kalrn/Klf7/Nrg1/Notch1/Anxa5/Irs1/Wnk3/Pde3b/Cd74/Ace/Anxa1/F2r
GO:0050865	regulation of cell activation	97/2136	1.2024e-06	1.79376e-05	Cygb/Thy1/Syt11/Dusp3/Zmiz1/Ubash3b/Prkar1a/Cx3cl1/Rian/Snca/Dmtn/Pja2/Ripor2/Carmil2/Mapk8ip1/Dtx1/Cd200/Ccdc88b/Abr/Lrfn5/Abat/Cnr1/Efnb2/Tac1/Crhr1/Vav3/Ephb2/Pag1/Rasgrp1/Gp1bb/Igfbp2/Lmo4/Stat5b/Shh/Sox4/Cd83/Cd24a/Shb/Fn1/Slc39a10/Nck2/Ephb6/Zfp36l1/Adk/Prkg1/Pdgfra/Ldlr/Chrnb2/Nfatc2/Dusp10/Samsn1/Coro1a/Ildr2/Zfp608/Il33/Ptprj/Tnfrsf21/Pde5a/Ttbk1/Plscr1/Efnb1/Il4ra/Stat6/Ccn2/Ptpre/Pdgfr…
GO:0050731	positive regulation of peptidyl-tyrosine phosphorylation	41/2136	1.27844e-06	1.90144e-05	Cntn1/Fyn/Reln/Srcin1/Gfra1/Adora1/Epha4/Src/Fbxw7/Gprc5b/Dgkq/App/Cav2/Tnk2/Kitl/Vegfb/Lrp8/Cd24a/Il34/Pdgfra/Ptprj/Hbegf/Isl1/Cck/Plpp3/Tgfa/Nrg1/Dok7/Pecam1/Acvr1/Ghr/Cd74/Igf1/Ace/Tgfb1/Pdgfb/Grm5/Ptprz1/Efna1/Agt/Cd36
GO:0061041	regulation of wound healing	31/2136	1.36025e-06	2.01702e-05	Ubash3b/Dmtn/Cadm4/Prkce/Abat/Tafa5/Anxa2/Ajap1/Ephb2/Abcc8/Vegfb/Cd34/Prkg1/Pdgfra/Smad3/Hbegf/Plpp3/Anxa5/Pdgfa/Prkcd/Thbd/Pdgfb/Wfdc1/Cav1/Serping1/Acta2/Anxa1/Cd9/F2r/Cd36/Hpse
GO:0071241	cellular response to inorganic substance	50/2136	1.42694e-06	2.10956e-05	Hpca/Cpne6/Dlg2/Syt13/Syt7/Mmp9/Kcnc2/Syt4/Syt11/Syt5/Ank3/Nrxn1/Snca/Dmtn/Cpne8/Glra3/Cpne4/Rasa4/Cpne5/Grin2a/Gabrb3/Nptx1/Syt6/Tfap2a/Syt3/Rasgrp2/Glra2/Nlgn1/Asph/Shh/Mt3/Syt2/Neurod2/Fn1/Gpld1/Crhbp/Sox2/Pkd2/Egfr/Bnip3/Syt9/Kcnh1/Cpne9/Gsn/Adcy8/Syt12/P2rx4/Syt15/Cpne7/Id2
GO:1902305	regulation of sodium ion transmembrane transport	25/2136	1.43808e-06	2.11966e-05	Fxyd7/Scn1b/Scn2b/Atp1b1/Fgf12/Ywhah/Ank3/Fgf11/Hecw1/Scn3b/Fxyd6/Neto2/Fgf13/Plcb1/Atp2b4/Wnk2/Atp1b3/Hecw2/Fgf14/Glrx/Neto1/Wnk3/Fxyd5/Fxyd1/Atp1a2
GO:0055117	regulation of cardiac muscle contraction	24/2136	1.47946e-06	2.17414e-05	Slc8a1/Atp1b1/Pde4b/Fkbp1b/Calm2/Ryr2/Calm1/Adora1/Fgf13/Calm3/Jup/Cacna1h/Akap6/Hcn4/Stc1/Rgs2/Sri/Pde5a/Ccn2/Fxyd1/P2rx4/Cacna1c/Cav1/Atp1a2
GO:2000649	regulation of sodium ion transmembrane transporter activity	23/2136	1.49263e-06	2.18697e-05	Fxyd7/Scn1b/Scn2b/Atp1b1/Fgf12/Ywhah/Ank3/Fgf11/Hecw1/Scn3b/Fxyd6/Neto2/Fgf13/Plcb1/Wnk2/Hecw2/Fgf14/Glrx/Neto1/Wnk3/Fxyd5/Fxyd1/Atp1a2
GO:0030195	negative regulation of blood coagulation	13/2136	1.51632e-06	2.20853e-05	Ubash3b/Abat/Anxa2/Cd34/Prkg1/Pdgfra/Anxa5/Pdgfa/Prkcd/Thbd/Pdgfb/Serping1/Cd9
GO:1900047	negative regulation of hemostasis	13/2136	1.51632e-06	2.20853e-05	Ubash3b/Abat/Anxa2/Cd34/Prkg1/Pdgfra/Anxa5/Pdgfa/Prkcd/Thbd/Pdgfb/Serping1/Cd9
GO:0051047	positive regulation of secretion	75/2136	1.56589e-06	2.274e-05	Stx1b/Slc6a1/Ncs1/Dpysl2/Camk2n1/Syt7/Pcp4/Pax6/Syt4/Arrb1/Vsnl1/Cacna1g/Nell2/Pfkm/Snca/Cadps/Rab15/Cacna1b/Rab3a/Cartpt/Adora1/Snap25/Cacna1d/Cacna1i/Vip/Prkce/Abat/Myh10/Frmd4a/Rasl10b/Gnai2/Sybu/Tac1/Crhr1/Drd2/Adcyap1/Dtnbp1/Nlgn1/Pcsk1/Oprl1/Rac1/Ppia/Tgfb3/Cacna1h/Sox4/Grin2b/Slc4a8/Lrp1/Chrnb2/Stx1a/Gpld1/Nnat/Sri/Baiap3/Tgfb2/Acsl4/Syt9/Isl1/Cck/Rapgef4/Glrx/Il4ra/Rab27b/Irs1/Adcy8/Sphk1…
GO:2000300	regulation of synaptic vesicle exocytosis	29/2136	1.6691e-06	2.41676e-05	Prkcb/Nrxn3/Nrn1/Ncs1/Chrna6/Rims1/Apba1/Syt4/Cacnb4/Rims3/Pfn2/Glra3/Rab3a/Htr1b/Rims4/Prkce/Chrnb3/Apba2/Grm4/Drd2/Drd1/Dtnbp1/Grm7/Nlgn1/Slc4a8/Chrna3/Chrnb2/Kcnh1/Chrna4
GO:0086091	regulation of heart rate by cardiac conduction	15/2136	1.7407e-06	2.5105e-05	Scn1b/Scn2b/Cacna2d1/Rbfox2/Cacna1g/Scn3b/Kcnh2/Kcna5/Cacna1d/Kcnd3/Jup/Hcn4/Isl1/Cacna1c/Cav1
GO:0061448	connective tissue development	58/2136	1.74914e-06	2.5105e-05	Selenom/Thra/Gnas/Pou4f2/Id4/Sorl1/Dgat2/Anxa6/Arid5b/Scx/Sh3pxd2b/Idua/Stc1/Smad3/Gpld1/Sox6/Tgfb2/Pdgfd/Col3a1/Chst11/Pkdcc/Maf/Ltbp3/Lmna/Klf7/Plaat3/Frzb/Mboat2/Bmp1/Ccn2/Notch1/Pdgfrb/Tgfbr2/Chadl/Nfib/Bmpr1b/Sox5/Sox8/Igf1/Sulf2/Efemp1/Tgfb1/Col5a1/Bmp3/Serpinh1/Mycn/Pdgfb/Fgf9/Rorc/Otor/Cnmd/Sfrp2/Mustn1/Col1a1/Col11a1/Mgp/Col2a1/Id2
GO:0071695	anatomical structure maturation	58/2136	1.74914e-06	2.5105e-05	Grin1/Dlg2/C1ql1/Cend1/Cntnap2/Cdk5r1/Six3/Ank3/Sptbn4/Actl6b/Nrxn1/B4galt6/Cacna1a/Myo5a/Plcb1/Epha8/Npr2/Kcnma1/Ret/App/Adgrb3/Pde3a/Rac1/Kcnip2/Grip2/Rac3/Bcl11a/Grb14/Cdc25b/Nrcam/Cntn2/Shb/Fam20c/Rec8/Pmp22/Tgfb2/Mmp2/Nr4a2/Reck/Notch1/B4galt5/L3mbtl3/Irx5/S1pr1/Cdh5/Dchs1/Sox8/Igf1/Klf2/Tgfb1/Pdgfb/Fat4/Sox18/Ntn4/Lgi4/Kdr/Id2/Pou2f2
GO:0042220	response to cocaine	19/2136	2.12881e-06	3.04655e-05	Snca/Htr1b/Grm2/Abat/Cnr1/Cacng4/Crhr1/Homer2/Adgrl3/Drd2/Drd1/Slc1a3/Chrnb2/Crhbp/Bdnf/Tacr3/Kalrn/Sdk1/Tgm2
GO:0045860	positive regulation of protein kinase activity	75/2136	2.24162e-06	3.19869e-05	Cdk5r1/Dab2ip/Reln/Srcin1/Nrxn1/Snca/Marcks/Pak1/Cartpt/Adora1/Epha4/Dab1/Flt1/Agap2/Atp2b4/Src/Fgf1/Tenm1/Fbxw7/Gprc5b/Zeb2/Map2k1/Drd2/Adcyap1/App/Camk1/Ppia/Rasgrp1/Robo1/Kitl/Lrp8/Mt3/Cd24a/Akap6/Cdc25b/Il34/Ccdc88a/Chrna3/Magi3/Pkd2/Tgfb2/Egfr/Map3k5/Pdgfd/Nab2/Irak1/Hbegf/Pde5a/Ttbk1/Card10/Emp2/Tgfa/Nrg1/Dok7/Pdgfrb/Tgfbr2/Ntrk3/Sash1/Adcy8/Ghr/Ralb/Igf1/Ace/Pdgfa/Tgfb1/Prkcd/Pdgfb/Grm5/Rg…
GO:0043542	endothelial cell migration	54/2136	2.30063e-06	3.27341e-05	Dab2ip/Emc10/Rhob/Adgrb1/Atp2b4/Sema4a/Fgf1/Fbxw7/Efnb2/Sema5a/Jup/Hdac7/Ptprm/Plk2/Rac1/Robo1/Shh/Slit2/Spred1/Rin2/Stc1/Gpld1/Cdh13/Klf4/Fstl1/Amotl1/Plekhg5/Plpp3/Nos3/Card10/Emp2/Notch1/Pecam1/Sash1/Adgra2/Cdh5/Tek/Igf1/Cyp1b1/Tgfb1/Sparc/Pdgfb/P2rx4/Anxa3/Rgcc/Rab13/Efna1/Anxa1/Agt/Kdr/Dcn/Vstm4/Glul/Ephb4
GO:0050900	leukocyte migration	60/2136	2.31272e-06	3.28114e-05	Mmp9/Cxcl14/Thy1/Ptpro/Pde4b/Podxl2/Cx3cl1/Ripor2/Scg2/Cd200/Abr/Adora1/Plcb1/Flt1/Fut9/Add2/Lrch1/Vav3/App/Rac1/Ppia/Kitl/Vegfb/Stat5b/Cd34/Slit2/Chst2/Cd24a/Cd99l2/Il34/Spns2/Coro1a/Pdgfd/Rarres2/Il33/Ptprj/Ptn/Nbl1/Capn1/Pecam1/Itga3/Asb2/S1pr1/Cd74/Tgfb1/Itga4/Apod/Cxcl16/Pdgfb/Ninj1/Cxcl12/Itga9/P2rx4/Il1r1/Slc8b1/Anxa1/Emilin1/Cd9/Itga6/Pycard
GO:0086065	cell communication involved in cardiac conduction	16/2136	2.41355e-06	3.41434e-05	Scn1b/Slc8a1/Cacna2d1/Cacna1g/Ryr2/Kcnn2/Scn3b/Kcna5/Cacna1d/Kcnd3/Jup/Hcn4/Sri/Gjc1/Cacna1c/Cav1
[truncated: 867 more rows]

## Sheet: Table S3G
Table S3G: Significant (FDR ≤ 0.05) GO terms of genes upregulated in L4 compared to other layers
[truncated: 1,267 more rows]

[truncated: 1 more sheets: Table S3H]
