# Supplementary material for: Spatial transcriptomics reveals regionally altered gene expression that drives retinal degeneration
Source: Commun Biol. 2025 Apr 18;8:629. doi: 10.1038/s42003-025-07887-2 (PMC12008306; doi:10.1038/s42003-025-07887-2)
Supplement: Supplementary file 4 — Supplementary Data 2 [file 42003_2025_7887_MOESM4_ESM.xlsx]

## Sheet: Table S4
Table S4: Differentially expressed genes in the superior retina compared to the inferior retina (p ≤ 0.05; FC ≥ 1.5) at each time point and across all eight samples (ALL). DR - dim-reared sample, PD - photo-oxidative damage paradigm, ALL - across all eight samples. NA - gene not differentially expressed in this comparison.
GeneID	log2FC_DR	p-value_DR	log2FC_PD1	p-value_PD1	log2FC_PD3	p-value_PD3	log2FC_PD5	p-value_PD5	regulation	log2FC_ALL	p-value_ALL
Vax2os	-2.61561	0.00239239	-3.35079	2.37456e-06	-3.29331	3.25529e-06	-3.16241	2.98945e-06	down superior	-2.85892	2.94815e-05
Vax2	-2.71096	1.00996e-08	-3.27142	1.92091e-05	-3.26344	7.47145e-07	-2.16046	4.14533e-06	down superior	-2.84402	4.61128e-13
Il33	0.751299	0.00109708	1.10154	0.000804365	1.01373	0.00424803	0.707052	0.013883	up superior	0.904045	7.07857e-07
Nr2f2	1.30414	0.000128321	1.04485	0.0025135	1.41665	0.000332406	1.41612	0.000272115	up superior	1.29475	1.08686e-10
Clec3b	1.50301	0.000209529	1.63962	0.00406623	1.16686	0.0409734	1.78741	0.00290854	up superior	1.54853	4.92626e-07
Efnb2	1.902	4.46582e-06	1.47386	0.0068265	1.69442	0.00114306	1.49811	0.011119	up superior	1.64439	9.19382e-08
Aldh1a1	2.308	2.88368e-09	1.61168	0.00878925	2.54807	1.33828e-06	2.63921	8.77529e-07	up superior	2.31545	1.17389e-08
Ttll11	1.29956	2.59956e-05	1.44719	0.0236054	1.16404	0.0133849	NA	NA	up superior	1.15513	0.001915
Efnb1	0.65513	0.0216341	1.09618	0.0204214	1.23658	0.00817651	NA	NA	up superior	0.802987	0.000542097
Bambi	0.874921	0.0244655	1.08695	0.0207645	1.40084	0.0108888	NA	NA	up superior	1.0415	4.96246e-05
Igf2bp2	1.81776	0.00502303	1.57112	0.0423259	2.09286	0.0123005	NA	NA	up superior	1.34429	0.000908931
Opn1sw	-2.94921	0.0375858	-3.78969	0.0438212	NA	NA	-3.55941	0.0026382	down superior	-3.26629	1.76937e-05
Col1a1	1.04668	0.00377142	0.912709	0.0079445	NA	NA	1.19173	0.000467059	up superior	0.949267	0.00293562
C3	1.88212	0.0187037	1.13954	0.0417758	NA	NA	1.92956	5.69407e-05	up superior	1.58743	0.0147451
H2-Aa	1.53694	0.00231084	1.22386	0.0295261	NA	NA	1.11908	0.0313459	up superior	1.10664	0.000772904
Pi16	1.55456	0.000968149	1.24786	0.00513645	NA	NA	2.15891	6.86355e-06	up superior	1.49121	2.24666e-05
Col3a1	1.42957	0.00578421	1.41891	0.000354558	NA	NA	1.27162	0.000210189	up superior	1.18534	0.000228541
Retnla	2.28928	0.000349426	1.86794	0.0159837	NA	NA	1.25135	0.0364521	up superior	1.63835	0.000339881
Hcls1	-1.13989	0.000210822	NA	NA	-1.27019	0.00411217	-0.800128	0.0494039	down superior	-1.12839	0.000290455
C1s1	1.08169	0.0268528	NA	NA	1.48785	0.0114455	1.63644	0.00289252	up superior	1.06399	0.000489113
Lpar1	1.50167	0.00389937	NA	NA	1.87813	0.0441949	1.75382	0.0162149	up superior	1.6797	8.78804e-06
Dpt	3.06863	7.23231e-05	NA	NA	1.61791	0.0332331	1.97947	0.00383071	up superior	1.77589	0.000327155
Enpp2	NA	NA	0.755122	0.00961805	0.714833	0.0109837	0.759704	0.0311944	up superior	NA	NA
Rnf207	NA	NA	-0.735267	0.0331863	-0.854604	0.0281242	-0.681798	0.0186667	down superior	NA	NA
Sst	-5.71926	0.00247839	NA	NA	NA	NA	NA	NA		NA	NA
Sult1c1	-2.04912	0.00250977	NA	NA	NA	NA	NA	NA		-1.504	0.00317157
Olfml2a	-1.76737	0.00497722	NA	NA	NA	NA	NA	NA		NA	NA
Gprin2	-1.67683	0.0128268	NA	NA	NA	NA	NA	NA		NA	NA
Upk1b	-1.59237	0.00418928	NA	NA	NA	NA	NA	NA		NA	NA
Gal	-1.56617	0.00267936	NA	NA	NA	NA	NA	NA		NA	NA
Eomes	-1.4655	0.00475382	NA	NA	NA	NA	NA	NA		-0.649897	0.0343043
Tmem170	-1.42329	0.0111579	NA	NA	NA	NA	NA	NA		NA	NA
Lrrc3b	-1.37222	0.0343363	NA	NA	NA	NA	NA	NA		NA	NA
Grin3a	-1.33155	0.0415654	NA	NA	NA	NA	NA	NA		NA	NA
Gm9776	-1.3021	0.0341242	NA	NA	NA	NA	NA	NA		NA	NA
Six5	-1.27634	0.0107716	NA	NA	NA	NA	NA	NA		NA	NA
Gm19531	-1.2588	0.0377561	NA	NA	NA	NA	NA	NA		NA	NA
Fzd8	-1.25427	0.00994789	NA	NA	NA	NA	NA	NA		NA	NA
Mir99ahg	-1.24377	0.024506	NA	NA	NA	NA	NA	NA		NA	NA
Mettl1	-1.24189	0.0309899	NA	NA	NA	NA	NA	NA		NA	NA
Far2	-1.19312	0.0441804	NA	NA	NA	NA	NA	NA		NA	NA
Pnma3	-1.19007	0.019124	NA	NA	NA	NA	NA	NA		NA	NA
Evpl	-1.18798	0.0126258	1.76837	0.0267249	NA	NA	NA	NA		NA	NA
Jakmip1	-1.17757	0.00257096	NA	NA	NA	NA	NA	NA		NA	NA
Gpc2	-1.15714	0.0274945	NA	NA	NA	NA	NA	NA		NA	NA
Lhx1os	-1.11184	0.00335734	NA	NA	NA	NA	NA	NA		NA	NA
Grin2c	-1.10766	0.0366611	NA	NA	NA	NA	NA	NA		NA	NA
Rad9b	-1.07634	0.00346987	NA	NA	NA	NA	NA	NA		NA	NA
Ebf4	-1.06036	0.00659345	NA	NA	NA	NA	1.29313	0.0335737		NA	NA
Tsacc	-1.05753	0.038698	NA	NA	NA	NA	NA	NA		NA	NA
Brat1	-1.05072	0.00516379	NA	NA	NA	NA	NA	NA		NA	NA
Gm45847	-1.0337	0.0142812	NA	NA	NA	NA	NA	NA		NA	NA
Tenm3	-1.02038	0.00277537	-1.02165	0.00863421	NA	NA	NA	NA		-0.658201	0.000208368
Lyve1	-0.983071	0.0316629	NA	NA	NA	NA	NA	NA		NA	NA
Krt13	-0.970736	0.010564	1.27641	0.0267682	NA	NA	NA	NA		NA	NA
Onecut2	-0.968571	0.0451619	NA	NA	NA	NA	NA	NA		NA	NA
Plcl2	-0.967966	0.010524	NA	NA	NA	NA	0.867469	0.0356106		NA	NA
A930009A15Rik	-0.962155	0.0381524	-1.37908	0.00794946	NA	NA	NA	NA		-0.764538	0.0193859
Krt4	-0.957324	0.0324232	1.37646	0.046686	NA	NA	NA	NA		NA	NA
Mmp17	-0.920942	0.00517405	NA	NA	NA	NA	NA	NA		NA	NA
Tacr3	-0.907088	0.00623733	NA	NA	NA	NA	NA	NA		NA	NA
Abcg2	-0.894202	0.00392521	NA	NA	NA	NA	NA	NA		NA	NA
Samd5	-0.883783	0.0187137	NA	NA	NA	NA	NA	NA		NA	NA
Npy	-0.882541	0.000601928	-0.682223	0.0169764	NA	NA	NA	NA		NA	NA
Slc29a4	-0.880564	0.00174389	NA	NA	NA	NA	NA	NA		NA	NA
Cpa2	-0.860169	0.00963764	NA	NA	NA	NA	NA	NA		NA	NA
Pdlim3	-0.857686	0.00240676	-1.39966	0.00128538	NA	NA	NA	NA		-0.770062	0.000897356
Trarg1	-0.850872	0.0016979	NA	NA	NA	NA	NA	NA		NA	NA
Etnppl	-0.831702	0.0271957	NA	NA	NA	NA	NA	NA		NA	NA
Tox	-0.82718	0.00593038	NA	NA	NA	NA	NA	NA		NA	NA
Clstn2	-0.808902	0.00193661	NA	NA	NA	NA	NA	NA		NA	NA
Tmem91	-0.803415	0.0353162	NA	NA	NA	NA	NA	NA		NA	NA
Vsx1	-0.791586	0.0106485	NA	NA	NA	NA	NA	NA		NA	NA
Ndp	-0.788272	0.0252044	NA	NA	NA	NA	NA	NA		NA	NA
Flvcr2	-0.776501	0.0353751	NA	NA	0.841681	0.0436261	NA	NA		NA	NA
Cenpt	-0.759924	0.0199872	NA	NA	NA	NA	NA	NA		NA	NA
Gem	-0.758455	0.00462223	-0.804688	0.0344187	NA	NA	NA	NA		NA	NA
Pus3	-0.751796	0.0244442	NA	NA	NA	NA	NA	NA		NA	NA
Rgl3	-0.741378	0.0215443	NA	NA	NA	NA	NA	NA		NA	NA
Bhlhe22	-0.736311	0.00181019	NA	NA	NA	NA	NA	NA		NA	NA
Foxred2	-0.73009	0.0480193	NA	NA	NA	NA	NA	NA		NA	NA
Gabrg3	-0.720412	0.0322468	NA	NA	NA	NA	NA	NA		NA	NA
Pcdhb22	-0.716294	0.0319257	NA	NA	NA	NA	NA	NA		NA	NA
Rnf165	-0.71285	0.0223292	NA	NA	NA	NA	NA	NA		NA	NA
Egfr	-0.710023	0.0351703	NA	NA	NA	NA	NA	NA		NA	NA
Serpine2	-0.706337	0.0318997	NA	NA	NA	NA	0.739926	0.00656055		NA	NA
Gm30191	-0.699274	0.0421647	NA	NA	NA	NA	NA	NA		NA	NA
Dgat2	-0.698106	0.00671665	NA	NA	NA	NA	NA	NA		NA	NA
Lhx4	-0.696843	0.00417047	NA	NA	NA	NA	NA	NA		NA	NA
Srsf12	-0.696528	0.0372684	NA	NA	NA	NA	NA	NA		NA	NA
Col9a1	-0.693876	0.00492753	NA	NA	NA	NA	NA	NA		NA	NA
Zfp385c	-0.693373	0.0260927	NA	NA	NA	NA	NA	NA		NA	NA
Grik1	-0.690649	0.000956857	NA	NA	NA	NA	NA	NA		NA	NA
Arl15	-0.681019	0.0402376	NA	NA	NA	NA	NA	NA		NA	NA
Hmgn5	-0.678734	0.0299041	NA	NA	NA	NA	NA	NA		NA	NA
Arid4a	-0.675321	0.010886	NA	NA	NA	NA	NA	NA		NA	NA
Rimbp2	-0.673563	0.0117656	NA	NA	NA	NA	NA	NA		NA	NA
Zcchc12	-0.666328	0.0430314	NA	NA	NA	NA	-1.63984	0.00478653		NA	NA
Ttyh2	-0.662832	0.00723052	NA	NA	NA	NA	NA	NA		NA	NA
Pdk1	-0.661261	0.00205505	NA	NA	NA	NA	NA	NA		NA	NA
Lhx3	-0.656345	0.0307225	NA	NA	NA	NA	NA	NA		NA	NA
Lzic	-0.65522	0.0475025	NA	NA	NA	NA	NA	NA		NA	NA
Mal	-0.65473	0.0165397	NA	NA	NA	NA	NA	NA		NA	NA
Rasgrp1	-0.653501	0.0364881	NA	NA	NA	NA	NA	NA		NA	NA
Ppp1r17	-0.651762	0.0112988	NA	NA	NA	NA	NA	NA		NA	NA
Hcn3	-0.649012	0.00644586	NA	NA	NA	NA	NA	NA		NA	NA
Upk3bl	-0.647438	0.0202812	NA	NA	NA	NA	0.791307	0.0297659		NA	NA
Aldh1l1	-0.634466	0.0495123	NA	NA	NA	NA	NA	NA		NA	NA
Tmem151b	-0.631741	0.045641	NA	NA	NA	NA	NA	NA		NA	NA
Nos3	-0.618506	0.041313	NA	NA	NA	NA	NA	NA		NA	NA
Mtf2	-0.614173	0.0483964	NA	NA	NA	NA	NA	NA		NA	NA
Slit2	-0.610365	0.000408483	NA	NA	NA	NA	NA	NA		NA	NA
Zcchc10	-0.601565	0.036154	NA	NA	NA	NA	NA	NA		NA	NA
Esam	-0.600687	0.0195938	NA	NA	NA	NA	NA	NA		NA	NA
Zfp931	-0.597154	0.0461674	NA	NA	NA	NA	NA	NA		NA	NA
Chn2	-0.596941	0.0152455	NA	NA	NA	NA	NA	NA		NA	NA
S1pr1	-0.592107	0.0132241	NA	NA	NA	NA	NA	NA		NA	NA
Smpd3	-0.59092	0.0198303	NA	NA	NA	NA	NA	NA		NA	NA
Prkar2b	-0.589455	0.0265528	0.624489	0.0448969	NA	NA	NA	NA		NA	NA
Bmp1	0.587421	0.030992	NA	NA	NA	NA	0.596623	0.0397599		NA	NA
Pcid2	0.595041	0.0232663	NA	NA	NA	NA	NA	NA		NA	NA
Rcan1	0.596544	0.0209522	0.719634	0.012882	NA	NA	NA	NA		NA	NA
Pgam2	0.600823	0.0381735	NA	NA	NA	NA	NA	NA		NA	NA
Ckm	0.601351	0.00133341	NA	NA	NA	NA	NA	NA		NA	NA
C030006K11Rik	0.601757	0.0112585	NA	NA	NA	NA	NA	NA		NA	NA
C1qb	0.602786	0.0217249	NA	NA	NA	NA	NA	NA		NA	NA
Nubp1	0.60687	0.0468459	NA	NA	NA	NA	NA	NA		NA	NA
Lmbr1l	0.608257	0.0200237	NA	NA	NA	NA	NA	NA		NA	NA
Lap3	0.61025	0.045187	NA	NA	NA	NA	NA	NA		NA	NA
Cybc1	0.611801	0.0400968	NA	NA	NA	NA	NA	NA		NA	NA
C1qa	0.612461	0.0194986	NA	NA	NA	NA	0.676729	0.00646237		NA	NA
Plekhg3	0.620058	0.0297347	NA	NA	NA	NA	NA	NA		NA	NA
Fastkd2	0.621287	0.0439025	NA	NA	NA	NA	NA	NA		NA	NA
Ctss	0.624995	0.0282236	NA	NA	NA	NA	NA	NA		NA	NA
Ccdc166	0.625176	0.0136366	NA	NA	NA	NA	NA	NA		NA	NA
Ddx28	0.628502	0.0383134	NA	NA	NA	NA	NA	NA		NA	NA
Naf1	0.628598	0.0320473	NA	NA	NA	NA	NA	NA		NA	NA
Dis3	0.629942	0.0498281	NA	NA	NA	NA	NA	NA		NA	NA
Lima1	0.630483	0.00359537	NA	NA	NA	NA	NA	NA		NA	NA
Tab1	0.632123	0.0278929	NA	NA	NA	NA	NA	NA		NA	NA
Prelp	0.632277	0.0135929	NA	NA	NA	NA	0.79053	0.00477448		0.60906	0.0283899
Rit1	0.636689	0.0135116	NA	NA	NA	NA	NA	NA		NA	NA
Col6a2	0.637305	0.0201996	NA	NA	NA	NA	1.344	0.0088979		0.7313	0.00382638
Smug1	0.639543	0.00396114	NA	NA	NA	NA	NA	NA		NA	NA
Krt18	0.65679	0.00433127	0.672836	0.0270624	NA	NA	NA	NA		NA	NA
Plscr3	0.668219	0.048556	NA	NA	NA	NA	NA	NA		NA	NA
Ppil3	0.670057	0.0253153	NA	NA	NA	NA	NA	NA		NA	NA
Dhx35	0.671485	0.0101222	NA	NA	NA	NA	-0.719602	0.0425483		NA	NA
1700029J07Rik	0.676401	0.0232806	NA	NA	NA	NA	NA	NA		NA	NA
Mfhas1	0.680086	0.00404706	NA	NA	NA	NA	NA	NA		NA	NA
Cdkn2c	0.681132	0.00923514	NA	NA	NA	NA	NA	NA		NA	NA
Pigz	0.68705	0.0297066	NA	NA	NA	NA	NA	NA		NA	NA
Hacl1	0.691483	0.0279965	NA	NA	NA	NA	NA	NA		NA	NA
Fgf2	0.692566	0.0268168	NA	NA	NA	NA	NA	NA		NA	NA
Chst3	0.69296	0.0157489	NA	NA	NA	NA	NA	NA		NA	NA
Armc9	0.699784	0.0235381	NA	NA	NA	NA	NA	NA		NA	NA
Pvalb	0.700076	0.00314861	NA	NA	NA	NA	NA	NA		NA	NA
Mef2c	0.704087	0.000305209	NA	NA	NA	NA	NA	NA		NA	NA
Rhebl1	0.713801	0.0372869	NA	NA	NA	NA	-0.985824	0.0262055		NA	NA
A930024E05Rik	0.718821	0.040197	NA	NA	NA	NA	NA	NA		NA	NA
Oasl2	0.721987	0.0285009	NA	NA	NA	NA	NA	NA		NA	NA
Nova2	0.731622	0.0145604	NA	NA	NA	NA	NA	NA		NA	NA
Fam43b	0.732535	0.0387241	NA	NA	NA	NA	NA	NA		NA	NA
Zfp553	0.737472	0.0120978	NA	NA	NA	NA	NA	NA		NA	NA
Vamp5	0.741028	0.0265264	NA	NA	NA	NA	NA	NA		NA	NA
Plod3	0.741114	0.0109721	NA	NA	NA	NA	NA	NA		NA	NA
Pcolce2	0.742851	0.0480563	NA	NA	NA	NA	NA	NA		NA	NA
Kifc3	0.763697	0.00499454	NA	NA	NA	NA	NA	NA		NA	NA
Tcp11	0.772317	0.0168008	NA	NA	NA	NA	NA	NA		NA	NA
Hdc	0.774312	0.0101245	NA	NA	NA	NA	NA	NA		NA	NA
Mks1	0.784317	0.0118842	NA	NA	NA	NA	NA	NA		NA	NA
P2rx4	0.785548	0.0219242	NA	NA	NA	NA	NA	NA		NA	NA
Zcchc24	0.785704	0.0321786	NA	NA	NA	NA	0.976702	0.0480976		0.692185	0.00195254
Arr3	0.787846	2.11987e-05	NA	NA	NA	NA	NA	NA		NA	NA
Lyz2	0.79153	0.00597654	NA	NA	NA	NA	1.35239	0.00268422		NA	NA
Osbpl3	0.80329	0.0253454	NA	NA	NA	NA	NA	NA		NA	NA
Orai2	0.807928	0.00793398	NA	NA	NA	NA	NA	NA		NA	NA
Rab8b	0.818986	0.0156158	NA	NA	NA	NA	NA	NA		NA	NA
Mri1	0.819233	0.0325839	NA	NA	NA	NA	NA	NA		NA	NA
2700062C07Rik	0.821103	0.00973201	NA	NA	NA	NA	NA	NA		NA	NA
Ints11	0.826657	0.00124369	NA	NA	NA	NA	NA	NA		NA	NA
Ahrr	0.832344	0.0163338	NA	NA	NA	NA	-1.29166	0.0182354		NA	NA
Jchain	0.834703	0.0435413	NA	NA	NA	NA	NA	NA		NA	NA
Larp6	0.836477	0.0104446	NA	NA	NA	NA	NA	NA		NA	NA
Pmm2	0.837411	0.00569687	NA	NA	NA	NA	NA	NA		NA	NA
Arhgef40	0.840245	0.00466398	NA	NA	NA	NA	NA	NA		NA	NA
Zscan12	0.841926	0.0205821	NA	NA	NA	NA	NA	NA		NA	NA
Mrm2	0.842511	0.0158732	NA	NA	NA	NA	NA	NA		NA	NA
Cactin	0.846405	0.0032192	NA	NA	NA	NA	NA	NA		NA	NA
Slc9a5	0.85664	0.00411556	NA	NA	-0.693008	0.0442357	NA	NA		NA	NA
Postn	0.857744	0.0285884	NA	NA	NA	NA	1.65652	0.00324889		0.851246	0.0274792
Dcdc2b	0.864449	0.0449879	NA	NA	NA	NA	NA	NA		NA	NA
Tyrobp	0.877359	0.0076005	NA	NA	NA	NA	0.648527	0.0174479		NA	NA
Igfbp3	0.879205	0.0340249	NA	NA	NA	NA	NA	NA		NA	NA
Mapk11	0.886845	0.00888661	NA	NA	NA	NA	NA	NA		NA	NA
Ifitm3	0.893088	0.00273756	NA	NA	NA	NA	NA	NA		NA	NA
Zbtb9	0.911214	0.00571172	NA	NA	NA	NA	NA	NA		NA	NA
Tagln2	0.914782	0.00653261	NA	NA	NA	NA	NA	NA		NA	NA
Dio2	0.918608	0.0158534	NA	NA	NA	NA	NA	NA		NA	NA
BC025920	0.928213	0.0205993	NA	NA	-1.20438	0.0348282	NA	NA		NA	NA
Zfp874a	0.935846	0.028066	NA	NA	NA	NA	NA	NA		NA	NA
Hint3	0.936151	0.0380818	NA	NA	NA	NA	NA	NA		NA	NA
Ctla2a	0.948375	0.0114496	NA	NA	NA	NA	NA	NA		NA	NA
Col4a4	0.949552	0.0394225	NA	NA	NA	NA	NA	NA		NA	NA
Dock8	0.97822	0.0316189	NA	NA	NA	NA	NA	NA		NA	NA
Dleu7	0.982793	0.026055	NA	NA	NA	NA	NA	NA		NA	NA
C130036L24Rik	0.987598	0.0118954	NA	NA	NA	NA	NA	NA		NA	NA
A330074K22Rik	0.989092	0.0469423	NA	NA	NA	NA	NA	NA		NA	NA
Tm6sf2	0.993458	0.0465904	NA	NA	NA	NA	NA	NA		NA	NA
Rnase4	0.998191	0.0100065	NA	NA	NA	NA	0.659735	0.0191464		NA	NA
Adgrl4	1.00291	0.0259339	NA	NA	NA	NA	NA	NA		0.682999	0.0140393
Mpp6	1.00632	0.0174997	NA	NA	NA	NA	NA	NA		NA	NA
Col5a2	1.01627	0.0368527	NA	NA	NA	NA	NA	NA		NA	NA
Msrb3	1.02961	0.0388752	NA	NA	NA	NA	NA	NA		NA	NA
H2-Ab1	1.03369	0.00332479	NA	NA	NA	NA	NA	NA		0.750657	0.00164333
Cd248	1.04394	0.0118474	NA	NA	NA	NA	1.79187	0.00701201		1.16157	0.000161684
Ccdc14	1.04698	0.00770682	NA	NA	NA	NA	NA	NA		NA	NA
Deptor	1.06147	0.00803723	NA	NA	NA	NA	NA	NA		NA	NA
Man2a1	1.06869	0.0365089	NA	NA	NA	NA	0.993315	0.0340449		0.856487	0.00273819
Isg15	1.0751	0.0223501	NA	NA	NA	NA	-0.706078	0.0249198		NA	NA
Lsm10	1.14646	0.00756621	NA	NA	NA	NA	NA	NA		NA	NA
Cd34	1.14787	0.00146067	NA	NA	0.932303	0.0254095	NA	NA		0.774518	0.000668136
Msrb2	1.14886	0.0362501	NA	NA	NA	NA	NA	NA		NA	NA
Cyp26b1	1.16084	0.0329552	NA	NA	NA	NA	1.80558	0.0155601		NA	NA
Col14a1	1.1774	0.0135775	NA	NA	NA	NA	2.03006	0.00737925		1.04855	0.00117089
C4b	1.18135	0.00415927	NA	NA	NA	NA	NA	NA		NA	NA
Lrrc46	1.19974	0.031007	NA	NA	NA	NA	-1.55497	0.0494806		NA	NA
Gfap	1.20689	0.00019417	NA	NA	NA	NA	NA	NA		NA	NA
Gas7	1.23151	2.05308e-06	0.97978	0.0110551	NA	NA	NA	NA		0.861823	0.00359507
Tgfbi	1.23514	0.0147736	NA	NA	NA	NA	NA	NA		0.742718	0.0102234
Ccdc80	1.26158	0.014763	NA	NA	NA	NA	NA	NA		NA	NA
Sox17	1.27198	0.0459016	NA	NA	NA	NA	NA	NA		NA	NA
Tnxb	1.27916	0.000931893	NA	NA	NA	NA	NA	NA		0.879693	0.0048454
Nr1h3	1.29234	0.0442949	NA	NA	NA	NA	NA	NA		NA	NA
Rrp12	1.29458	0.00380094	NA	NA	NA	NA	NA	NA		NA	NA
Chrd	1.30322	0.0225156	NA	NA	NA	NA	NA	NA		NA	NA
Rfx2	1.31934	0.017344	NA	NA	NA	NA	NA	NA		NA	NA
Hmcn2	1.32184	0.00955164	NA	NA	NA	NA	NA	NA		0.715043	0.0207355
Mmp2	1.33744	0.000311448	0.796524	0.0133523	NA	NA	NA	NA		0.905465	3.49155e-05
Ptpn14	1.35158	0.0331427	NA	NA	NA	NA	NA	NA		0.622344	0.0390203
Fbln2	1.45155	0.016957	NA	NA	NA	NA	NA	NA		NA	NA
Gins3	1.45501	0.0281641	NA	NA	NA	NA	NA	NA		NA	NA
Actn2	1.46725	0.00704596	NA	NA	NA	NA	NA	NA		NA	NA
Zbtb8a	1.5143	0.0056714	NA	NA	NA	NA	NA	NA		NA	NA
Serpina3n	1.51755	0.00325617	NA	NA	NA	NA	1.191	0.00021301		NA	NA
Lsp1	1.52179	0.00153357	NA	NA	NA	NA	NA	NA		NA	NA
Fzd10	1.58161	0.00873318	NA	NA	1.15823	0.0184176	NA	NA		0.806137	0.0154126
Mfap4	1.65589	0.00027737	NA	NA	NA	NA	NA	NA		1.09767	0.00209869
Thbs4	1.65789	0.00310038	1.21237	0.00539056	NA	NA	NA	NA		0.954517	0.00152456
Cd74	1.79127	1.10772e-05	0.972361	0.00635476	NA	NA	NA	NA		1.11243	0.00179241
H2-Eb1	1.92656	0.000811335	NA	NA	NA	NA	NA	NA		0.782239	0.0252469
Opn1mw	1.94452	2.37042e-10	1.28997	0.0261447	NA	NA	NA	NA		1.43193	0.00089253
Tnmd	2.3053	0.00381922	NA	NA	NA	NA	NA	NA		NA	NA
Gm44532	2.38764	0.000985286	NA	NA	NA	NA	NA	NA		NA	NA
Edn2	3.34366	0.000809805	NA	NA	NA	NA	NA	NA		NA	NA
Dnah9	NA	NA	-2.17231	0.00368852	-0.946765	0.042365	NA	NA		-1.08616	0.00185785
Bmpr1b	NA	NA	-1.8812	0.00682953	NA	NA	NA	NA		-0.924013	0.00199852
Trim54	NA	NA	-1.6557	0.0288549	NA	NA	NA	NA		NA	NA
Ccn1	NA	NA	-1.61923	0.0117093	NA	NA	NA	NA		-0.910665	0.0163721
Zfp54	NA	NA	-1.60471	0.0479324	NA	NA	NA	NA		NA	NA
Gja4	NA	NA	-1.59609	0.0426621	NA	NA	NA	NA		NA	NA
Tagln	NA	NA	-1.46147	0.0332193	NA	NA	NA	NA		NA	NA
Mlph	NA	NA	-1.41169	0.0178292	NA	NA	NA	NA		NA	NA
Rgcc	NA	NA	-1.33237	0.00610989	NA	NA	NA	NA		NA	NA
6430562O15Rik	NA	NA	-1.28801	0.0407157	NA	NA	-0.97024	0.0304544		NA	NA
Acbd7	NA	NA	-1.2616	0.0452038	1.83722	0.023478	NA	NA		NA	NA
Lrrc38	NA	NA	-1.23333	0.0426997	NA	NA	NA	NA		NA	NA
Efcab12	NA	NA	-1.22564	0.0289556	NA	NA	NA	NA		NA	NA
Efcab2	NA	NA	-1.22079	0.0322592	NA	NA	NA	NA		NA	NA
Slitrk1	NA	NA	-1.1901	0.0471609	NA	NA	NA	NA		NA	NA
Tor3a	NA	NA	-1.15544	0.0325605	NA	NA	NA	NA		NA	NA
G2e3	NA	NA	-1.14599	0.0497991	NA	NA	NA	NA		NA	NA
Mid1	NA	NA	-1.10389	0.0310561	NA	NA	NA	NA		NA	NA
D330050I16Rik	NA	NA	-1.09812	0.0474933	NA	NA	NA	NA		NA	NA
Cited1	NA	NA	-1.08272	0.0168189	NA	NA	NA	NA		NA	NA
Cdc42bpg	NA	NA	-1.07033	0.0427585	NA	NA	NA	NA		NA	NA
Amer1	NA	NA	-1.03914	0.027622	NA	NA	NA	NA		NA	NA
Adamtsl2	NA	NA	-0.963703	0.0315277	NA	NA	NA	NA		NA	NA
Gulo	NA	NA	-0.919993	0.0298441	NA	NA	NA	NA		NA	NA
Celf6	NA	NA	-0.862913	0.0475722	NA	NA	NA	NA		NA	NA
Trmt12	NA	NA	-0.836663	0.0401156	-0.909841	0.028602	NA	NA		NA	NA
Kcnj13	NA	NA	-0.800047	0.0465284	NA	NA	NA	NA		NA	NA
Ctns	NA	NA	-0.798505	0.0430068	NA	NA	NA	NA		NA	NA
A730046J19Rik	NA	NA	-0.7847	0.0301644	NA	NA	NA	NA		NA	NA
Trim46	NA	NA	-0.778362	0.014781	NA	NA	NA	NA		NA	NA
Casq1	NA	NA	-0.760632	0.0465908	NA	NA	NA	NA		NA	NA
Msantd2	NA	NA	-0.75643	0.0248843	NA	NA	NA	NA		NA	NA
Edem1	NA	NA	-0.723757	0.0484916	NA	NA	NA	NA		NA	NA
Cdc14a	NA	NA	-0.701767	0.0486874	NA	NA	NA	NA		NA	NA
Atp2a1	NA	NA	-0.701765	0.0136563	NA	NA	NA	NA		NA	NA
A730011C13Rik	NA	NA	-0.701189	0.0469007	NA	NA	NA	NA		NA	NA
Slitrk2	NA	NA	-0.68935	0.0329045	NA	NA	NA	NA		NA	NA
Rnf103	NA	NA	-0.640867	0.0244338	NA	NA	NA	NA		NA	NA
Parp8	NA	NA	-0.62731	0.021067	NA	NA	NA	NA		NA	NA
Mkks	NA	NA	-0.622756	0.0195723	NA	NA	NA	NA		NA	NA
Nudt2	NA	NA	-0.614649	0.0298752	NA	NA	NA	NA		NA	NA
Arhgdig	NA	NA	-0.614326	0.0400202	NA	NA	NA	NA		NA	NA
Dock9	NA	NA	-0.592766	0.0406018	NA	NA	NA	NA		NA	NA
Fzd5	NA	NA	-0.589125	0.0227344	NA	NA	NA	NA		NA	NA
Hcn2	NA	NA	0.628541	0.0430299	NA	NA	NA	NA		NA	NA
Tbc1d19	NA	NA	0.630311	0.0444084	NA	NA	NA	NA		NA	NA
Col6a1	NA	NA	0.630745	0.0219165	NA	NA	NA	NA		NA	NA
Tmem120a	NA	NA	0.651913	0.0437721	NA	NA	NA	NA		NA	NA
Pgpep1	NA	NA	0.669788	0.0462408	NA	NA	NA	NA		NA	NA
Dcn	NA	NA	0.671214	0.00631173	NA	NA	1.15033	0.00177454		0.742367	0.0305261
Anxa2	NA	NA	0.681264	0.0351884	NA	NA	0.591851	0.0407522		NA	NA
Cenpv	NA	NA	0.684924	0.0374813	NA	NA	NA	NA		NA	NA
Nrgn	NA	NA	0.691257	0.0478947	NA	NA	0.78712	0.0230083		0.723434	0.00171385
2210016F16Rik	NA	NA	0.693975	0.042517	NA	NA	NA	NA		NA	NA
Slc2a13	NA	NA	0.701567	0.0281682	NA	NA	NA	NA		NA	NA
Arvcf	NA	NA	0.741149	0.0267223	NA	NA	NA	NA		NA	NA
Srgn	NA	NA	0.74675	0.0456521	NA	NA	NA	NA		NA	NA
Rab15	NA	NA	0.769379	0.0374662	NA	NA	NA	NA		NA	NA
Palld	NA	NA	0.776722	0.036675	NA	NA	NA	NA		NA	NA
Spns2	NA	NA	0.78289	0.0368424	NA	NA	NA	NA		NA	NA
Gpx3	NA	NA	0.797893	0.00764693	NA	NA	NA	NA		0.788209	0.0374838
Tfeb	NA	NA	0.828293	0.0438121	NA	NA	NA	NA		NA	NA
Crispld2	NA	NA	0.829005	0.0291591	NA	NA	NA	NA		0.626744	0.0230766
Perp	NA	NA	0.841112	0.0418941	NA	NA	NA	NA		NA	NA
Col1a2	NA	NA	0.842139	0.00168651	NA	NA	0.962846	0.00297733		0.80121	0.00910352
Rarres2	NA	NA	0.843504	0.0270465	NA	NA	NA	NA		0.585622	0.0135466
Aldh6a1	NA	NA	0.844112	0.0251576	NA	NA	NA	NA		NA	NA
Ramp2	NA	NA	0.890944	0.0212594	0.883647	0.0056762	NA	NA		0.627003	0.00663713
Emp1	NA	NA	0.898044	0.0128516	NA	NA	1.32972	0.00643897		NA	NA
Metrn	NA	NA	0.912272	0.0053398	NA	NA	NA	NA		NA	NA
Dll1	NA	NA	0.915427	0.0418652	0.880732	0.0304904	NA	NA		NA	NA
Nxph4	NA	NA	0.915427	0.0418652	NA	NA	1.33362	0.00417431		0.777067	0.000274385
Lum	NA	NA	0.944603	0.0191667	NA	NA	0.923576	0.0176607		0.599399	0.036186
Htra3	NA	NA	0.962168	0.0442304	1.01534	0.0122085	NA	NA		0.776571	0.000663749
Gsn	NA	NA	0.999816	0.00190032	NA	NA	1.44192	2.86809e-05		1.04167	0.000657673
Bag2	NA	NA	1.00127	0.0290197	NA	NA	NA	NA		NA	NA
Fam129b	NA	NA	1.01544	0.0144466	NA	NA	NA	NA		NA	NA
Tmem8b	NA	NA	1.0187	0.0377641	NA	NA	NA	NA		NA	NA
Arhgdib	NA	NA	1.04061	0.0485349	NA	NA	NA	NA		0.592755	0.0328864
Nqo2	NA	NA	1.04325	0.0328022	NA	NA	NA	NA		NA	NA
Ifitm1	NA	NA	1.09068	0.00263217	NA	NA	NA	NA		NA	NA
Cryba4	NA	NA	1.09771	0.00381307	NA	NA	NA	NA		0.830057	0.0173087
Crybb3	NA	NA	1.11078	0.0145476	NA	NA	0.852851	0.00398106		0.711949	0.028977
Cbr2	NA	NA	1.1297	0.0410802	NA	NA	NA	NA		NA	NA
Crybb1	NA	NA	1.13423	0.00834152	NA	NA	1.03359	0.00319818		0.856582	0.00777878
Col16a1	NA	NA	1.14968	0.0299465	NA	NA	NA	NA		0.696191	0.0185212
Abi3bp	NA	NA	1.15809	0.0178435	NA	NA	0.915229	0.0470523		0.793619	0.00397718
Pglyrp1	NA	NA	1.16596	0.0148233	NA	NA	NA	NA		NA	NA
Cryab	NA	NA	1.175	0.00108562	NA	NA	NA	NA		NA	NA
Slc8a2	NA	NA	1.17761	0.0483687	NA	NA	NA	NA		NA	NA
Cryba2	NA	NA	1.18127	0.0012542	NA	NA	NA	NA		NA	NA
Slc4a4	NA	NA	1.19881	0.0349129	NA	NA	NA	NA		NA	NA
Nav3	NA	NA	1.20008	0.0466074	NA	NA	NA	NA		0.740527	0.000836164
Calml3	NA	NA	1.20111	0.0400754	NA	NA	1.39619	0.0363429		NA	NA
Mogat1	NA	NA	1.20279	0.021345	NA	NA	NA	NA		NA	NA
Harbi1	NA	NA	1.23806	0.0298316	NA	NA	NA	NA		NA	NA
Cda	NA	NA	1.24058	0.0228951	NA	NA	1.28073	0.0284466		1.05097	0.00158251
Fmod	NA	NA	1.25937	0.00279668	NA	NA	NA	NA		1.32735	0.011508
Cryba1	NA	NA	1.26642	0.000919251	NA	NA	NA	NA		NA	NA
Ccl6	NA	NA	1.27861	0.0492668	NA	NA	NA	NA		NA	NA
Adh1	NA	NA	1.35284	0.0102268	NA	NA	NA	NA		NA	NA
Gsto1	NA	NA	1.37182	0.0248539	NA	NA	NA	NA		NA	NA
Clrn1	NA	NA	1.4115	0.0339482	1.04367	0.0480228	NA	NA		NA	NA
Cryaa	NA	NA	1.46976	0.000506228	NA	NA	NA	NA		0.813127	0.0260832
Bfsp1	NA	NA	1.47551	0.0154989	NA	NA	NA	NA		1.42086	0.0168482
Grifin	NA	NA	1.54834	0.000843286	NA	NA	NA	NA		0.783755	0.0370117
Ccdc3	NA	NA	1.55405	0.0342331	NA	NA	NA	NA		NA	NA
Apod	NA	NA	1.55844	0.000558339	NA	NA	1.15139	0.014218		1.29568	0.00164724
Nog	NA	NA	1.57936	0.0262474	1.55366	0.0287849	NA	NA		NA	NA
Krt14	NA	NA	1.58339	0.0119829	NA	NA	NA	NA		NA	NA
Krt6a	NA	NA	1.58617	0.0447882	NA	NA	NA	NA		NA	NA
Mip	NA	NA	1.59433	0.00160999	NA	NA	NA	NA		1.0963	0.0134052
Taco1os	NA	NA	1.60364	0.0254157	NA	NA	NA	NA		NA	NA
Cyp2f2	NA	NA	1.61082	0.00499084	NA	NA	NA	NA		NA	NA
Crygs	NA	NA	1.67291	0.00708321	NA	NA	NA	NA		0.868536	0.0443591
Krt15	NA	NA	1.67986	0.00406315	NA	NA	NA	NA		NA	NA
Crybb2	NA	NA	1.69231	0.0391181	NA	NA	0.786109	0.0327918		0.892581	0.0165571
Cilp	NA	NA	1.6942	0.0259888	NA	NA	NA	NA		NA	NA
Gsta2	NA	NA	2.03482	0.0105774	NA	NA	NA	NA		NA	NA
Gchfr	NA	NA	2.06834	0.0269854	NA	NA	NA	NA		NA	NA
Lctl	NA	NA	2.16041	0.0143494	NA	NA	NA	NA		NA	NA
Elf3	NA	NA	2.60911	0.0205007	NA	NA	NA	NA		NA	NA
Cstdc5	NA	NA	2.62633	0.00772091	NA	NA	NA	NA		NA	NA
Sptssb	NA	NA	NA	NA	-1.62662	0.0176191	NA	NA		NA	NA
Rbm24	NA	NA	NA	NA	-1.54269	0.029179	NA	NA		-0.721155	0.00614615
Gm12689	NA	NA	NA	NA	-1.52482	0.0287895	NA	NA		NA	NA
Gm15850	NA	NA	NA	NA	-1.47085	0.0161213	NA	NA		NA	NA
Phf7	NA	NA	NA	NA	-1.33397	0.0337836	NA	NA		NA	NA
Sec1	NA	NA	NA	NA	-1.31801	0.0116788	NA	NA		-0.973904	0.000158418
Ccdc173	NA	NA	NA	NA	-1.26273	0.0119831	NA	NA		NA	NA
Trib3	NA	NA	NA	NA	-1.25891	0.0482593	-1.75315	0.0428619		-0.89106	0.0390988
L3hypdh	NA	NA	NA	NA	-1.22604	0.0104714	NA	NA		NA	NA
Prtg	NA	NA	NA	NA	-1.17741	0.0217494	NA	NA		-1.12017	0.0140372
Gm9803	NA	NA	NA	NA	-1.17172	0.0187393	NA	NA		NA	NA
Yjefn3	NA	NA	NA	NA	-1.17149	0.0314796	NA	NA		NA	NA
Tac2	NA	NA	NA	NA	-1.16137	0.00788702	-1.09317	0.0232229		-0.639122	0.0099374
Cd46	NA	NA	NA	NA	-1.13343	0.0366559	NA	NA		NA	NA
Qpctl	NA	NA	NA	NA	-1.12673	0.0167172	NA	NA		NA	NA
5430419D17Rik	NA	NA	NA	NA	-1.09542	0.0162935	-1.97858	5.04594e-06		-0.999387	0.0248132
Kansl1l	NA	NA	NA	NA	-1.08499	0.0126309	NA	NA		NA	NA
2900057B20Rik	NA	NA	NA	NA	-1.0522	0.0460611	NA	NA		NA	NA
E230016M11Rik	NA	NA	NA	NA	-1.04817	0.023435	NA	NA		NA	NA
Shisa2	NA	NA	NA	NA	-1.04156	0.0165329	NA	NA		NA	NA
Dbhos	NA	NA	NA	NA	-1.03259	0.0456485	NA	NA		NA	NA
Spata1	NA	NA	NA	NA	-0.980049	0.0125079	NA	NA		NA	NA
Plpp2	NA	NA	NA	NA	-0.949045	0.0324043	-0.705092	0.0380511		NA	NA
Rnd3	NA	NA	NA	NA	-0.937601	0.0289576	NA	NA		NA	NA
Insl5	NA	NA	NA	NA	-0.915001	0.0400548	NA	NA		NA	NA
Rdm1	NA	NA	NA	NA	-0.90268	0.0260389	NA	NA		NA	NA
Pex26	NA	NA	NA	NA	-0.889876	0.0318555	NA	NA		NA	NA
Ccdc51	NA	NA	NA	NA	-0.871858	0.010169	NA	NA		NA	NA
Galnt4	NA	NA	NA	NA	-0.868286	0.0116555	-0.88726	0.0230017		NA	NA
Gm32031	NA	NA	NA	NA	-0.863342	0.0112789	NA	NA		NA	NA
Txlng	NA	NA	NA	NA	-0.843807	0.0294994	NA	NA		NA	NA
Trmt10b	NA	NA	NA	NA	-0.814114	0.0389734	NA	NA		NA	NA
Fbxo27	NA	NA	NA	NA	-0.803977	0.0146316	NA	NA		NA	NA
9330151L19Rik	NA	NA	NA	NA	-0.8027	0.0121841	NA	NA		NA	NA
Frmpd2	NA	NA	NA	NA	-0.784573	0.0389122	NA	NA		NA	NA
Gin1	NA	NA	NA	NA	-0.783108	0.0123111	NA	NA		NA	NA
Ppef2	NA	NA	NA	NA	-0.772072	0.0322984	-0.825408	0.00949923		NA	NA
Heatr5a	NA	NA	NA	NA	-0.762962	0.0311304	NA	NA		NA	NA
Nr2e3	NA	NA	NA	NA	-0.758468	0.0369163	-0.711517	0.00872696		NA	NA
Map10	NA	NA	NA	NA	-0.739462	0.0310537	NA	NA		NA	NA
Slc1a5	NA	NA	NA	NA	-0.737341	0.0470938	NA	NA		NA	NA
Bmf	NA	NA	NA	NA	-0.722582	0.0368015	-0.94301	0.0387791		NA	NA
Rasgef1a	NA	NA	NA	NA	-0.718991	0.0216061	NA	NA		NA	NA
Gng4	NA	NA	NA	NA	-0.708219	0.0264283	NA	NA		NA	NA
Ice2	NA	NA	NA	NA	-0.704312	0.0206003	NA	NA		NA	NA
Tmem260	NA	NA	NA	NA	-0.693111	0.0130083	0.586075	0.0411943		NA	NA
Dis3l2	NA	NA	NA	NA	-0.692755	0.0466006	NA	NA		NA	NA
Sh3yl1	NA	NA	NA	NA	-0.683482	0.0332532	NA	NA		NA	NA
Cmss1	NA	NA	NA	NA	-0.678944	0.0283863	NA	NA		NA	NA
Cep290	NA	NA	NA	NA	-0.676075	0.0229842	NA	NA		NA	NA
Prdm4	NA	NA	NA	NA	-0.675593	0.0139789	NA	NA		NA	NA
Wdr90	NA	NA	NA	NA	-0.672491	0.0377522	NA	NA		NA	NA
Grpel2	NA	NA	NA	NA	-0.671921	0.0197189	NA	NA		NA	NA
Chd1l	NA	NA	NA	NA	-0.669009	0.0440931	NA	NA		NA	NA
Pou2f1	NA	NA	NA	NA	-0.668876	0.017954	NA	NA		NA	NA
Pfkfb2	NA	NA	NA	NA	-0.668059	0.018809	NA	NA		NA	NA
Hilpda	NA	NA	NA	NA	-0.658921	0.0339441	-0.998013	0.0131139		NA	NA
Epb41l4aos	NA	NA	NA	NA	-0.658411	0.0123874	NA	NA		NA	NA
Radil	NA	NA	NA	NA	-0.656372	0.0343225	NA	NA		NA	NA
BC051226	NA	NA	NA	NA	-0.652105	0.0341802	NA	NA		NA	NA
Mrto4	NA	NA	NA	NA	-0.651074	0.0205356	NA	NA		NA	NA
Gm9918	NA	NA	NA	NA	-0.648812	0.046431	NA	NA		NA	NA
Commd2	NA	NA	NA	NA	-0.638853	0.0338293	NA	NA		NA	NA
Arhgap39	NA	NA	NA	NA	-0.63596	0.0256943	NA	NA		NA	NA
Gpr152	NA	NA	NA	NA	-0.631174	0.0350047	-1.02758	0.00550516		NA	NA
Psph	NA	NA	NA	NA	-0.61925	0.0322957	NA	NA		NA	NA
Slc7a1	NA	NA	NA	NA	-0.61163	0.0456155	NA	NA		NA	NA
Zfp61	NA	NA	NA	NA	-0.599839	0.0313258	NA	NA		NA	NA
Egr1	NA	NA	NA	NA	-0.587773	0.0216683	NA	NA		NA	NA
Cxcl16	NA	NA	NA	NA	0.589286	0.044144	0.769581	0.0164448		NA	NA
Spon1	NA	NA	NA	NA	0.596857	0.0294543	NA	NA		NA	NA
Olfm2	NA	NA	NA	NA	0.597745	0.0170973	0.621903	0.0281346		NA	NA
Kcnj10	NA	NA	NA	NA	0.600888	0.0145963	NA	NA		NA	NA
C1ql2	NA	NA	NA	NA	0.602835	0.034444	NA	NA		NA	NA
Mgat5	NA	NA	NA	NA	0.604077	0.0124164	NA	NA		NA	NA
Bet1l	NA	NA	NA	NA	0.613417	0.0377389	NA	NA		NA	NA
Pros1	NA	NA	NA	NA	0.61691	0.0332176	NA	NA		NA	NA
Sox9	NA	NA	NA	NA	0.621475	0.0440982	0.82829	0.00536563		NA	NA
Ddx54	NA	NA	NA	NA	0.63215	0.0135085	NA	NA		NA	NA
Rnaset2b	NA	NA	NA	NA	0.633023	0.0364426	NA	NA		NA	NA
Vat1l	NA	NA	NA	NA	0.634347	0.00337563	0.596159	0.0140469		NA	NA
Tmem98	NA	NA	NA	NA	0.634701	0.0118456	0.772391	0.00459543		NA	NA
Prdm13	NA	NA	NA	NA	0.636415	0.0382823	NA	NA		NA	NA
Sptlc1	NA	NA	NA	NA	0.645392	0.0228759	NA	NA		NA	NA
Wfs1	NA	NA	NA	NA	0.647291	0.00660583	0.633458	0.0114942		NA	NA
Col8a2	NA	NA	NA	NA	0.6493	0.0307114	NA	NA		NA	NA
Ctps	NA	NA	NA	NA	0.650734	0.0174644	NA	NA		NA	NA
Rdh5	NA	NA	NA	NA	0.652258	0.0233576	NA	NA		NA	NA
Crtac1	NA	NA	NA	NA	0.654568	0.0306711	NA	NA		NA	NA
Slc49a4	NA	NA	NA	NA	0.655828	0.0076544	NA	NA		NA	NA
Nrbf2	NA	NA	NA	NA	0.656041	0.0253571	NA	NA		NA	NA
Fads2	NA	NA	NA	NA	0.660188	0.0252356	0.593485	0.0456115		NA	NA
Kalrn	NA	NA	NA	NA	0.663743	0.0374262	NA	NA		NA	NA
Pmepa1	NA	NA	NA	NA	0.664858	0.012937	NA	NA		NA	NA
Sash1	NA	NA	NA	NA	0.666627	0.0286018	NA	NA		NA	NA
Shisa8	NA	NA	NA	NA	0.668678	0.00820136	NA	NA		NA	NA
Slc7a4	NA	NA	NA	NA	0.670805	0.0285208	NA	NA		NA	NA
Sulf1	NA	NA	NA	NA	0.678034	0.00290893	NA	NA		NA	NA
Ripor2	NA	NA	NA	NA	0.68296	0.0437981	NA	NA		NA	NA
Rpe	NA	NA	NA	NA	0.683355	0.0156284	NA	NA		NA	NA
Tspan10	NA	NA	NA	NA	0.691369	0.0339829	NA	NA		NA	NA
Fxyd1	NA	NA	NA	NA	0.698418	0.00250946	NA	NA		NA	NA
Msh6	NA	NA	NA	NA	0.701716	0.0374068	NA	NA		NA	NA
Cabp2	NA	NA	NA	NA	0.705932	0.0263318	NA	NA		NA	NA
S100a16	NA	NA	NA	NA	0.707527	0.00264679	NA	NA		NA	NA
Rims4	NA	NA	NA	NA	0.711851	0.0478718	NA	NA		NA	NA
Itgb8	NA	NA	NA	NA	0.713839	0.00360249	0.621314	0.0251326		NA	NA
Apex1	NA	NA	NA	NA	0.713888	0.0206935	NA	NA		NA	NA
Sema5a	NA	NA	NA	NA	0.716016	0.0141102	NA	NA		NA	NA
S100a13	NA	NA	NA	NA	0.720363	0.0175707	NA	NA		NA	NA
Thumpd3	NA	NA	NA	NA	0.720413	0.0474688	NA	NA		NA	NA
Dusp16	NA	NA	NA	NA	0.72183	0.0419999	NA	NA		NA	NA
Dtx4	NA	NA	NA	NA	0.72611	0.0430082	0.671817	0.0348532		NA	NA
Cdc42ep4	NA	NA	NA	NA	0.72631	0.0315987	NA	NA		NA	NA
Parm1	NA	NA	NA	NA	0.74311	0.0109585	NA	NA		NA	NA
Serpinh1	NA	NA	NA	NA	0.751034	0.0308112	NA	NA		NA	NA
Elovl1	NA	NA	NA	NA	0.753479	0.00695584	NA	NA		NA	NA
Igfbp2	NA	NA	NA	NA	0.756416	0.0155064	NA	NA		NA	NA
Bag3	NA	NA	NA	NA	0.7631	0.0241562	NA	NA		NA	NA
Nudcd2	NA	NA	NA	NA	0.767615	0.0372901	NA	NA		NA	NA
Nfkbiz	NA	NA	NA	NA	0.767652	0.0221316	NA	NA		NA	NA
Utp14b	NA	NA	NA	NA	0.77258	0.0260893	0.993637	0.00419627		0.682237	0.00286483
Ttc28	NA	NA	NA	NA	0.772975	0.0242124	NA	NA		NA	NA
Hsd17b11	NA	NA	NA	NA	0.773328	0.0297813	NA	NA		NA	NA
Efemp2	NA	NA	NA	NA	0.778735	0.0197193	NA	NA		NA	NA
Tspan4	NA	NA	NA	NA	0.78477	0.0308444	NA	NA		NA	NA
Plbd2	NA	NA	NA	NA	0.785864	0.0228028	NA	NA		NA	NA
Asf1b	NA	NA	NA	NA	0.787424	0.0486802	NA	NA		NA	NA
Loxl1	NA	NA	NA	NA	0.788779	0.0127676	NA	NA		NA	NA
Rras	NA	NA	NA	NA	0.805966	0.00394775	NA	NA		NA	NA
Adgra2	NA	NA	NA	NA	0.816793	0.0190988	NA	NA		NA	NA
Cav1	NA	NA	NA	NA	0.823863	0.00281845	NA	NA		NA	NA
Gm17750	NA	NA	NA	NA	0.832024	0.0271586	NA	NA		NA	NA
Cnp	NA	NA	NA	NA	0.8356	0.00551416	NA	NA		NA	NA
Man1a	NA	NA	NA	NA	0.843515	0.0375337	NA	NA		NA	NA
Ttbk1	NA	NA	NA	NA	0.852366	0.0271338	NA	NA		NA	NA
Nynrin	NA	NA	NA	NA	0.853123	0.0386907	NA	NA		NA	NA
Vps51	NA	NA	NA	NA	0.855241	0.0392015	NA	NA		NA	NA
Itga6	NA	NA	NA	NA	0.864389	0.0313794	NA	NA		NA	NA
Gpc3	NA	NA	NA	NA	0.8701	0.0267441	0.986338	0.0300864		0.689983	0.0212221
Ildr2	NA	NA	NA	NA	0.872186	0.0177858	NA	NA		NA	NA
Chrdl1	NA	NA	NA	NA	0.881556	0.0269606	NA	NA		NA	NA
Itm2a	NA	NA	NA	NA	0.884973	0.0176977	NA	NA		NA	NA
Pbxip1	NA	NA	NA	NA	0.88594	0.00615758	NA	NA		NA	NA
Eva1c	NA	NA	NA	NA	0.886211	0.0406805	NA	NA		NA	NA
Clic1	NA	NA	NA	NA	0.887274	0.0311062	NA	NA		NA	NA
Lrrtm1	NA	NA	NA	NA	0.88764	0.037429	NA	NA		NA	NA
Slco1a4	NA	NA	NA	NA	0.888112	0.0095942	NA	NA		NA	NA
Lin7a	NA	NA	NA	NA	0.889249	0.0437148	NA	NA		NA	NA
Col9a3	NA	NA	NA	NA	0.901354	0.0181901	NA	NA		NA	NA
1700019D03Rik	NA	NA	NA	NA	0.929783	0.0474572	NA	NA		NA	NA
Cntrl	NA	NA	NA	NA	0.940708	0.0429557	NA	NA		NA	NA
Ttr	NA	NA	NA	NA	0.951028	0.020196	NA	NA		NA	NA
Tsc22d4	NA	NA	NA	NA	0.954881	0.0163917	0.737043	0.00693639		0.698392	0.020791
Slco1c1	NA	NA	NA	NA	0.959471	0.0206414	NA	NA		NA	NA
Abcc9	NA	NA	NA	NA	0.962284	0.0291206	NA	NA		0.705481	0.00524047
Ndufa4l2	NA	NA	NA	NA	0.96575	0.0446319	NA	NA		NA	NA
Gsap	NA	NA	NA	NA	0.966497	0.0335087	NA	NA		NA	NA
Krt222	NA	NA	NA	NA	0.984867	0.0357246	NA	NA		NA	NA
Clu	NA	NA	NA	NA	0.987982	0.0354579	0.87507	0.00882723		NA	NA
Tek	NA	NA	NA	NA	1.00551	0.0417927	NA	NA		NA	NA
Serping1	NA	NA	NA	NA	1.01069	0.0391584	0.808165	0.00572403		NA	NA
Rasgrp3	NA	NA	NA	NA	1.04224	0.0444746	NA	NA		NA	NA
Il1r1	NA	NA	NA	NA	1.04428	0.038635	NA	NA		NA	NA
Haus4	NA	NA	NA	NA	1.05433	0.023512	NA	NA		NA	NA
Cr1l	NA	NA	NA	NA	1.06425	0.04014	NA	NA		NA	NA
Fam189a1	NA	NA	NA	NA	1.0766	0.0359139	NA	NA		NA	NA
Pde3b	NA	NA	NA	NA	1.08668	0.0345384	NA	NA		NA	NA
Col8a1	NA	NA	NA	NA	1.09375	0.00627553	NA	NA		NA	NA
Krt1	NA	NA	NA	NA	1.10101	0.010396	NA	NA		0.682467	0.0240095
Isoc1	NA	NA	NA	NA	1.10786	0.00273601	NA	NA		NA	NA
F11r	NA	NA	NA	NA	1.12469	0.041312	NA	NA		NA	NA
Arhgap42	NA	NA	NA	NA	1.1247	0.0165795	0.957128	0.0305462		0.6843	0.00211929
Rwdd2a	NA	NA	NA	NA	1.12646	0.048944	NA	NA		NA	NA
Scn7a	NA	NA	NA	NA	1.12842	0.0151366	NA	NA		NA	NA
Ybey	NA	NA	NA	NA	1.15594	0.0117674	NA	NA		NA	NA
Tgm2	NA	NA	NA	NA	1.15703	0.00873614	NA	NA		0.830208	0.00248585
Card10	NA	NA	NA	NA	1.16055	0.0450047	NA	NA		NA	NA
Cfh	NA	NA	NA	NA	1.16244	0.0472541	NA	NA		NA	NA
Rarb	NA	NA	NA	NA	1.16723	0.0294751	NA	NA		NA	NA
Ccnd2	NA	NA	NA	NA	1.17603	0.0194847	NA	NA		NA	NA
Csgalnact1	NA	NA	NA	NA	1.18722	0.0440575	NA	NA		NA	NA
Kcnj8	NA	NA	NA	NA	1.18758	0.0346527	NA	NA		NA	NA
Rbm47	NA	NA	NA	NA	1.19494	0.0498474	1.05031	0.0455923		NA	NA
Pcdhb8	NA	NA	NA	NA	1.19586	0.0327142	NA	NA		NA	NA
Agt	NA	NA	NA	NA	1.20147	0.00746751	1.06495	0.00731748		0.842343	0.0189268
Tnfaip6	NA	NA	NA	NA	1.20565	0.0303752	NA	NA		NA	NA
Carhsp1	NA	NA	NA	NA	1.26531	0.000752147	NA	NA		NA	NA
Slc13a5	NA	NA	NA	NA	1.27096	0.0187472	NA	NA		NA	NA
Myb	NA	NA	NA	NA	1.2726	0.0348561	NA	NA		NA	NA
Rab26	NA	NA	NA	NA	1.27619	0.0476746	NA	NA		NA	NA
Itga9	NA	NA	NA	NA	1.27863	0.0452596	NA	NA		0.712378	0.0284133
Abcb1a	NA	NA	NA	NA	1.31972	0.0278042	NA	NA		NA	NA
Prdm16	NA	NA	NA	NA	1.35431	0.0427852	NA	NA		NA	NA
Anxa4	NA	NA	NA	NA	1.36263	0.0202227	NA	NA		NA	NA
Cdh3	NA	NA	NA	NA	1.36557	0.00989319	NA	NA		NA	NA
Gm525	NA	NA	NA	NA	1.40407	0.0430888	NA	NA		NA	NA
Xdh	NA	NA	NA	NA	1.42145	0.0490526	1.85332	0.00964875		NA	NA
Bend5	NA	NA	NA	NA	1.4287	0.0463562	NA	NA		NA	NA
Unc5b	NA	NA	NA	NA	1.43437	0.0276099	NA	NA		NA	NA
Gna14	NA	NA	NA	NA	1.44167	0.0101641	1.73376	0.0129319		NA	NA
Stab1	NA	NA	NA	NA	1.47679	0.0246201	1.33679	0.00207607		0.979291	0.0310183
Zfhx2os	NA	NA	NA	NA	1.59139	0.0176794	NA	NA		NA	NA
Gm47887	NA	NA	NA	NA	1.60605	0.0233179	NA	NA		NA	NA
Hsd17b2	NA	NA	NA	NA	1.70323	0.017116	NA	NA		NA	NA
Gm15283	NA	NA	NA	NA	1.80056	0.0117524	NA	NA		NA	NA
Aldh3b1	NA	NA	NA	NA	1.90036	0.0190831	1.38567	0.0307156		NA	NA
Cfd	NA	NA	NA	NA	1.91555	0.00463415	NA	NA		NA	NA
Chrnb4	NA	NA	NA	NA	1.92086	0.00301003	1.31672	0.0128282		NA	NA
Htr3a	NA	NA	NA	NA	2.13474	0.00361695	NA	NA		0.927205	0.0190464
Zfp575	NA	NA	NA	NA	2.31045	0.00449736	NA	NA		NA	NA
Depp1	NA	NA	NA	NA	3.03423	0.00511651	NA	NA		NA	NA
Cyp26a1	NA	NA	NA	NA	3.0436	0.0034562	NA	NA		NA	NA
Cfi	NA	NA	NA	NA	3.52967	0.00112376	2.36074	0.00285774		NA	NA
Myh11	NA	NA	NA	NA	NA	NA	NA	NA		-1.11408	0.0215051
Smad9	NA	NA	NA	NA	NA	NA	NA	NA		-0.763985	0.0169401
Ccdc63	NA	NA	NA	NA	NA	NA	-2.22131	0.00871712		-0.730958	0.0198044
Zic1	NA	NA	NA	NA	NA	NA	NA	NA		-0.727722	0.0126449
Qrfpr	NA	NA	NA	NA	NA	NA	NA	NA		-0.697503	0.0143256
Kcne2	NA	NA	NA	NA	NA	NA	-0.714511	0.031643		-0.695313	0.0320547
Cep68	NA	NA	NA	NA	NA	NA	NA	NA		-0.65904	0.00579901
Sag	NA	NA	NA	NA	NA	NA	-1.26098	0.000184325		-0.633036	0.0223664
Intu	NA	NA	NA	NA	NA	NA	NA	NA		-0.628835	0.0106208
Magt1	NA	NA	NA	NA	NA	NA	1.08543	0.00965595		0.593875	0.0277248
Pcdhb7	NA	NA	NA	NA	NA	NA	NA	NA		0.596537	0.0289708
Adgra3	NA	NA	NA	NA	NA	NA	NA	NA		0.598587	0.00627326
Stc1	NA	NA	NA	NA	NA	NA	NA	NA		0.638315	0.00600648
Dsp	NA	NA	NA	NA	NA	NA	NA	NA		0.644891	0.0409828
Chst11	NA	NA	NA	NA	NA	NA	1.25937	0.0400574		0.644988	0.0344233
Abcc4	NA	NA	NA	NA	NA	NA	NA	NA		0.647688	0.04288
Itih5	NA	NA	NA	NA	NA	NA	NA	NA		0.656105	0.0312213
Car5b	NA	NA	NA	NA	NA	NA	NA	NA		0.660854	0.0443559
Synj2	NA	NA	NA	NA	NA	NA	1.28463	0.010158		0.668062	0.00555338
Thbd	NA	NA	NA	NA	NA	NA	NA	NA		0.670358	0.0108123
Tgfbr2	NA	NA	NA	NA	NA	NA	1.06859	0.0024298		0.671072	0.0445488
Fam117a	NA	NA	NA	NA	NA	NA	1.2125	0.0166084		0.673218	0.00234651
Serpinb6a	NA	NA	NA	NA	NA	NA	0.97435	0.0112566		0.676313	0.00594658
Fgd5	NA	NA	NA	NA	NA	NA	1.49787	0.0481872		0.684625	0.0286188
Fibcd1	NA	NA	NA	NA	NA	NA	NA	NA		0.703768	0.014906
Ifitm2	NA	NA	NA	NA	NA	NA	0.918005	0.00558536		0.727227	0.00886134
Sod3	NA	NA	NA	NA	NA	NA	1.20643	0.0112699		0.731317	0.0137316
Echdc2	NA	NA	NA	NA	NA	NA	1.13355	0.0490313		0.739738	0.00512266
Ltbp1	NA	NA	NA	NA	NA	NA	NA	NA		0.742347	0.0262441
Igfbp6	NA	NA	NA	NA	NA	NA	1.47398	0.00271071		0.748511	0.0216311
Smpdl3a	NA	NA	NA	NA	NA	NA	1.37418	0.0254733		0.749758	0.0434809
Colec12	NA	NA	NA	NA	NA	NA	1.50821	0.00256028		0.752	0.0127828
Bfsp2	NA	NA	NA	NA	NA	NA	NA	NA		0.758985	0.0434313
Tcf7l1	NA	NA	NA	NA	NA	NA	1.14802	0.0324901		0.761885	0.0204844
Capn6	NA	NA	NA	NA	NA	NA	NA	NA		0.793319	0.00849267
Evc	NA	NA	NA	NA	NA	NA	NA	NA		0.813929	0.00221073
Fbln1	NA	NA	NA	NA	NA	NA	1.55133	0.017891		0.82488	0.0099449
Emp3	NA	NA	NA	NA	NA	NA	1.07155	0.00952493		0.828997	0.0125797
Vwf	NA	NA	NA	NA	NA	NA	0.976073	0.0450952		0.835077	0.040771
Fn1	NA	NA	NA	NA	NA	NA	0.929051	0.000905738		0.835382	0.00446778
Nos1	NA	NA	NA	NA	NA	NA	2.44653	0.00604399		0.859577	0.0147959
Ntn1	NA	NA	NA	NA	NA	NA	NA	NA		0.860812	0.0140095
Lsr	NA	NA	NA	NA	NA	NA	NA	NA		0.863044	0.0118975
Pcolce	NA	NA	NA	NA	NA	NA	1.073	0.00191667		0.897862	0.0291553
Loxl3	NA	NA	NA	NA	NA	NA	NA	NA		0.927594	0.0130498
Capg	NA	NA	NA	NA	NA	NA	1.32889	0.00220708		1.01803	0.00973798
Cd36	NA	NA	NA	NA	NA	NA	2.12962	0.000204737		1.14867	0.0233417
Spp1	NA	NA	NA	NA	NA	NA	2.24158	1.91635e-05		1.73476	0.0394535
Chil1	NA	NA	NA	NA	NA	NA	NA	NA		1.76942	0.0427385
Sik2	NA	NA	NA	NA	NA	NA	-1.9445	0.0146656		NA	NA
2410022M11Rik	NA	NA	NA	NA	NA	NA	-1.90403	0.0062456		NA	NA
Arv1	NA	NA	NA	NA	NA	NA	-1.82723	0.00135544		NA	NA
3110070M22Rik	NA	NA	NA	NA	NA	NA	-1.81204	0.0402185		NA	NA
Abraxas1	NA	NA	NA	NA	NA	NA	-1.67569	0.00712076		NA	NA
Timeless	NA	NA	NA	NA	NA	NA	-1.61795	0.0150503		NA	NA
Nupr1l	NA	NA	NA	NA	NA	NA	-1.53528	0.0372836		NA	NA
Ppm1n	NA	NA	NA	NA	NA	NA	-1.52525	0.0174586		NA	NA
Ctdspl2	NA	NA	NA	NA	NA	NA	-1.52476	0.00894754		NA	NA
A930041C12Rik	NA	NA	NA	NA	NA	NA	-1.50583	0.0044723		NA	NA
Fetub	NA	NA	NA	NA	NA	NA	-1.40656	0.0183994		NA	NA
Wdr31	NA	NA	NA	NA	NA	NA	-1.38929	0.0114541		NA	NA
Rras2	NA	NA	NA	NA	NA	NA	-1.3437	0.0199412		NA	NA
Trpm2	NA	NA	NA	NA	NA	NA	-1.32217	0.0435659		NA	NA
1810044D09Rik	NA	NA	NA	NA	NA	NA	-1.31177	0.0290283		NA	NA
Cep89	NA	NA	NA	NA	NA	NA	-1.26391	0.022496		NA	NA
Zfp105	NA	NA	NA	NA	NA	NA	-1.2462	0.0184421		NA	NA
Impg1	NA	NA	NA	NA	NA	NA	-1.21206	0.00326608		NA	NA
Zfp961	NA	NA	NA	NA	NA	NA	-1.20699	0.0225697		NA	NA
Dusp1	NA	NA	NA	NA	NA	NA	-1.19105	0.0287569		NA	NA
Hacd1	NA	NA	NA	NA	NA	NA	-1.17041	0.00427698		NA	NA
Snhg10	NA	NA	NA	NA	NA	NA	-1.16576	0.0179601		NA	NA
Tube1	NA	NA	NA	NA	NA	NA	-1.15412	0.0179423		NA	NA
Grk1	NA	NA	NA	NA	NA	NA	-1.12731	0.000290415		NA	NA
Myoz1	NA	NA	NA	NA	NA	NA	-1.12618	0.0412838		NA	NA
Hes5	NA	NA	NA	NA	NA	NA	-1.11579	0.0484517		NA	NA
Hbegf	NA	NA	NA	NA	NA	NA	-1.10283	0.0171144		NA	NA
Wfdc10	NA	NA	NA	NA	NA	NA	-1.10071	0.0346904		NA	NA
Zfp35	NA	NA	NA	NA	NA	NA	-1.10034	0.014107		NA	NA
2900052N01Rik	NA	NA	NA	NA	NA	NA	-1.09845	0.0140117		NA	NA
Msantd3	NA	NA	NA	NA	NA	NA	-1.07876	0.0497058		NA	NA
Guca1b	NA	NA	NA	NA	NA	NA	-1.06057	0.000820797		NA	NA
Ctu1	NA	NA	NA	NA	NA	NA	-1.05725	0.0364531		NA	NA
Macrod2	NA	NA	NA	NA	NA	NA	-1.04859	0.018273		NA	NA
Gramd2	NA	NA	NA	NA	NA	NA	-1.04345	0.0155747		NA	NA
Fos	NA	NA	NA	NA	NA	NA	-1.02302	0.0164143		NA	NA
Dhx29	NA	NA	NA	NA	NA	NA	-0.994208	0.0189183		NA	NA
Rbm19	NA	NA	NA	NA	NA	NA	-0.989335	0.0369909		NA	NA
Taf1a	NA	NA	NA	NA	NA	NA	-0.98426	0.0172901		NA	NA
Klhl36	NA	NA	NA	NA	NA	NA	-0.983109	0.00377109		NA	NA
Gm16973	NA	NA	NA	NA	NA	NA	-0.982213	0.0361374		NA	NA
Cdpf1	NA	NA	NA	NA	NA	NA	-0.975571	0.0211003		NA	NA
Ttll4	NA	NA	NA	NA	NA	NA	-0.974683	0.023475		NA	NA
Rgs20	NA	NA	NA	NA	NA	NA	-0.97139	0.039253		NA	NA
Bcar3	NA	NA	NA	NA	NA	NA	-0.966725	0.0454421		NA	NA
Zup1	NA	NA	NA	NA	NA	NA	-0.955908	0.0291638		NA	NA
Mak	NA	NA	NA	NA	NA	NA	-0.945231	0.0070972		NA	NA
Aen	NA	NA	NA	NA	NA	NA	-0.943936	0.0436674		NA	NA
AI847159	NA	NA	NA	NA	NA	NA	-0.941722	0.000876146		NA	NA
Fscn2	NA	NA	NA	NA	NA	NA	-0.931092	0.00273355		NA	NA
2010001A14Rik	NA	NA	NA	NA	NA	NA	-0.929901	0.0347338		NA	NA
Ifrd1	NA	NA	NA	NA	NA	NA	-0.921199	0.0180384		NA	NA
Fam149a	NA	NA	NA	NA	NA	NA	-0.920531	0.00459238		NA	NA
Guca1a	NA	NA	NA	NA	NA	NA	-0.920419	0.000490826		NA	NA
Fabp12	NA	NA	NA	NA	NA	NA	-0.913142	0.0320787		NA	NA
Atg16l2	NA	NA	NA	NA	NA	NA	-0.910963	0.0381405		NA	NA
Snhg1	NA	NA	NA	NA	NA	NA	-0.910223	0.039058		NA	NA
Dusp5	NA	NA	NA	NA	NA	NA	-0.909121	0.019905		NA	NA
Tmem107	NA	NA	NA	NA	NA	NA	-0.906833	0.00865356		NA	NA
Enox1	NA	NA	NA	NA	NA	NA	-0.906212	0.0194663		NA	NA
Atp8a2	NA	NA	NA	NA	NA	NA	-0.905834	0.00647835		NA	NA
Pde6b	NA	NA	NA	NA	NA	NA	-0.902597	0.000351965		NA	NA
Slc4a7	NA	NA	NA	NA	NA	NA	-0.900171	0.00317213		NA	NA
Cep250	NA	NA	NA	NA	NA	NA	-0.89889	0.00841291		NA	NA
Drd4	NA	NA	NA	NA	NA	NA	-0.893135	0.0022022		NA	NA
Usp18	NA	NA	NA	NA	NA	NA	-0.890346	0.0342398		NA	NA
Ptcd1	NA	NA	NA	NA	NA	NA	-0.889058	0.0390049		NA	NA
Nphp4	NA	NA	NA	NA	NA	NA	-0.887307	0.0375434		NA	NA
Ccdc126	NA	NA	NA	NA	NA	NA	-0.887048	0.00251723		NA	NA
Rp1	NA	NA	NA	NA	NA	NA	-0.884562	0.00277187		NA	NA
Tnip2	NA	NA	NA	NA	NA	NA	-0.884053	0.0391737		NA	NA
Pdia5	NA	NA	NA	NA	NA	NA	-0.879739	0.0307343		NA	NA
Pex11a	NA	NA	NA	NA	NA	NA	-0.876892	0.046973		NA	NA
Ankrd33b	NA	NA	NA	NA	NA	NA	-0.873883	0.00589631		NA	NA
Dck	NA	NA	NA	NA	NA	NA	-0.872922	0.0377058		NA	NA
Plat	NA	NA	NA	NA	NA	NA	-0.869466	0.0424455		NA	NA
Sesn2	NA	NA	NA	NA	NA	NA	-0.857257	0.0228026		NA	NA
Nrip2	NA	NA	NA	NA	NA	NA	-0.85596	0.0208624		NA	NA
Susd3	NA	NA	NA	NA	NA	NA	-0.852852	0.00259392		NA	NA
Nphp1	NA	NA	NA	NA	NA	NA	-0.846761	0.043838		NA	NA
A930001M01Rik	NA	NA	NA	NA	NA	NA	-0.84676	0.0262828		NA	NA
Kcnj14	NA	NA	NA	NA	NA	NA	-0.843736	0.00316947		NA	NA
Nim1k	NA	NA	NA	NA	NA	NA	-0.84024	0.00642179		NA	NA
Hmgb2	NA	NA	NA	NA	NA	NA	-0.838941	0.00523476		NA	NA
Tmem267	NA	NA	NA	NA	NA	NA	-0.835745	0.0254672		NA	NA
Pspc1	NA	NA	NA	NA	NA	NA	-0.827813	0.0314361		NA	NA
Xaf1	NA	NA	NA	NA	NA	NA	-0.825885	0.0251225		NA	NA
Dtd2	NA	NA	NA	NA	NA	NA	-0.822492	0.0463535		NA	NA
Pex5l	NA	NA	NA	NA	NA	NA	-0.818084	0.0459069		NA	NA
Gfm2	NA	NA	NA	NA	NA	NA	-0.817788	0.0193716		NA	NA
Eid2b	NA	NA	NA	NA	NA	NA	-0.806667	0.0223327		NA	NA
Trim23	NA	NA	NA	NA	NA	NA	-0.802975	0.0103206		NA	NA
Pde6d	NA	NA	NA	NA	NA	NA	-0.799253	0.00115644		NA	NA
Ppan	NA	NA	NA	NA	NA	NA	-0.798895	0.0254446		NA	NA
Glmn	NA	NA	NA	NA	NA	NA	-0.796988	0.00263805		NA	NA
Hist2h3c2	NA	NA	NA	NA	NA	NA	-0.791998	0.0163302		NA	NA
Rdh12	NA	NA	NA	NA	NA	NA	-0.780674	0.00204809		NA	NA
Klhl8	NA	NA	NA	NA	NA	NA	-0.780465	0.0108099		NA	NA
Polr3a	NA	NA	NA	NA	NA	NA	-0.777048	0.0392353		NA	NA
Pdc	NA	NA	NA	NA	NA	NA	-0.770109	0.00359778		NA	NA
Cacnb2	NA	NA	NA	NA	NA	NA	-0.769546	0.00505025		NA	NA
Snhg5	NA	NA	NA	NA	NA	NA	-0.766437	0.0271249		NA	NA
Rpf2	NA	NA	NA	NA	NA	NA	-0.759633	0.0461993		NA	NA
Fam222a	NA	NA	NA	NA	NA	NA	-0.758865	0.0462292		NA	NA
Wdr17	NA	NA	NA	NA	NA	NA	-0.754562	0.0166623		NA	NA
Samm50	NA	NA	NA	NA	NA	NA	-0.745775	0.00650509		NA	NA
Pla2r1	NA	NA	NA	NA	NA	NA	-0.744593	0.0119873		NA	NA
Rrp1b	NA	NA	NA	NA	NA	NA	-0.743596	0.0347976		NA	NA
Nr4a1	NA	NA	NA	NA	NA	NA	-0.740039	0.0417319		NA	NA
Cabp4	NA	NA	NA	NA	NA	NA	-0.73719	0.00814322		NA	NA
Nrm	NA	NA	NA	NA	NA	NA	-0.736378	0.0119648		NA	NA
Rmdn3	NA	NA	NA	NA	NA	NA	-0.735095	0.00452495		NA	NA
Shroom3	NA	NA	NA	NA	NA	NA	-0.730841	0.0395702		NA	NA
Pde6g	NA	NA	NA	NA	NA	NA	-0.730358	0.00529329		NA	NA
Cebpz	NA	NA	NA	NA	NA	NA	-0.72917	0.0375573		NA	NA
1110002L01Rik	NA	NA	NA	NA	NA	NA	-0.729161	0.0375868		NA	NA
Aipl1	NA	NA	NA	NA	NA	NA	-0.728695	0.0348517		NA	NA
Rp1l1	NA	NA	NA	NA	NA	NA	-0.722505	0.00325759		NA	NA
Elovl2	NA	NA	NA	NA	NA	NA	-0.715978	0.028258		NA	NA
Fam53b	NA	NA	NA	NA	NA	NA	-0.71548	0.0175128		NA	NA
Grtp1	NA	NA	NA	NA	NA	NA	-0.712197	0.0138108		NA	NA
Hemk1	NA	NA	NA	NA	NA	NA	-0.711589	0.0352844		NA	NA
Magohb	NA	NA	NA	NA	NA	NA	-0.710899	0.046941		NA	NA
Arhgef26	NA	NA	NA	NA	NA	NA	-0.708597	0.00960144		NA	NA
Zfyve19	NA	NA	NA	NA	NA	NA	-0.703398	0.0331679		NA	NA
Prkab1	NA	NA	NA	NA	NA	NA	-0.701909	0.0084246		NA	NA
Prph2	NA	NA	NA	NA	NA	NA	-0.699021	0.00564664		NA	NA
Coprs	NA	NA	NA	NA	NA	NA	-0.696138	0.0179838		NA	NA
Ipmk	NA	NA	NA	NA	NA	NA	-0.694116	0.018892		NA	NA
Bbs5	NA	NA	NA	NA	NA	NA	-0.694104	0.0199609		NA	NA
Reep6	NA	NA	NA	NA	NA	NA	-0.691625	0.00246386		NA	NA
Ubtd1	NA	NA	NA	NA	NA	NA	-0.688418	0.0220086		NA	NA
D1Ertd622e	NA	NA	NA	NA	NA	NA	-0.687727	0.0138644		NA	NA
Snhg12	NA	NA	NA	NA	NA	NA	-0.684206	0.0118037		NA	NA
Nr2f1	NA	NA	NA	NA	NA	NA	-0.683089	0.0336486		NA	NA
Rnf8	NA	NA	NA	NA	NA	NA	-0.681231	0.0180069		NA	NA
Rd3	NA	NA	NA	NA	NA	NA	-0.680053	0.00979707		NA	NA
1600020E01Rik	NA	NA	NA	NA	NA	NA	-0.678564	0.0382392		NA	NA
Plcd3	NA	NA	NA	NA	NA	NA	-0.676698	0.0337269		NA	NA
Arl6	NA	NA	NA	NA	NA	NA	-0.676234	0.0305819		NA	NA
Yrdc	NA	NA	NA	NA	NA	NA	-0.671029	0.0223454		NA	NA
Lyar	NA	NA	NA	NA	NA	NA	-0.670827	0.0116361		NA	NA
Clint1	NA	NA	NA	NA	NA	NA	-0.670437	0.0209204		NA	NA
Mecr	NA	NA	NA	NA	NA	NA	-0.667881	0.0485999		NA	NA
Ebpl	NA	NA	NA	NA	NA	NA	-0.666003	0.0225244		NA	NA
1110038B12Rik	NA	NA	NA	NA	NA	NA	-0.664278	0.0485117		NA	NA
Gngt1	NA	NA	NA	NA	NA	NA	-0.664039	0.0101403		NA	NA
Samd11	NA	NA	NA	NA	NA	NA	-0.663813	0.0138962		NA	NA
Nrl	NA	NA	NA	NA	NA	NA	-0.663035	0.00280449		NA	NA
Ier2	NA	NA	NA	NA	NA	NA	-0.662376	0.0224671		NA	NA
Arl4d	NA	NA	NA	NA	NA	NA	-0.659315	0.00915696		NA	NA
Trak2	NA	NA	NA	NA	NA	NA	-0.65869	0.00534459		NA	NA
Hspa14	NA	NA	NA	NA	NA	NA	-0.654998	0.0380412		NA	NA
Tmem185a	NA	NA	NA	NA	NA	NA	-0.654854	0.0194855		NA	NA
Ano2	NA	NA	NA	NA	NA	NA	-0.651682	0.0473697		NA	NA
Rtbdn	NA	NA	NA	NA	NA	NA	-0.651425	0.00895827		NA	NA
Bloc1s2	NA	NA	NA	NA	NA	NA	-0.650189	0.0354004		NA	NA
Cdan1	NA	NA	NA	NA	NA	NA	-0.647241	0.04158		NA	NA
Cars	NA	NA	NA	NA	NA	NA	-0.643173	0.0252799		NA	NA
Prom1	NA	NA	NA	NA	NA	NA	-0.642168	0.00670172		NA	NA
Gm45716	NA	NA	NA	NA	NA	NA	-0.639299	0.0259594		NA	NA
Ttc8	NA	NA	NA	NA	NA	NA	-0.632729	0.0300711		NA	NA
Bzw2	NA	NA	NA	NA	NA	NA	-0.632145	0.0159839		NA	NA
Crocc	NA	NA	NA	NA	NA	NA	-0.62837	0.00392855		NA	NA
Atg3	NA	NA	NA	NA	NA	NA	-0.627312	0.0166638		NA	NA
Ppa2	NA	NA	NA	NA	NA	NA	-0.627261	0.0074822		NA	NA
Zfp787	NA	NA	NA	NA	NA	NA	-0.625677	0.0271583		NA	NA
Hmces	NA	NA	NA	NA	NA	NA	-0.625598	0.0470755		NA	NA
Uchl3	NA	NA	NA	NA	NA	NA	-0.623561	0.023871		NA	NA
Zswim7	NA	NA	NA	NA	NA	NA	-0.620703	0.0443609		NA	NA
Gskip	NA	NA	NA	NA	NA	NA	-0.608132	0.0454864		NA	NA
Tent4b	NA	NA	NA	NA	NA	NA	-0.601658	0.0470668		NA	NA
Cdhr1	NA	NA	NA	NA	NA	NA	-0.599304	0.0203573		NA	NA
Slc31a2	NA	NA	NA	NA	NA	NA	-0.598156	0.0114139		NA	NA
Neurod1	NA	NA	NA	NA	NA	NA	-0.597741	0.00740004		NA	NA
Pitpnm3	NA	NA	NA	NA	NA	NA	-0.597617	0.0249356		NA	NA
Prcd	NA	NA	NA	NA	NA	NA	-0.597354	0.0109385		NA	NA
Ipo4	NA	NA	NA	NA	NA	NA	-0.596972	0.0341199		NA	NA
Dgke	NA	NA	NA	NA	NA	NA	-0.596227	0.00963976		NA	NA
Pde6a	NA	NA	NA	NA	NA	NA	-0.592772	0.00994608		NA	NA
Clk4	NA	NA	NA	NA	NA	NA	-0.592544	0.0186899		NA	NA
Ankra2	NA	NA	NA	NA	NA	NA	-0.592492	0.04113		NA	NA
Ramac	NA	NA	NA	NA	NA	NA	-0.592216	0.0186903		NA	NA
Egflam	NA	NA	NA	NA	NA	NA	-0.591522	0.0253136		NA	NA
Fam57b	NA	NA	NA	NA	NA	NA	-0.589894	0.00775764		NA	NA
Gnat1	NA	NA	NA	NA	NA	NA	-0.588838	0.0261105		NA	NA
Ulk2	NA	NA	NA	NA	NA	NA	-0.587778	0.0249226		NA	NA
Rom1	NA	NA	NA	NA	NA	NA	-0.586662	0.0160895		NA	NA
Ccnh	NA	NA	NA	NA	NA	NA	-0.586077	0.0270204		NA	NA
Cpne6	NA	NA	NA	NA	NA	NA	0.58473	0.017376		NA	NA
Snn	NA	NA	NA	NA	NA	NA	0.585189	0.0373346		NA	NA
Foxo3	NA	NA	NA	NA	NA	NA	0.588244	0.0133732		NA	NA
Src	NA	NA	NA	NA	NA	NA	0.589872	0.0388819		NA	NA
Lasp1	NA	NA	NA	NA	NA	NA	0.591574	0.0104324		NA	NA
Smim1	NA	NA	NA	NA	NA	NA	0.59322	0.0369402		NA	NA
Midn	NA	NA	NA	NA	NA	NA	0.595201	0.0464761		NA	NA
Ddah2	NA	NA	NA	NA	NA	NA	0.601331	0.0450805		NA	NA
Nt5dc2	NA	NA	NA	NA	NA	NA	0.602932	0.0226647		NA	NA
Kif1c	NA	NA	NA	NA	NA	NA	0.608417	0.0425242		NA	NA
S100a1	NA	NA	NA	NA	NA	NA	0.608424	0.0133018		NA	NA
Rnpepl1	NA	NA	NA	NA	NA	NA	0.614158	0.0214526		NA	NA
Ppp1r9b	NA	NA	NA	NA	NA	NA	0.616166	0.00523419		NA	NA
Rab11fip5	NA	NA	NA	NA	NA	NA	0.61619	0.0246965		NA	NA
Cotl1	NA	NA	NA	NA	NA	NA	0.622447	0.0117806		NA	NA
Adamts1	NA	NA	NA	NA	NA	NA	0.622752	0.0366122		NA	NA
Tpcn1	NA	NA	NA	NA	NA	NA	0.627175	0.0359666		NA	NA
Neat1	NA	NA	NA	NA	NA	NA	0.627747	0.0186776		NA	NA
Slc6a9	NA	NA	NA	NA	NA	NA	0.628353	0.0149579		NA	NA
Timp2	NA	NA	NA	NA	NA	NA	0.628752	0.00845118		NA	NA
Zhx3	NA	NA	NA	NA	NA	NA	0.631297	0.0484371		NA	NA
Ftl1	NA	NA	NA	NA	NA	NA	0.632738	0.0306459		NA	NA
Camk1	NA	NA	NA	NA	NA	NA	0.633178	0.0262218		NA	NA
Ctnnal1	NA	NA	NA	NA	NA	NA	0.634217	0.0398752		NA	NA
Fkbp9	NA	NA	NA	NA	NA	NA	0.636484	0.0449223		NA	NA
Panx2	NA	NA	NA	NA	NA	NA	0.636613	0.0335566		NA	NA
Scara3	NA	NA	NA	NA	NA	NA	0.636945	0.0342594		NA	NA
Tnpo2	NA	NA	NA	NA	NA	NA	0.641595	0.0336882		NA	NA
Aco1	NA	NA	NA	NA	NA	NA	0.647187	0.0370283		NA	NA
Nin	NA	NA	NA	NA	NA	NA	0.648941	0.0311685		NA	NA
Mfap3l	NA	NA	NA	NA	NA	NA	0.649918	0.0204332		NA	NA
Glmp	NA	NA	NA	NA	NA	NA	0.650338	0.00799557		NA	NA
Kcnh2	NA	NA	NA	NA	NA	NA	0.651831	0.012644		NA	NA
Aga	NA	NA	NA	NA	NA	NA	0.657486	0.0353614		NA	NA
Csad	NA	NA	NA	NA	NA	NA	0.657995	0.0336543		NA	NA
Med15	NA	NA	NA	NA	NA	NA	0.660255	0.0165354		NA	NA
Cspg5	NA	NA	NA	NA	NA	NA	0.661441	0.00572116		NA	NA
Fndc5	NA	NA	NA	NA	NA	NA	0.662461	0.0209939		NA	NA
Fat3	NA	NA	NA	NA	NA	NA	0.662567	0.0451988		NA	NA
Trem2	NA	NA	NA	NA	NA	NA	0.663696	0.0100577		NA	NA
Efemp1	NA	NA	NA	NA	NA	NA	0.665066	0.00549158		NA	NA
Ptprf	NA	NA	NA	NA	NA	NA	0.670502	0.0449687		NA	NA
Ctsb	NA	NA	NA	NA	NA	NA	0.671476	0.00597342		NA	NA
Crim1	NA	NA	NA	NA	NA	NA	0.674074	0.0123398		NA	NA
Slc39a1	NA	NA	NA	NA	NA	NA	0.674383	0.0242679		NA	NA
Lrat	NA	NA	NA	NA	NA	NA	0.67742	0.0113611		NA	NA
Ash2l	NA	NA	NA	NA	NA	NA	0.677969	0.031357		NA	NA
Tmem176a	NA	NA	NA	NA	NA	NA	0.679513	0.0102052		NA	NA
Prkg1	NA	NA	NA	NA	NA	NA	0.682007	0.0347641		NA	NA
Gng7	NA	NA	NA	NA	NA	NA	0.695604	0.0279335		NA	NA
C1qc	NA	NA	NA	NA	NA	NA	0.695803	0.00461849		NA	NA
Bcr	NA	NA	NA	NA	NA	NA	0.699907	0.0103729		NA	NA
Pip4k2b	NA	NA	NA	NA	NA	NA	0.704042	0.0164821		NA	NA
Cavin1	NA	NA	NA	NA	NA	NA	0.704974	0.0380836		NA	NA
Zfp318	NA	NA	NA	NA	NA	NA	0.706245	0.0302656		NA	NA
Cyba	NA	NA	NA	NA	NA	NA	0.708768	0.00491352		NA	NA
Slc16a8	NA	NA	NA	NA	NA	NA	0.709302	0.0238985		NA	NA
Sgms1	NA	NA	NA	NA	NA	NA	0.712589	0.0405174		NA	NA
Csf2ra	NA	NA	NA	NA	NA	NA	0.714272	0.00909374		NA	NA
Gm2a	NA	NA	NA	NA	NA	NA	0.717288	0.0136001		NA	NA
Fam219a	NA	NA	NA	NA	NA	NA	0.717435	0.0362951		NA	NA
Abcb9	NA	NA	NA	NA	NA	NA	0.721104	0.025003		NA	NA
Met	NA	NA	NA	NA	NA	NA	0.724421	0.0184056		NA	NA
Trpm3	NA	NA	NA	NA	NA	NA	0.725822	0.0112566		NA	NA
Atg5	NA	NA	NA	NA	NA	NA	0.725906	0.0411326		NA	NA
Acot11	NA	NA	NA	NA	NA	NA	0.726627	0.031285		NA	NA
Pon2	NA	NA	NA	NA	NA	NA	0.728262	0.00533699		NA	NA
Tfap2a	NA	NA	NA	NA	NA	NA	0.73317	0.0389719		NA	NA
Vipr2	NA	NA	NA	NA	NA	NA	0.735073	0.0223155		NA	NA
Srcin1	NA	NA	NA	NA	NA	NA	0.735214	0.0383987		NA	NA
Fstl1	NA	NA	NA	NA	NA	NA	0.736948	0.00996562		NA	NA
Uap1l1	NA	NA	NA	NA	NA	NA	0.739394	0.0461268		NA	NA
Aldh2	NA	NA	NA	NA	NA	NA	0.746514	0.00952658		NA	NA
Tns3	NA	NA	NA	NA	NA	NA	0.747117	0.00275728		NA	NA
Grn	NA	NA	NA	NA	NA	NA	0.748117	0.000985329		NA	NA
Igf2	NA	NA	NA	NA	NA	NA	0.748555	0.0353911		NA	NA
Mpeg1	NA	NA	NA	NA	NA	NA	0.750137	0.00284789		NA	NA
Irs1	NA	NA	NA	NA	NA	NA	0.75025	0.0217204		NA	NA
Nnat	NA	NA	NA	NA	NA	NA	0.757042	0.0189392		NA	NA
Cltrn	NA	NA	NA	NA	NA	NA	0.764651	0.0148532		NA	NA
Begain	NA	NA	NA	NA	NA	NA	0.764906	0.00691152		NA	NA
Rcn3	NA	NA	NA	NA	NA	NA	0.768241	0.0366158		NA	NA
Stt3a	NA	NA	NA	NA	NA	NA	0.769713	0.00761995		NA	NA
Bgn	NA	NA	NA	NA	NA	NA	0.772959	0.019513		NA	NA
Plin3	NA	NA	NA	NA	NA	NA	0.773402	0.0357179		NA	NA
Flvcr1	NA	NA	NA	NA	NA	NA	0.773784	0.0369269		NA	NA
Mvp	NA	NA	NA	NA	NA	NA	0.7806	0.042578		NA	NA
Rai14	NA	NA	NA	NA	NA	NA	0.782788	0.0270281		NA	NA
Sun2	NA	NA	NA	NA	NA	NA	0.783274	0.0453843		NA	NA
Cyp1b1	NA	NA	NA	NA	NA	NA	0.784692	0.0257645		NA	NA
Vit	NA	NA	NA	NA	NA	NA	0.785293	0.0402075		NA	NA
Lpcat3	NA	NA	NA	NA	NA	NA	0.790144	0.0228619		NA	NA
Rin2	NA	NA	NA	NA	NA	NA	0.792389	0.0141637		NA	NA
Plod1	NA	NA	NA	NA	NA	NA	0.793355	0.0163338		NA	NA
Arpc1b	NA	NA	NA	NA	NA	NA	0.797969	0.00697674		NA	NA
Ncoa3	NA	NA	NA	NA	NA	NA	0.799433	0.0116935		NA	NA
Sept9	NA	NA	NA	NA	NA	NA	0.799444	0.0319996		NA	NA
Gusb	NA	NA	NA	NA	NA	NA	0.801444	0.0178485		NA	NA
Lnx1	NA	NA	NA	NA	NA	NA	0.803848	0.0291776		NA	NA
Dap	NA	NA	NA	NA	NA	NA	0.805131	0.0160629		NA	NA
Espn	NA	NA	NA	NA	NA	NA	0.806714	0.00563445		NA	NA
Rbp1	NA	NA	NA	NA	NA	NA	0.808361	0.00367784		NA	NA
Osmr	NA	NA	NA	NA	NA	NA	0.809238	0.00611928		NA	NA
Tmem178b	NA	NA	NA	NA	NA	NA	0.814654	0.0473941		NA	NA
Pnpla2	NA	NA	NA	NA	NA	NA	0.816534	0.016885		NA	NA
Trp53i11	NA	NA	NA	NA	NA	NA	0.819034	0.0195263		NA	NA
Hexb	NA	NA	NA	NA	NA	NA	0.823363	0.00198861		NA	NA
Plvap	NA	NA	NA	NA	NA	NA	0.824474	0.0209113		NA	NA
Fxyd5	NA	NA	NA	NA	NA	NA	0.825004	0.0207543		NA	NA
Acap3	NA	NA	NA	NA	NA	NA	0.829649	0.00221308		NA	NA
Prdx6	NA	NA	NA	NA	NA	NA	0.831386	0.00834211		NA	NA
Plxdc1	NA	NA	NA	NA	NA	NA	0.835984	0.0469405		NA	NA
Ftl1-ps1	NA	NA	NA	NA	NA	NA	0.836965	0.00686923		NA	NA
Ctsd	NA	NA	NA	NA	NA	NA	0.837656	0.00317462		NA	NA
Scrt2	NA	NA	NA	NA	NA	NA	0.841098	0.0117598		NA	NA
Cryge	NA	NA	NA	NA	NA	NA	0.842747	0.00054063		NA	NA
Lad1	NA	NA	NA	NA	NA	NA	0.843162	0.0471177		NA	NA
Mmgt2	NA	NA	NA	NA	NA	NA	0.843281	0.0109395		NA	NA
Tes	NA	NA	NA	NA	NA	NA	0.847314	0.0314406		NA	NA
Folr1	NA	NA	NA	NA	NA	NA	0.850235	0.0236171		NA	NA
Rgs6	NA	NA	NA	NA	NA	NA	0.852782	0.00439139		NA	NA
Rnaset2a	NA	NA	NA	NA	NA	NA	0.858399	0.0256548		NA	NA
Fbn1	NA	NA	NA	NA	NA	NA	0.859249	0.0254777		NA	NA
Kazn	NA	NA	NA	NA	NA	NA	0.877716	0.0460918		NA	NA
Car12	NA	NA	NA	NA	NA	NA	0.878766	0.0169783		NA	NA
Myadm	NA	NA	NA	NA	NA	NA	0.882021	0.0239683		NA	NA
Tnfaip8	NA	NA	NA	NA	NA	NA	0.887836	0.0339776		NA	NA
Laptm5	NA	NA	NA	NA	NA	NA	0.888001	0.00178132		NA	NA
Lipa	NA	NA	NA	NA	NA	NA	0.890432	0.00457071		NA	NA
Brinp2	NA	NA	NA	NA	NA	NA	0.898079	0.0243603		NA	NA
Hkdc1	NA	NA	NA	NA	NA	NA	0.907281	0.0118751		NA	NA
Tnfrsf1a	NA	NA	NA	NA	NA	NA	0.907723	0.00352773		NA	NA
Plek	NA	NA	NA	NA	NA	NA	0.908573	0.0152026		NA	NA
Igfbp7	NA	NA	NA	NA	NA	NA	0.910236	0.00511364		NA	NA
Trf	NA	NA	NA	NA	NA	NA	0.912194	0.0128552		NA	NA
Ang	NA	NA	NA	NA	NA	NA	0.914091	0.0428071		NA	NA
Ucp2	NA	NA	NA	NA	NA	NA	0.924663	0.00195496		NA	NA
Tmem119	NA	NA	NA	NA	NA	NA	0.927209	0.0441164		NA	NA
Plppr3	NA	NA	NA	NA	NA	NA	0.928473	0.0329153		NA	NA
Cox8b	NA	NA	NA	NA	NA	NA	0.935023	0.0321978		NA	NA
Fat1	NA	NA	NA	NA	NA	NA	0.936309	0.0468999		NA	NA
Crygf	NA	NA	NA	NA	NA	NA	0.936663	0.00965053		NA	NA
Pgf	NA	NA	NA	NA	NA	NA	0.937688	0.0350124		NA	NA
Ptges	NA	NA	NA	NA	NA	NA	0.939394	0.0457367		NA	NA
Chst2	NA	NA	NA	NA	NA	NA	0.941338	0.00161856		NA	NA
Scpep1	NA	NA	NA	NA	NA	NA	0.945123	0.00401891		NA	NA
Gla	NA	NA	NA	NA	NA	NA	0.947238	0.0272798		NA	NA
Cp	NA	NA	NA	NA	NA	NA	0.949229	0.000156299		NA	NA
Ctsz	NA	NA	NA	NA	NA	NA	0.953658	0.00029984		NA	NA
Krt8	NA	NA	NA	NA	NA	NA	0.955357	0.00742941		NA	NA
Oca2	NA	NA	NA	NA	NA	NA	0.956764	0.0386322		NA	NA
Col12a1	NA	NA	NA	NA	NA	NA	0.961123	0.0333387		NA	NA
Gltp	NA	NA	NA	NA	NA	NA	0.965352	0.00387298		NA	NA
Litaf	NA	NA	NA	NA	NA	NA	0.966829	0.00354007		NA	NA
Rgma	NA	NA	NA	NA	NA	NA	0.969001	0.0135874		NA	NA
Mfap2	NA	NA	NA	NA	NA	NA	0.971997	0.048053		NA	NA
Cdk18	NA	NA	NA	NA	NA	NA	0.979105	0.0204281		NA	NA
Cyp20a1	NA	NA	NA	NA	NA	NA	0.979654	0.0281389		NA	NA
Vsir	NA	NA	NA	NA	NA	NA	0.981166	0.0217385		NA	NA
Socs2	NA	NA	NA	NA	NA	NA	0.988981	0.0258893		NA	NA
Trim30d	NA	NA	NA	NA	NA	NA	0.990808	0.0449741		NA	NA
Fcer1g	NA	NA	NA	NA	NA	NA	0.991658	0.000412899		NA	NA
Slc13a3	NA	NA	NA	NA	NA	NA	0.995117	0.0227501		NA	NA
Mdfic	NA	NA	NA	NA	NA	NA	0.996551	0.0310498		NA	NA
Cd300c2	NA	NA	NA	NA	NA	NA	1.00073	0.0307867		NA	NA
Rai2	NA	NA	NA	NA	NA	NA	1.01222	0.0392028		NA	NA
Clic6	NA	NA	NA	NA	NA	NA	1.01509	0.0292542		NA	NA
Ptpn18	NA	NA	NA	NA	NA	NA	1.04102	0.0170008		NA	NA
Cela1	NA	NA	NA	NA	NA	NA	1.04503	0.0453565		NA	NA
Sphk1	NA	NA	NA	NA	NA	NA	1.04782	0.0451827		NA	NA
C3ar1	NA	NA	NA	NA	NA	NA	1.0484	0.0100167		NA	NA
Hspg2	NA	NA	NA	NA	NA	NA	1.05099	0.0127028		NA	NA
Sned1	NA	NA	NA	NA	NA	NA	1.05236	0.020507		NA	NA
Gstt3	NA	NA	NA	NA	NA	NA	1.05254	0.0495877		NA	NA
Kcne1l	NA	NA	NA	NA	NA	NA	1.05522	0.0362841		NA	NA
Olfml3	NA	NA	NA	NA	NA	NA	1.06536	0.0016962		NA	NA
Nubpl	NA	NA	NA	NA	NA	NA	1.06692	0.0357483		NA	NA
Grik2	NA	NA	NA	NA	NA	NA	1.06879	0.0182996		NA	NA
Cpxm1	NA	NA	NA	NA	NA	NA	1.07199	0.0239185		NA	NA
Fam20c	NA	NA	NA	NA	NA	NA	1.07218	0.00811907		NA	NA
Itgam	NA	NA	NA	NA	NA	NA	1.07314	0.0364589		NA	NA
Cd82	NA	NA	NA	NA	NA	NA	1.07544	0.00321122		NA	NA
Lcp1	NA	NA	NA	NA	NA	NA	1.07763	0.0210377		NA	NA
Sfrp1	NA	NA	NA	NA	NA	NA	1.0827	0.0116854		NA	NA
Nxn	NA	NA	NA	NA	NA	NA	1.08601	0.00112459		NA	NA
Igfbp5	NA	NA	NA	NA	NA	NA	1.08622	0.00093352		NA	NA
Gm7694	NA	NA	NA	NA	NA	NA	1.1033	0.0381924		NA	NA
Nudt16	NA	NA	NA	NA	NA	NA	1.12171	0.0250758		NA	NA
Prps2	NA	NA	NA	NA	NA	NA	1.1236	0.00989804		NA	NA
Itgb2	NA	NA	NA	NA	NA	NA	1.12821	0.00883052		NA	NA
Igfbp4	NA	NA	NA	NA	NA	NA	1.13955	0.00157698		NA	NA
Ecm1	NA	NA	NA	NA	NA	NA	1.17091	0.00233331		NA	NA
Lama5	NA	NA	NA	NA	NA	NA	1.17158	0.00177008		NA	NA
Igf1	NA	NA	NA	NA	NA	NA	1.17421	0.000358134		NA	NA
Mical1	NA	NA	NA	NA	NA	NA	1.18632	0.0282077		NA	NA
Thsd1	NA	NA	NA	NA	NA	NA	1.18923	0.0370702		NA	NA
Fabp5	NA	NA	NA	NA	NA	NA	1.19149	6.14545e-05		NA	NA
Vav2	NA	NA	NA	NA	NA	NA	1.19452	0.0199984		NA	NA
Ncapd2	NA	NA	NA	NA	NA	NA	1.19523	0.0142925		NA	NA
Fcgr3	NA	NA	NA	NA	NA	NA	1.20335	0.00356482		NA	NA
Gpnmb	NA	NA	NA	NA	NA	NA	1.20392	0.00129336		NA	NA
Fcrls	NA	NA	NA	NA	NA	NA	1.22142	0.0335987		NA	NA
Pelp1	NA	NA	NA	NA	NA	NA	1.22378	0.00376557		NA	NA
Colgalt2	NA	NA	NA	NA	NA	NA	1.23172	0.00875637		NA	NA
Wls	NA	NA	NA	NA	NA	NA	1.23722	0.000763611		NA	NA
Cpne5	NA	NA	NA	NA	NA	NA	1.2445	0.00401917		NA	NA
Mxra8	NA	NA	NA	NA	NA	NA	1.24863	0.00768015		NA	NA
Mafb	NA	NA	NA	NA	NA	NA	1.2521	0.0142415		NA	NA
Ctla2b	NA	NA	NA	NA	NA	NA	1.26071	0.0118076		NA	NA
Cd68	NA	NA	NA	NA	NA	NA	1.26213	0.000112222		NA	NA
Rab7b	NA	NA	NA	NA	NA	NA	1.2705	0.0107072		NA	NA
A2m	NA	NA	NA	NA	NA	NA	1.28121	0.000292062		NA	NA
Gm19426	NA	NA	NA	NA	NA	NA	1.2927	0.0433167		NA	NA
Icam1	NA	NA	NA	NA	NA	NA	1.29313	0.0259228		NA	NA
Bmp7	NA	NA	NA	NA	NA	NA	1.29509	0.0327988		NA	NA
Bmp2	NA	NA	NA	NA	NA	NA	1.29811	0.0472982		NA	NA
Tnfrsf1b	NA	NA	NA	NA	NA	NA	1.30249	0.0454795		NA	NA
Ms4a6c	NA	NA	NA	NA	NA	NA	1.32122	0.0172966		NA	NA
Slc16a9	NA	NA	NA	NA	NA	NA	1.35958	0.00372083		NA	NA
Lbp	NA	NA	NA	NA	NA	NA	1.366	0.0431083		NA	NA
Cd48	NA	NA	NA	NA	NA	NA	1.37316	0.0420247		NA	NA
Tent5a	NA	NA	NA	NA	NA	NA	1.38153	0.0234485		NA	NA
Nhsl1	NA	NA	NA	NA	NA	NA	1.39138	0.04345		NA	NA
Dab2	NA	NA	NA	NA	NA	NA	1.39476	0.0177583		NA	NA
Rbms3	NA	NA	NA	NA	NA	NA	1.40366	0.00733044		NA	NA
Col5a1	NA	NA	NA	NA	NA	NA	1.40396	0.0301728		NA	NA
Tmem106a	NA	NA	NA	NA	NA	NA	1.41722	0.00857992		NA	NA
Plin2	NA	NA	NA	NA	NA	NA	1.43866	0.00047457		NA	NA
Tent5c	NA	NA	NA	NA	NA	NA	1.46304	0.00759956		NA	NA
Tpcn2	NA	NA	NA	NA	NA	NA	1.46542	0.0236367		NA	NA
Kctd11	NA	NA	NA	NA	NA	NA	1.47354	0.0280098		NA	NA
Cd84	NA	NA	NA	NA	NA	NA	1.48469	0.00412836		NA	NA
Etfbkmt	NA	NA	NA	NA	NA	NA	1.49787	0.0481872		NA	NA
Smagp	NA	NA	NA	NA	NA	NA	1.5101	0.0372387		NA	NA
Penk	NA	NA	NA	NA	NA	NA	1.51913	0.00516793		NA	NA
Col9a2	NA	NA	NA	NA	NA	NA	1.52545	0.0108991		NA	NA
Pik3ap1	NA	NA	NA	NA	NA	NA	1.5373	0.00866872		NA	NA
Cd53	NA	NA	NA	NA	NA	NA	1.56878	0.000578331		NA	NA
Slc11a1	NA	NA	NA	NA	NA	NA	1.56952	0.0233561		NA	NA
Lrp1b	NA	NA	NA	NA	NA	NA	1.58988	0.0207351		NA	NA
Pcdhb3	NA	NA	NA	NA	NA	NA	1.61338	0.00982644		NA	NA
Lalba	NA	NA	NA	NA	NA	NA	1.61419	0.00050004		NA	NA
Tlr13	NA	NA	NA	NA	NA	NA	1.63793	0.0377089		NA	NA
Rgs9	NA	NA	NA	NA	NA	NA	1.64949	0.0196359		NA	NA
Slc6a12	NA	NA	NA	NA	NA	NA	1.65626	0.0103159		NA	NA
Steap4	NA	NA	NA	NA	NA	NA	1.67051	0.000189991		NA	NA
Akr1b10	NA	NA	NA	NA	NA	NA	1.68345	0.0142707		NA	NA
Hebp2	NA	NA	NA	NA	NA	NA	1.7099	0.00792775		NA	NA
H19	NA	NA	NA	NA	NA	NA	1.71786	0.00534754		NA	NA
Lrrc32	NA	NA	NA	NA	NA	NA	1.7491	0.0178352		NA	NA
Rab11fip1	NA	NA	NA	NA	NA	NA	1.77725	0.0225053		NA	NA
Apoc2	NA	NA	NA	NA	NA	NA	1.80656	0.00661545		NA	NA
Micall2	NA	NA	NA	NA	NA	NA	1.81421	0.00541655		NA	NA
Efs	NA	NA	NA	NA	NA	NA	1.84263	0.00974334		NA	NA
Lilrb4a	NA	NA	NA	NA	NA	NA	1.88288	0.00759958		NA	NA
Fcgr4	NA	NA	NA	NA	NA	NA	1.89462	0.00719268		NA	NA
Cks1b	NA	NA	NA	NA	NA	NA	1.91795	0.00699742		NA	NA
Sfrp2	NA	NA	NA	NA	NA	NA	1.98851	0.000377818		NA	NA
Krt19	NA	NA	NA	NA	NA	NA	2.09885	0.039451		NA	NA
Lilr4b	NA	NA	NA	NA	NA	NA	2.1159	0.00919603		NA	NA
Hbb-bt	NA	NA	NA	NA	NA	NA	2.22585	0.000507952		NA	NA
Opn4	NA	NA	NA	NA	NA	NA	2.26142	0.00814886		NA	NA
Gstm2	NA	NA	NA	NA	NA	NA	2.26178	0.0096123		NA	NA
Chad	NA	NA	NA	NA	NA	NA	2.27964	0.0102703		NA	NA
Hba-a2	NA	NA	NA	NA	NA	NA	2.28995	0.0496804		NA	NA
Adam8	NA	NA	NA	NA	NA	NA	2.29548	0.000921601		NA	NA
Arl11	NA	NA	NA	NA	NA	NA	2.30301	0.00398254		NA	NA
Hk3	NA	NA	NA	NA	NA	NA	2.35789	0.00257246		NA	NA
Cytl1	NA	NA	NA	NA	NA	NA	2.45964	0.000912285		NA	NA
Tnfaip8l2	NA	NA	NA	NA	NA	NA	2.4827	0.00256904		NA	NA
Hba-a1	NA	NA	NA	NA	NA	NA	2.60323	0.000116604		NA	NA
Aldoart1	NA	NA	NA	NA	NA	NA	2.7661	0.00577613		NA	NA
Msr1	NA	NA	NA	NA	NA	NA	2.92246	0.000871863		NA	NA
Mmp12	NA	NA	NA	NA	NA	NA	2.95359	0.0110887		NA	NA

## Sheet: Table S5A
Table S5A: Significantly (FDR ≤ 0.05) enriched GO terms associated with genes significantly upregulated at DR in the superior retina compared to the inferior retina. Enriched terms were reduced using Revigo and the most encompassing reduced term is indicated.
REVIGO ID	ID	Description	GeneRatio	p-value	FDR	gene IDs
GO:0019886		antigen processing and presentation of exogenous peptide antigen via MHC class II	4/48	1.25999e-07	0.000161909	Cd74/H2-Eb1/H2-Aa/H2-Ab1
+	GO:0002504	antigen processing and presentation of peptide or polysaccharide antigen via MHC class II	4/48	4.57658e-07	0.000191676	Cd74/H2-Eb1/H2-Aa/H2-Ab1
+	GO:0002495	antigen processing and presentation of peptide antigen via MHC class II	4/48	2.5325e-07	0.000162713	Cd74/H2-Eb1/H2-Aa/H2-Ab1
+	GO:0002478	antigen processing and presentation of exogenous peptide antigen	4/48	5.96656e-07	0.000191676	Cd74/H2-Eb1/H2-Aa/H2-Ab1
+	GO:0019884	antigen processing and presentation of exogenous antigen	4/48	1.48224e-06	0.000317447	Cd74/H2-Eb1/H2-Aa/H2-Ab1
+	GO:0048002	antigen processing and presentation of peptide antigen	4/48	6.60366e-06	0.00118005	Cd74/H2-Eb1/H2-Aa/H2-Ab1
GO:0016064		immunoglobulin mediated immune response	5/48	8.508e-06	0.00118005	Cd74/H2-Eb1/H2-Aa/H2-Ab1/C4b
+	GO:0019724	B cell mediated immunity	5/48	8.508e-06	0.00118005	Cd74/H2-Eb1/H2-Aa/H2-Ab1/C4b
+	GO:0045087	innate immune response	9/48	9.18327e-06	0.00118005	Cd74/Mfap4/Mmp2/H2-Eb1/H2-Aa/Ifitm3/Cactin/H2-Ab1/Tyrobp
+	GO:0034341	response to interferon-gamma	5/48	1.05283e-05	0.00122188	Cd74/H2-Eb1/H2-Aa/Ifitm3/H2-Ab1
+	GO:0002443	leukocyte mediated immunity	6/48	9.02817e-05	0.00586494	Cd74/H2-Eb1/H2-Aa/H2-Ab1/C4b/Tyrobp
+	GO:0098542	defense response to other organism	9/48	9.9905e-05	0.00586494	Cd74/Mfap4/Mmp2/H2-Eb1/H2-Aa/Ifitm3/Cactin/H2-Ab1/Tyrobp
+	GO:0002449	lymphocyte mediated immunity	5/48	0.000246221	0.0105465	Cd74/H2-Eb1/H2-Aa/H2-Ab1/C4b
+	GO:0002460	adaptive immune response based on somatic recombination of immune receptors built from immunoglobulin superfamily domains	5/48	0.000374552	0.0130907	Cd74/H2-Eb1/H2-Aa/H2-Ab1/C4b
+	GO:0002381	immunoglobulin production involved in immunoglobulin-mediated immune response	3/48	0.000686892	0.0191304	H2-Eb1/H2-Aa/H2-Ab1
+	GO:0002250	adaptive immune response	5/48	0.00104416	0.0239598	Cd74/H2-Eb1/H2-Aa/H2-Ab1/C4b
+	GO:0071345	cellular response to cytokine stimulus	7/48	0.0027232	0.040222	Cd74/Edn2/Lsp1/Ifitm3/Cactin/H2-Ab1/Mapk11
+	GO:0002377	immunoglobulin production	3/48	0.00314378	0.0429636	H2-Eb1/H2-Aa/H2-Ab1
+	GO:0046651	lymphocyte proliferation	4/48	0.00315536	0.0429636	Cd74/H2-Aa/H2-Ab1/Tyrobp
+	GO:0045321	leukocyte activation	7/48	0.00337115	0.0429636	Efnb2/Cd74/Edn2/H2-Eb1/H2-Aa/H2-Ab1/Tyrobp
+	GO:0032943	mononuclear cell proliferation	4/48	0.0033929	0.0429636	Cd74/H2-Aa/H2-Ab1/Tyrobp
+	GO:0006956	complement activation	2/48	0.00403422	0.047127	Mfap4/C4b
GO:0030198		extracellular matrix organization	7/48	1.33124e-05	0.00122188	Dpt/Gfap/Mfap4/Mmp2/Tnxb/Col1a1/Col3a1
+	GO:0085029	extracellular matrix assembly	3/48	0.000305538	0.0122692	Mfap4/Tnxb/Col3a1
GO:0043062		extracellular structure organization	7/48	1.33124e-05	0.00122188	Dpt/Gfap/Mfap4/Mmp2/Tnxb/Col1a1/Col3a1
GO:0045229		external encapsulating structure organization	7/48	1.33124e-05	0.00122188	Dpt/Gfap/Mfap4/Mmp2/Tnxb/Col1a1/Col3a1
GO:0051251		positive regulation of lymphocyte activation	6/48	4.34999e-05	0.00349358	Efnb2/Cd74/H2-Eb1/H2-Aa/H2-Ab1/Tyrobp
+	GO:0002684	positive regulation of immune system process	11/48	1.31523e-06	0.000317447	Efnb2/Cd74/Mfap4/Mmp2/Edn2/H2-Eb1/H2-Aa/Thbs4/H2-Ab1/C4b/Tyrobp
+	GO:0050870	positive regulation of T cell activation	5/48	6.41053e-05	0.00484561	Efnb2/Cd74/H2-Eb1/H2-Aa/H2-Ab1
+	GO:1903039	positive regulation of leukocyte cell-cell adhesion	5/48	9.55382e-05	0.00586494	Efnb2/Cd74/H2-Eb1/H2-Aa/H2-Ab1
+	GO:0002696	positive regulation of leukocyte activation	6/48	9.59959e-05	0.00586494	Efnb2/Cd74/H2-Eb1/H2-Aa/H2-Ab1/Tyrobp
+	GO:0050867	positive regulation of cell activation	6/48	0.000140549	0.00752525	Efnb2/Cd74/H2-Eb1/H2-Aa/H2-Ab1/Tyrobp
+	GO:0050776	regulation of immune response	8/48	0.000209811	0.0101974	Cd74/Mfap4/Mmp2/Cactin/H2-Ab1/C4b/Col3a1/Tyrobp
+	GO:0002683	negative regulation of immune system process	6/48	0.000321463	0.0125176	Cd74/H2-Aa/Cactin/H2-Ab1/Col3a1/Tyrobp
+	GO:0051250	negative regulation of lymphocyte activation	4/48	0.000359854	0.0130907	Cd74/H2-Aa/H2-Ab1/Tyrobp
+	GO:0050778	positive regulation of immune response	6/48	0.000494302	0.0158795	Cd74/Mfap4/Mmp2/H2-Ab1/C4b/Tyrobp
+	GO:0051249	regulation of lymphocyte activation	6/48	0.000494302	0.0158795	Efnb2/Cd74/H2-Eb1/H2-Aa/H2-Ab1/Tyrobp
+	GO:0032945	negative regulation of mononuclear cell proliferation	3/48	0.000551613	0.0168767	H2-Aa/H2-Ab1/Tyrobp
+	GO:0050672	negative regulation of lymphocyte proliferation	3/48	0.000551613	0.0168767	H2-Aa/H2-Ab1/Tyrobp
+	GO:0002695	negative regulation of leukocyte activation	4/48	0.00068116	0.0191304	Cd74/H2-Aa/H2-Ab1/Tyrobp
+	GO:0050863	regulation of T cell activation	5/48	0.000699709	0.0191304	Efnb2/Cd74/H2-Eb1/H2-Aa/H2-Ab1
+	GO:0002577	regulation of antigen processing and presentation	2/48	0.000742647	0.0198813	Cd74/H2-Ab1
+	GO:0050866	negative regulation of cell activation	4/48	0.00120591	0.0253927	Cd74/H2-Aa/H2-Ab1/Tyrobp
+	GO:0045088	regulation of innate immune response	4/48	0.00124599	0.0253927	Cd74/Mmp2/Cactin/Tyrobp
+	GO:0002694	regulation of leukocyte activation	6/48	0.00141947	0.0276366	Efnb2/Cd74/H2-Eb1/H2-Aa/H2-Ab1/Tyrobp
+	GO:0045089	positive regulation of innate immune response	3/48	0.00233866	0.0366485	Cd74/Mmp2/Tyrobp
+	GO:0050868	negative regulation of T cell activation	3/48	0.00233866	0.0366485	Cd74/H2-Aa/H2-Ab1
+	GO:0050865	regulation of cell activation	6/48	0.0023713	0.0367123	Efnb2/Cd74/H2-Eb1/H2-Aa/H2-Ab1/Tyrobp
GO:0019882		antigen processing and presentation	4/48	0.000100412	0.00586494	Cd74/H2-Eb1/H2-Aa/H2-Ab1
+	GO:0002252	immune effector process	7/48	0.000158485	0.00814611	Cd74/Mfap4/H2-Eb1/H2-Aa/H2-Ab1/C4b/Tyrobp
GO:0008285		negative regulation of cell population proliferation	9/48	0.000115752	0.00646701	Efnb2/Dpt/Nr2f2/H2-Aa/Ifitm3/H2-Ab1/Tnmd/Tyrobp/Mapk11
+	GO:0070664	negative regulation of leukocyte proliferation	3/48	0.000639686	0.0186817	H2-Aa/H2-Ab1/Tyrobp
+	GO:0050670	regulation of lymphocyte proliferation	4/48	0.0011285	0.025002	Cd74/H2-Aa/H2-Ab1/Tyrobp
+	GO:0032944	regulation of mononuclear cell proliferation	4/48	0.00124599	0.0253927	Cd74/H2-Aa/H2-Ab1/Tyrobp
+	GO:0070663	regulation of leukocyte proliferation	4/48	0.00169948	0.0309496	Cd74/H2-Aa/H2-Ab1/Tyrobp
GO:0050920		regulation of chemotaxis	5/48	0.000222103	0.0101974	Efnb2/Cd74/Edn2/Thbs4/Lpar1
+	GO:0032103	positive regulation of response to external stimulus	6/48	0.00035313	0.0130907	Cd74/Mmp2/Edn2/Thbs4/Lpar1/Tyrobp
+	GO:0050921	positive regulation of chemotaxis	4/48	0.00037693	0.0130907	Cd74/Edn2/Thbs4/Lpar1
+	GO:0002690	positive regulation of leukocyte chemotaxis	3/48	0.00101699	0.0237607	Cd74/Edn2/Thbs4
+	GO:0071624	positive regulation of granulocyte chemotaxis	2/48	0.00127707	0.0253927	Cd74/Thbs4
+	GO:0090023	positive regulation of neutrophil chemotaxis	2/48	0.00127707	0.0253927	Cd74/Thbs4
+	GO:0002688	regulation of leukocyte chemotaxis	3/48	0.00185143	0.0321498	Cd74/Edn2/Thbs4
+	GO:0090022	regulation of neutrophil chemotaxis	2/48	0.00220324	0.0353896	Cd74/Thbs4
+	GO:1902624	positive regulation of neutrophil migration	2/48	0.00220324	0.0353896	Cd74/Thbs4
+	GO:1902622	regulation of neutrophil migration	2/48	0.00403422	0.047127	Cd74/Thbs4
+	GO:0002687	positive regulation of leukocyte migration	3/48	0.00425012	0.0487626	Cd74/Edn2/Thbs4
GO:0071604		transforming growth factor beta production	3/48	0.000227063	0.0101974	Cd34/Col3a1/Tyrobp
+	GO:0032613	interleukin-10 production	2/48	0.00369315	0.0443523	Cd34/Tyrobp
GO:0032963		collagen metabolic process	4/48	0.000230136	0.0101974	Mfap4/Mmp2/Tnxb/Col1a1
GO:0022409		positive regulation of cell-cell adhesion	5/48	0.000300398	0.0122692	Efnb2/Cd74/H2-Eb1/H2-Aa/H2-Ab1
+	GO:1903037	regulation of leukocyte cell-cell adhesion	5/48	0.000595587	0.0177984	Efnb2/Cd74/H2-Eb1/H2-Aa/H2-Ab1
+	GO:0007162	negative regulation of cell adhesion	5/48	0.00106923	0.0241045	Cd74/Mmp2/H2-Aa/H2-Ab1/Col1a1
+	GO:0022407	regulation of cell-cell adhesion	5/48	0.00345094	0.043053	Efnb2/Cd74/H2-Eb1/H2-Aa/H2-Ab1
+	GO:1903038	negative regulation of leukocyte cell-cell adhesion	3/48	0.00353476	0.0433814	Cd74/H2-Aa/H2-Ab1
GO:0030593		neutrophil chemotaxis	3/48	0.000471719	0.0158795	Cd74/Edn2/Thbs4
+	GO:1990266	neutrophil migration	3/48	0.000897777	0.0219487	Cd74/Edn2/Thbs4
+	GO:0071621	granulocyte chemotaxis	3/48	0.00128446	0.0253927	Cd74/Edn2/Thbs4
+	GO:0097530	granulocyte migration	3/48	0.00213524	0.0353896	Cd74/Edn2/Thbs4
+	GO:0060326	cell chemotaxis	4/48	0.00307879	0.0429636	Cd74/Edn2/Thbs4/Lpar1
+	GO:0006935	chemotaxis	6/48	0.00330871	0.0429636	Efnb2/Cd74/Edn2/Lsp1/Thbs4/Lpar1
+	GO:0042330	taxis	6/48	0.00354479	0.0433814	Efnb2/Cd74/Edn2/Lsp1/Thbs4/Lpar1
GO:0001568		blood vessel development	8/48	0.00081668	0.021417	Efnb2/Nr2f2/Mmp2/Edn2/Cd34/Col1a1/Tnmd/Col3a1
+	GO:0048514	blood vessel morphogenesis	7/48	0.00178911	0.0314932	Efnb2/Nr2f2/Mmp2/Edn2/Cd34/Tnmd/Col3a1
+	GO:0001945	lymph vessel development	2/48	0.00220324	0.0353896	Efnb2/Nr2f2
GO:0001935		endothelial cell proliferation	4/48	0.000853526	0.0219356	Nr2f2/Cd34/Thbs4/Tnmd
GO:0098609		cell-cell adhesion	8/48	0.000872685	0.0219487	Efnb2/Cd74/H2-Eb1/Tnxb/Cd34/H2-Aa/Thbs4/H2-Ab1
+	GO:0007159	leukocyte cell-cell adhesion	5/48	0.000995349	0.0236856	Efnb2/Cd74/H2-Eb1/H2-Aa/H2-Ab1
+	GO:0007160	cell-matrix adhesion	4/48	0.00417824	0.0483697	Tnxb/Cd34/Col3a1/Actn2
GO:0061430		bone trabecula morphogenesis	2/48	0.000905279	0.0219487	Mmp2/Col1a1
+	GO:0060343	trabecula formation	2/48	0.00171006	0.0309496	Mmp2/Col1a1
GO:0002440		production of molecular mediator of immune response	4/48	0.00124599	0.0253927	Cd74/H2-Eb1/H2-Aa/H2-Ab1
GO:0035025		positive regulation of Rho protein signal transduction	2/48	0.00148598	0.0284997	Lpar1/Col3a1
GO:0009611		response to wounding	6/48	0.00154448	0.0291861	Gfap/Mmp2/Cd34/Col1a1/Col3a1/Tyrobp
GO:0071230		cellular response to amino acid stimulus	3/48	0.00167609	0.0309496	Mmp2/Col1a1/Col3a1
+	GO:0071229	cellular response to acid chemical	3/48	0.00278066	0.040604	Mmp2/Col1a1/Col3a1
+	GO:0043200	response to amino acid	3/48	0.00289864	0.0418512	Mmp2/Col1a1/Col3a1
+	GO:1990776	response to angiotensin	2/48	0.00336629	0.0429636	Col3a1/Actn2
GO:0060537		muscle tissue development	6/48	0.00176182	0.0314436	Efnb2/Nr2f2/Pi16/Col3a1/Actn2/Mapk11
GO:0046597		negative regulation of viral entry into host cell	2/48	0.00194919	0.0333961	Cd74/Ifitm3
+	GO:1903901	negative regulation of viral life cycle	2/48	0.0024721	0.0369378	Cd74/Ifitm3
+	GO:0046596	regulation of viral entry into host cell	2/48	0.00438936	0.0494766	Cd74/Ifitm3
GO:0001501		skeletal system development	6/48	0.00209786	0.0353896	Clec3b/Mmp2/Col1a1/Col3a1/Tyrobp/Mapk11
GO:0008585		female gonad development	3/48	0.00301967	0.0429636	Nr2f2/Mmp2/Edn2
	GO:0046545	development of primary female sexual characteristics	3/48	0.0034013	0.0429636	Nr2f2/Mmp2/Edn2
GO:0032653		regulation of interleukin-10 production	2/48	0.00305375	0.0429636	Cd34/Tyrobp
GO:0055022		negative regulation of cardiac muscle tissue growth	2/48	0.00336629	0.0429636	Pi16/Mapk11
	GO:0061117	negative regulation of heart growth	2/48	0.00336629	0.0429636	Pi16/Mapk11
GO:0030155		regulation of cell adhesion	7/48	0.00341034	0.0429636	Efnb2/Cd74/Mmp2/H2-Eb1/H2-Aa/H2-Ab1/Col1a1
GO:0046456		icosanoid biosynthetic process	2/48	0.00369315	0.0443523	Cd74/Edn2
+	GO:0001516	prostaglandin biosynthetic process	2/48	0.0024721	0.0369378	Cd74/Edn2
+	GO:0046457	prostanoid biosynthetic process	2/48	0.0024721	0.0369378	Cd74/Edn2
+	GO:0006636	unsaturated fatty acid biosynthetic process	2/48	0.00438936	0.0494766	Cd74/Edn2
GO:0007200		phospholipase C-activating G protein-coupled receptor signaling pathway	2/48	0.00403422	0.047127	Lpar1/Actn2
GO:0060348		bone development	4/48	0.0044652	0.0498938	Col1a1/Col3a1/Tyrobp/Mapk11

## Sheet: Table S5B
Table S5B: Significantly (FDR ≤ 0.05) enriched GO terms associated with genes significantly upregulated at 1PD in the superior retina compared to the inferior retina. Enriched terms were reduced using Revigo and the most encompassing reduced term is indicated.
REVIGO ID	ID	Description	GeneRatio	p-value	FDR	gene IDs
GO:0002088		lens development in camera-type eye	8/27	7.62076e-12	7.78842e-09	Cryaa/Cryba1/Cryab/Cryba2/Mip/Cryba4/Crygs/Crybb1
+	GO:0043010	camera-type eye development	9/27	1.77088e-08	4.52461e-06	Cryaa/Cryba1/Cryab/Cryba2/Mip/Cryba4/Crygs/Crybb1/Aldh1a1
+	GO:0001654	eye development	9/27	5.26903e-08	7.43088e-06	Cryaa/Cryba1/Cryab/Cryba2/Mip/Cryba4/Crygs/Crybb1/Aldh1a1
+	GO:0150063	visual system development	9/27	5.40154e-08	7.43088e-06	Cryaa/Cryba1/Cryab/Cryba2/Mip/Cryba4/Crygs/Crybb1/Aldh1a1
+	GO:0048596	embryonic camera-type eye morphogenesis	2/27	0.00141799	0.0245625	Cryaa/Aldh1a1
+	GO:0048048	embryonic eye morphogenesis	2/27	0.00207086	0.0325603	Cryaa/Aldh1a1
+	GO:0031076	embryonic camera-type eye development	2/27	0.00300869	0.0427067	Cryaa/Aldh1a1
GO:0007601		visual perception	8/27	7.18288e-10	2.59031e-07	Cryaa/Cryba1/Cryba2/Mip/Cryba4/Crygs/Col1a1/Crybb1
+	GO:0050953	sensory perception of light stimulus	8/27	7.60366e-10	2.59031e-07	Cryaa/Cryba1/Cryba2/Mip/Cryba4/Crygs/Col1a1/Crybb1
+	GO:0007600	sensory perception	9/27	4.4185e-08	7.43088e-06	Cryaa/Il33/Cryba1/Cryba2/Mip/Cryba4/Crygs/Col1a1/Crybb1
GO:0048880		sensory system development	9/27	5.81673e-08	7.43088e-06	Cryaa/Cryba1/Cryab/Cryba2/Mip/Cryba4/Crygs/Crybb1/Aldh1a1
GO:0007423		sensory organ development	9/27	5.63252e-07	6.39604e-05	Cryaa/Cryba1/Cryab/Cryba2/Mip/Cryba4/Crygs/Crybb1/Aldh1a1
+	GO:0043588	skin development	4/27	0.000592245	0.0163621	Col3a1/Col1a2/Cstdc5/Col1a1
GO:0046597		negative regulation of viral entry into host cell	3/27	9.18799e-06	0.000939013	Gsn/Ifitm1/Cd74
+	GO:1903901	negative regulation of viral life cycle	3/27	1.2796e-05	0.00118887	Gsn/Ifitm1/Cd74
+	GO:0046596	regulation of viral entry into host cell	3/27	2.89112e-05	0.00246227	Gsn/Ifitm1/Cd74
+	GO:0052372	modulation by symbiont of entry into host	3/27	4.95934e-05	0.00389881	Gsn/Ifitm1/Cd74
+	GO:0048525	negative regulation of viral process	3/27	0.000343306	0.0103711	Gsn/Ifitm1/Cd74
+	GO:1903900	regulation of viral life cycle	3/27	0.000967691	0.0195697	Gsn/Ifitm1/Cd74
GO:0043903		regulation of biological process involved in symbiotic interaction	3/27	6.00081e-05	0.00438059	Gsn/Ifitm1/Cd74
GO:0030162		regulation of proteolysis	7/27	8.12577e-05	0.00553636	Cryaa/Il33/Cryab/Gsn/Clec3b/Pi16/Cstdc5
+	GO:0010466	negative regulation of peptidase activity	4/27	0.000105252	0.00632751	Cryaa/Cryab/Pi16/Cstdc5
+	GO:0052547	regulation of peptidase activity	5/27	0.000194293	0.00860564	Cryaa/Cryab/Gsn/Pi16/Cstdc5
+	GO:0010954	positive regulation of protein processing	2/27	0.000792915	0.0184614	Gsn/Clec3b
+	GO:0045861	negative regulation of proteolysis	4/27	0.000816436	0.0184614	Cryaa/Cryab/Pi16/Cstdc5
+	GO:1903319	positive regulation of protein maturation	2/27	0.000884917	0.0184614	Gsn/Clec3b
+	GO:0051346	negative regulation of hydrolase activity	4/27	0.000885136	0.0184614	Cryaa/Cryab/Pi16/Cstdc5
+	GO:0043086	negative regulation of catalytic activity	5/27	0.00257481	0.038137	Cryaa/Cryab/Nr2f2/Pi16/Cstdc5
GO:0030336		negative regulation of cell migration	5/27	0.000100334	0.00632751	Col3a1/Apod/Il33/Nr2f2/Cd74
+	GO:2000146	negative regulation of cell motility	5/27	0.000120174	0.0068232	Col3a1/Apod/Il33/Nr2f2/Cd74
+	GO:0002685	regulation of leukocyte migration	4/27	0.000186193	0.00860564	Apod/Il33/Thbs4/Cd74
+	GO:0040013	negative regulation of locomotion	5/27	0.000202089	0.00860564	Col3a1/Apod/Il33/Nr2f2/Cd74
+	GO:0071624	positive regulation of granulocyte chemotaxis	2/27	0.000345026	0.0103711	Thbs4/Cd74
+	GO:0090023	positive regulation of neutrophil chemotaxis	2/27	0.000345026	0.0103711	Thbs4/Cd74
+	GO:1902624	positive regulation of neutrophil migration	2/27	0.000623697	0.0167742	Thbs4/Cd74
+	GO:0090022	regulation of neutrophil chemotaxis	2/27	0.000705834	0.0180341	Thbs4/Cd74
+	GO:1902622	regulation of neutrophil migration	2/27	0.00130171	0.0237562	Thbs4/Cd74
+	GO:0002686	negative regulation of leukocyte migration	2/27	0.00141799	0.0245625	Apod/Il33
+	GO:0071622	regulation of granulocyte chemotaxis	2/27	0.00221558	0.033893	Thbs4/Cd74
GO:0030199		collagen fibril organization	3/27	0.00014318	0.00745872	Col3a1/Col1a2/Col1a1
+	GO:1990000	amyloid fibril formation	2/27	0.00098182	0.0195697	Cryab/Gsn
+	GO:0085029	extracellular matrix assembly	2/27	0.00267762	0.0390933	Col3a1/Col1a2
GO:0032642		regulation of chemokine production	3/27	0.000197629	0.00860564	Apod/Il33/Cd74
+	GO:0032722	positive regulation of chemokine production	2/27	0.00236496	0.0355439	Il33/Cd74
GO:0002830		positive regulation of type 2 immune response	2/27	0.000235927	0.00861223	Il33/Cd74
+	GO:0002828	regulation of type 2 immune response	2/27	0.000884917	0.0184614	Il33/Cd74
+	GO:0002683	negative regulation of immune system process	4/27	0.00222195	0.033893	Col3a1/Apod/Il33/Cd74
GO:0032387		negative regulation of intracellular transport	3/27	0.000235952	0.00861223	Cryaa/Apod/Cryab
GO:0032602		chemokine production	3/27	0.000235952	0.00861223	Apod/Il33/Cd74
GO:0046718		viral entry into host cell	3/27	0.000235952	0.00861223	Gsn/Ifitm1/Cd74
+	GO:0044409	entry into host	3/27	0.000278788	0.00982489	Gsn/Ifitm1/Cd74
+	GO:0034341	response to interferon-gamma	3/27	0.00110753	0.0209609	Gsn/Ifitm1/Cd74
+	GO:0051701	biological process involved in interaction with host	3/27	0.00114437	0.0212645	Gsn/Ifitm1/Cd74
GO:0071230		cellular response to amino acid stimulus	3/27	0.000343306	0.0103711	Col3a1/Col1a2/Col1a1
+	GO:0071229	cellular response to acid chemical	3/27	0.00054472	0.0159058	Col3a1/Col1a2/Col1a1
+	GO:0043200	response to amino acid	3/27	0.000592364	0.0163621	Col3a1/Col1a2/Col1a1
GO:0070206		protein trimerization	2/27	0.000345026	0.0103711	Col1a2/Cd74
GO:0030155		regulation of cell adhesion	6/27	0.000739544	0.0184345	Apod/Mip/Gsn/Cd74/Efnb2/Col1a1
GO:0018149		peptide cross-linking	2/27	0.000792915	0.0184614	Col3a1/Cstdc5
GO:0001945		lymph vessel development	2/27	0.000884917	0.0184614	Nr2f2/Efnb2
+	GO:0035909	aorta morphogenesis	2/27	0.00179551	0.0286721	Col3a1/Efnb2
GO:0050900		leukocyte migration	4/27	0.000995721	0.0195697	Apod/Il33/Thbs4/Cd74
GO:0001101		response to acid chemical	3/27	0.00103611	0.0199793	Col3a1/Col1a2/Col1a1
GO:1902742		apoptotic process involved in development	2/27	0.00141799	0.0245625	Cryaa/Cryab
+	GO:0060561	apoptotic process involved in morphogenesis	2/27	0.000884917	0.0184614	Cryaa/Cryab
GO:0031214		biomineral tissue development	3/27	0.00151128	0.0257421	Col1a2/Clec3b/Col1a1
GO:0042092		type 2 immune response	2/27	0.00153907	0.0257857	Il33/Cd74
GO:0050792		regulation of viral process	3/27	0.00174359	0.0282849	Gsn/Ifitm1/Cd74
GO:0031647		regulation of protein stability	4/27	0.0028881	0.0415724	Cryaa/Cryab/Gsn/Cd74
GO:0001503		ossification	4/27	0.00322406	0.0448459	Col1a2/Ifitm1/Clec3b/Col1a1
GO:0001816		cytokine production	5/27	0.00324716	0.0448459	Col3a1/Apod/Il33/Cryba1/Cd74
GO:0051271		negative regulation of cellular component movement	5/27	0.000145963	0.00745872	Col3a1/Apod/Il33/Nr2f2/Cd74
GO:0052126		movement in host environment	3/27	0.000668706	0.0175235	Gsn/Ifitm1/Cd74
GO:0110148		biomineralization	3/27	0.00169545	0.0279476	Col1a2/Clec3b/Col1a1

## Sheet: Table S5C
Table S5C: Significantly (FDR ≤ 0.05) enriched GO terms associated with genes significantly upregulated at 3PD in the superior retina compared to the inferior retina. Enriched terms were reduced using Revigo and the most encompassing reduced term is indicated.
REVIGO ID	ID	Description	GeneRatio	p-value	FDR	gene IDs
GO:0031295		T cell costimulation	3/24	1.68865e-06	0.0013625	Efnb2/Cav1/Efnb1
+	GO:0031294	lymphocyte costimulation	3/24	2.19227e-06	0.0013625	Efnb2/Cav1/Efnb1
+	GO:0045785	positive regulation of cell adhesion	6/24	2.17016e-05	0.00670413	Efnb2/Cav1/Rras/Col8a1/Efnb1/Tgm2
+	GO:0002684	positive regulation of immune system process	6/24	0.000333945	0.0223253	Cfi/Efnb2/Cav1/Il33/Cfd/Efnb1
+	GO:0002696	positive regulation of leukocyte activation	4/24	0.000583531	0.0296507	Efnb2/Cav1/Il33/Efnb1
+	GO:0050867	positive regulation of cell activation	4/24	0.000747348	0.0331769	Efnb2/Cav1/Il33/Efnb1
+	GO:0006956	complement activation	2/24	0.00100974	0.0344284	Cfi/Cfd
+	GO:0050870	positive regulation of T cell activation	3/24	0.00148863	0.0379744	Efnb2/Cav1/Efnb1
+	GO:1903039	positive regulation of leukocyte cell-cell adhesion	3/24	0.00195209	0.0434431	Efnb2/Cav1/Efnb1
GO:0048514		blood vessel morphogenesis	7/24	2.05831e-05	0.00670413	Nr2f2/Efnb2/Cav1/Rras/Ramp2/Col8a1/Agt
+	GO:0001525	angiogenesis	6/24	7.38204e-05	0.0114699	Efnb2/Cav1/Rras/Ramp2/Col8a1/Agt
+	GO:0001570	vasculogenesis	3/24	0.000341255	0.0223253	Cav1/Rras/Ramp2
+	GO:0001945	lymph vessel development	2/24	0.00084024	0.0344284	Nr2f2/Efnb2
+	GO:0035886	vascular associated smooth muscle cell differentiation	2/24	0.00139381	0.0368617	Cfd/Ramp2
GO:0030198		extracellular matrix organization	5/24	3.77545e-05	0.00670413	Cav1/Ramp2/Pbxip1/Col8a1/Agt
+	GO:0071711	basement membrane organization	2/24	0.000923098	0.0344284	Cav1/Ramp2
+	GO:0085029	extracellular matrix assembly	2/24	0.00195721	0.0434431	Ramp2/Agt
GO:0043062		extracellular structure organization	5/24	3.77545e-05	0.00670413	Cav1/Ramp2/Pbxip1/Col8a1/Agt
GO:0045229		external encapsulating structure organization	5/24	3.77545e-05	0.00670413	Cav1/Ramp2/Pbxip1/Col8a1/Agt
GO:0051969		regulation of transmission of nerve impulse	2/24	0.000182571	0.0223253	Chrnb4/Agt
GO:0045216		cell-cell junction organization	4/24	0.000183621	0.0223253	Efnb2/Cav1/Ramp2/Agt
+	GO:0034329	cell junction assembly	5/24	0.000457692	0.0247353	Efnb2/Cav1/Ramp2/Agt/Efnb1
+	GO:0007043	cell-cell junction assembly	3/24	0.00094928	0.0344284	Cav1/Ramp2/Agt
GO:0051145		smooth muscle cell differentiation	3/24	0.000200434	0.0223253	Cfd/Ramp2/Agt
GO:0050673		epithelial cell proliferation	5/24	0.000222456	0.0223253	Nr2f2/Efnb2/Cav1/Col8a1/Cdh3
+	GO:0043616	keratinocyte proliferation	2/24	0.000923098	0.0344284	Efnb2/Cdh3
GO:2001212		regulation of vasculogenesis	2/24	0.000267095	0.0223253	Rras/Ramp2
GO:0061061		muscle structure development	6/24	0.000297903	0.0223253	Nr2f2/Efnb2/Cav1/Cfd/Ramp2/Agt
GO:0006939		smooth muscle contraction	3/24	0.000312004	0.0223253	Cav1/Chrnb4/Agt
GO:0038166		angiotensin-activated signaling pathway	2/24	0.000315259	0.0223253	Cav1/Agt
+	GO:1904385	cellular response to angiotensin	2/24	0.000685926	0.031578	Cav1/Agt
+	GO:1990776	response to angiotensin	2/24	0.000923098	0.0344284	Cav1/Agt
GO:0003084		positive regulation of systemic arterial blood pressure	2/24	0.000367337	0.0225902	Nr2f2/Agt
+	GO:0045777	positive regulation of blood pressure	2/24	0.00129219	0.0365044	Nr2f2/Agt
+	GO:0008217	regulation of blood pressure	3/24	0.00152753	0.0379744	Nr2f2/Ramp2/Agt
GO:0030155		regulation of cell adhesion	6/24	0.000381653	0.0225902	Efnb2/Cav1/Rras/Col8a1/Efnb1/Tgm2
GO:0001667		ameboidal-type cell migration	5/24	0.00043864	0.0247353	Nr2f2/Efnb2/Rras/Agt/Efnb1
+	GO:0043542	endothelial cell migration	4/24	0.000298091	0.0223253	Nr2f2/Efnb2/Rras/Agt
+	GO:0010631	epithelial cell migration	4/24	0.00102482	0.0344284	Nr2f2/Efnb2/Rras/Agt
+	GO:0090132	epithelium migration	4/24	0.00102482	0.0344284	Nr2f2/Efnb2/Rras/Agt
GO:0071901		negative regulation of protein serine/threonine kinase activity	3/24	0.000596354	0.0296507	Nr2f2/Cav1/Agt
GO:0090130		tissue migration	4/24	0.00102482	0.0344284	Nr2f2/Efnb2/Rras/Agt
GO:0032768		regulation of monooxygenase activity	2/24	0.00110014	0.0356645	Cav1/Cdh3
GO:0007588		excretion	2/24	0.0011943	0.0356645	Chrnb4/Agt
GO:0030177		positive regulation of Wnt signaling pathway	3/24	0.0011998	0.0356645	Cav1/Pbxip1/Cdh3
GO:0031623		receptor internalization	3/24	0.00123377	0.0356645	Efnb2/Cav1/Ramp2
GO:0050678		regulation of epithelial cell proliferation	4/24	0.00136822	0.0368617	Nr2f2/Efnb2/Cav1/Cdh3
+	GO:0010837	regulation of keratinocyte proliferation	2/24	0.000685926	0.031578	Efnb2/Cdh3
+	GO:0050680	negative regulation of epithelial cell proliferation	3/24	0.00123377	0.0356645	Nr2f2/Efnb2/Cav1
+	GO:0001937	negative regulation of endothelial cell proliferation	2/24	0.00172084	0.0403586	Nr2f2/Cav1
GO:0042445		hormone metabolic process	3/24	0.0013757	0.0368617	Aldh1a1/Cyp26a1/Agt
GO:0061900		glial cell activation	2/24	0.00149913	0.0379744	Il33/Agt
GO:0001523		retinoid metabolic process	2/24	0.00172084	0.0403586	Aldh1a1/Cyp26a1
+	GO:0016101	diterpenoid metabolic process	2/24	0.00195721	0.0434431	Aldh1a1/Cyp26a1
+	GO:0048013	ephrin receptor signaling pathway	2/24	0.00172084	0.0403586	Efnb2/Efnb1
+	GO:0010594	regulation of endothelial cell migration	3/24	0.0020924	0.0456291	Nr2f2/Rras/Agt
GO:0035637		multicellular organismal signaling	3/24	0.00113367	0.0356645	Cav1/Chrnb4/Agt

## Sheet: Table S5D
Table S5D: Significantly (FDR ≤ 0.05) enriched GO terms associated with genes significantly upregulated at 5PD in the superior retina compared to the inferior retina. Enriched terms were reduced using Revigo and the most encompassing reduced term is indicated.
REVIGO ID	ID	Description	GeneRatio	p-value	FDR	gene IDs
GO:0006954		inflammatory response	19/116	7.67468e-09	1.54362e-05	C3/Cd68/Serpina3n/Igf1/Fcer1g/Fn1/Adam8/Chst2/Stab1/Ecm1/Tnfaip8l2/Tnfrsf1a/Fcgr3/Lipa/Agt/Lilrb4a/Pik3ap1/Clu/Itgb2
GO:1903555		regulation of tumor necrosis factor superfamily cytokine production	11/116	1.18521e-08	1.54362e-05	Cd36/Igf1/Fcer1g/Adam8/Gpnmb/Tnfrsf1a/Fcgr3/Cd84/Lilrb4a/Tmem106a/Clu
+	GO:0032680	regulation of tumor necrosis factor production	10/116	1.28989e-07	6.66978e-05	Cd36/Igf1/Fcer1g/Gpnmb/Tnfrsf1a/Fcgr3/Cd84/Lilrb4a/Tmem106a/Clu
+	GO:1903557	positive regulation of tumor necrosis factor superfamily cytokine production	8/116	3.97439e-07	0.000116935	Cd36/Fcer1g/Adam8/Tnfrsf1a/Fcgr3/Cd84/Tmem106a/Clu
+	GO:0032760	positive regulation of tumor necrosis factor production	7/116	4.90739e-06	0.000464099	Cd36/Fcer1g/Tnfrsf1a/Fcgr3/Cd84/Tmem106a/Clu
+	GO:0001819	positive regulation of cytokine production	12/116	1.32376e-05	0.000850186	C3/Cd36/Fcer1g/Adam8/Laptm5/Postn/Tnfrsf1a/Fcgr3/Cd84/Agt/Tmem106a/Clu
+	GO:0032675	regulation of interleukin-6 production	7/116	3.57156e-05	0.00175138	Cd36/Fcer1g/Laptm5/Tnfrsf1a/Cd84/Lilrb4a/Tmem106a
+	GO:0032651	regulation of interleukin-1 beta production	4/116	0.0010648	0.0162708	Cd36/Igf1/Lilrb4a/Tmem106a
+	GO:0001818	negative regulation of cytokine production	7/116	0.00127851	0.0182016	Igf1/Fn1/Gpnmb/Laptm5/Tnfrsf1a/Cd84/Lilrb4a
+	GO:0032715	negative regulation of interleukin-6 production	3/116	0.00163326	0.0212734	Tnfrsf1a/Cd84/Lilrb4a
+	GO:0032653	regulation of interleukin-10 production	3/116	0.00234443	0.0268746	Fcer1g/Cd84/Lilrb4a
+	GO:0032652	regulation of interleukin-1 production	4/116	0.00245226	0.0276322	Cd36/Igf1/Lilrb4a/Tmem106a
+	GO:0032755	positive regulation of interleukin-6 production	4/116	0.00337057	0.0335537	Cd36/Fcer1g/Laptm5/Tmem106a
+	GO:0032720	negative regulation of tumor necrosis factor production	3/116	0.00551736	0.0453726	Igf1/Gpnmb/Lilrb4a
+	GO:1903556	negative regulation of tumor necrosis factor superfamily cytokine production	3/116	0.00551736	0.0453726	Igf1/Gpnmb/Lilrb4a
+	GO:0032691	negative regulation of interleukin-1 beta production	2/116	0.00651837	0.048897	Igf1/Lilrb4a
GO:0071706		tumor necrosis factor superfamily cytokine production	11/116	1.74882e-08	1.54362e-05	Cd36/Igf1/Fcer1g/Adam8/Gpnmb/Tnfrsf1a/Fcgr3/Cd84/Lilrb4a/Tmem106a/Clu
+	GO:0032640	tumor necrosis factor production	10/116	1.8347e-07	6.66978e-05	Cd36/Igf1/Fcer1g/Gpnmb/Tnfrsf1a/Fcgr3/Cd84/Lilrb4a/Tmem106a/Clu
+	GO:0032635	interleukin-6 production	7/116	5.08545e-05	0.00224438	Cd36/Fcer1g/Laptm5/Tnfrsf1a/Cd84/Lilrb4a/Tmem106a
+	GO:0032611	interleukin-1 beta production	4/116	0.00125987	0.0180332	Cd36/Igf1/Lilrb4a/Tmem106a
+	GO:0061082	myeloid leukocyte cytokine production	3/116	0.00208952	0.0245958	Cd36/Fcer1g/Laptm5
+	GO:0032612	interleukin-1 production	4/116	0.00279572	0.0299719	Cd36/Igf1/Lilrb4a/Tmem106a
+	GO:0032613	interleukin-10 production	3/116	0.00291004	0.0307003	Fcer1g/Cd84/Lilrb4a
+	GO:0002367	cytokine production involved in immune response	4/116	0.00337057	0.0335537	Cd36/Fcer1g/Laptm5/Lilrb4a
GO:0001816		cytokine production	19/116	1.64534e-07	6.66978e-05	C3/Cd36/Col3a1/Igf1/Fcer1g/Fn1/Adam8/Gpnmb/Laptm5/Postn/Tnfrsf1a/Litaf/Fcgr3/Cd84/Lipa/Agt/Lilrb4a/Tmem106a/Clu
GO:0009617		response to bacterium	16/116	2.01504e-07	6.66978e-05	C3/Cd68/Hba-a1/Cd36/Serpina3n/Fcer1g/Stab1/Colec12/Lyz2/Tnfrsf1a/Litaf/Cd84/Penk/Nos1/Fcgr4/Lilrb4a
+	GO:0042742	defense response to bacterium	6/116	0.000865028	0.013967	Cd36/Fcer1g/Stab1/Colec12/Lyz2/Tnfrsf1a
+	GO:0032496	response to lipopolysaccharide	7/116	0.00118794	0.0173793	Cd68/Cd36/Litaf/Cd84/Nos1/Fcgr4/Lilrb4a
+	GO:0071222	cellular response to lipopolysaccharide	6/116	0.00131177	0.0184764	Cd68/Cd36/Litaf/Cd84/Fcgr4/Lilrb4a
+	GO:0071219	cellular response to molecule of bacterial origin	6/116	0.00169552	0.0216988	Cd68/Cd36/Litaf/Cd84/Fcgr4/Lilrb4a
+	GO:0002237	response to molecule of bacterial origin	7/116	0.00169624	0.0216988	Cd68/Cd36/Litaf/Cd84/Nos1/Fcgr4/Lilrb4a
GO:0099024		plasma membrane invagination	7/116	4.65789e-07	0.000123341	Gsn/C3/Cd36/Fcer1g/Msr1/Fcgr3/Itgb2
+	GO:0006911	phagocytosis, engulfment	7/116	1.46555e-07	6.66978e-05	Gsn/C3/Cd36/Fcer1g/Msr1/Fcgr3/Itgb2
GO:0031214		biomineral tissue development	9/116	5.96014e-07	0.000143477	Spp1/Igf1/Col1a1/Wls/Ecm1/Clec3b/Col1a2/Sox9/Fam20c
GO:0050776		regulation of immune response	18/116	7.72616e-07	0.00017049	C3/Cd36/Col3a1/A2m/Fcer1g/Adam8/Laptm5/Ecm1/Colec12/Cfi/C1s1/Fcgr3/Cd84/Serping1/Fcgr4/Lilrb4a/Pik3ap1/Itgb2
+	GO:0006956	complement activation	5/116	2.46163e-06	0.00032592	C3/A2m/Cfi/C1s1/Serping1
+	GO:0030449	regulation of complement activation	4/116	3.36596e-06	0.000371378	C3/A2m/Cfi/Serping1
+	GO:0006958	complement activation, classical pathway	4/116	7.17725e-06	0.000633512	C3/Cfi/C1s1/Serping1
+	GO:0002683	negative regulation of immune system process	12/116	7.83277e-06	0.000648847	Cd68/Col3a1/A2m/Igf1/Fcer1g/Gpnmb/Laptm5/Tnfaip8l2/Cd84/Sox9/Serping1/Lilrb4a
+	GO:0002697	regulation of immune effector process	11/116	8.02995e-06	0.000648847	C3/Cd36/A2m/Fcer1g/Laptm5/Cfi/Fcgr3/Cd84/Serping1/Lilrb4a/Itgb2
+	GO:0002455	humoral immune response mediated by circulating immunoglobulin	4/116	2.95143e-05	0.00153243	C3/Cfi/C1s1/Serping1
+	GO:0002920	regulation of humoral immune response	4/116	3.70877e-05	0.0017856	C3/A2m/Cfi/Serping1
+	GO:0016064	immunoglobulin mediated immune response	6/116	8.81843e-05	0.00323269	C3/Fcer1g/Cfi/C1s1/Fcgr3/Serping1
+	GO:0019724	B cell mediated immunity	6/116	8.81843e-05	0.00323269	C3/Fcer1g/Cfi/C1s1/Fcgr3/Serping1
+	GO:0002699	positive regulation of immune effector process	8/116	0.000102403	0.0035216	C3/Cd36/Fcer1g/Laptm5/Fcgr3/Cd84/Lilrb4a/Itgb2
+	GO:0002684	positive regulation of immune system process	15/116	0.000114341	0.00364788	C3/Cd36/A2m/Igf1/Fcer1g/Adam8/Laptm5/Tgfbr2/Cfi/C1s1/Fcgr3/Cd84/Serping1/Lilrb4a/Itgb2
+	GO:0050778	positive regulation of immune response	11/116	0.000117055	0.00365346	C3/A2m/Fcer1g/Adam8/Laptm5/Cfi/C1s1/Fcgr3/Serping1/Lilrb4a/Itgb2
+	GO:0002253	activation of immune response	8/116	0.000136929	0.00385732	C3/A2m/Fcer1g/Laptm5/Cfi/C1s1/Serping1/Lilrb4a
+	GO:0002443	leukocyte mediated immunity	9/116	0.000285517	0.00609716	C3/Fcer1g/Cfi/C1s1/Fcgr3/Cd84/Serping1/Lilrb4a/Itgb2
+	GO:0002444	myeloid leukocyte mediated immunity	5/116	0.00031859	0.0063911	C3/Fcer1g/Fcgr3/Cd84/Itgb2
+	GO:0002694	regulation of leukocyte activation	11/116	0.000437847	0.00821168	Igf1/Fcer1g/Fn1/Adam8/Gpnmb/Laptm5/Tgfbr2/Tnfaip8l2/Cd84/Lilrb4a/Itgb2
+	GO:0061081	positive regulation of myeloid leukocyte cytokine production involved in immune response	3/116	0.000781355	0.0129314	Cd36/Fcer1g/Laptm5
+	GO:0002449	lymphocyte mediated immunity	7/116	0.00098344	0.0152289	C3/Fcer1g/Cfi/C1s1/Fcgr3/Serping1/Lilrb4a
+	GO:0046006	regulation of activated T cell proliferation	3/116	0.00124512	0.0180169	Igf1/Laptm5/Lilrb4a
+	GO:0033006	regulation of mast cell activation involved in immune response	3/116	0.00163326	0.0212734	Fcer1g/Cd84/Lilrb4a
+	GO:0002718	regulation of cytokine production involved in immune response	4/116	0.00199325	0.0243232	Cd36/Fcer1g/Laptm5/Lilrb4a
+	GO:0042129	regulation of T cell proliferation	5/116	0.00224029	0.026249	Igf1/Gpnmb/Laptm5/Tgfbr2/Lilrb4a
+	GO:0050863	regulation of T cell activation	7/116	0.00251381	0.0282058	Igf1/Adam8/Gpnmb/Laptm5/Tgfbr2/Tnfaip8l2/Lilrb4a
+	GO:0002703	regulation of leukocyte mediated immunity	6/116	0.0027129	0.029346	C3/Fcer1g/Fcgr3/Cd84/Lilrb4a/Itgb2
+	GO:0033003	regulation of mast cell activation	3/116	0.00322159	0.033065	Fcer1g/Cd84/Lilrb4a
+	GO:0050777	negative regulation of immune response	5/116	0.00340653	0.0337846	Col3a1/A2m/Cd84/Serping1/Lilrb4a
+	GO:0002698	negative regulation of immune effector process	4/116	0.00425551	0.0393154	A2m/Cd84/Serping1/Lilrb4a
+	GO:0043300	regulation of leukocyte degranulation	3/116	0.00427599	0.0393154	Fcer1g/Cd84/Itgb2
+	GO:0002720	positive regulation of cytokine production involved in immune response	3/116	0.00508225	0.0442691	Cd36/Fcer1g/Laptm5
+	GO:0060907	positive regulation of macrophage cytokine production	2/116	0.00546871	0.0453726	Cd36/Laptm5
+	GO:0002695	negative regulation of leukocyte activation	5/116	0.00556948	0.0455101	Gpnmb/Laptm5/Tnfaip8l2/Cd84/Lilrb4a
+	GO:0050868	negative regulation of T cell activation	4/116	0.00615902	0.0486838	Gpnmb/Laptm5/Tnfaip8l2/Lilrb4a
+	GO:0042130	negative regulation of T cell proliferation	3/116	0.006453	0.048897	Gpnmb/Laptm5/Lilrb4a
GO:0001817		regulation of cytokine production	17/116	1.06047e-06	0.000191505	C3/Cd36/Igf1/Fcer1g/Fn1/Adam8/Gpnmb/Laptm5/Postn/Tnfrsf1a/Litaf/Fcgr3/Cd84/Agt/Lilrb4a/Tmem106a/Clu
+	GO:0045765	regulation of angiogenesis	10/116	3.11673e-05	0.00158714	C3/Cd36/Sfrp2/Dcn/Stab1/Ecm1/Tgfbr2/Tnfrsf1a/Agt/Itgb2
+	GO:1901342	regulation of vasculature development	10/116	3.25701e-05	0.00162728	C3/Cd36/Sfrp2/Dcn/Stab1/Ecm1/Tgfbr2/Tnfrsf1a/Agt/Itgb2
+	GO:0045766	positive regulation of angiogenesis	6/116	0.000823806	0.0133831	C3/Sfrp2/Ecm1/Tgfbr2/Tnfrsf1a/Itgb2
+	GO:1904018	positive regulation of vasculature development	6/116	0.000823806	0.0133831	C3/Sfrp2/Ecm1/Tgfbr2/Tnfrsf1a/Itgb2
+	GO:0050865	regulation of cell activation	11/116	0.000969405	0.0152289	Igf1/Fcer1g/Fn1/Adam8/Gpnmb/Laptm5/Tgfbr2/Tnfaip8l2/Cd84/Lilrb4a/Itgb2
GO:0046209		nitric oxide metabolic process	7/116	1.08481e-06	0.000191505	Cd36/Igf1/Nos1/Agt/Tmem106a/Clu/Itgb2
+	GO:0006809	nitric oxide biosynthetic process	6/116	1.0354e-05	0.000721507	Cd36/Igf1/Nos1/Agt/Clu/Itgb2
GO:0002274		myeloid leukocyte activation	10/116	1.24185e-06	0.000205527	Fcer1g/Fn1/Tgfbr2/Fcgr3/Cd84/Fcgr4/Lilrb4a/Tmem106a/Clu/Itgb2
+	GO:0042110	T cell activation	11/116	0.000150986	0.00407971	Gsn/Igf1/Fcer1g/Adam8/Gpnmb/Laptm5/Tgfbr2/Tnfaip8l2/Cd84/Lilrb4a/Itgb2
+	GO:0050798	activated T cell proliferation	4/116	0.000157556	0.00417208	Igf1/Laptm5/Lilrb4a/Itgb2
+	GO:0045576	mast cell activation	4/116	0.000671246	0.0114675	Fcer1g/Fcgr3/Cd84/Lilrb4a
+	GO:0042119	neutrophil activation	3/116	0.0010753	0.0162708	Fcer1g/Fcgr4/Itgb2
+	GO:0042098	T cell proliferation	6/116	0.00131177	0.0184764	Igf1/Gpnmb/Laptm5/Tgfbr2/Lilrb4a/Itgb2
+	GO:0036230	granulocyte activation	3/116	0.00185263	0.0230317	Fcer1g/Fcgr4/Itgb2
+	GO:0002275	myeloid cell activation involved in immune response	4/116	0.00229194	0.0266187	Fcer1g/Cd84/Lilrb4a/Itgb2
+	GO:0002279	mast cell activation involved in immune response	3/116	0.00322159	0.033065	Fcer1g/Cd84/Lilrb4a
+	GO:0046649	lymphocyte activation	11/116	0.00376523	0.0367909	Gsn/Igf1/Fcer1g/Adam8/Gpnmb/Laptm5/Tgfbr2/Tnfaip8l2/Cd84/Lilrb4a/Itgb2
+	GO:0046651	lymphocyte proliferation	6/116	0.00501905	0.0438628	Igf1/Gpnmb/Laptm5/Tgfbr2/Lilrb4a/Itgb2
+	GO:0032943	mononuclear cell proliferation	6/116	0.00551162	0.0453726	Igf1/Gpnmb/Laptm5/Tgfbr2/Lilrb4a/Itgb2
+	GO:0002283	neutrophil activation involved in immune response	2/116	0.00651837	0.048897	Fcer1g/Itgb2
GO:0010324		membrane invagination	7/116	1.40405e-06	0.000206552	Gsn/C3/Cd36/Fcer1g/Msr1/Fcgr3/Itgb2
GO:2001057		reactive nitrogen species metabolic process	7/116	1.40405e-06	0.000206552	Cd36/Igf1/Nos1/Agt/Tmem106a/Clu/Itgb2
GO:0002675		positive regulation of acute inflammatory response	4/116	2.15917e-06	0.00030092	C3/Fcer1g/Adam8/Fcgr3
+	GO:0002673	regulation of acute inflammatory response	4/116	5.63614e-05	0.00229608	C3/Fcer1g/Adam8/Fcgr3
+	GO:0002864	regulation of acute inflammatory response to antigenic stimulus	3/116	0.000122048	0.00365346	C3/Fcer1g/Fcgr3
+	GO:0002861	regulation of inflammatory response to antigenic stimulus	3/116	0.000781355	0.0129314	C3/Fcer1g/Fcgr3
+	GO:0050729	positive regulation of inflammatory response	5/116	0.00117601	0.0173793	C3/Fcer1g/Adam8/Tnfrsf1a/Fcgr3
GO:0030198		extracellular matrix organization	11/116	3.13635e-06	0.000361089	Col3a1/Sfrp2/Col1a1/Fn1/Col1a2/Postn/Tnfrsf1a/Dpt/Sox9/Agt/Col14a1
+	GO:0030199	collagen fibril organization	6/116	4.11924e-06	0.000419529	Col3a1/Sfrp2/Col1a1/Col1a2/Dpt/Col14a1
+	GO:0085029	extracellular matrix assembly	4/116	0.000310243	0.00631942	Col3a1/Col1a2/Sox9/Agt
+	GO:0070278	extracellular matrix constituent secretion	2/116	0.00450468	0.040163	Tnfrsf1a/Agt
GO:0043062		extracellular structure organization	11/116	3.13635e-06	0.000361089	Col3a1/Sfrp2/Col1a1/Fn1/Col1a2/Postn/Tnfrsf1a/Dpt/Sox9/Agt/Col14a1
GO:0045229		external encapsulating structure organization	11/116	3.13635e-06	0.000361089	Col3a1/Sfrp2/Col1a1/Fn1/Col1a2/Postn/Tnfrsf1a/Dpt/Sox9/Agt/Col14a1
GO:0002526		acute inflammatory response	6/116	3.56056e-06	0.000377135	C3/Serpina3n/Fcer1g/Fn1/Adam8/Fcgr3
+	GO:0002437	inflammatory response to antigenic stimulus	5/116	1.47474e-05	0.000887525	C3/Cd68/Fcer1g/Fcgr3/Lilrb4a
GO:0080164		regulation of nitric oxide metabolic process	6/116	4.74718e-06	0.000464099	Cd36/Igf1/Agt/Tmem106a/Clu/Itgb2
GO:0052547		regulation of peptidase activity	12/116	5.1067e-06	0.000466294	Pi16/Gsn/Serpina3n/A2m/Igf1/Sfrp2/Laptm5/Ecm1/Ctsd/Serping1/Agt/Xdh
+	GO:0010466	negative regulation of peptidase activity	8/116	1.41014e-05	0.000868385	Pi16/Serpina3n/A2m/Igf1/Sfrp2/Ecm1/Serping1/Agt
+	GO:0052548	regulation of endopeptidase activity	10/116	5.41084e-05	0.00229608	Gsn/Serpina3n/A2m/Igf1/Sfrp2/Laptm5/Ctsd/Serping1/Agt/Xdh
+	GO:0045861	negative regulation of proteolysis	9/116	0.000103926	0.00352815	Pi16/Serpina3n/A2m/Ctsz/Igf1/Sfrp2/Ecm1/Serping1/Agt
+	GO:0051346	negative regulation of hydrolase activity	9/116	0.000122794	0.00365346	Pi16/Serpina3n/A2m/Igf1/Sfrp2/Ecm1/Serping1/Nos1/Agt
+	GO:0010951	negative regulation of endopeptidase activity	6/116	0.00027199	0.00590353	Serpina3n/A2m/Igf1/Sfrp2/Serping1/Agt
+	GO:0043281	regulation of cysteine-type endopeptidase activity involved in apoptotic process	6/116	0.00313714	0.0325771	Gsn/Igf1/Sfrp2/Laptm5/Ctsd/Xdh
+	GO:0043086	negative regulation of catalytic activity	11/116	0.0035646	0.0352204	Pi16/Serpina3n/Nr2f2/A2m/Igf1/Sfrp2/Ecm1/Serping1/Nos1/Agt/Lilrb4a
+	GO:2000116	regulation of cysteine-type endopeptidase activity	6/116	0.00568342	0.0461647	Gsn/Igf1/Sfrp2/Laptm5/Ctsd/Xdh
+	GO:0045862	positive regulation of proteolysis	8/116	0.00624557	0.048897	Gsn/Sfrp2/Adam8/Laptm5/Clec3b/Ctsd/Clu/Xdh
GO:0007600		sensory perception	14/116	8.09508e-06	0.000648847	Fabp5/Cd36/Igf1/Col1a1/Cryge/Hexb/Crybb1/Crybb3/Penk/Espn/Nos1/Fcgr4/Opn4/Crygf
+	GO:0008217	regulation of blood pressure	7/116	0.000192266	0.00484877	Cd36/Nr2f2/Col1a2/Postn/Scpep1/Nos1/Agt
+	GO:0003012	muscle system process	9/116	0.00242671	0.0276322	Pi16/Gsn/Igf1/Igfbp5/Tnfrsf1a/Aldoart1/Nos1/Agt/Col14a1
+	GO:0003073	regulation of systemic arterial blood pressure	4/116	0.00245226	0.0276322	Cd36/Nr2f2/Postn/Agt
+	GO:0007601	visual perception	6/116	0.0027129	0.029346	Col1a1/Cryge/Crybb1/Crybb3/Opn4/Crygf
+	GO:0050953	sensory perception of light stimulus	6/116	0.00281465	0.0300532	Col1a1/Cryge/Crybb1/Crybb3/Opn4/Crygf
+	GO:0045776	negative regulation of blood pressure	3/116	0.00466857	0.0412079	Cd36/Scpep1/Nos1
GO:0097242		amyloid-beta clearance	5/116	8.74361e-06	0.000648847	C3/Cd36/Msr1/Clu/Itgb2
GO:1904407		positive regulation of nitric oxide metabolic process	5/116	8.74361e-06	0.000648847	Cd36/Agt/Tmem106a/Clu/Itgb2
+	GO:0045428	regulation of nitric oxide biosynthetic process	5/116	5.30351e-05	0.00229608	Cd36/Igf1/Agt/Clu/Itgb2
+	GO:0045429	positive regulation of nitric oxide biosynthetic process	4/116	0.000135287	0.00385204	Cd36/Agt/Clu/Itgb2
GO:0030282		bone mineralization	7/116	8.82119e-06	0.000648847	Spp1/Igf1/Ecm1/Clec3b/Col1a2/Sox9/Fam20c
+	GO:0001649	osteoblast differentiation	7/116	0.000464797	0.00843002	Spp1/Igf1/Sfrp2/Col1a1/Igfbp5/Sox9/Fam20c
+	GO:0034505	tooth mineralization	3/116	0.000544358	0.00936014	Col1a1/Wls/Fam20c
GO:0030155		regulation of cell adhesion	17/116	1.00272e-05	0.000717621	Spp1/Gsn/Cd36/Igf1/Col1a1/Fn1/Adam8/Gpnmb/Chst2/Lama5/Laptm5/Tgfbr2/Tnfaip8l2/Postn/Sox9/Lilrb4a/Itgb2
GO:0001568		blood vessel development	17/116	1.34124e-05	0.000850186	C3/Cd36/Col3a1/Nr2f2/Sfrp2/Col1a1/Fn1/Adam8/Dcn/Stab1/Ecm1/Tgfbr2/Col1a2/Tnfrsf1a/Agt/Itgb2/Xdh
+	GO:0048514	blood vessel morphogenesis	15/116	4.26468e-05	0.00194705	C3/Cd36/Col3a1/Nr2f2/Sfrp2/Fn1/Adam8/Dcn/Stab1/Ecm1/Tgfbr2/Tnfrsf1a/Agt/Itgb2/Xdh
+	GO:0001525	angiogenesis	12/116	0.00036981	0.00709606	C3/Cd36/Sfrp2/Fn1/Adam8/Dcn/Stab1/Ecm1/Tgfbr2/Tnfrsf1a/Agt/Itgb2
+	GO:0003214	cardiac left ventricle morphogenesis	2/116	0.00651837	0.048897	Sfrp2/Tgfbr2
GO:0002888		positive regulation of myeloid leukocyte mediated immunity	4/116	1.34848e-05	0.000850186	C3/Fcer1g/Fcgr3/Itgb2
+	GO:0002886	regulation of myeloid leukocyte mediated immunity	5/116	4.11271e-05	0.00194472	C3/Fcer1g/Fcgr3/Cd84/Itgb2
+	GO:0002714	positive regulation of B cell mediated immunity	3/116	0.00185263	0.0230317	C3/Fcer1g/Fcgr3
+	GO:0002891	positive regulation of immunoglobulin mediated immune response	3/116	0.00185263	0.0230317	C3/Fcer1g/Fcgr3
+	GO:0002712	regulation of B cell mediated immunity	3/116	0.00551736	0.0453726	C3/Fcer1g/Fcgr3
+	GO:0002889	regulation of immunoglobulin mediated immune response	3/116	0.00551736	0.0453726	C3/Fcer1g/Fcgr3
GO:0043567		regulation of insulin-like growth factor receptor signaling pathway	4/116	1.34848e-05	0.000850186	Igf1/Igfbp5/Igfbp4/Igfbp6
GO:0014068		positive regulation of phosphatidylinositol 3-kinase signaling	6/116	1.64372e-05	0.000967237	Igf1/Fn1/Dcn/Sox9/Agt/Pik3ap1
GO:0010884		positive regulation of lipid storage	4/116	1.78368e-05	0.00102678	C3/Cd36/Plin2/Msr1
+	GO:1905954	positive regulation of lipid localization	5/116	0.000247896	0.00556296	Spp1/C3/Cd36/Plin2/Msr1
+	GO:0010885	regulation of cholesterol storage	2/116	0.00450468	0.040163	Cd36/Msr1
GO:0030162		regulation of proteolysis	16/116	2.18576e-05	0.00123146	Pi16/Gsn/Serpina3n/A2m/Ctsz/Igf1/Sfrp2/Adam8/Laptm5/Ecm1/Clec3b/Ctsd/Serping1/Agt/Clu/Xdh
GO:0002252		immune effector process	13/116	2.42187e-05	0.00133607	C3/Cd36/A2m/Fcer1g/Laptm5/Cfi/C1s1/Fcgr3/Cd84/Serping1/Lilrb4a/Clu/Itgb2
+	GO:0045087	innate immune response	13/116	0.000196741	0.0049148	Gsn/C3/A2m/Fcer1g/Adam8/Capg/Tnfaip8l2/Cfi/C1s1/Cd84/Ifitm2/Serping1/Tmem106a
+	GO:0006959	humoral immune response	5/116	0.000923719	0.014735	C3/A2m/Cfi/C1s1/Serping1
+	GO:0002250	adaptive immune response	8/116	0.00118622	0.0173793	C3/Fcer1g/Cfi/C1s1/Fcgr3/Cd84/Serping1/Lilrb4a
+	GO:0002460	adaptive immune response based on somatic recombination of immune receptors built from immunoglobulin superfamily domains	7/116	0.00158306	0.021065	C3/Fcer1g/Cfi/C1s1/Fcgr3/Serping1/Lilrb4a
GO:0048771		tissue remodeling	8/116	2.70835e-05	0.00146361	Spp1/Igf1/Adam8/Igfbp5/Gpnmb/Lipa/Fcgr4/Agt
GO:0006910		phagocytosis, recognition	4/116	2.95143e-05	0.00153243	C3/Cd36/Colec12/Fcgr3
GO:0055094		response to lipoprotein particle	4/116	4.59912e-05	0.00206415	Cd68/Cd36/Fcer1g/Itgb2
GO:0010876		lipid localization	11/116	5.51581e-05	0.00229608	Spp1/C3/Fabp5/Cd36/Plin2/Msr1/Hexb/Rbp1/Gltp/Apoc2/Agt
GO:0031347		regulation of defense response	13/116	5.79298e-05	0.00230107	C3/A2m/Igf1/Fcer1g/Adam8/Tnfaip8l2/Cfi/Tnfrsf1a/Fcgr3/Penk/Serping1/Agt/Pik3ap1
+	GO:0050727	regulation of inflammatory response	9/116	0.000133255	0.00385204	C3/Igf1/Fcer1g/Adam8/Tnfaip8l2/Tnfrsf1a/Fcgr3/Agt/Pik3ap1
+	GO:0031349	positive regulation of defense response	6/116	0.00585912	0.0471579	C3/Fcer1g/Adam8/Tnfrsf1a/Fcgr3/Penk
GO:1905952		regulation of lipid localization	7/116	5.82219e-05	0.00230107	Spp1/C3/Cd36/Plin2/Msr1/Apoc2/Agt
GO:1903037		regulation of leukocyte cell-cell adhesion	9/116	7.67491e-05	0.00294539	Igf1/Adam8/Gpnmb/Chst2/Laptm5/Tgfbr2/Tnfaip8l2/Lilrb4a/Itgb2
+	GO:1903038	negative regulation of leukocyte cell-cell adhesion	5/116	0.00139628	0.0191573	Adam8/Gpnmb/Laptm5/Tnfaip8l2/Lilrb4a
+	GO:0022407	regulation of cell-cell adhesion	9/116	0.00142451	0.0193386	Igf1/Adam8/Gpnmb/Chst2/Laptm5/Tgfbr2/Tnfaip8l2/Lilrb4a/Itgb2
+	GO:1903039	positive regulation of leukocyte cell-cell adhesion	6/116	0.00143141	0.0193386	Igf1/Adam8/Chst2/Tgfbr2/Lilrb4a/Itgb2
+	GO:0045785	positive regulation of cell adhesion	9/116	0.00293104	0.0307992	Spp1/Cd36/Igf1/Fn1/Adam8/Chst2/Tgfbr2/Lilrb4a/Itgb2
+	GO:0007162	negative regulation of cell adhesion	7/116	0.00427264	0.0393154	Col1a1/Adam8/Gpnmb/Laptm5/Tnfaip8l2/Postn/Lilrb4a
+	GO:0022409	positive regulation of cell-cell adhesion	6/116	0.00441367	0.040163	Igf1/Adam8/Chst2/Tgfbr2/Lilrb4a/Itgb2
GO:0071402		cellular response to lipoprotein particle stimulus	4/116	8.20696e-05	0.00310458	Cd68/Cd36/Fcer1g/Itgb2
GO:0031589		cell-substrate adhesion	11/116	8.98637e-05	0.00323269	Spp1/Cd36/Col3a1/Col1a1/Fn1/Adam8/Lama5/Postn/Micall2/Agt/Itgb2
GO:0043408		regulation of MAPK cascade	15/116	9.03396e-05	0.00323269	C3/Cd36/Igf1/Sfrp2/Fn1/Adam8/Gpnmb/Igfbp4/Laptm5/Igfbp6/Cd84/Agt/Lilrb4a/Tmem106a/Xdh
+	GO:0043410	positive regulation of MAPK cascade	12/116	0.000122697	0.00365346	C3/Cd36/Igf1/Adam8/Gpnmb/Igfbp4/Laptm5/Igfbp6/Cd84/Agt/Tmem106a/Xdh
GO:0014066		regulation of phosphatidylinositol 3-kinase signaling	6/116	9.53991e-05	0.00336822	Igf1/Fn1/Dcn/Sox9/Agt/Pik3ap1
GO:0032787		monocarboxylic acid metabolic process	13/116	9.94848e-05	0.00346626	Aldh1a1/C3/Fabp5/Cd36/Igf1/Hk3/Tnfrsf1a/Rbp1/Lipa/Sox9/Aldoart1/Apoc2/Agt
GO:0006909		phagocytosis	8/116	0.000107594	0.00354367	Gsn/C3/Cd36/Fcer1g/Msr1/Colec12/Fcgr3/Itgb2
+	GO:0006898	receptor-mediated endocytosis	9/116	0.000205061	0.0050278	C3/Cd36/Fcer1g/Msr1/Tgfbr2/Apoc2/Lilrb4a/Clu/Itgb2
+	GO:0006897	endocytosis	12/116	0.000951687	0.0150902	Gsn/C3/Cd36/Fcer1g/Msr1/Tgfbr2/Colec12/Fcgr3/Apoc2/Lilrb4a/Clu/Itgb2
GO:0015850		organic hydroxy compound transport	8/116	0.000107594	0.00354367	Spp1/Cd36/Fcer1g/Msr1/Fcgr3/Nos1/Apoc2/Agt
GO:0001894		tissue homeostasis	9/116	0.000108398	0.00354367	Aldh1a1/Spp1/Col3a1/Cytl1/Adam8/Lipa/Sox9/Fcgr4/Col14a1
+	GO:0060249	anatomical structure homeostasis	10/116	6.35716e-05	0.00247555	Aldh1a1/Spp1/Col3a1/Cytl1/Adam8/Lipa/Sox9/Aldoart1/Fcgr4/Col14a1
+	GO:0048873	homeostasis of number of cells within a tissue	3/116	0.00291004	0.0307003	Lipa/Sox9/Col14a1
GO:0002062		chondrocyte differentiation	6/116	0.000111236	0.00359211	Col3a1/Sfrp2/Cytl1/Ecm1/Tgfbr2/Sox9
+	GO:0002063	chondrocyte development	4/116	5.63614e-05	0.00229608	Sfrp2/Ecm1/Tgfbr2/Sox9
+	GO:0060348	bone development	8/116	0.000215545	0.005142	Col3a1/Igf1/Sfrp2/Col1a1/Ecm1/Tgfbr2/Sox9/Fam20c
+	GO:0051216	cartilage development	7/116	0.000304699	0.00630346	Col3a1/Sfrp2/Col1a1/Cytl1/Ecm1/Tgfbr2/Sox9
+	GO:0060349	bone morphogenesis	5/116	0.000504704	0.00885071	Col3a1/Sfrp2/Col1a1/Tgfbr2/Sox9
+	GO:0060350	endochondral bone morphogenesis	4/116	0.000813452	0.013379	Col3a1/Col1a1/Tgfbr2/Sox9
+	GO:0060351	cartilage development involved in endochondral bone morphogenesis	3/116	0.00234443	0.0268746	Col1a1/Tgfbr2/Sox9
+	GO:0003413	chondrocyte differentiation involved in endochondral bone morphogenesis	2/116	0.00546871	0.0453726	Tgfbr2/Sox9
GO:0032060		bleb assembly	3/116	0.000122048	0.00365346	Emp1/Prdx6/Emp3
GO:0001501		skeletal system development	12/116	0.000122697	0.00365346	Col3a1/Igf1/Sfrp2/Col1a1/Cytl1/Hexb/Ecm1/Tgfbr2/Clec3b/Col1a2/Sox9/Fam20c
GO:0014897		striated muscle hypertrophy	6/116	0.000129094	0.00379823	Pi16/Igf1/Igfbp5/Tnfrsf1a/Agt/Col14a1
+	GO:0014896	muscle hypertrophy	6/116	0.000138837	0.0038699	Pi16/Igf1/Igfbp5/Tnfrsf1a/Agt/Col14a1
+	GO:0003298	physiological muscle hypertrophy	4/116	0.000240226	0.00548377	Pi16/Igf1/Agt/Col14a1
+	GO:0003301	physiological cardiac muscle hypertrophy	4/116	0.000240226	0.00548377	Pi16/Igf1/Agt/Col14a1
+	GO:0061049	cell growth involved in cardiac muscle cell development	4/116	0.000240226	0.00548377	Pi16/Igf1/Agt/Col14a1
+	GO:0043500	muscle adaptation	6/116	0.000368361	0.00709606	Pi16/Gsn/Igf1/Igfbp5/Tnfrsf1a/Agt
+	GO:0003300	cardiac muscle hypertrophy	5/116	0.000982595	0.0152289	Pi16/Igf1/Tnfrsf1a/Agt/Col14a1
GO:0048009		insulin-like growth factor receptor signaling pathway	4/116	0.000135287	0.00385204	Igf1/Igfbp5/Igfbp4/Igfbp6
+	GO:0007169	transmembrane receptor protein tyrosine kinase signaling pathway	11/116	0.00411969	0.0393154	Igf1/Col1a1/Igfbp5/Igfbp4/Dcn/Igfbp6/Sox9/Agt/Fam20c/Xdh/Efs
GO:0048754		branching morphogenesis of an epithelial tube	7/116	0.000146103	0.00403	Ctsz/Igf1/Sfrp2/Lama5/Tgfbr2/Sox9/Agt
+	GO:0030324	lung development	8/116	0.000150377	0.00407971	Col3a1/Ctsz/Igf1/Igfbp5/Lama5/Tgfbr2/Lipa/Sox9
+	GO:0030323	respiratory tube development	8/116	0.000157499	0.00417208	Col3a1/Ctsz/Igf1/Igfbp5/Lama5/Tgfbr2/Lipa/Sox9
+	GO:0061138	morphogenesis of a branching epithelium	7/116	0.000444255	0.00821168	Ctsz/Igf1/Sfrp2/Lama5/Tgfbr2/Sox9/Agt
+	GO:0060425	lung morphogenesis	4/116	0.000739936	0.0124839	Ctsz/Igf1/Tgfbr2/Sox9
+	GO:0001658	branching involved in ureteric bud morphogenesis	3/116	0.00427599	0.0393154	Lama5/Sox9/Agt
+	GO:0060675	ureteric bud morphogenesis	3/116	0.006453	0.048897	Lama5/Sox9/Agt
+	GO:0072171	mesonephric tubule morphogenesis	3/116	0.006453	0.048897	Lama5/Sox9/Agt
GO:0006837		serotonin transport	3/116	0.000166553	0.00436667	Fcer1g/Fcgr3/Nos1
GO:2000379		positive regulation of reactive oxygen species metabolic process	5/116	0.000172977	0.00449061	Cd36/Tgfbr2/Agt/Itgb2/Xdh
+	GO:0090322	regulation of superoxide metabolic process	3/116	0.00143093	0.0193386	Cd36/Agt/Itgb2
GO:0072593		reactive oxygen species metabolic process	8/116	0.000188827	0.00483298	Hba-a1/Cd36/Hbb-bt/Tgfbr2/Agt/Prdx6/Itgb2/Xdh
GO:0034103		regulation of tissue remodeling	5/116	0.000189815	0.00483298	Spp1/Adam8/Gpnmb/Fcgr4/Agt
GO:0007159		leukocyte cell-cell adhesion	9/116	0.000205061	0.0050278	Igf1/Adam8/Gpnmb/Chst2/Laptm5/Tgfbr2/Tnfaip8l2/Lilrb4a/Itgb2
GO:0048015		phosphatidylinositol-mediated signaling	7/116	0.000213749	0.005142	Gsn/Igf1/Fn1/Dcn/Sox9/Agt/Pik3ap1
+	GO:0014065	phosphatidylinositol 3-kinase signaling	6/116	0.00032705	0.00649871	Igf1/Fn1/Dcn/Sox9/Agt/Pik3ap1
GO:0048017		inositol lipid-mediated signaling	7/116	0.000213749	0.005142	Gsn/Igf1/Fn1/Dcn/Sox9/Agt/Pik3ap1
GO:0048871		multicellular organismal homeostasis	12/116	0.000232831	0.00548377	Aldh1a1/Spp1/Fabp5/Cd36/Col3a1/Cytl1/Adam8/Ucp2/Lipa/Sox9/Fcgr4/Col14a1
GO:0010883		regulation of lipid storage	4/116	0.000240226	0.00548377	C3/Cd36/Plin2/Msr1
GO:0019915		lipid storage	5/116	0.000247896	0.00556296	C3/Cd36/Plin2/Msr1/Hexb
+	GO:0006869	lipid transport	9/116	0.000328862	0.00649871	Spp1/Fabp5/Cd36/Plin2/Msr1/Rbp1/Gltp/Apoc2/Agt
+	GO:0015908	fatty acid transport	4/116	0.00172264	0.0219305	Fabp5/Cd36/Plin2/Rbp1
+	GO:0010878	cholesterol storage	2/116	0.00651837	0.048897	Cd36/Msr1
GO:0007596		blood coagulation	6/116	0.000255357	0.00568223	C3/Cd36/Fcer1g/Fn1/Serping1/Lilrb4a
+	GO:0007599	hemostasis	6/116	0.000289464	0.00611791	C3/Cd36/Fcer1g/Fn1/Serping1/Lilrb4a
+	GO:0042060	wound healing	9/116	0.000446556	0.00821168	C3/Cd36/Col3a1/Igf1/Fcer1g/Col1a1/Fn1/Serping1/Lilrb4a
GO:0016049		cell growth	13/116	0.000264056	0.00582684	Pi16/Igf1/Sfrp2/Fn1/Igfbp5/Igfbp4/Tgfbr2/Postn/Cpne5/Igfbp7/Sox9/Agt/Col14a1
+	GO:0048588	developmental cell growth	9/116	0.000390569	0.00744048	Pi16/Igf1/Fn1/Tgfbr2/Postn/Cpne5/Sox9/Agt/Col14a1
+	GO:0035265	organ growth	7/116	0.000531014	0.00925081	Pi16/Igf1/Ecm1/Tgfbr2/Sox9/Agt/Col14a1
+	GO:0055017	cardiac muscle tissue growth	5/116	0.00110866	0.0165861	Pi16/Igf1/Tgfbr2/Agt/Col14a1
+	GO:0003416	endochondral bone growth	3/116	0.00124512	0.0180169	Ecm1/Tgfbr2/Sox9
+	GO:0060419	heart growth	5/116	0.00139628	0.0191573	Pi16/Igf1/Tgfbr2/Agt/Col14a1
+	GO:0098868	bone growth	3/116	0.00163326	0.0212734	Ecm1/Tgfbr2/Sox9
GO:0060541		respiratory system development	8/116	0.000266934	0.00584165	Col3a1/Ctsz/Igf1/Igfbp5/Lama5/Tgfbr2/Lipa/Sox9
GO:0071404		cellular response to low-density lipoprotein particle stimulus	3/116	0.000284369	0.00609716	Cd36/Fcer1g/Itgb2
GO:0001503		ossification	10/116	0.000291109	0.00611791	Spp1/Igf1/Sfrp2/Col1a1/Igfbp5/Ecm1/Clec3b/Col1a2/Sox9/Fam20c
GO:1990266		neutrophil migration	5/116	0.000293521	0.00612002	Spp1/Fcer1g/Adam8/Fcgr3/Itgb2
+	GO:0097530	granulocyte migration	5/116	0.000923719	0.014735	Spp1/Fcer1g/Adam8/Fcgr3/Itgb2
+	GO:0030593	neutrophil chemotaxis	4/116	0.00147866	0.0197753	Spp1/Fcer1g/Fcgr3/Itgb2
+	GO:0001667	ameboidal-type cell migration	10/116	0.00197854	0.0242554	Nr2f2/Igf1/Fn1/Adam8/Lama5/Dcn/Tgfbr2/Sox9/Agt/Itgb2
+	GO:0010631	epithelial cell migration	8/116	0.0020899	0.0245958	Nr2f2/Igf1/Adam8/Dcn/Tgfbr2/Sox9/Agt/Itgb2
+	GO:0090132	epithelium migration	8/116	0.0020899	0.0245958	Nr2f2/Igf1/Adam8/Dcn/Tgfbr2/Sox9/Agt/Itgb2
+	GO:0071621	granulocyte chemotaxis	4/116	0.00402109	0.0388607	Spp1/Fcer1g/Fcgr3/Itgb2
+	GO:0050900	leukocyte migration	7/116	0.00463892	0.0410831	Spp1/Fcer1g/Adam8/Chst2/Ecm1/Fcgr3/Itgb2
+	GO:0097529	myeloid leukocyte migration	5/116	0.00600656	0.0481188	Spp1/Fcer1g/Adam8/Fcgr3/Itgb2
+	GO:0002523	leukocyte migration involved in inflammatory response	2/116	0.00651837	0.048897	Adam8/Itgb2
GO:0050817		coagulation	6/116	0.000307807	0.0063184	C3/Cd36/Fcer1g/Fn1/Serping1/Lilrb4a
GO:0014743		regulation of muscle hypertrophy	5/116	0.00031859	0.0063911	Pi16/Igf1/Igfbp5/Tnfrsf1a/Agt
+	GO:0043502	regulation of muscle adaptation	5/116	0.00110866	0.0165861	Pi16/Igf1/Igfbp5/Tnfrsf1a/Agt
+	GO:0014741	negative regulation of muscle hypertrophy	3/116	0.00234443	0.0268746	Pi16/Igfbp5/Tnfrsf1a
+	GO:0010611	regulation of cardiac muscle hypertrophy	4/116	0.00279572	0.0299719	Pi16/Igf1/Tnfrsf1a/Agt
GO:0007229		integrin-mediated signaling pathway	5/116	0.000345248	0.00677198	Col3a1/Fcer1g/Fn1/Lama5/Itgb2
GO:0002438		acute inflammatory response to antigenic stimulus	3/116	0.000359205	0.00699394	C3/Fcer1g/Fcgr3
+	GO:0006953	acute-phase response	2/116	0.00546871	0.0453726	Serpina3n/Fn1
GO:0042744		hydrogen peroxide catabolic process	3/116	0.000445636	0.00821168	Hba-a1/Hbb-bt/Prdx6
+	GO:0042743	hydrogen peroxide metabolic process	3/116	0.0039042	0.0378693	Hba-a1/Hbb-bt/Prdx6
GO:0045780		positive regulation of bone resorption	3/116	0.000445636	0.00821168	Spp1/Adam8/Fcgr4
+	GO:0045124	regulation of bone resorption	3/116	0.00291004	0.0307003	Spp1/Adam8/Fcgr4
+	GO:0046850	regulation of bone remodeling	3/116	0.00551736	0.0453726	Spp1/Adam8/Fcgr4
GO:0008285		negative regulation of cell population proliferation	14/116	0.000450131	0.00822032	Nr2f2/Igf1/Sfrp2/Igfbp5/Gpnmb/Laptm5/Tgfbr2/Dpt/H19/Sox9/Nos1/Agt/Lilrb4a/Xdh
GO:0061448		connective tissue development	8/116	0.000484266	0.00869081	Col3a1/Igf1/Sfrp2/Col1a1/Cytl1/Ecm1/Tgfbr2/Sox9
+	GO:0048729	tissue morphogenesis	12/116	0.00203935	0.0245958	Aldh1a1/Col3a1/Ctsz/Igf1/Sfrp2/Wls/Adam8/Igfbp5/Lama5/Tgfbr2/Sox9/Agt
+	GO:0060537	muscle tissue development	9/116	0.00437007	0.0400413	Pi16/Col3a1/Nr2f2/Igf1/Igfbp5/Tgfbr2/Sox9/Agt/Col14a1
GO:0009612		response to mechanical stimulus	6/116	0.000489611	0.00869081	Gsn/Cd36/Igf1/Col1a1/Sox9/Nos1
GO:0033993		response to lipid	13/116	0.0004908	0.00869081	Spp1/Cd68/Cd36/Igf1/Tgfbr2/Litaf/Rbp1/Cd84/Sox9/Nos1/Fcgr4/Lilrb4a/Clu
GO:0035272		exocrine system development	4/116	0.000492304	0.00869081	Igf1/Wls/Lama5/Sox9
GO:0018149		peptide cross-linking	3/116	0.000544358	0.00936014	Col3a1/Fn1/Dcn
GO:0000302		response to reactive oxygen species	7/116	0.000744883	0.0124839	Hba-a1/Cd36/Cryge/Ucp2/Hk3/Prdx6/Crygf
GO:0001763		morphogenesis of a branching structure	7/116	0.000744883	0.0124839	Ctsz/Igf1/Sfrp2/Lama5/Tgfbr2/Sox9/Agt
GO:0014911		positive regulation of smooth muscle cell migration	4/116	0.000975701	0.0152289	Igf1/Igfbp5/Postn/Agt
GO:0033273		response to vitamin	3/116	0.0010753	0.0162708	Spp1/Postn/Rbp1
GO:1990000		amyloid fibril formation	3/116	0.0010753	0.0162708	Gsn/Cd36/Clu
GO:0007160		cell-matrix adhesion	7/116	0.00118794	0.0173793	Cd36/Col3a1/Fn1/Adam8/Postn/Agt/Itgb2
GO:0050766		positive regulation of phagocytosis	4/116	0.00125987	0.0180332	C3/Cd36/Fcer1g/Fcgr3
+	GO:0050764	regulation of phagocytosis	4/116	0.004499	0.040163	C3/Cd36/Fcer1g/Fcgr3
+	GO:0060100	positive regulation of phagocytosis, engulfment	2/116	0.00546871	0.0453726	C3/Cd36
+	GO:1905155	positive regulation of membrane invagination	2/116	0.00546871	0.0453726	C3/Cd36
+	GO:0060099	regulation of phagocytosis, engulfment	2/116	0.00651837	0.048897	C3/Cd36
GO:0002088		lens development in camera-type eye	5/116	0.00131974	0.0184903	Cryge/Tgfbr2/Crybb1/Crybb3/Crygf
+	GO:0043010	camera-type eye development	9/116	0.00336115	0.0335537	Aldh1a1/C3/Cryge/Tgfbr2/Crybb1/Crybb3/Sox9/Opn4/Crygf
GO:0031016		pancreas development	4/116	0.00136621	0.0190407	Igf1/Wls/Sox9/Clu
GO:0046620		regulation of organ growth	5/116	0.00139628	0.0191573	Pi16/Igf1/Tgfbr2/Agt/Col14a1
+	GO:0061050	regulation of cell growth involved in cardiac muscle cell development	3/116	0.00163326	0.0212734	Pi16/Igf1/Col14a1
+	GO:0055021	regulation of cardiac muscle tissue growth	4/116	0.00245226	0.0276322	Pi16/Igf1/Tgfbr2/Col14a1
+	GO:0001558	regulation of cell growth	10/116	0.00257481	0.0287684	Pi16/Igf1/Sfrp2/Fn1/Igfbp5/Igfbp4/Cpne5/Igfbp7/Agt/Col14a1
+	GO:0048638	regulation of developmental growth	9/116	0.00260701	0.0288829	Pi16/C3/Igf1/Fn1/Tgfbr2/Cpne5/H19/Agt/Col14a1
+	GO:0060420	regulation of heart growth	4/116	0.00297921	0.0311816	Pi16/Igf1/Tgfbr2/Col14a1
GO:0043588		skin development	7/116	0.00147586	0.0197753	Col3a1/Col1a1/Igfbp5/Lama5/Col1a2/Sox9/Krt8
GO:0050730		regulation of peptidyl-tyrosine phosphorylation	7/116	0.00163889	0.0212734	Cd36/Igf1/Sfrp2/Tnfrsf1a/Agt/Lilrb4a/Itgb2
+	GO:0001934	positive regulation of protein phosphorylation	12/116	0.00426327	0.0393154	C3/Cd36/Igf1/Sfrp2/Adam8/Gpnmb/Tgfbr2/Tnfrsf1a/Sox9/Nos1/Agt/Clu
GO:0071396		cellular response to lipid	10/116	0.00164722	0.0212773	Spp1/Cd68/Cd36/Igf1/Litaf/Cd84/Sox9/Fcgr4/Lilrb4a/Clu
+	GO:0071345	cellular response to cytokine stimulus	12/116	0.00419384	0.0393154	Spp1/Gsn/Fcer1g/Fn1/Laptm5/Pcolce/Capg/Ecm1/Tnfrsf1a/Ifitm2/Osmr/Krt8
GO:0046890		regulation of lipid biosynthetic process	6/116	0.00176698	0.0223874	C3/Fabp5/Igf1/Igfbp7/Apoc2/Agt
+	GO:0042304	regulation of fatty acid biosynthetic process	3/116	0.00261778	0.0288829	Fabp5/Apoc2/Agt
+	GO:0019217	regulation of fatty acid metabolic process	4/116	0.00425551	0.0393154	Fabp5/Sox9/Apoc2/Agt
+	GO:0090207	regulation of triglyceride metabolic process	3/116	0.00551736	0.0453726	C3/Cd36/Apoc2
+	GO:0045723	positive regulation of fatty acid biosynthetic process	2/116	0.00651837	0.048897	Apoc2/Agt
GO:0050654		chondroitin sulfate proteoglycan metabolic process	3/116	0.00185263	0.0230317	Igf1/Cytl1/Dcn
GO:0030879		mammary gland development	5/116	0.00192618	0.0237234	Igf1/Igfbp5/Tgfbr2/Sox9/Xdh
+	GO:0022612	gland morphogenesis	5/116	0.00325911	0.0331928	Igf1/Igfbp5/Lama5/Tgfbr2/Sox9
GO:1904019		epithelial cell apoptotic process	5/116	0.00192618	0.0237234	Gsn/Igf1/Tgfbr2/Cd248/Krt8
GO:0007423		sensory organ development	12/116	0.00203935	0.0245958	Aldh1a1/C3/Igf1/Cryge/Cytl1/Tgfbr2/Crybb1/Crybb3/Igfbp7/Sox9/Opn4/Crygf
GO:0070661		leukocyte proliferation	7/116	0.00207395	0.0245958	Igf1/Gpnmb/Laptm5/Tgfbr2/Lilrb4a/Clu/Itgb2
GO:0034381		plasma lipoprotein particle clearance	3/116	0.00208952	0.0245958	Cd36/Msr1/Apoc2
GO:0090130		tissue migration	8/116	0.0020899	0.0245958	Nr2f2/Igf1/Adam8/Dcn/Tgfbr2/Sox9/Agt/Itgb2
GO:0050878		regulation of body fluid levels	7/116	0.00228571	0.0266187	C3/Cd36/Fcer1g/Fn1/Serping1/Lilrb4a/Xdh
GO:0071260		cellular response to mechanical stimulus	3/116	0.00261778	0.0288829	Col1a1/Sox9/Nos1
GO:0042692		muscle cell differentiation	9/116	0.00266943	0.0293304	Pi16/C3/Igf1/Cd53/Igfbp5/Sox9/Agt/Col14a1/Krt8
+	GO:0055013	cardiac muscle cell development	4/116	0.00528543	0.0453726	Pi16/Igf1/Agt/Col14a1
+	GO:0051146	striated muscle cell differentiation	7/116	0.00603303	0.0481188	Pi16/Igf1/Cd53/Igfbp5/Agt/Col14a1/Krt8
GO:0061061		muscle structure development	12/116	0.00268489	0.029346	Pi16/C3/Col3a1/Nr2f2/Igf1/Cd53/Igfbp5/Lama5/Sox9/Agt/Col14a1/Krt8
GO:0008037		cell recognition	5/116	0.00271517	0.029346	C3/Cd36/Colec12/Fcgr3/Aldoart1
GO:0045667		regulation of osteoblast differentiation	5/116	0.00311636	0.0324886	Igf1/Sfrp2/Igfbp5/Sox9/Fam20c
GO:1990748		cellular detoxification	3/116	0.00322159	0.033065	Aldh1a1/Cd36/Prdx6
+	GO:0097237	cellular response to toxic substance	3/116	0.00427599	0.0393154	Aldh1a1/Cd36/Prdx6
+	GO:0098754	detoxification	3/116	0.006453	0.048897	Aldh1a1/Cd36/Prdx6
GO:0062013		positive regulation of small molecule metabolic process	5/116	0.00325911	0.0331928	Cd36/Igf1/Nos1/Apoc2/Agt
+	GO:0045725	positive regulation of glycogen biosynthetic process	2/116	0.00651837	0.048897	Cd36/Igf1
GO:0062012		regulation of small molecule metabolic process	8/116	0.00329453	0.033425	Fabp5/Cd36/Igf1/Igfbp4/Sox9/Nos1/Apoc2/Agt
GO:0010035		response to inorganic substance	10/116	0.0033078	0.0334315	Gsn/Hba-a1/Cp/Cd36/Fn1/Ucp2/Hk3/Cpne5/Krt8/Xdh
GO:0002573		myeloid leukocyte differentiation	6/116	0.00336698	0.0335537	Fcer1g/Adam8/Tgfbr2/Rbp1/Lilrb4a/Fam20c
GO:0071216		cellular response to biotic stimulus	6/116	0.00360915	0.035528	Cd68/Cd36/Litaf/Cd84/Fcgr4/Lilrb4a
GO:0019216		regulation of lipid metabolic process	8/116	0.00364403	0.0357385	C3/Fabp5/Cd36/Igf1/Igfbp7/Sox9/Apoc2/Agt
GO:0051930		regulation of sensory perception of pain	3/116	0.0039042	0.0378693	Fabp5/Nos1/Fcgr4
+	GO:0051931	regulation of sensory perception	3/116	0.00427599	0.0393154	Fabp5/Nos1/Fcgr4
GO:0006631		fatty acid metabolic process	8/116	0.00412063	0.0393154	C3/Fabp5/Cd36/Tnfrsf1a/Lipa/Sox9/Apoc2/Agt
+	GO:0072330	monocarboxylic acid biosynthetic process	5/116	0.00578511	0.0467041	Aldh1a1/Fabp5/Rbp1/Apoc2/Agt
GO:0051092		positive regulation of NF-kappaB transcription factor activity	5/116	0.00421641	0.0393154	Cd36/Adam8/Cd84/Clu/Itgb2
GO:0006040		amino sugar metabolic process	3/116	0.00427599	0.0393154	Aldh1a1/Chst2/Hexb
GO:1904707		positive regulation of vascular associated smooth muscle cell proliferation	3/116	0.00427599	0.0393154	Igf1/Igfbp5/Agt
GO:0015844		monoamine transport	4/116	0.004499	0.040163	Fcer1g/Fcgr3/Nos1/Agt
GO:0015669		gas transport	2/116	0.00450468	0.040163	Hba-a1/Hbb-bt
GO:0060033		anatomical structure regression	2/116	0.00450468	0.040163	Cd248/Opn4
GO:0090183		regulation of kidney development	2/116	0.00450468	0.040163	Sox9/Agt
GO:0009611		response to wounding	9/116	0.00455909	0.0405116	C3/Cd36/Col3a1/Igf1/Fcer1g/Col1a1/Fn1/Serping1/Lilrb4a
GO:0042476		odontogenesis	4/116	0.00475171	0.0418024	Col1a1/Wls/Lama5/Fam20c
GO:0014910		regulation of smooth muscle cell migration	4/116	0.0050138	0.0438628	Igf1/Igfbp5/Postn/Agt
GO:0042445		hormone metabolic process	5/116	0.0051554	0.044759	Aldh1a1/Spp1/Igf1/Rbp1/Agt
GO:0090288		negative regulation of cellular response to growth factor stimulus	4/116	0.00528543	0.0453726	Sfrp2/Dcn/Agt/Xdh
GO:0043068		positive regulation of programmed cell death	11/116	0.00534592	0.0453726	Aldh1a1/Gsn/Ctsz/Sfrp2/Adam8/Laptm5/Ctsd/Tnfrsf1a/Cd248/Agt/Clu
GO:0006825		copper ion transport	2/116	0.00546871	0.0453726	Cp/Steap4
GO:0051014		actin filament severing	2/116	0.00546871	0.0453726	Gsn/Capg
GO:2000377		regulation of reactive oxygen species metabolic process	5/116	0.00556948	0.0455101	Cd36/Tgfbr2/Agt/Itgb2/Xdh
GO:0018108		peptidyl-tyrosine phosphorylation	7/116	0.00558564	0.0455101	Cd36/Igf1/Sfrp2/Tnfrsf1a/Agt/Lilrb4a/Itgb2
GO:0070371		ERK1 and ERK2 cascade	7/116	0.0057319	0.0464161	C3/Cd36/Igf1/Fn1/Gpnmb/Sox9/Agt
GO:0018212		peptidyl-tyrosine modification	7/116	0.00603303	0.0481188	Cd36/Igf1/Sfrp2/Tnfrsf1a/Agt/Lilrb4a/Itgb2
GO:0019882		antigen processing and presentation	4/116	0.00615902	0.0486838	Cd68/Fcer1g/Fcgr3/Fcgr4
GO:0055123		digestive system development	4/116	0.00615902	0.0486838	Col3a1/Igf1/Sfrp2/Wls
GO:0002507		tolerance induction	2/116	0.00651837	0.048897	Tgfbr2/Lilrb4a
GO:0031639		plasminogen activation	2/116	0.00651837	0.048897	Ctsz/Clec3b
GO:0042178		xenobiotic catabolic process	2/116	0.00651837	0.048897	Nos1/Gstm2
GO:0070206		protein trimerization	2/116	0.00651837	0.048897	Steap4/Col1a2
GO:1901201		regulation of extracellular matrix assembly	2/116	0.00651837	0.048897	Sox9/Agt
GO:0010942		positive regulation of cell death	16/116	4.23196e-05	0.00194705	Aldh1a1/Gsn/Hba-a1/Cd36/Ctsz/Sfrp2/Adam8/Laptm5/Ucp2/Ctsd/Tnfrsf1a/Nos1/Cd248/Agt/Hebp2/Clu
GO:0110148		biomineralization	9/116	8.44861e-07	0.000172092	Spp1/Igf1/Col1a1/Wls/Ecm1/Clec3b/Col1a2/Sox9/Fam20c

## Sheet: Table S5E
Table S5E: Significantly (FDR ≤ 0.05) enriched GO terms associated with genes significantly downregulated at 5PD in the superior retina compared to the inferior retina. Enriched terms were reduced using Revigo and the most encompassing reduced term is indicated.
REVIGO ID	ID	Description	GeneRatio	p-value	FDR	geneID
GO:0007601		visual perception	12/34	2.41264e-15	9.29735e-13	Vax2/Grk1/Pde6b/Guca1a/Guca1b/Opn1sw/Rp1/Slc4a7/Impg1/Atp8a2/Cep250/Ppef2
+	GO:0050953	sensory perception of light stimulus	12/34	2.64129e-15	9.29735e-13	Vax2/Grk1/Pde6b/Guca1a/Guca1b/Opn1sw/Rp1/Slc4a7/Impg1/Atp8a2/Cep250/Ppef2
+	GO:0007600	sensory perception	12/34	1.15112e-10	1.62078e-08	Vax2/Grk1/Pde6b/Guca1a/Guca1b/Opn1sw/Rp1/Slc4a7/Impg1/Atp8a2/Cep250/Ppef2
+	GO:0050906	detection of stimulus involved in sensory perception	3/34	0.000733048	0.0184309	Atp8a2/Cep250/Ppef2
GO:0051606		detection of stimulus	9/34	5.59455e-11	1.31285e-08	Grk1/Pde6b/Guca1a/Guca1b/Opn1sw/Atp8a2/Cep250/Tmem107/Ppef2
GO:0009583		detection of light stimulus	7/34	9.44615e-11	1.62078e-08	Grk1/Pde6b/Guca1a/Guca1b/Opn1sw/Atp8a2/Cep250
+	GO:0009581	detection of external stimulus	7/34	6.96315e-09	7.00294e-07	Grk1/Pde6b/Guca1a/Guca1b/Opn1sw/Atp8a2/Cep250
+	GO:0009582	detection of abiotic stimulus	7/34	6.96315e-09	7.00294e-07	Grk1/Pde6b/Guca1a/Guca1b/Opn1sw/Atp8a2/Cep250
+	GO:0009314	response to radiation	9/34	4.20954e-07	3.7044e-05	Grk1/Pde6b/Guca1a/Guca1b/Opn1sw/Rp1/Atp8a2/Abraxas1/Cep250
+	GO:0009416	response to light stimulus	8/34	6.86883e-07	5.37295e-05	Grk1/Pde6b/Guca1a/Guca1b/Opn1sw/Rp1/Atp8a2/Cep250
+	GO:0007602	phototransduction	4/34	1.35901e-06	9.56742e-05	Grk1/Guca1a/Guca1b/Opn1sw
+	GO:0009584	detection of visible light	3/34	0.000107394	0.00378028	Grk1/Atp8a2/Cep250
+	GO:0050908	detection of light stimulus involved in visual perception	2/34	0.00180039	0.0396086	Atp8a2/Cep250
+	GO:0050962	detection of light stimulus involved in sensory perception	2/34	0.00180039	0.0396086	Atp8a2/Cep250
GO:0060041		retina development in camera-type eye	6/34	3.6831e-06	0.000235718	Vax2/Grk1/Pde6b/Rp1/Slc4a7/Atp8a2
+	GO:0048592	eye morphogenesis	6/34	5.25715e-06	0.00030842	Vax2/Grk1/Fscn2/Rp1/Slc4a7/Atp8a2
+	GO:0090596	sensory organ morphogenesis	6/34	3.44722e-05	0.00173346	Vax2/Grk1/Fscn2/Rp1/Slc4a7/Atp8a2
+	GO:0060042	retina morphogenesis in camera-type eye	4/34	4.41051e-05	0.00202801	Grk1/Rp1/Slc4a7/Atp8a2
+	GO:0001654	eye development	7/34	4.99114e-05	0.00202801	Vax2/Grk1/Pde6b/Fscn2/Rp1/Slc4a7/Atp8a2
+	GO:0150063	visual system development	7/34	5.18525e-05	0.00202801	Vax2/Grk1/Pde6b/Fscn2/Rp1/Slc4a7/Atp8a2
+	GO:0043010	camera-type eye development	6/34	0.000221111	0.00741249	Vax2/Grk1/Pde6b/Rp1/Slc4a7/Atp8a2
+	GO:0001754	eye photoreceptor cell differentiation	3/34	0.000398968	0.0122119	Fscn2/Rp1/Slc4a7
+	GO:0048593	camera-type eye morphogenesis	4/34	0.000522864	0.0144812	Grk1/Rp1/Slc4a7/Atp8a2
+	GO:0042461	photoreceptor cell development	3/34	0.000534818	0.0144812	Grk1/Fscn2/Rp1
+	GO:0003407	neural retina development	3/34	0.000847543	0.019889	Rp1/Slc4a7/Atp8a2
GO:1905515		non-motile cilium assembly	4/34	3.02263e-05	0.00163687	Rp1/Mak/Cep250/Tmem107
+	GO:0060271	cilium assembly	5/34	0.000452212	0.0132649	Rp1/Mak/Cep250/Tmem107/Ccdc63
+	GO:0044782	cilium organization	5/34	0.000675685	0.0176179	Rp1/Mak/Cep250/Tmem107/Ccdc63
GO:0046530		photoreceptor cell differentiation	4/34	4.96245e-05	0.00202801	Grk1/Fscn2/Rp1/Slc4a7
GO:0048880		sensory system development	7/34	5.48804e-05	0.00203346	Vax2/Grk1/Pde6b/Fscn2/Rp1/Slc4a7/Atp8a2
GO:0007423		sensory organ development	7/34	0.000301194	0.00963821	Vax2/Grk1/Pde6b/Fscn2/Rp1/Slc4a7/Atp8a2
GO:1902855		regulation of non-motile cilium assembly	2/34	0.000790593	0.0191923	Rp1/Mak
