# Supplementary material for: Spatial transcriptomics reveals regionally altered gene expression that drives retinal degeneration
Source: Commun Biol. 2025 Apr 18;8:629. doi: 10.1038/s42003-025-07887-2 (PMC12008306; doi:10.1038/s42003-025-07887-2)
Supplement: Supplementary file 5 — Supplementary Data 3 [file 42003_2025_7887_MOESM5_ESM.xlsx]

## Sheet: Table S6A
Table S6A: Differentially expressed genes in the superior retina at 1PD, 3PD and 5PD compared to DR controls (p ≤ 0.05; FC ≥ 1.5). DR - dim-reared sample, PD - photo-oxidative damage paradigm. NA - gene not differentially expressed in this comparison.
GeneID	log2FC_PD1	p-value_PD1	log2FC_PD3	p-value_PD3	log2FC_PD5	p-value_PD5
Hdc	-2.37849	0.00258635	-4.06033	0.00021235	-4.70576	0.000370886
Kcnj14	-1.571	0.00173891	-2.17072	0.000261693	-2.31324	0.000232627
Pde6h	-0.976847	0.000568855	-1.06601	0.000292256	-1.17828	0.000159623
Clec2d	1.11569	0.0395371	2.29697	0.000303328	1.32955	0.0238123
Mef2c	-1.54231	0.000342335	-1.44155	0.000550609	-1.95842	0.000156697
Gm47887	2.72546	0.0423165	4.65849	0.000558045	4.06992	0.00347422
Pros1	0.896026	0.0160136	1.45919	0.000578338	1.29043	0.00238621
Gm45441	-1.63862	0.0117971	-2.99214	0.000611842	-2.54852	0.00309593
Olfm2	0.675622	0.00828996	0.97892	0.00064896	0.968985	0.00103114
Gas7	-0.952551	0.00309448	-1.17779	0.000783114	-1.54907	0.000227936
Mast2	-0.739524	0.00114247	-0.772757	0.000839609	-0.822858	0.000777397
Fam78b	0.688763	0.0097781	0.973471	0.00097777	0.708322	0.0117741
Chrnb4	1.12518	0.0403625	2.01729	0.0009803	2.43741	0.000286766
Adamts1	0.819634	0.0181044	1.27184	0.00108909	1.43855	0.000621277
Pdia5	-1.17602	0.00488566	-1.51945	0.0011263	-2.34166	0.000160081
Gchfr	-1.23081	0.0109864	-1.84002	0.00127535	-1.73971	0.00390492
Notch1	0.635314	0.0107908	0.865079	0.00146621	0.950414	0.00110632
Spata1	-0.804626	0.0344346	-1.47179	0.00162147	-1.47296	0.00320149
Grtp1	-1.04457	0.00958078	-1.43244	0.00176185	-1.99768	0.000370186
Dmd	-1.26357	0.000221913	-0.940408	0.00179203	-1.12556	0.000972126
Hist1h1c	-1.21338	0.000726734	-1.06126	0.00179966	-0.975296	0.00447259
Spsb1	2.32879	0.00446657	2.60653	0.00186479	1.97137	0.0215393
Chl1	1.26561	0.00703295	1.53192	0.00188699	1.55941	0.0026208
Vax2os	-2.13557	0.00129701	-1.94337	0.0020706	-2.05492	0.00293245
Jak3	3.30643	0.0163389	4.36708	0.00222033	3.36204	0.0202977
Tnfrsf1a	1.18452	0.00906568	1.48104	0.00229279	2.10671	0.000238997
Gm12802	4.00194	0.0105582	4.76761	0.00231335	4.56815	0.00468241
Ifi30	1.13844	0.0323743	1.77698	0.00236782	2.33262	0.000399226
Gm4065	-2.34582	0.0332238	-6.66598	0.00242184	-3.85273	0.0172916
Pcmtd2	-0.663153	0.0193473	-0.958367	0.00244352	-1.65869	5.18253e-05
Atp11b	-0.783852	0.000967473	-0.665899	0.00293396	-0.928108	0.000471041
Slc39a1	0.983916	0.0088328	1.17443	0.00294788	1.62872	0.000367658
Ralgds	0.783376	0.0031056	0.789683	0.00297043	0.804986	0.00367125
Ms4a6c	4.33637	0.0378565	5.92926	0.00298875	7.70937	0.000162391
Sh2d1a	-1.58028	0.00745831	-1.89203	0.00314214	-2.5659	0.00136979
Wdr31	-1.68959	0.00196142	-1.55599	0.00316516	-2.40794	0.000623256
Itgav	0.606152	0.0305777	0.914086	0.00328532	0.8486	0.00642485
S100a6	0.775817	0.00927535	0.922469	0.00333942	0.746206	0.0121912
Myo10	0.894887	0.049018	1.58413	0.0033633	0.947716	0.0475436
Wnt5a	1.45961	0.0239891	1.94681	0.00402379	1.99328	0.00533551
Cebpd	2.93964	0.00458205	3.01793	0.00409423	3.0775	0.00403296
AI506816	2.27194	0.00202142	2.03197	0.00462672	1.75795	0.0196131
Enox1	-0.78325	0.00742532	-0.84305	0.00493917	-1.57201	0.000145351
Gm15872	-1.44581	0.0175352	-1.9023	0.00495898	-2.61944	0.00222031
Gm12996	-1.94689	0.0119828	-2.3821	0.00503826	-3.06781	0.0043673
Gramd2	-1.22858	0.00160932	-1.00414	0.00549004	-2.2032	7.76658e-05
Hk2	-1.0021	0.000600527	-0.711534	0.00564546	-1.01326	0.00104978
Sash1	0.668298	0.0230337	0.858518	0.0056934	1.23027	0.000651813
Gpr146	0.733118	0.0463895	1.09605	0.00587147	0.979668	0.0158511
Rgl1	0.721354	0.0157634	0.854276	0.00600307	0.979178	0.00360521
Nr2f6	0.600872	0.0152778	0.70845	0.00601104	0.697427	0.00989457
Scgb3a1	4.9998	0.0299867	6.0867	0.00606218	5.81204	0.0136937
Cox8b	0.637355	0.0283727	0.850071	0.00623899	1.95109	1.19645e-05
Galnt4	-0.91738	0.00596191	-0.904505	0.00654484	-1.32365	0.00124595
Etv5	1.02228	0.000236431	0.644897	0.00689888	0.763429	0.00355078
Itga6	0.908391	0.0324612	1.1914	0.0075397	1.27729	0.00734069
Cd59a	-0.830822	0.00523137	-0.776993	0.00767353	-1.04244	0.00211103
Cst7	3.51094	0.0365459	4.39084	0.00792775	5.22756	0.00215614
Ppard	0.797242	0.0162156	0.901485	0.00820963	0.883791	0.0139127
Wwtr1	1.45176	0.008394	1.44839	0.00853581	1.21597	0.0308007
Hpdl	-2.29139	0.00398181	-1.91893	0.00906941	-2.39985	0.00760206
Stat3	1.60837	0.023952	2.02962	0.00927382	1.51489	0.0338408
Strip2	-0.750623	0.0139645	-0.810571	0.00954461	-0.80223	0.0140976
Ccdc86	1.13634	0.00831037	1.1125	0.0095575	0.876162	0.0497017
Upp1	2.08018	0.0455963	2.74781	0.0097488	2.36315	0.0318786
Sp3os	-1.18589	0.00336844	-0.979133	0.00982219	-1.79442	0.00066525
Pla2g7	-0.886919	0.0042344	-0.763435	0.00994922	-0.960515	0.00369068
Edn2	2.67985	0.0485775	4.14662	0.0100435	3.56529	0.0198696
Ms4a7	2.43891	0.0325868	2.90057	0.0112262	4.76245	0.000184955
Cotl1	0.651276	0.0260524	0.770351	0.0113126	1.25997	0.000556364
Atf7	0.715353	0.0114348	0.701639	0.0127656	0.597498	0.039024
Rock2	0.830372	0.0105915	0.799286	0.01302	0.679335	0.0363654
Cenpc1	-0.600614	0.0270963	-0.690304	0.0142955	-0.870417	0.00684084
Gm28875	-0.859755	0.0106982	-0.804864	0.0151142	-1.06433	0.00593572
Ccdc51	-0.679978	0.0418029	-0.861357	0.015216	-1.11775	0.00761312
Optn	-0.74687	0.0381078	-0.915333	0.0162918	-0.923753	0.0229197
Kcnb1	-0.626124	0.0384201	-0.749226	0.0174484	-1.39264	0.00045997
Fads3	0.772467	0.0177364	0.767795	0.0184636	1.16815	0.00195026
Cebpb	1.4525	0.00346738	1.08504	0.0184684	1.76423	0.00137287
Ttbk1	0.779652	0.023673	0.816477	0.0190099	0.754709	0.0380258
Gucd1	-0.636254	0.0471853	-0.791485	0.0191314	-1.24859	0.00292832
Fsd1l	-0.603369	0.0465385	-0.738474	0.020192	-1.06474	0.00486909
Hsd3b7	1.01167	0.0107001	0.897777	0.0208034	0.876171	0.0333632
Mlec	0.65515	0.0159489	0.615623	0.0219438	0.881258	0.00392227
Epha2	1.39958	0.0160838	1.31764	0.0223799	1.49138	0.0170113
Gm11961	-1.68241	0.039026	-1.9528	0.0238082	-2.79898	0.0118207
Itgb8	-0.817563	0.0197592	0.732545	0.0245023	1.16959	0.00212882
Slc6a6	-0.695941	0.0257795	-0.688772	0.0269985	-1.09521	0.00249743
Slc35f4	-1.68044	0.00740541	-1.24792	0.0276792	-1.20745	0.0476459
Wfs1	0.810748	0.0210871	0.753221	0.0295846	0.896222	0.0163571
3010001F23Rik	-2.52392	0.0422113	-2.91133	0.0296059	-3.51167	0.0276811
Cdkn1a	1.84496	0.00985422	1.47382	0.0312894	1.65125	0.0247287
Spice1	-1.30546	0.00351735	-0.825567	0.0331133	-1.02406	0.0217111
Wdr75	-0.667818	0.0196074	-0.59052	0.0338487	-0.614877	0.0390597
Casp7	-0.740111	0.0146793	-0.607432	0.0359049	-0.93155	0.00708618
Mcam	1.17392	0.016491	1.0045	0.0359678	1.07395	0.0363468
Mt1	1.40814	0.0376345	1.41873	0.0366773	1.63112	0.0222775
Hmgb2	-1.47058	0.000254672	-0.605502	0.0406104	-1.0699	0.0032806
Dscaml1	-0.736493	0.0284116	-0.672526	0.0411699	-1.04521	0.00730898
Rgma	1.16002	0.0452175	1.17365	0.0435321	1.7844	0.00643896
Socs3	4.16789	0.0317184	3.77364	0.0477792	4.01483	0.0450167
Gm42697	-3.45473	0.00548034	-2.53625	0.0157866	NA	NA
Ecrg4	-1.13465	0.0232242	-2.5329	0.00039123	NA	NA
Gm50340	-1.97438	0.0259701	-1.74306	0.0400066	NA	NA
Kdm3b	-1.19097	0.038604	-1.73963	0.00803796	NA	NA
Wfdc10	-1.88593	0.00600611	-1.72439	0.00919661	NA	NA
Gm15687	-1.86139	0.0220613	-1.71766	0.0298826	NA	NA
Bcl2	-1.26963	0.0040964	-1.47864	0.00173415	NA	NA
A930033H14Rik	-2.1185	0.0070748	-1.44486	0.0340106	NA	NA
Shisa2	-0.866016	0.0291411	-1.17899	0.0069977	NA	NA
Pigz	-1.23138	0.00704944	-1.15212	0.0100678	NA	NA
Dera	-1.54984	0.00544867	-1.14034	0.0234364	NA	NA
Grin2d	-0.792194	0.0176904	-1.0276	0.00470797	NA	NA
Cpxm1	-0.896835	0.0426214	-0.967519	0.0320101	NA	NA
Rnaseh2b	-0.765696	0.0302933	-0.906446	0.0146071	NA	NA
Pcbd1	-0.756791	0.0478474	-0.881121	0.0266944	NA	NA
Pde8a	-0.945626	0.0111133	-0.834142	0.0204794	NA	NA
Gas1	-0.731247	0.0403878	-0.784696	0.0307963	NA	NA
Abcg1	-0.68928	0.0207754	-0.762858	0.0128631	NA	NA
Mylk	-0.724651	0.0470123	-0.738639	0.0439486	NA	NA
Tmem260	-0.73439	0.00816237	-0.707561	0.0100813	NA	NA
Rorb	-0.641754	0.00373694	-0.677623	0.00265456	NA	NA
Omg	-0.894441	0.0114044	-0.639215	0.0495034	NA	NA
Osgep	-0.621381	0.047897	-0.61861	0.0488031	NA	NA
Calb1	-0.857651	0.00380959	-0.61819	0.0223754	NA	NA
Rasa2	0.662547	0.0226692	0.589459	0.0388263	NA	NA
Rpain	0.650548	0.0140004	0.59372	0.0225506	NA	NA
Ipo4	0.606521	0.0140904	0.640323	0.0105262	NA	NA
Tead1	0.726014	0.0181947	0.65694	0.0298504	NA	NA
Phlpp2	0.721259	0.0248031	0.682535	0.0316827	NA	NA
Mrps27	0.696775	0.0171336	0.685489	0.0186981	NA	NA
Ankfy1	0.68578	0.0367077	0.688545	0.0365055	NA	NA
Col4a1	0.719838	0.0217041	0.748771	0.0179962	NA	NA
Sema5b	0.648883	0.0396483	0.752369	0.0200199	NA	NA
Tmem132d	0.775134	0.0177573	0.769465	0.0186228	NA	NA
Rnf145	0.753871	0.00165881	0.772211	0.00140168	NA	NA
Tfeb	1.16067	0.00603125	0.775829	0.0496953	NA	NA
Atf5	1.96657	6.78928e-05	0.775928	0.0341508	NA	NA
Ttll12	0.919303	0.0178027	0.822671	0.0308764	NA	NA
Erc1	0.884009	0.0237446	0.90033	0.0219422	NA	NA
Ahr	0.866147	0.0178303	0.934409	0.0119528	NA	NA
Bcl6	0.973651	0.00880937	0.952412	0.0100508	NA	NA
R3hcc1l	0.766357	0.0187659	0.966049	0.00497999	NA	NA
Etv4	0.964148	0.04223	0.966092	0.042336	NA	NA
Gfer	1.03956	0.00105198	0.969945	0.00177003	NA	NA
Ramp2	1.1671	0.00201326	1.00157	0.00566306	NA	NA
Slc7a5	0.848857	0.0077406	1.01363	0.00250511	NA	NA
Cnnm4	0.913531	0.0232736	1.14524	0.0075605	NA	NA
Mlf1	1.07015	0.0285807	1.17623	0.0180558	NA	NA
Dcps	0.784561	0.0402072	1.2055	0.00480311	NA	NA
Carhsp1	0.714607	0.0261774	1.22434	0.000904418	NA	NA
Etv6	1.64199	0.00242592	1.24001	0.0146815	NA	NA
Ccl6	1.21645	0.0380648	1.30139	0.028021	NA	NA
Myd88	1.55209	0.0136677	1.5201	0.0152785	NA	NA
Arl6	1.08987	0.0183924	1.55214	0.00327736	NA	NA
AW046200	1.22712	0.0378305	1.55221	0.0110815	NA	NA
Wdr66	0.956388	0.0296049	1.57393	0.00159333	NA	NA
2810032G03Rik	1.35872	0.0360792	1.59132	0.0160124	NA	NA
Antxr2	1.32254	0.0299742	1.69036	0.00861984	NA	NA
Nudt6	1.04454	0.0394472	1.71807	0.00225316	NA	NA
Gm16867	1.91958	0.0183218	1.77166	0.0278832	NA	NA
Prtg	1.6471	0.0296493	1.77709	0.0199463	NA	NA
Nes	1.74461	0.0069957	1.78235	0.00609398	NA	NA
Zbtb7c	2.33137	0.0097266	1.87085	0.0346906	NA	NA
Slc14a1	1.94276	0.0388296	1.92796	0.0398107	NA	NA
Endou	1.59315	0.0360528	1.99451	0.0105413	NA	NA
Asf1b	1.86661	0.0224733	2.23373	0.00823841	NA	NA
Vsig10l	1.73511	0.0282519	2.28906	0.00539743	NA	NA
Atf3	2.66512	0.0212395	2.3122	0.0370747	NA	NA
Tnnt2	2.54494	0.0456746	2.68553	0.0360618	NA	NA
Tmem252	2.86999	0.0135137	3.10136	0.00819991	NA	NA
Lad1	3.16093	0.0360611	3.15523	0.0362217	NA	NA
Gm16174	2.87384	0.0301099	3.73788	0.00648009	NA	NA
Dlx3	3.65598	0.0263308	4.33391	0.00769122	NA	NA
Gm21887	-2.14183	0.00894673	NA	NA	-2.73591	0.0069962
Gm17057	-2.4384	0.00862953	NA	NA	-2.26614	0.0210845
Gm28959	-1.98522	0.0232614	NA	NA	-1.98668	0.0416673
Gm45218	-1.25039	0.0437398	NA	NA	-1.70145	0.0256145
Chst3	-0.948347	0.0449108	NA	NA	-1.66478	0.00686098
Impg1	-0.664851	0.032031	NA	NA	-1.63369	0.000394073
Drd4	-1.03591	0.022902	NA	NA	-1.61002	0.00388837
Pgc	-1.42721	0.0158907	NA	NA	-1.49811	0.0214689
Ctdspl2	-0.822042	0.0441164	NA	NA	-1.4915	0.0060255
Retn	-1.14082	0.0197451	NA	NA	-1.4181	0.0125751
Cep250	-1.05611	0.0280935	NA	NA	-1.411	0.013588
Impdh1	-0.936295	0.0275319	NA	NA	-1.38251	0.00487478
Gpr152	-0.848015	0.0465338	NA	NA	-1.35584	0.0106422
Cds1	-0.758413	0.0494016	NA	NA	-1.192	0.00844639
Nme5	-0.876078	0.0231165	NA	NA	-1.13809	0.0124878
Gm47283	-1.20701	0.00738068	NA	NA	-1.1054	0.0124223
Dcdc2b	-1.16984	0.0211172	NA	NA	-1.09077	0.0435915
Zkscan2	-0.800705	0.00824692	NA	NA	-1.0701	0.00268443
Hsbp1l1	-1.06005	0.00744222	NA	NA	-1.05178	0.0131807
Slc17a7	-0.840366	0.0162934	NA	NA	-1.00188	0.00691711
Arhgap24	-0.781493	0.00789588	NA	NA	-0.948394	0.00436133
Pde8b	-0.588408	0.0275284	NA	NA	-0.873367	0.00569037
Lss	-0.620042	0.0198168	NA	NA	-0.79855	0.00878294
Ldlr	-0.634829	0.032207	NA	NA	-0.752246	0.0242434
Slc16a3	-0.80872	0.0040258	NA	NA	-0.746636	0.0103792
Ip6k2	0.838041	0.00652895	NA	NA	-0.703185	0.0275511
Ndufa4	-0.603551	0.0247929	NA	NA	-0.688463	0.0132627
Haus8	-0.651271	0.0258468	NA	NA	-0.660842	0.0343935
Dnal4	-0.599272	0.0219537	NA	NA	-0.634034	0.0244187
Pnpo	0.623173	0.030363	NA	NA	0.596415	0.0489011
Runx1t1	0.684346	0.013221	NA	NA	0.604001	0.0322612
Csad	-0.679577	0.0267382	NA	NA	0.676613	0.0262046
Tle3	0.716875	0.0257497	NA	NA	0.752747	0.0262397
S100a11	0.782305	0.0330695	NA	NA	0.7903	0.0384872
Cdc42se1	0.587362	0.0489808	NA	NA	0.810799	0.0148739
Gng5	0.592792	0.0186636	NA	NA	0.821006	0.00314245
Syde1	0.95485	0.00617104	NA	NA	0.838865	0.0200382
Pelp1	0.706166	0.0188727	NA	NA	0.887172	0.00791017
Serp1	0.883478	0.0268018	NA	NA	0.905206	0.0300254
Gpc1	0.721917	0.0343568	NA	NA	0.906593	0.0161385
Ptges	0.945856	0.0286316	NA	NA	0.935347	0.0425903
Phgdh	0.924049	0.019993	NA	NA	0.935746	0.0252146
Gdf11	0.773299	0.0164281	NA	NA	0.957011	0.00708999
Phlda3	0.958977	0.0186952	NA	NA	0.981403	0.0225608
Cnmd	-0.95143	0.016632	NA	NA	1.06451	0.00634085
Perp	0.640195	0.0241897	NA	NA	1.09215	0.00124286
Fam129b	1.00558	0.00650896	NA	NA	1.10065	0.00519361
Myo1c	0.984595	0.00883215	NA	NA	1.15048	0.00536121
Plxdc2	0.838983	0.036784	NA	NA	1.28178	0.00536265
Trarg1	0.779978	0.0428937	NA	NA	1.31131	0.00359086
Socs2	0.96752	0.0216956	NA	NA	1.46924	0.00244959
Sphk1	1.13501	0.0438843	NA	NA	1.74029	0.00546591
Hba-a2	0.616649	0.0132293	NA	NA	1.79709	3.60245e-06
A330008L17Rik	1.83459	0.0284184	NA	NA	2.20125	0.0152194
Cdk1	-5.14806	0.0110469	NA	NA	NA	NA
Csrp3	-2.6038	0.0134231	NA	NA	NA	NA
A930027H12Rik	-1.90749	0.0440084	NA	NA	NA	NA
Gm525	-1.90727	0.0104372	NA	NA	NA	NA
Diaph3	-1.87048	0.00993259	NA	NA	NA	NA
Olfm4	-1.57169	0.0198155	NA	NA	NA	NA
Lnp1	-1.55886	0.0172631	NA	NA	NA	NA
Gm36839	-1.52386	0.0439787	NA	NA	NA	NA
Zfp825	-1.50944	0.0107009	NA	NA	NA	NA
Fbxo16	-1.50058	0.0471846	NA	NA	NA	NA
Ccdc180	-1.48954	0.03925	NA	NA	NA	NA
Cmtm5	-1.43472	0.0310482	NA	NA	NA	NA
Greb1l	-1.41333	0.0270023	NA	NA	NA	NA
Mad2l1	-1.3617	0.00671158	NA	NA	NA	NA
Spon2	-1.36096	0.0261589	NA	NA	NA	NA
Rpe65	-1.35492	0.0176092	NA	NA	NA	NA
Pcdhb8	-1.3234	0.0472041	NA	NA	NA	NA
Spata24	-1.29582	0.0489574	NA	NA	NA	NA
Zbtb8a	-1.29463	0.0209131	NA	NA	NA	NA
Sox17	-1.28672	0.0370492	NA	NA	NA	NA
Slc5a8	-1.26623	0.0391343	NA	NA	NA	NA
Kcnk9	-1.23907	0.0252919	NA	NA	NA	NA
Sapcd1	-1.21134	0.0322604	NA	NA	NA	NA
Pax6os1	-1.2031	0.0241729	NA	NA	NA	NA
Sostdc1	-1.18433	0.0418959	NA	NA	NA	NA
Gm46404	-1.17031	0.0305556	NA	NA	NA	NA
Gstt3	-1.15163	0.0390954	NA	NA	NA	NA
Dgkb	-1.13266	0.0157437	NA	NA	NA	NA
Zc3h6	-1.12562	0.00556208	NA	NA	NA	NA
Gm26666	-1.08107	0.047399	NA	NA	NA	NA
Mks1	-1.07404	0.00459494	NA	NA	NA	NA
4933439C10Rik	-1.06497	0.0150689	NA	NA	NA	NA
Cbln1	-1.01937	0.0292194	NA	NA	NA	NA
Sgk3	-0.98549	0.0169938	NA	NA	NA	NA
Atad3aos	-0.981429	0.0384558	NA	NA	NA	NA
Itm2a	-0.965579	0.00301225	NA	NA	NA	NA
Mavs	-0.960043	0.0136791	NA	NA	NA	NA
Ephb1	-0.926632	0.0147775	NA	NA	NA	NA
Ccdc34	-0.925225	0.0178068	NA	NA	NA	NA
B230206L02Rik	-0.91932	0.0398402	NA	NA	NA	NA
Luzp2	-0.900701	0.010707	NA	NA	NA	NA
Igf2	-0.87404	0.0496215	NA	NA	NA	NA
F2r	-0.871884	0.0453648	NA	NA	NA	NA
S100a4	-0.850184	0.0290596	NA	NA	NA	NA
Srebf1	-0.847604	0.0024949	NA	NA	NA	NA
Ttc30b	-0.84274	0.0305173	NA	NA	NA	NA
Plcb1	-0.803157	0.0184863	NA	NA	NA	NA
Scara3	-0.791458	0.0184731	NA	NA	NA	NA
Terf1	-0.769505	0.0211647	NA	NA	NA	NA
Cuedc1	-0.768492	0.00415206	NA	NA	NA	NA
Fastkd3	-0.760837	0.0427978	NA	NA	NA	NA
Dhcr7	-0.749912	0.0102734	NA	NA	NA	NA
Nudt2	-0.749693	0.00569005	NA	NA	NA	NA
Vrk1	-0.740901	0.0342205	NA	NA	NA	NA
Tcaim	-0.73559	0.0378439	NA	NA	NA	NA
1700088E04Rik	-0.735056	0.0475347	NA	NA	NA	NA
Epha7	-0.718513	0.0265452	NA	NA	NA	NA
Dock9	-0.712459	0.0131688	NA	NA	NA	NA
Rnf103	-0.709425	0.0111517	NA	NA	NA	NA
Fzd5	-0.703306	0.00730999	NA	NA	NA	NA
Eno1	-0.702507	0.0374997	NA	NA	NA	NA
Mycbp	-0.700084	0.0442443	NA	NA	NA	NA
Acyp2	-0.696935	0.0111921	NA	NA	NA	NA
Sdhaf4	-0.69439	0.00587213	NA	NA	NA	NA
Ctso	-0.691773	0.0171786	NA	NA	NA	NA
Ntan1	-0.691183	0.0293746	NA	NA	NA	NA
Coq7	-0.686965	0.0103425	NA	NA	NA	NA
Hist1h2bc	-0.682545	0.0373461	NA	NA	NA	NA
Zswim5	-0.680843	0.0482956	NA	NA	NA	NA
Pdgfrb	-0.679486	0.0357661	NA	NA	NA	NA
Pkm	-0.671627	0.00315755	NA	NA	NA	NA
Krt10	-0.660321	0.0155768	NA	NA	NA	NA
Pitpnc1	-0.659378	0.00499164	NA	NA	NA	NA
Ccdc167	-0.651868	0.0110973	NA	NA	NA	NA
Gm14296	-0.645006	0.0230425	NA	NA	NA	NA
Enpp2	-0.639714	0.0294314	NA	NA	NA	NA
Anapc13	-0.637665	0.00535546	NA	NA	NA	NA
Zfp160	-0.635279	0.0492423	NA	NA	NA	NA
Sfxn5	-0.633174	0.0487909	NA	NA	NA	NA
Smim4	-0.631648	0.00824547	NA	NA	NA	NA
Trappc6a	-0.629923	0.010089	NA	NA	NA	NA
Slmap	-0.624253	0.00285591	NA	NA	NA	NA
Mrps9	-0.622814	0.0202734	NA	NA	NA	NA
Fig4	-0.619186	0.0290151	NA	NA	NA	NA
Ralgapa2	-0.615696	0.0244773	NA	NA	NA	NA
Qpct	-0.610453	0.0362494	NA	NA	NA	NA
Churc1	-0.60565	0.00961701	NA	NA	NA	NA
Zdhhc12	-0.605219	0.0216527	NA	NA	NA	NA
Tk2	-0.59787	0.0456157	NA	NA	NA	NA
Secisbp2	-0.592121	0.0354148	NA	NA	NA	NA
Msi1	-0.589804	0.00402993	NA	NA	NA	NA
Clcc1	-0.588982	0.0341685	NA	NA	NA	NA
Manf	0.588893	0.0295927	NA	NA	NA	NA
Ccdc6	0.590829	0.0251155	NA	NA	NA	NA
Anxa7	0.598949	0.0294413	NA	NA	NA	NA
Agpat1	0.60172	0.0366375	NA	NA	NA	NA
Ndst1	0.606701	0.00817596	NA	NA	NA	NA
Coq8b	0.610206	0.0327474	NA	NA	NA	NA
Bop1	0.612592	0.0205915	NA	NA	NA	NA
Snhg12	0.614101	0.0278355	NA	NA	NA	NA
Uhrf2	0.618242	0.0249704	NA	NA	NA	NA
Dusp8	0.619698	0.0177333	NA	NA	NA	NA
Klhl8	0.620605	0.0233114	NA	NA	NA	NA
Tbl3	0.6266	0.0183998	NA	NA	NA	NA
Lzts2	0.631486	0.00960828	NA	NA	NA	NA
Ccdc117	0.634452	0.0335756	NA	NA	NA	NA
Spred1	0.644919	0.0498442	NA	NA	NA	NA
Zfp516	0.645073	0.0077095	NA	NA	NA	NA
Atg16l1	0.655411	0.00262035	NA	NA	NA	NA
Cebpg	0.658958	0.0158038	NA	NA	NA	NA
Slc3a2	0.664106	0.00413953	NA	NA	NA	NA
Mcl1	0.668873	0.0222105	NA	NA	NA	NA
Rhou	0.670832	0.0215317	NA	NA	NA	NA
Trak2	0.675951	0.037993	NA	NA	NA	NA
Pard6b	0.676363	0.0134847	NA	NA	NA	NA
Zfp574	0.677014	0.0199977	NA	NA	NA	NA
Gfod2	0.678427	0.0210275	NA	NA	NA	NA
Hook2	0.680265	0.0158191	NA	NA	NA	NA
Eif1a	0.680719	0.0285433	NA	NA	NA	NA
Tars	0.681173	0.0257468	NA	NA	NA	NA
Gnl3	0.682793	0.0228042	NA	NA	NA	NA
Hspa8	0.683106	0.00230675	NA	NA	NA	NA
Slc1a4	0.687941	0.0388549	NA	NA	NA	NA
Phf23	0.693507	0.00606406	NA	NA	NA	NA
Lsm11	0.699258	0.0357867	NA	NA	NA	NA
Utp25	0.709539	0.0378786	NA	NA	NA	NA
Ftsj3	0.713439	0.0455843	NA	NA	NA	NA
Gspt1	0.717017	0.00578246	NA	NA	NA	NA
Prune1	0.728283	0.0265474	NA	NA	NA	NA
Ccdc22	0.732077	0.00669466	NA	NA	NA	NA
Ints5	0.740522	0.032973	NA	NA	NA	NA
Rcc2	0.741278	0.0459682	NA	NA	NA	NA
Pcdh1	0.754501	0.040882	NA	NA	NA	NA
Daxx	0.760515	0.0100653	NA	NA	NA	NA
Cdr2l	0.768548	0.0212046	NA	NA	NA	NA
Josd1	0.769995	0.00605308	NA	NA	NA	NA
Nop2	0.778918	0.00876775	NA	NA	NA	NA
Map3k13	0.780357	0.0320934	NA	NA	NA	NA
Cdc42ep1	0.790214	0.0274572	NA	NA	NA	NA
Snhg1	0.805463	0.003023	NA	NA	NA	NA
Vat1	0.807722	0.0447018	NA	NA	NA	NA
Ddit3	0.8109	0.0130213	NA	NA	NA	NA
Aldh18a1	0.814844	0.00370827	NA	NA	NA	NA
Mars	0.815987	0.00191739	NA	NA	NA	NA
Pcare	0.816081	0.0332172	NA	NA	NA	NA
Shmt2	0.826742	0.00154232	NA	NA	NA	NA
Pgpep1	0.837884	0.00659575	NA	NA	NA	NA
Gprin1	0.840581	0.00112978	NA	NA	NA	NA
Atf4	0.841784	0.000299078	NA	NA	NA	NA
Gabrg3	0.866102	0.0184562	NA	NA	NA	NA
Zfp593	0.867885	0.0222157	NA	NA	NA	NA
Spred3	0.898685	0.0213234	NA	NA	NA	NA
Mthfd2	0.905681	0.00938369	NA	NA	NA	NA
Crispld2	0.91243	0.0173367	NA	NA	NA	NA
Ptpn1	0.912622	0.0296797	NA	NA	NA	NA
Pde2a	0.916691	0.0357494	NA	NA	NA	NA
Ndufaf6	0.936273	0.0180578	NA	NA	NA	NA
Amotl2	0.940631	0.0120669	NA	NA	NA	NA
Hsph1	0.94559	0.000294681	NA	NA	NA	NA
Slc7a1	0.952992	0.0128976	NA	NA	NA	NA
Zfp36	0.963044	0.0219428	NA	NA	NA	NA
Pvr	0.963774	0.0181495	NA	NA	NA	NA
Nfil3	0.972279	0.0087025	NA	NA	NA	NA
Tmbim1	0.987547	0.0493655	NA	NA	NA	NA
D430019H16Rik	1.0105	0.0347046	NA	NA	NA	NA
Slc38a2	1.01871	0.000605948	NA	NA	NA	NA
Renbp	1.031	0.0282057	NA	NA	NA	NA
Nav2	1.03727	0.0319847	NA	NA	NA	NA
Zfp747	1.06028	0.0397815	NA	NA	NA	NA
Mrps25	1.06326	0.0464029	NA	NA	NA	NA
Vgf	1.0715	0.00185055	NA	NA	NA	NA
Dnajb1	1.07707	0.00010912	NA	NA	NA	NA
Mpp6	1.09325	0.0306015	NA	NA	NA	NA
2900052N01Rik	1.10713	0.0398436	NA	NA	NA	NA
Hspa1a	1.13747	0.0161835	NA	NA	NA	NA
Gm16062	1.14226	0.0202108	NA	NA	NA	NA
Clic4	1.14617	0.0395824	NA	NA	NA	NA
Rad9b	1.15882	0.0261636	NA	NA	NA	NA
Gadd45g	1.17722	0.00082525	NA	NA	NA	NA
Zfp94	1.20056	0.0215942	NA	NA	NA	NA
Zfp609	1.23654	0.0368592	NA	NA	NA	NA
Nme2	1.25469	0.0363001	NA	NA	NA	NA
Fkbp11	1.26223	0.0393537	NA	NA	NA	NA
Rras2	1.27003	0.0486941	NA	NA	NA	NA
Cish	1.29669	0.00967968	NA	NA	NA	NA
Trib3	1.36438	0.0258361	NA	NA	NA	NA
Ccnd1	1.4032	0.0354724	NA	NA	NA	NA
Trmt61a	1.53251	0.0207033	NA	NA	NA	NA
Hspa1b	1.53294	0.0405365	NA	NA	NA	NA
Prr5l	1.60917	0.0482465	NA	NA	NA	NA
Slc7a3	1.66734	0.0192037	NA	NA	NA	NA
Gpd1	1.77758	0.0295112	NA	NA	NA	NA
Nog	1.79961	0.00971038	NA	NA	NA	NA
Smim3	1.81694	0.0436068	NA	NA	NA	NA
Nupr1	1.85592	0.0327338	NA	NA	NA	NA
Ubap1l	1.86992	0.00493535	NA	NA	NA	NA
Spidr	2.05924	0.00411487	NA	NA	NA	NA
Tnfrsf12a	2.17261	0.0450719	NA	NA	NA	NA
Eif4ebp1	2.21961	0.00606566	NA	NA	NA	NA
Tnfrsf10b	2.80918	0.0232145	NA	NA	NA	NA
Gdf15	3.47727	0.0192247	NA	NA	NA	NA
Lif	4.25437	0.0183384	NA	NA	NA	NA
9330188P03Rik	4.47503	0.0300276	NA	NA	NA	NA
Prss56	4.77209	0.0473202	NA	NA	NA	NA
Glb1l3	NA	NA	-4.6066	0.00878689	-7.7345	0.00937092
Gm16055	NA	NA	-2.71625	0.0120911	-3.75302	0.0097896
Gm48505	NA	NA	-2.10809	0.036839	-3.11814	0.0215683
Dleu7	NA	NA	-3.01939	0.00263395	-2.88953	0.00779141
F630040K05Rik	NA	NA	-1.61621	0.0096601	-2.62783	0.00205083
E130310I04Rik	NA	NA	-2.13484	0.00886909	-2.60797	0.00757076
Gm48552	NA	NA	-1.88495	0.0341347	-2.54729	0.0210367
Pdzph1	NA	NA	-1.14024	0.0202028	-2.48142	0.000778183
Gm9895	NA	NA	-1.65296	0.047294	-2.40744	0.0231924
4930579K19Rik	NA	NA	-1.28844	0.0350066	-2.39289	0.00565976
Tnfaip3	NA	NA	-2.02552	0.0054757	-2.25953	0.00502616
Pitpnm3	NA	NA	-1.4853	0.0123995	-2.15174	0.00344626
2810030D12Rik	NA	NA	-2.09301	0.0184693	-2.14168	0.0277552
Esrrb	NA	NA	-1.66521	0.0325542	-2.0878	0.0203651
Rabgef1	NA	NA	-1.7367	0.0204491	-2.07681	0.013375
Faim	NA	NA	-1.11771	0.031463	-2.04301	0.0029614
Kcng2	NA	NA	-1.62357	0.0329294	-2.01509	0.0269105
Grk1	NA	NA	-0.707718	0.0334211	-1.96834	9.89801e-05
Nt5e	NA	NA	-1.84371	0.00559121	-1.94686	0.00718981
Fam161a	NA	NA	-1.05074	0.0421792	-1.82952	0.00641129
Plekhf2	NA	NA	-0.91086	0.0016641	-1.80166	1.94776e-05
Arg2	NA	NA	-1.11585	0.0421334	-1.76002	0.0118448
Aqp1	NA	NA	-1.50333	0.00638194	-1.75811	0.00479501
Arl4d	NA	NA	-1.17969	0.0100986	-1.74365	0.00199314
Kpna2	NA	NA	-1.13585	0.0303493	-1.70468	0.00921592
D1Ertd622e	NA	NA	-1.3707	0.0152705	-1.69836	0.00913544
Fam3c	NA	NA	-1.19833	0.0308099	-1.63612	0.0111669
Gm16104	NA	NA	-1.52906	0.0147842	-1.60103	0.0215229
Gm10544	NA	NA	-1.32651	0.0365603	-1.594	0.0309564
Frmpd2	NA	NA	-1.00931	0.0323272	-1.53444	0.00878595
5033430I15Rik	NA	NA	-0.757213	0.0341502	-1.5052	0.00188646
Enkd1	NA	NA	-0.699107	0.0327369	-1.48054	0.00110814
Agpat3	NA	NA	-1.06644	0.0225912	-1.45481	0.00571557
Ttc39c	NA	NA	-0.929944	0.00356847	-1.43622	0.000420562
1110018N20Rik	NA	NA	-0.864016	0.0329753	-1.38619	0.00687475
Crxos	NA	NA	-0.885826	0.049284	-1.37168	0.0144417
Ccn4	NA	NA	-1.56044	0.00959178	-1.33553	0.0351165
Fos	NA	NA	-1.23947	0.0133063	-1.33543	0.0150898
Jag1	NA	NA	-0.818321	0.0170283	-1.33379	0.00214059
Cep164	NA	NA	-1.08391	0.00501576	-1.32368	0.00265962
BC025920	NA	NA	-1.25194	0.0169851	-1.31927	0.0248159
Cep112	NA	NA	-1.15969	0.0240079	-1.31692	0.0232148
Dgke	NA	NA	-0.695418	0.0443142	-1.29435	0.00304376
Slc26a2	NA	NA	-0.688509	0.0315741	-1.28393	0.00231899
Fhod3	NA	NA	-0.822838	0.00310657	-1.18983	0.000525095
Fancg	NA	NA	-0.83308	0.0471067	-1.1641	0.0201785
Slf2	NA	NA	-0.693869	0.0357477	-1.14442	0.00595893
Usp33	NA	NA	-0.932105	0.00281204	-1.14362	0.000984951
Xiap	NA	NA	-0.772473	0.00554441	-1.12946	0.000556618
Slc9a5	NA	NA	-1.08699	0.00633936	-1.08125	0.0115023
Cdkl3	NA	NA	-0.82253	0.028545	-1.07738	0.013751
Plcd3	NA	NA	-0.660396	0.0263844	-1.07218	0.00371526
Eml3	NA	NA	-0.673928	0.0435979	-1.04249	0.00808635
Stk35	NA	NA	-0.706206	0.0189403	-1.03478	0.00262977
Slc25a25	NA	NA	-0.75684	0.0129955	-1.02593	0.00376384
Trpc1	NA	NA	-0.797823	0.00853096	-1.00067	0.00383107
Vopp1	NA	NA	-0.913937	0.0265312	-0.985563	0.02236
Crb2	NA	NA	-0.851006	0.0150985	-0.96896	0.012247
Gm11696	NA	NA	-0.952308	0.025465	-0.960118	0.0388944
Acadvl	NA	NA	-0.715037	0.00738115	-0.927486	0.00221487
A530058N18Rik	NA	NA	-0.815189	0.0487034	-0.920962	0.0424484
Ndrg3	NA	NA	-0.617947	0.0281551	-0.917112	0.00380508
Tac2	NA	NA	-0.749455	0.0242437	-0.91611	0.0139073
Mta2	NA	NA	-0.661205	0.00687289	-0.903692	0.00154285
Stard4	NA	NA	-0.737338	0.0442022	-0.892246	0.0338759
Mrpl49	NA	NA	-0.58907	0.0261607	-0.87799	0.00435231
Snhg16	NA	NA	-0.866288	0.0154331	-0.860288	0.0265727
Lpin2	NA	NA	-0.631256	0.00819479	-0.855627	0.00213228
Map10	NA	NA	-0.711445	0.0346126	-0.850536	0.0271802
Taok3	NA	NA	-0.83283	0.0069266	-0.849512	0.00945347
Smim18	NA	NA	-0.988856	0.0124539	-0.810471	0.0434859
Kifc3	NA	NA	-0.800387	0.013497	-0.798541	0.0216613
Wdr47	NA	NA	-0.627783	0.0026886	-0.794804	0.000783209
Zdhhc5	NA	NA	-0.694196	0.0215771	-0.786378	0.0159322
Ndufs2	NA	NA	-0.604805	0.0308853	-0.769415	0.0104502
Maneal	NA	NA	-0.652696	0.0109215	-0.765053	0.00666859
Ppm1j	NA	NA	-0.928426	0.00700896	-0.726429	0.0347078
Gxylt1	NA	NA	-0.682599	0.0285481	-0.724977	0.0350291
Sgk1	NA	NA	-0.790974	0.00521815	-0.718978	0.0103207
Mtfr1	NA	NA	-0.683625	0.0282729	-0.663633	0.0443888
Ranbp6	NA	NA	-0.665234	0.0203028	-0.631911	0.0370267
Mier2	NA	NA	-0.64496	0.020972	-0.630673	0.033543
Tbc1d23	NA	NA	-0.680975	0.0136037	-0.629221	0.0293322
Gm15417	NA	NA	-0.67971	0.00544492	-0.606382	0.0147615
Asrgl1	NA	NA	-0.720202	0.00211462	-0.597843	0.0102561
Limd1	NA	NA	0.758877	0.0117596	0.621939	0.0442073
Nfkbia	NA	NA	0.586612	0.0191842	0.627092	0.0184112
Ppp1r17	NA	NA	0.588183	0.0285783	0.637373	0.0264205
Sema5a	NA	NA	0.62257	0.0181205	0.639432	0.0213015
Cd47	NA	NA	0.916652	0.0104607	0.692588	0.0418496
Daam1	NA	NA	0.638475	0.0135414	0.704522	0.0106713
Zhx3	NA	NA	0.625806	0.0249365	0.717545	0.0178583
Htra1	NA	NA	0.684737	0.00317537	0.720029	0.00273302
Dtx4	NA	NA	0.671727	0.0449179	0.721149	0.0418777
S100a16	NA	NA	1.11605	8.53349e-05	0.727937	0.0028578
2900026A02Rik	NA	NA	0.685057	0.0232483	0.73265	0.0225462
Sft2d2	NA	NA	0.727755	0.0245615	0.743325	0.030985
Vat1l	NA	NA	0.625326	0.00399153	0.750658	0.00136492
Pbdc1	NA	NA	0.624131	0.0490635	0.75216	0.0291187
Pdlim4	NA	NA	0.960277	0.0118205	0.758249	0.0492145
Sulf2	NA	NA	0.683599	0.0297741	0.763016	0.0217585
Spon1	NA	NA	0.642793	0.00850081	0.768876	0.00324615
Ccnd3	NA	NA	0.825104	0.00244257	0.795359	0.00380678
Gldc	NA	NA	0.643304	0.0158329	0.799387	0.00625556
Cnn3	NA	NA	0.866749	0.00133314	0.804292	0.00252456
Rhoc	NA	NA	0.706817	0.0225606	0.818796	0.0137866
Ddr1	NA	NA	0.764509	0.035313	0.820937	0.0284154
Gnb3	NA	NA	1.24267	0.000514549	0.825023	0.00778837
Sfrp2	NA	NA	-1.52584	0.00404697	0.826399	0.0454333
Asap3	NA	NA	0.914335	0.0238499	0.844576	0.0461787
S100a13	NA	NA	0.735146	0.0240271	0.847563	0.0157179
Pip4k2b	NA	NA	0.630849	0.00979859	0.848961	0.00201292
Leprot	NA	NA	0.595705	0.018221	0.853282	0.00304565
St3gal4	NA	NA	0.67974	0.0298256	0.856805	0.0126652
Vim	NA	NA	0.868597	0.0103652	0.862698	0.0114553
Efemp2	NA	NA	0.738551	0.0222909	0.867257	0.0128168
Sparc	NA	NA	0.627653	0.00331337	0.874565	0.000319404
Il6st	NA	NA	0.944335	0.0278841	0.891651	0.0421024
Galk1	NA	NA	0.907576	0.0247011	0.895065	0.0350897
Gba	NA	NA	0.824248	0.0191198	0.896086	0.016515
Sgms1	NA	NA	0.611978	0.0449028	0.898751	0.00939043
Ift57	NA	NA	1.15956	0.0106839	0.898962	0.0457925
Stxbp2	NA	NA	0.882487	0.0297724	0.917139	0.0337952
Slc22a23	NA	NA	0.609365	0.045061	0.919106	0.00792681
Abhd2	NA	NA	0.753348	0.0282001	0.938133	0.0119878
Crhbp	NA	NA	-1.00827	0.0386977	0.938723	0.0368256
Sbno2	NA	NA	0.961581	0.0148792	0.943723	0.0223914
Cspg5	NA	NA	0.765536	0.00120474	0.950865	0.000264683
Siah3	NA	NA	1.46118	0.00242907	0.955423	0.0395883
Kcnj10	NA	NA	0.640176	0.0109761	0.961748	0.000987218
Kremen1	NA	NA	0.931082	0.018606	0.966928	0.0211894
Pcdhb22	NA	NA	0.852584	0.0440663	0.992674	0.0295481
Arhgap42	NA	NA	0.762932	0.0400327	0.993834	0.01552
Bdh2	NA	NA	0.723324	0.0393738	0.998299	0.0107985
Ntrk2	NA	NA	0.772307	0.0397449	1.00077	0.0149585
Fmnl3	NA	NA	0.937371	0.0317119	1.00662	0.03248
Rras	NA	NA	0.92688	0.0148873	1.01199	0.0132354
Slc8b1	NA	NA	1.16327	0.0108521	1.0226	0.0299598
Cd9	NA	NA	0.886433	0.000470272	1.03613	0.000150445
Elovl1	NA	NA	0.749129	0.0156167	1.04704	0.00306366
Utp14b	NA	NA	0.845877	0.0155807	1.05114	0.00630346
Sulf1	NA	NA	1.06963	6.76085e-05	1.06093	9.59539e-05
Kcng4	NA	NA	1.08605	0.00395976	1.063	0.00688696
Ildr2	NA	NA	0.833983	0.00416982	1.07842	0.000980585
St3gal5	NA	NA	0.713851	0.00621889	1.08363	0.000463342
Parm1	NA	NA	1.03637	0.00139775	1.0996	0.0014314
Ttyh2	NA	NA	1.15283	0.000560454	1.10313	0.00120106
Pdlim3	NA	NA	0.664135	0.0378143	1.12167	0.0028998
Synpo	NA	NA	0.97578	0.0499114	1.13461	0.0360576
Card10	NA	NA	1.27603	0.00950957	1.13468	0.0249125
Man2b1	NA	NA	0.620325	0.0231504	1.14891	0.000611053
Sox9	NA	NA	0.841147	0.029141	1.16998	0.00674125
S100a1	NA	NA	0.595016	0.0118222	1.18008	0.000109982
Mov10	NA	NA	1.29952	0.0263598	1.22304	0.0479393
Ifnar2	NA	NA	0.929874	0.0393866	1.23008	0.01372
Nxn	NA	NA	0.692682	0.0183765	1.23255	0.000584807
Lsr	NA	NA	1.31733	0.0203647	1.23403	0.0389846
Slc12a4	NA	NA	0.93798	0.0114331	1.23554	0.00302661
Egfr	NA	NA	1.00812	0.00944794	1.24007	0.00383509
Chrdl1	NA	NA	0.98742	0.0176918	1.26145	0.00563969
Myo5b	NA	NA	1.13406	0.0163676	1.26857	0.0127446
Slc1a1	NA	NA	0.906291	0.0136016	1.28427	0.00224589
Prdx6	NA	NA	0.688073	0.0354785	1.28446	0.0013359
Syt15	NA	NA	1.26151	0.010483	1.28508	0.0123991
Pbxip1	NA	NA	1.07319	0.00054258	1.28705	0.000175562
Ccnd2	NA	NA	0.950301	0.0218546	1.31468	0.00462886
Slc16a8	NA	NA	0.897659	0.000922436	1.32217	4.82097e-05
Rbp1	NA	NA	0.785523	0.028075	1.33245	0.00186355
Pde3b	NA	NA	1.29221	0.0334199	1.33776	0.0384828
Crim1	NA	NA	0.671857	0.0207534	1.38152	0.000222324
Tmem98	NA	NA	1.03065	0.0377109	1.38917	0.0122302
Tsc22d4	NA	NA	0.923643	0.0328903	1.40326	0.00519702
Cxcl16	NA	NA	0.987864	0.0155454	1.42478	0.00216785
Clrn1	NA	NA	1.18165	0.0303032	1.44215	0.014132
Vit	NA	NA	0.883033	0.033149	1.44936	0.00268267
F11r	NA	NA	1.06849	0.021041	1.4494	0.00482069
Lrat	NA	NA	1.37296	0.000873711	1.4727	0.000693943
Gpc3	NA	NA	1.11186	0.0110731	1.47758	0.0024869
Gna14	NA	NA	1.48964	0.0154581	1.52824	0.0197967
Stard13	NA	NA	1.45072	0.011202	1.55764	0.0113387
Kcnj13	NA	NA	1.13725	0.0170531	1.56601	0.00387177
Serping1	NA	NA	0.908076	0.0295253	1.60194	0.00172937
Ifi27	NA	NA	1.51271	0.0357709	1.60894	0.032981
Cspg4	NA	NA	1.50663	0.0132552	1.61108	0.0130384
Msn	NA	NA	1.50367	0.0314242	1.62072	0.0282716
Il18bp	NA	NA	1.84462	0.00204253	1.68466	0.00588018
Mr1	NA	NA	1.50594	0.0116675	1.69404	0.00848885
Hbb-bt	NA	NA	-1.78948	0.00224332	1.6948	0.000646185
Cryzl2	NA	NA	1.85125	0.0193722	1.72609	0.0342792
Prag1	NA	NA	1.60662	0.0427233	1.76006	0.0380793
Hkdc1	NA	NA	1.82414	0.00522676	1.78503	0.00791728
Plscr2	NA	NA	2.27016	0.0100197	1.80939	0.0452866
Pcolce	NA	NA	1.41989	0.0449947	1.90676	0.0167366
Myb	NA	NA	1.94872	0.010461	1.91151	0.0156336
Micall2	NA	NA	1.36411	0.04423	1.93717	0.00904491
Trim56	NA	NA	1.68831	0.043435	1.94159	0.0307509
Clu	NA	NA	1.39014	0.00233387	1.95511	0.00025671
Crym	NA	NA	2.22403	0.0193169	2.01592	0.0279799
Flvcr2	NA	NA	1.42715	0.0438726	2.027	0.0107574
Fxyd5	NA	NA	1.56692	0.0188575	2.02987	0.00661442
Slc37a2	NA	NA	1.55504	0.0112539	2.06699	0.0024987
Mkrn2os	NA	NA	1.85652	0.00925343	2.10561	0.00608457
Creb5	NA	NA	2.11965	0.00703049	2.10781	0.0108929
Il13ra1	NA	NA	2.17501	0.0148332	2.23432	0.0190238
Plek	NA	NA	1.43109	0.00988029	2.27491	0.000481391
Aldh3b1	NA	NA	1.83452	0.0132395	2.27608	0.0051113
Cfi	NA	NA	2.22507	0.00793696	2.38125	0.00691638
Tpcn2	NA	NA	1.5828	0.0347	2.39993	0.00386399
2900057B20Rik	NA	NA	3.16839	0.00342771	2.44492	0.0291005
Fgf2	NA	NA	3.06098	0.0126487	2.44613	0.0324826
Ifi27l2a	NA	NA	2.73629	0.0299285	2.54291	0.0431772
Trim12a	NA	NA	2.34177	0.011456	2.55109	0.010315
Cd36	NA	NA	0.819722	0.0463904	2.60116	1.24075e-05
Ifi207	NA	NA	2.4524	0.038696	2.63462	0.0387389
Tmem106a	NA	NA	1.51	0.044283	2.78261	0.0012903
Fgf2os	NA	NA	3.10993	0.00464247	2.82799	0.0117817
C4b	NA	NA	2.51238	0.00478099	2.84519	0.00298139
Phf11b	NA	NA	2.5546	0.0435082	2.89992	0.0325993
Gpr143	NA	NA	1.86906	0.0416926	2.90932	0.00410356
Trim30a	NA	NA	3.08091	0.0181101	2.91823	0.0298526
Ptpn6	NA	NA	2.30831	0.0258786	3.00785	0.00693007
Spi1	NA	NA	2.28638	0.0339981	3.02252	0.0086804
Apobec1	NA	NA	3.48763	0.000731082	3.09626	0.00279357
Fblim1	NA	NA	2.12482	0.0450075	3.13838	0.00634382
Tlr2	NA	NA	2.88671	0.0204172	3.15513	0.0159417
Itgb2	NA	NA	1.9099	0.0262523	3.18251	0.00119134
Gbp9	NA	NA	3.53743	0.0316285	3.49889	0.04456
Trim30d	NA	NA	3.28092	0.00972774	3.50569	0.00807809
C5ar1	NA	NA	3.57302	0.0277444	3.66645	0.0319889
P2ry6	NA	NA	2.85011	0.0283479	3.75565	0.00646784
Cd72	NA	NA	2.99217	0.0276601	3.93189	0.0064704
Ctla2b	NA	NA	2.90562	0.0238574	4.1204	0.00273999
Slc6a2	NA	NA	3.52135	0.00292272	4.18092	0.000875946
Bcl3	NA	NA	4.75799	0.0367214	4.61493	0.0485126
Lalba	NA	NA	3.7907	0.0381979	5.39238	0.00726663
Hk3	NA	NA	3.58517	0.0304226	5.53521	0.00111439
Bcl2a1b	NA	NA	3.77243	0.0247689	5.84334	0.00075433
Oas1a	NA	NA	6.56747	0.0170084	6.64793	0.0196762
Ccl21a	NA	NA	-5.73279	0.0319166	NA	NA
Tnmd	NA	NA	-2.85968	0.00709304	NA	NA
Fmod	NA	NA	-2.60388	0.0110323	NA	NA
Optc	NA	NA	-2.38873	0.0276154	NA	NA
Chad	NA	NA	-2.22745	0.00197455	NA	NA
Fam129a	NA	NA	-2.08905	0.0116799	NA	NA
Comp	NA	NA	-2.08331	0.0125099	NA	NA
Sptssb	NA	NA	-1.93379	0.00342177	NA	NA
Fndc1	NA	NA	-1.87516	0.00421663	NA	NA
Mfap4	NA	NA	-1.72843	0.00587551	NA	NA
Plpp2	NA	NA	-1.69997	0.0328546	NA	NA
Myh11	NA	NA	-1.62004	0.0375659	NA	NA
Col5a2	NA	NA	-1.58039	0.00787629	NA	NA
Epha3	NA	NA	-1.57747	0.0281628	NA	NA
Bgn	NA	NA	-1.56336	0.000247756	NA	NA
Pou4f3	NA	NA	-1.55682	0.0218194	NA	NA
Dock8	NA	NA	-1.48732	0.0309752	NA	NA
Frmpd4	NA	NA	-1.48151	0.0249545	NA	NA
Thbs2	NA	NA	-1.33368	0.0189655	NA	NA
Myoc	NA	NA	-1.33033	0.0177829	NA	NA
Ccdc3	NA	NA	-1.31332	0.0434476	NA	NA
Efs	NA	NA	-1.27199	0.0316235	NA	NA
Ccdc173	NA	NA	-1.27138	0.0152767	NA	NA
Serpinf1	NA	NA	-1.2268	0.000334788	NA	NA
Angptl2	NA	NA	-1.22572	0.02863	NA	NA
Pih1d2	NA	NA	-1.21593	0.0342957	NA	NA
Hacl1	NA	NA	-1.20659	0.00934143	NA	NA
Dffb	NA	NA	-1.20611	0.019415	NA	NA
Klhl3	NA	NA	-1.18594	0.0424899	NA	NA
C2	NA	NA	-1.18513	0.0184898	NA	NA
Tnxb	NA	NA	-1.16873	0.00903956	NA	NA
Gm14295	NA	NA	-1.16352	0.019605	NA	NA
Fbxo17	NA	NA	-1.15849	0.0180503	NA	NA
Ccdc14	NA	NA	-1.14908	0.0262939	NA	NA
Shisa7	NA	NA	-1.14674	0.0208444	NA	NA
Proser2	NA	NA	-1.14384	0.0236136	NA	NA
Pou6f2	NA	NA	-1.13134	0.0380357	NA	NA
E230016M11Rik	NA	NA	-1.1201	0.0306997	NA	NA
Ano3	NA	NA	-1.1147	0.0166147	NA	NA
Zfp607b	NA	NA	-1.11308	0.00647992	NA	NA
Mir670hg	NA	NA	-1.10909	0.0482101	NA	NA
Kndc1	NA	NA	-1.09958	0.0229467	NA	NA
Col14a1	NA	NA	-1.09092	0.0270074	NA	NA
Col1a2	NA	NA	-1.08901	0.000261189	NA	NA
Plscr4	NA	NA	-1.08807	0.0401976	NA	NA
L3hypdh	NA	NA	-1.08665	0.0229054	NA	NA
Postn	NA	NA	-1.08231	0.0225345	NA	NA
Eln	NA	NA	-1.02234	0.0282463	NA	NA
Myl9	NA	NA	-1.01976	0.0149095	NA	NA
1500009L16Rik	NA	NA	-0.983956	0.0257616	NA	NA
Dbndd1	NA	NA	-0.972265	0.0201637	NA	NA
Ackr3	NA	NA	-0.967501	0.0428329	NA	NA
Col6a2	NA	NA	-0.947692	0.00764304	NA	NA
Col1a1	NA	NA	-0.946198	0.00403777	NA	NA
Syap1	NA	NA	-0.940245	0.0185429	NA	NA
Rnd1	NA	NA	-0.935879	0.0262997	NA	NA
Ogn	NA	NA	-0.91372	0.0192259	NA	NA
Rab9b	NA	NA	-0.912987	0.0430317	NA	NA
Epb41l4b	NA	NA	-0.907275	0.0247944	NA	NA
Itgb3bp	NA	NA	-0.905265	0.0356208	NA	NA
Qpctl	NA	NA	-0.89923	0.0478559	NA	NA
Cnbd2	NA	NA	-0.893375	0.0358227	NA	NA
Ccl25	NA	NA	-0.870584	0.034446	NA	NA
Fam110a	NA	NA	-0.864845	0.0230996	NA	NA
Lum	NA	NA	-0.864342	0.0154172	NA	NA
Cdr1os	NA	NA	-0.845245	0.0109961	NA	NA
Dcn	NA	NA	-0.841394	0.0191362	NA	NA
Ldb2	NA	NA	-0.822375	0.0163538	NA	NA
Fam43b	NA	NA	-0.807477	0.0382312	NA	NA
Col3a1	NA	NA	-0.80437	0.00313649	NA	NA
Gm50107	NA	NA	-0.79721	0.0360298	NA	NA
Ethe1	NA	NA	-0.786746	0.0251053	NA	NA
Gm6710	NA	NA	-0.785475	0.0437141	NA	NA
Upp2	NA	NA	-0.768918	0.0427703	NA	NA
Iws1	NA	NA	-0.760159	0.00640791	NA	NA
9330151L19Rik	NA	NA	-0.740743	0.0314685	NA	NA
Tmco3	NA	NA	-0.715274	0.00690373	NA	NA
Chm	NA	NA	-0.714827	0.0334387	NA	NA
Cmss1	NA	NA	-0.710729	0.0194851	NA	NA
Ptprr	NA	NA	-0.707072	0.0465435	NA	NA
Zscan12	NA	NA	-0.698699	0.0334248	NA	NA
Aebp1	NA	NA	-0.696348	0.045103	NA	NA
Carmil1	NA	NA	-0.694301	0.0353512	NA	NA
Rasgrp2	NA	NA	-0.687574	0.0367786	NA	NA
Caap1	NA	NA	-0.683376	0.0420154	NA	NA
Cwf19l2	NA	NA	-0.676875	0.0370879	NA	NA
Rasgef1a	NA	NA	-0.674249	0.0293131	NA	NA
Them6	NA	NA	-0.671717	0.00822395	NA	NA
Dusp7	NA	NA	-0.653777	0.0126721	NA	NA
Cstf3	NA	NA	-0.653764	0.0115645	NA	NA
Nudt11	NA	NA	-0.649786	0.0483025	NA	NA
Nxt1	NA	NA	-0.634901	0.0212344	NA	NA
Stn1	NA	NA	-0.634369	0.0403256	NA	NA
Epdr1	NA	NA	-0.628826	0.0189248	NA	NA
Tmem25	NA	NA	-0.622859	0.0306876	NA	NA
Pou2f1	NA	NA	-0.621657	0.016213	NA	NA
Sap30	NA	NA	-0.615698	0.0461394	NA	NA
Rasd2	NA	NA	-0.610997	0.0443942	NA	NA
Tln2	NA	NA	-0.606199	0.0374705	NA	NA
Slc35e1	NA	NA	0.58649	0.0282937	NA	NA
Ctdsp1	NA	NA	0.593182	0.0430669	NA	NA
Vps37a	NA	NA	0.593963	0.00816498	NA	NA
Plekhb1	NA	NA	0.595965	0.0113773	NA	NA
Ttc28	NA	NA	0.59837	0.0413519	NA	NA
Frmd3	NA	NA	0.600208	0.0280166	NA	NA
Sat1	NA	NA	0.601016	0.0104839	NA	NA
Nav1	NA	NA	0.603663	0.0047615	NA	NA
Fam160b2	NA	NA	0.60717	0.0400728	NA	NA
Slc38a7	NA	NA	0.611523	0.0489086	NA	NA
Agrn	NA	NA	0.615636	0.0169827	NA	NA
Atp1a1	NA	NA	0.616496	0.02529	NA	NA
Naa40	NA	NA	0.619899	0.048585	NA	NA
Mindy2	NA	NA	0.621115	0.026071	NA	NA
Arhgef2	NA	NA	0.62247	0.0272911	NA	NA
Lsm14a	NA	NA	0.626286	0.0288915	NA	NA
Pdk3	NA	NA	0.628576	0.0413559	NA	NA
Chst12	NA	NA	0.63076	0.0469647	NA	NA
Hcn3	NA	NA	0.632285	0.0207414	NA	NA
Nom1	NA	NA	0.632725	0.0460066	NA	NA
Mzt2	NA	NA	0.638528	0.0334218	NA	NA
Dcp1b	NA	NA	0.638871	0.0304719	NA	NA
Flnb	NA	NA	0.639568	0.0189336	NA	NA
Rbm34	NA	NA	0.641357	0.0199983	NA	NA
Vmac	NA	NA	0.641789	0.0389319	NA	NA
Eef2kmt	NA	NA	0.642235	0.0258452	NA	NA
Zfyve28	NA	NA	0.653079	0.0277603	NA	NA
Plcd1	NA	NA	0.658157	0.0237199	NA	NA
Chn2	NA	NA	0.663629	0.0416647	NA	NA
Cdkl5	NA	NA	0.667928	0.0429773	NA	NA
Cd200	NA	NA	0.671109	0.0307429	NA	NA
Farp1	NA	NA	0.672727	0.0309014	NA	NA
Cep131	NA	NA	0.673097	0.0436885	NA	NA
Htra3	NA	NA	0.678194	0.0453028	NA	NA
Vrk3	NA	NA	0.680377	0.00225249	NA	NA
Bub1b	NA	NA	0.693177	0.0067503	NA	NA
Msh6	NA	NA	0.69739	0.026208	NA	NA
Acox3	NA	NA	0.717353	0.0176451	NA	NA
Coq4	NA	NA	0.718331	0.0490038	NA	NA
Abhd5	NA	NA	0.722695	0.0444856	NA	NA
Dusp16	NA	NA	0.723291	0.0198825	NA	NA
Ctps	NA	NA	0.724196	0.0428835	NA	NA
Thap4	NA	NA	0.740921	0.0138137	NA	NA
Saal1	NA	NA	0.746603	0.0335795	NA	NA
Nr2e1	NA	NA	0.747883	0.0254269	NA	NA
Hk1	NA	NA	0.752322	0.00540203	NA	NA
Zcwpw1	NA	NA	0.755247	0.0400734	NA	NA
Ptp4a3	NA	NA	0.759624	0.0095125	NA	NA
Naa35	NA	NA	0.777411	0.011688	NA	NA
Ankrd6	NA	NA	0.77799	0.0157432	NA	NA
2810004N23Rik	NA	NA	0.781585	0.0209217	NA	NA
Pigv	NA	NA	0.797578	0.0372053	NA	NA
Ccdc85c	NA	NA	0.805675	0.0497119	NA	NA
Acvr1	NA	NA	0.813608	0.0191458	NA	NA
Pcdh15	NA	NA	0.819301	0.0165003	NA	NA
Kbtbd11	NA	NA	0.821191	0.0228867	NA	NA
Acer2	NA	NA	0.834457	0.00727161	NA	NA
Cetn4	NA	NA	0.834545	0.0171777	NA	NA
Fam78a	NA	NA	0.83634	0.0316371	NA	NA
Glo1	NA	NA	0.841488	0.00910198	NA	NA
Dcaf6	NA	NA	0.844182	0.00884795	NA	NA
Oxct1	NA	NA	0.853336	0.00122657	NA	NA
Jcad	NA	NA	0.855502	0.0203457	NA	NA
Pxylp1	NA	NA	0.861022	0.0421106	NA	NA
Pkig	NA	NA	0.86946	0.0206941	NA	NA
AW011738	NA	NA	0.870784	0.0127328	NA	NA
Zscan18	NA	NA	0.88445	0.0413323	NA	NA
Galnt15	NA	NA	0.906668	0.0370627	NA	NA
Csmd2	NA	NA	0.912067	0.0151601	NA	NA
Abcg2	NA	NA	0.932334	0.0163283	NA	NA
Map3k1	NA	NA	0.93295	0.0076509	NA	NA
Bcl9l	NA	NA	0.935832	0.00411824	NA	NA
Cnp	NA	NA	0.946291	0.00665569	NA	NA
Cntrl	NA	NA	0.946748	0.0171242	NA	NA
Lgi4	NA	NA	0.970021	0.00914659	NA	NA
Nfkbiz	NA	NA	0.981568	0.00530391	NA	NA
Hus1	NA	NA	1.00796	0.0384515	NA	NA
Igsf11	NA	NA	1.01904	0.0115584	NA	NA
6430562O15Rik	NA	NA	1.08519	0.00414856	NA	NA
Dnttip2	NA	NA	1.11604	0.0146849	NA	NA
Pls1	NA	NA	1.18531	0.0256913	NA	NA
Hist1h4h	NA	NA	1.20179	0.0089203	NA	NA
Shisa6	NA	NA	1.20513	0.018285	NA	NA
4933412E12Rik	NA	NA	1.25083	0.0238814	NA	NA
Plat	NA	NA	1.30225	0.0322192	NA	NA
Rnf144b	NA	NA	1.30635	0.011534	NA	NA
Taf9b	NA	NA	1.31825	0.0202708	NA	NA
Tnfaip6	NA	NA	1.34114	0.0265402	NA	NA
Vwa5a	NA	NA	1.34823	0.0468046	NA	NA
Osgin1	NA	NA	1.3556	0.0473813	NA	NA
Gm15222	NA	NA	1.39035	0.0450958	NA	NA
Impg2	NA	NA	1.42945	0.00762852	NA	NA
Cntf	NA	NA	1.44435	0.047342	NA	NA
Btc	NA	NA	1.4584	0.0492601	NA	NA
Gprin2	NA	NA	1.50412	0.0420505	NA	NA
Parp3	NA	NA	1.51316	0.0471454	NA	NA
Tapbpl	NA	NA	1.51403	0.041344	NA	NA
Slc25a37	NA	NA	1.53879	0.0314614	NA	NA
Tmem170	NA	NA	1.5596	0.0164894	NA	NA
Arid5a	NA	NA	1.56012	0.0328595	NA	NA
Lrrc3b	NA	NA	1.58977	0.0227535	NA	NA
Agtpbp1	NA	NA	1.59164	0.0147473	NA	NA
Sec22c	NA	NA	1.59986	0.0278847	NA	NA
C1qtnf6	NA	NA	1.61974	0.0280518	NA	NA
Il1r1	NA	NA	1.73143	0.00302633	NA	NA
Plekha4	NA	NA	1.74309	0.0289685	NA	NA
Med9os	NA	NA	1.78084	0.00939162	NA	NA
Lrrc2	NA	NA	1.78387	0.0472486	NA	NA
Gm9776	NA	NA	1.80433	0.00615158	NA	NA
Aldh1l1	NA	NA	1.90397	0.046697	NA	NA
Zbtb8b	NA	NA	1.92468	0.0186284	NA	NA
Csrnp1	NA	NA	1.9332	0.0248477	NA	NA
Phf11d	NA	NA	2.03272	0.0330496	NA	NA
Hsd17b2	NA	NA	2.04028	0.00685623	NA	NA
Gm4544	NA	NA	2.04265	0.00629703	NA	NA
Cdh3	NA	NA	2.04882	0.031825	NA	NA
Rfx2	NA	NA	2.10127	0.00927725	NA	NA
Kctd12b	NA	NA	2.17337	0.0204362	NA	NA
Trim34a	NA	NA	2.19958	0.0216024	NA	NA
Depp1	NA	NA	2.23635	0.00876692	NA	NA
Herc6	NA	NA	2.30198	0.0467673	NA	NA
Ddx60	NA	NA	2.32461	0.00314213	NA	NA
Samd9l	NA	NA	2.3256	0.0258568	NA	NA
Stat2	NA	NA	2.36149	0.0495282	NA	NA
Myo1g	NA	NA	2.36235	0.0156962	NA	NA
Eif2ak2	NA	NA	2.41218	0.0422367	NA	NA
Xaf1	NA	NA	2.65484	0.0166197	NA	NA
Slfn2	NA	NA	2.67008	0.0297349	NA	NA
Gm48236	NA	NA	2.80607	0.00663642	NA	NA
Ifih1	NA	NA	3.35499	0.0453454	NA	NA
Dhx58	NA	NA	3.37869	0.00693394	NA	NA
Gm20742	NA	NA	3.43002	0.012281	NA	NA
Ifi47	NA	NA	3.43125	0.0417329	NA	NA
Gm15983	NA	NA	3.4828	0.00816388	NA	NA
Dtx3l	NA	NA	3.61491	0.0308348	NA	NA
Ifi44	NA	NA	4.05056	0.016923	NA	NA
Oas2	NA	NA	4.22419	0.0472681	NA	NA
Ifit3b	NA	NA	4.53843	0.0421219	NA	NA
Cxcl10	NA	NA	5.43908	0.0295006	NA	NA
Rsad2	NA	NA	5.92808	0.0141855	NA	NA
Gm30198	NA	NA	NA	NA	-6.83302	0.0216474
1700119H24Rik	NA	NA	NA	NA	-4.51449	0.0171305
Gm44812	NA	NA	NA	NA	-3.94092	0.0207692
0610038B21Rik	NA	NA	NA	NA	-3.77145	0.000504746
Uckl1os	NA	NA	NA	NA	-2.72771	0.0135559
Cilp	NA	NA	NA	NA	-2.69324	0.0205421
Gm49066	NA	NA	NA	NA	-2.62035	0.011874
AI847159	NA	NA	NA	NA	-2.59634	0.0295987
Rho	NA	NA	NA	NA	-2.49558	0.0108834
Zfp101	NA	NA	NA	NA	-2.48811	0.00775079
Gm40477	NA	NA	NA	NA	-2.47146	0.00156924
B230220B15Rik	NA	NA	NA	NA	-2.43045	0.0386211
1700084E18Rik	NA	NA	NA	NA	-2.39652	0.0172271
Brca1	NA	NA	NA	NA	-2.37837	0.0302437
BC051142	NA	NA	NA	NA	-2.35833	0.032475
Serinc4	NA	NA	NA	NA	-2.31527	0.0371235
Reep6	NA	NA	NA	NA	-2.31058	0.025488
Nrl	NA	NA	NA	NA	-2.25756	0.0452521
Mutyh	NA	NA	NA	NA	-2.25442	0.0269598
Guca1b	NA	NA	NA	NA	-2.21501	0.00495216
3110070M22Rik	NA	NA	NA	NA	-2.21376	0.00756027
Pdc	NA	NA	NA	NA	-2.21092	0.0403434
Stag3	NA	NA	NA	NA	-2.19073	0.0260972
A930041C12Rik	NA	NA	NA	NA	-2.18755	0.0098783
1600014C23Rik	NA	NA	NA	NA	-2.18192	0.0380146
Ccdc63	NA	NA	NA	NA	-2.14942	0.0102064
Blm	NA	NA	NA	NA	-2.14059	0.0245714
Pde6g	NA	NA	NA	NA	-2.10472	0.0371403
Insl5	NA	NA	NA	NA	-2.06388	0.00694605
Ppm1n	NA	NA	NA	NA	-2.01261	0.0451833
Spem1	NA	NA	NA	NA	-1.98273	0.0181276
BC065403	NA	NA	NA	NA	-1.98109	0.0373194
Rom1	NA	NA	NA	NA	-1.96523	0.0351817
Tgm4	NA	NA	NA	NA	-1.96419	0.0178352
B020010K11Rik	NA	NA	NA	NA	-1.93941	0.00736395
Rdh12	NA	NA	NA	NA	-1.90229	0.0112937
Prph2	NA	NA	NA	NA	-1.89689	0.018087
Rgs9bp	NA	NA	NA	NA	-1.86735	0.0133803
Traf3ip3	NA	NA	NA	NA	-1.86075	0.030081
Ttc25	NA	NA	NA	NA	-1.83955	0.0470084
Ttll11	NA	NA	NA	NA	-1.81956	0.00858543
Nupr1l	NA	NA	NA	NA	-1.8179	0.0118518
Glb1l2	NA	NA	NA	NA	-1.81057	0.0459194
Gm10184	NA	NA	NA	NA	-1.8072	0.00218862
Sik2	NA	NA	NA	NA	-1.78129	0.0222027
Styx	NA	NA	NA	NA	-1.77678	0.000985006
Rs1	NA	NA	NA	NA	-1.74477	0.0436944
Kcnv2	NA	NA	NA	NA	-1.74274	0.0369052
Fscn2	NA	NA	NA	NA	-1.73508	0.0195564
Gm44532	NA	NA	NA	NA	-1.73495	0.0401308
Ppef2	NA	NA	NA	NA	-1.73112	0.0410331
A930003O13Rik	NA	NA	NA	NA	-1.71986	0.0494371
Cenpq	NA	NA	NA	NA	-1.7115	0.0333535
Pex5l	NA	NA	NA	NA	-1.70914	0.00137213
Fam53b	NA	NA	NA	NA	-1.70859	0.00616494
Hes5	NA	NA	NA	NA	-1.70495	0.015098
Nim1k	NA	NA	NA	NA	-1.68262	0.00155962
Drc3	NA	NA	NA	NA	-1.6758	0.020443
Ccdc126	NA	NA	NA	NA	-1.6662	0.0317621
Abca4	NA	NA	NA	NA	-1.6591	0.0104635
Fabp12	NA	NA	NA	NA	-1.65484	0.0249887
Gngt1	NA	NA	NA	NA	-1.64849	0.0298325
Lbhd1	NA	NA	NA	NA	-1.64661	0.0129944
Gm37986	NA	NA	NA	NA	-1.63208	0.038286
Uckl1	NA	NA	NA	NA	-1.6308	0.00355494
Rgs20	NA	NA	NA	NA	-1.60508	0.00104891
Slc24a1	NA	NA	NA	NA	-1.59427	0.0455343
Slc4a7	NA	NA	NA	NA	-1.58984	0.0134062
Pde6a	NA	NA	NA	NA	-1.58843	0.025632
Cep89	NA	NA	NA	NA	-1.57733	0.0154167
Tube1	NA	NA	NA	NA	-1.55751	0.00916733
Tmem136	NA	NA	NA	NA	-1.55027	0.000746072
Zfp78	NA	NA	NA	NA	-1.52853	0.0161733
A330074K22Rik	NA	NA	NA	NA	-1.52735	0.0253542
Fam57b	NA	NA	NA	NA	-1.52707	0.0191707
G730003C15Rik	NA	NA	NA	NA	-1.52245	0.0487302
Gm20754	NA	NA	NA	NA	-1.51102	0.0308645
Rad51c	NA	NA	NA	NA	-1.50653	0.0238099
Fbln2	NA	NA	NA	NA	-1.50055	0.0479136
Cabp4	NA	NA	NA	NA	-1.49634	0.0234859
Lmnb1	NA	NA	NA	NA	-1.49493	0.0280959
Dusp1	NA	NA	NA	NA	-1.48704	0.00496843
Rp1l1	NA	NA	NA	NA	-1.47522	0.0240399
Senp8	NA	NA	NA	NA	-1.46494	0.00785808
Vtn	NA	NA	NA	NA	-1.46457	0.0179586
Abraxas1	NA	NA	NA	NA	-1.45106	0.0186938
Cngb1	NA	NA	NA	NA	-1.43694	0.0494341
Fam149a	NA	NA	NA	NA	-1.41937	0.0211798
Trp53rkb	NA	NA	NA	NA	-1.41895	0.0110102
D430042O09Rik	NA	NA	NA	NA	-1.41763	0.000816782
Rtbdn	NA	NA	NA	NA	-1.40358	0.0244219
Atp8a2	NA	NA	NA	NA	-1.39564	0.00987022
Plekhg4	NA	NA	NA	NA	-1.39425	0.0279327
Wdr78	NA	NA	NA	NA	-1.3881	0.0266129
Gm47101	NA	NA	NA	NA	-1.38667	0.0150128
Ybx3	NA	NA	NA	NA	-1.37372	0.0239059
A430035B10Rik	NA	NA	NA	NA	-1.35823	0.0493562
Unc119	NA	NA	NA	NA	-1.34461	0.0214329
Polg2	NA	NA	NA	NA	-1.32786	0.0154731
Ikzf2	NA	NA	NA	NA	-1.32752	0.023907
Tulp1	NA	NA	NA	NA	-1.32558	0.0289272
Gpsm2	NA	NA	NA	NA	-1.30632	0.00356532
Prkab1	NA	NA	NA	NA	-1.29909	0.00168431
Bbs5	NA	NA	NA	NA	-1.29819	0.00944236
Bbs10	NA	NA	NA	NA	-1.2935	0.0433339
Rp1	NA	NA	NA	NA	-1.29157	0.0127041
Dnajc28	NA	NA	NA	NA	-1.28514	0.0107462
Arv1	NA	NA	NA	NA	-1.27667	0.00911055
Klhl36	NA	NA	NA	NA	-1.25853	0.000984139
Zfp7	NA	NA	NA	NA	-1.25664	0.0397333
Slco4a1	NA	NA	NA	NA	-1.25029	0.00284558
Ighmbp2	NA	NA	NA	NA	-1.24794	0.0205271
Abhd14a	NA	NA	NA	NA	-1.24759	0.0160917
Gm16124	NA	NA	NA	NA	-1.24562	0.0480121
Arl13b	NA	NA	NA	NA	-1.24528	0.0374531
Snhg10	NA	NA	NA	NA	-1.245	0.010252
Tma7	NA	NA	NA	NA	-1.24176	0.0198534
Stk36	NA	NA	NA	NA	-1.2401	0.0250971
Mir124-2hg	NA	NA	NA	NA	-1.23819	0.016454
BB218582	NA	NA	NA	NA	-1.23802	0.0126551
Cacnb2	NA	NA	NA	NA	-1.23764	0.000332304
Abhd3	NA	NA	NA	NA	-1.2311	0.00773409
Zcchc12	NA	NA	NA	NA	-1.2309	0.0228654
Gm30025	NA	NA	NA	NA	-1.22913	0.0257078
Fam160a1	NA	NA	NA	NA	-1.2283	0.0229311
Rbp3	NA	NA	NA	NA	-1.21628	0.0014564
1810059H22Rik	NA	NA	NA	NA	-1.21329	0.0153394
1700018L02Rik	NA	NA	NA	NA	-1.21031	0.0335343
Zfp961	NA	NA	NA	NA	-1.20954	0.0097322
Ppp1r13l	NA	NA	NA	NA	-1.16936	0.0279067
Klhl18	NA	NA	NA	NA	-1.16602	0.0266511
Vps51	NA	NA	NA	NA	-1.15905	0.048117
Crx	NA	NA	NA	NA	-1.15747	0.0114913
Taf1a	NA	NA	NA	NA	-1.15235	0.00630777
Adipor1	NA	NA	NA	NA	-1.14877	0.0171475
Mrm2	NA	NA	NA	NA	-1.14696	0.0103429
Camsap1	NA	NA	NA	NA	-1.14462	0.00255661
Bbs9	NA	NA	NA	NA	-1.14438	0.0266322
Npat	NA	NA	NA	NA	-1.1397	0.0246582
Gm16973	NA	NA	NA	NA	-1.13011	0.0150915
1700029J07Rik	NA	NA	NA	NA	-1.12475	0.0411918
Pex10	NA	NA	NA	NA	-1.11928	0.0112854
Uqcc3	NA	NA	NA	NA	-1.11674	0.00645184
Lrit2	NA	NA	NA	NA	-1.11577	0.0256441
Nr4a1	NA	NA	NA	NA	-1.10547	0.0010022
5830408C22Rik	NA	NA	NA	NA	-1.10521	0.0203249
Ddhd1	NA	NA	NA	NA	-1.08727	0.00704753
Mindy4	NA	NA	NA	NA	-1.08214	0.0265549
Tex30	NA	NA	NA	NA	-1.07696	0.0168875
Alpl	NA	NA	NA	NA	-1.07178	0.0177589
Alkbh4	NA	NA	NA	NA	-1.07032	0.0297178
Ctu1	NA	NA	NA	NA	-1.06779	0.0330971
Ankrd33b	NA	NA	NA	NA	-1.06759	0.00687892
Ano2	NA	NA	NA	NA	-1.06281	0.0104045
Cplx4	NA	NA	NA	NA	-1.05943	0.0210154
Cdr2	NA	NA	NA	NA	-1.05816	0.0403919
Osbp2	NA	NA	NA	NA	-1.05709	0.0225587
Naf1	NA	NA	NA	NA	-1.05598	0.00446104
Coch	NA	NA	NA	NA	-1.05273	0.0280877
Crocc	NA	NA	NA	NA	-1.04729	0.00458689
Suv39h2	NA	NA	NA	NA	-1.04573	0.0218366
Stk17b	NA	NA	NA	NA	-1.04567	0.0450158
Zfp846	NA	NA	NA	NA	-1.03702	0.0103193
Tob2	NA	NA	NA	NA	-1.03691	0.00359945
Hilpda	NA	NA	NA	NA	-1.03623	0.0379549
Unc13b	NA	NA	NA	NA	-1.0361	0.00713982
Heatr6	NA	NA	NA	NA	-1.03472	0.00836101
Sntg2	NA	NA	NA	NA	-1.03213	0.00835271
Bbs2	NA	NA	NA	NA	-1.02177	0.00214176
Zfp770	NA	NA	NA	NA	-1.01678	0.0388163
Stard7	NA	NA	NA	NA	-1.01547	0.019922
Tchp	NA	NA	NA	NA	-1.01488	0.0088741
Zbtb49	NA	NA	NA	NA	-1.01451	0.0404427
Doc2b	NA	NA	NA	NA	-1.01381	0.00284831
Zfp263	NA	NA	NA	NA	-1.00961	0.0125474
Llgl2	NA	NA	NA	NA	-1.00908	0.012969
Rhot2	NA	NA	NA	NA	-1.00894	0.00115346
Rhebl1	NA	NA	NA	NA	-1.00733	0.0115133
Fbxl12	NA	NA	NA	NA	-1.0052	0.00718638
Gnb5	NA	NA	NA	NA	-1.00412	0.0487903
Lsm10	NA	NA	NA	NA	-1.00333	0.0291155
Ccnj	NA	NA	NA	NA	-0.999021	0.0159802
Zfp623	NA	NA	NA	NA	-0.997356	0.0157315
Ccdc57	NA	NA	NA	NA	-0.991554	0.0479986
Cpne7	NA	NA	NA	NA	-0.991504	0.0332954
Gfm2	NA	NA	NA	NA	-0.99127	0.00470897
1500015A07Rik	NA	NA	NA	NA	-0.989774	0.0463242
Ttll4	NA	NA	NA	NA	-0.987612	0.0110257
Nphp1	NA	NA	NA	NA	-0.986921	0.0180273
Wdr27	NA	NA	NA	NA	-0.985754	0.0266763
2300009A05Rik	NA	NA	NA	NA	-0.983375	0.0161782
Mak	NA	NA	NA	NA	-0.982347	0.00634454
Tbcc	NA	NA	NA	NA	-0.979761	0.00176281
Plekha8	NA	NA	NA	NA	-0.977832	0.00657018
Tctn3	NA	NA	NA	NA	-0.977399	0.0195113
Pde6d	NA	NA	NA	NA	-0.973883	0.00118878
2900076A07Rik	NA	NA	NA	NA	-0.970872	0.025205
Pex11a	NA	NA	NA	NA	-0.964118	0.0442498
Kif21b	NA	NA	NA	NA	-0.962634	0.00791955
Slc31a2	NA	NA	NA	NA	-0.958534	0.0202192
Pla2g4b	NA	NA	NA	NA	-0.958395	0.026368
Abhd18	NA	NA	NA	NA	-0.957169	0.0152201
Arhgef26	NA	NA	NA	NA	-0.956027	0.00376217
Cep44	NA	NA	NA	NA	-0.954945	0.0452167
Thap2	NA	NA	NA	NA	-0.951982	0.0114486
Ddit4	NA	NA	NA	NA	-0.950732	0.016229
Ubtd1	NA	NA	NA	NA	-0.94983	0.0142182
Scyl2	NA	NA	NA	NA	-0.947514	0.0217628
Zfp35	NA	NA	NA	NA	-0.941388	0.0258915
Traf3ip1	NA	NA	NA	NA	-0.941032	0.0219199
Frmd4b	NA	NA	NA	NA	-0.940045	0.0373762
Icmt	NA	NA	NA	NA	-0.932871	0.00130946
Gm49602	NA	NA	NA	NA	-0.930292	0.00414384
Bzw2	NA	NA	NA	NA	-0.929851	0.00654138
AV356131	NA	NA	NA	NA	-0.92895	0.0397752
Frmpd1	NA	NA	NA	NA	-0.928829	0.00248942
Cep120	NA	NA	NA	NA	-0.928116	0.00235588
Rrp12	NA	NA	NA	NA	-0.927758	0.0476958
Ccdc107	NA	NA	NA	NA	-0.926955	0.0357302
Zfp329	NA	NA	NA	NA	-0.925763	0.0121252
Cops7b	NA	NA	NA	NA	-0.92552	0.0307167
Ipmk	NA	NA	NA	NA	-0.921914	0.00999863
Sema3f	NA	NA	NA	NA	-0.918016	0.0322997
1600020E01Rik	NA	NA	NA	NA	-0.916914	0.010512
Tnfsf12	NA	NA	NA	NA	-0.91553	0.0319228
Ttc21b	NA	NA	NA	NA	-0.913278	0.0305223
Fam222a	NA	NA	NA	NA	-0.911854	0.0218031
Rrnad1	NA	NA	NA	NA	-0.906547	0.00415394
Dhx35	NA	NA	NA	NA	-0.902963	0.00488138
Clp1	NA	NA	NA	NA	-0.898083	0.016613
Sp4	NA	NA	NA	NA	-0.895746	0.0193754
Glmn	NA	NA	NA	NA	-0.894741	0.0373312
Elovl4	NA	NA	NA	NA	-0.893988	0.0429351
Trafd1	NA	NA	NA	NA	-0.891104	0.00324402
Ptpn21	NA	NA	NA	NA	-0.890982	0.0110963
Ctc1	NA	NA	NA	NA	-0.890949	0.011001
Zc3h3	NA	NA	NA	NA	-0.889607	0.0207433
Timm21	NA	NA	NA	NA	-0.888742	0.0207303
Bicdl1	NA	NA	NA	NA	-0.88791	0.0473077
0610009B22Rik	NA	NA	NA	NA	-0.884355	0.00693108
Arl3	NA	NA	NA	NA	-0.883265	0.000529699
Pspc1	NA	NA	NA	NA	-0.882579	0.0101921
Dyrk2	NA	NA	NA	NA	-0.882066	0.0205772
Ccndbp1	NA	NA	NA	NA	-0.880553	0.00644425
Lmbr1l	NA	NA	NA	NA	-0.879789	0.0149431
Mapk11	NA	NA	NA	NA	-0.876668	0.0242566
Zbtb9	NA	NA	NA	NA	-0.876341	0.0339219
Hmgcr	NA	NA	NA	NA	-0.876051	0.00467558
2610306M01Rik	NA	NA	NA	NA	-0.873065	0.0476435
Scrn2	NA	NA	NA	NA	-0.872137	0.0195443
D030056L22Rik	NA	NA	NA	NA	-0.871644	0.0308193
Map4k3	NA	NA	NA	NA	-0.870917	0.00430957
Fdps	NA	NA	NA	NA	-0.868469	0.000824819
Top1mt	NA	NA	NA	NA	-0.867417	0.0458665
Gckr	NA	NA	NA	NA	-0.866763	0.0332713
Golga1	NA	NA	NA	NA	-0.866743	0.00816106
Pacsin2	NA	NA	NA	NA	-0.865445	0.0131314
2410131K14Rik	NA	NA	NA	NA	-0.864766	0.0165191
Saxo2	NA	NA	NA	NA	-0.864147	0.012199
Tnip2	NA	NA	NA	NA	-0.863457	0.0409229
Zfp787	NA	NA	NA	NA	-0.861415	0.00612982
Clba1	NA	NA	NA	NA	-0.858349	0.0211956
Zfp654	NA	NA	NA	NA	-0.856425	0.0156835
Rmdn3	NA	NA	NA	NA	-0.856091	0.00864545
Rd3	NA	NA	NA	NA	-0.855839	0.0485551
Rif1	NA	NA	NA	NA	-0.855149	0.0326276
Polr3a	NA	NA	NA	NA	-0.853233	0.0190539
Ppp3cc	NA	NA	NA	NA	-0.849541	0.00292652
Heatr5a	NA	NA	NA	NA	-0.849005	0.0347681
Ak6	NA	NA	NA	NA	-0.84835	0.00826699
Spef1	NA	NA	NA	NA	-0.846448	0.0314453
Ammecr1	NA	NA	NA	NA	-0.846443	0.0191634
Zfp27	NA	NA	NA	NA	-0.845983	0.0227075
Csgalnact2	NA	NA	NA	NA	-0.837456	0.0105457
Rnf207	NA	NA	NA	NA	-0.833627	0.0495568
Oard1	NA	NA	NA	NA	-0.831234	0.00674654
Taf5	NA	NA	NA	NA	-0.829279	0.0391427
Tub	NA	NA	NA	NA	-0.827843	0.00836226
Shroom3	NA	NA	NA	NA	-0.827126	0.0160314
Clk4	NA	NA	NA	NA	-0.825358	0.00308573
Hacd1	NA	NA	NA	NA	-0.824677	0.0152059
Aipl1	NA	NA	NA	NA	-0.822493	0.014283
Lclat1	NA	NA	NA	NA	-0.821319	0.0301475
Klhdc1	NA	NA	NA	NA	-0.821006	0.0340056
Kbtbd3	NA	NA	NA	NA	-0.820104	0.00868795
A730063M14Rik	NA	NA	NA	NA	-0.819364	0.0326592
Abcb10	NA	NA	NA	NA	-0.817742	0.0156274
Mrps22	NA	NA	NA	NA	-0.811983	0.0140902
Bdp1	NA	NA	NA	NA	-0.811282	0.0119031
Mtf1	NA	NA	NA	NA	-0.810515	0.027497
Crlf3	NA	NA	NA	NA	-0.808891	0.0043276
Xrcc4	NA	NA	NA	NA	-0.807884	0.048621
Rnf123	NA	NA	NA	NA	-0.807397	0.00684208
Casz1	NA	NA	NA	NA	-0.805565	0.0217977
Sft2d3	NA	NA	NA	NA	-0.804505	0.0455502
Rsrp1	NA	NA	NA	NA	-0.799176	0.00142582
Pank4	NA	NA	NA	NA	-0.798772	0.00997792
Plch2	NA	NA	NA	NA	-0.797373	0.0392193
Arsa	NA	NA	NA	NA	-0.796688	0.0401683
Vps37c	NA	NA	NA	NA	-0.795311	0.0045763
Aggf1	NA	NA	NA	NA	-0.792493	0.00879937
Herc4	NA	NA	NA	NA	-0.792429	0.0117375
Hook1	NA	NA	NA	NA	-0.790725	0.00732242
Lhfpl3	NA	NA	NA	NA	-0.789379	0.0187339
Ptprz1	NA	NA	NA	NA	-0.788843	0.047067
Aff1	NA	NA	NA	NA	-0.788046	0.0166814
Upf3b	NA	NA	NA	NA	-0.783596	0.00782273
Rpa3	NA	NA	NA	NA	-0.780283	0.0329378
Eid2b	NA	NA	NA	NA	-0.779656	0.0182668
Mob1b	NA	NA	NA	NA	-0.779361	0.00540561
Wdr83	NA	NA	NA	NA	-0.778245	0.0109533
Gnaz	NA	NA	NA	NA	-0.776629	0.0219587
Lurap1l	NA	NA	NA	NA	-0.776597	0.0173104
Rbm33	NA	NA	NA	NA	-0.77572	0.00945875
Lrrc1	NA	NA	NA	NA	-0.775564	0.0117772
Aars2	NA	NA	NA	NA	-0.772265	0.027123
Cep57	NA	NA	NA	NA	-0.768398	0.0262514
Brd3os	NA	NA	NA	NA	-0.766697	0.0265925
Lima1	NA	NA	NA	NA	-0.765832	0.00890305
Tagap1	NA	NA	NA	NA	-0.76406	0.0158582
Pdzd2	NA	NA	NA	NA	-0.762912	0.0188512
Rars2	NA	NA	NA	NA	-0.762583	0.00751938
Tbc1d24	NA	NA	NA	NA	-0.760993	0.00750278
Herc3	NA	NA	NA	NA	-0.759293	0.0078509
Wdr60	NA	NA	NA	NA	-0.757528	0.0374083
Zdhhc7	NA	NA	NA	NA	-0.756952	0.0281332
Dgkd	NA	NA	NA	NA	-0.755466	0.00918413
Rims2	NA	NA	NA	NA	-0.750774	0.0176993
Aptx	NA	NA	NA	NA	-0.749767	0.00788465
5031425E22Rik	NA	NA	NA	NA	-0.749422	0.022969
Ktn1	NA	NA	NA	NA	-0.749286	0.00560395
1110002L01Rik	NA	NA	NA	NA	-0.747659	0.0189271
Arhgap32	NA	NA	NA	NA	-0.747637	0.0251254
Tmem186	NA	NA	NA	NA	-0.746043	0.0264744
Stx3	NA	NA	NA	NA	-0.745879	0.0335684
Cep63	NA	NA	NA	NA	-0.745714	0.019738
Fam169a	NA	NA	NA	NA	-0.744558	0.0163891
Vldlr	NA	NA	NA	NA	-0.744087	0.0265202
Ypel2	NA	NA	NA	NA	-0.740652	0.00300147
Pitpnm1	NA	NA	NA	NA	-0.740171	0.0156147
2410004B18Rik	NA	NA	NA	NA	-0.739287	0.0230683
Kirrel	NA	NA	NA	NA	-0.738442	0.020717
Plcxd2	NA	NA	NA	NA	-0.73724	0.00998
Ldha	NA	NA	NA	NA	-0.737071	0.0126696
Ppa1	NA	NA	NA	NA	-0.735061	0.00575728
Jmy	NA	NA	NA	NA	-0.734095	0.00452112
Snhg5	NA	NA	NA	NA	-0.732422	0.020884
Itsn2	NA	NA	NA	NA	-0.731553	0.00512468
Slc25a19	NA	NA	NA	NA	-0.731247	0.0429102
Tctex1d2	NA	NA	NA	NA	-0.729878	0.0390706
Epb41l2	NA	NA	NA	NA	-0.729877	0.0177459
Cdk5r2	NA	NA	NA	NA	-0.729301	0.0052774
Saysd1	NA	NA	NA	NA	-0.728841	0.0281085
Thoc5	NA	NA	NA	NA	-0.727713	0.0134237
2510002D24Rik	NA	NA	NA	NA	-0.726619	0.0238464
Amer2	NA	NA	NA	NA	-0.724958	0.00625608
Usp6nl	NA	NA	NA	NA	-0.722309	0.0146312
Zbtb11	NA	NA	NA	NA	-0.721602	0.00981646
1600012H06Rik	NA	NA	NA	NA	-0.719703	0.0308591
Tbce	NA	NA	NA	NA	-0.716148	0.0263527
Spag5	NA	NA	NA	NA	-0.715795	0.0222791
2810013P06Rik	NA	NA	NA	NA	-0.713946	0.0133321
Sgip1	NA	NA	NA	NA	-0.71377	0.00262405
Mapk12	NA	NA	NA	NA	-0.713163	0.0342981
Rrp1b	NA	NA	NA	NA	-0.711125	0.0458283
Mat2a	NA	NA	NA	NA	-0.706618	0.00666496
Gigyf2	NA	NA	NA	NA	-0.706244	0.00723898
Oaz1	NA	NA	NA	NA	-0.706105	0.00570054
Ptges2	NA	NA	NA	NA	-0.705777	0.0374838
Ap2a2	NA	NA	NA	NA	-0.703578	0.0169444
Tmem42	NA	NA	NA	NA	-0.703564	0.0341976
Chd1	NA	NA	NA	NA	-0.702951	0.0421799
Trnt1	NA	NA	NA	NA	-0.700154	0.0371516
Stam2	NA	NA	NA	NA	-0.699989	0.0223348
Zfp444	NA	NA	NA	NA	-0.69994	0.0107536
6430571L13Rik	NA	NA	NA	NA	-0.699884	0.0255043
Mbip	NA	NA	NA	NA	-0.699711	0.0452862
Firre	NA	NA	NA	NA	-0.697379	0.0137489
Cutc	NA	NA	NA	NA	-0.696354	0.0455482
Cacna2d4	NA	NA	NA	NA	-0.696338	0.00395069
Znhit3	NA	NA	NA	NA	-0.692395	0.0214276
Wdr20	NA	NA	NA	NA	-0.692195	0.00468247
Prpf4	NA	NA	NA	NA	-0.69151	0.018728
Pcgf1	NA	NA	NA	NA	-0.690351	0.0174542
Dhx29	NA	NA	NA	NA	-0.689266	0.0392058
Tmem134	NA	NA	NA	NA	-0.688382	0.0204323
Zfp410	NA	NA	NA	NA	-0.688231	0.0214935
Ppa2	NA	NA	NA	NA	-0.688172	0.00887459
St8sia1	NA	NA	NA	NA	-0.686199	0.00723658
Eral1	NA	NA	NA	NA	-0.681376	0.0416631
Prpf40b	NA	NA	NA	NA	-0.681308	0.0104544
Amy1	NA	NA	NA	NA	-0.681043	0.0300679
Otud4	NA	NA	NA	NA	-0.680259	0.0316096
Lnpk	NA	NA	NA	NA	-0.678135	0.032775
Apba3	NA	NA	NA	NA	-0.677953	0.0417632
Tdrd7	NA	NA	NA	NA	-0.676666	0.0445298
Zzef1	NA	NA	NA	NA	-0.676301	0.039538
Fbxl5	NA	NA	NA	NA	-0.67499	0.00600259
Cited2	NA	NA	NA	NA	-0.673675	0.0214942
Rpf2	NA	NA	NA	NA	-0.670552	0.0364106
Lrit1	NA	NA	NA	NA	-0.668715	0.0277288
Fryl	NA	NA	NA	NA	-0.66839	0.0292376
Vps13b	NA	NA	NA	NA	-0.667032	0.0398368
Gtpbp6	NA	NA	NA	NA	-0.666275	0.0264788
Tet3	NA	NA	NA	NA	-0.664921	0.0180198
Hmgn1	NA	NA	NA	NA	-0.664649	0.0329533
Arl4a	NA	NA	NA	NA	-0.664192	0.015862
Yju2	NA	NA	NA	NA	-0.663021	0.0476932
Las1l	NA	NA	NA	NA	-0.662273	0.0091007
Msmo1	NA	NA	NA	NA	-0.661245	0.0129817
C2cd5	NA	NA	NA	NA	-0.660745	0.0111637
Mir124a-1hg	NA	NA	NA	NA	-0.656689	0.0093258
Taf1d	NA	NA	NA	NA	-0.656179	0.030088
Snhg8	NA	NA	NA	NA	-0.651668	0.0156504
Rbbp6	NA	NA	NA	NA	-0.647691	0.00464638
Cirbp	NA	NA	NA	NA	-0.647533	0.0268093
Pradc1	NA	NA	NA	NA	-0.645674	0.035065
Cnot6	NA	NA	NA	NA	-0.645283	0.0114716
Rab28	NA	NA	NA	NA	-0.641209	0.00730565
Chchd7	NA	NA	NA	NA	-0.638768	0.0109423
Slc25a33	NA	NA	NA	NA	-0.638524	0.0471544
Cspp1	NA	NA	NA	NA	-0.63767	0.0245702
Cdh4	NA	NA	NA	NA	-0.636626	0.0400266
Spast	NA	NA	NA	NA	-0.635453	0.0284419
Rian	NA	NA	NA	NA	-0.633924	0.00934453
Rnf150	NA	NA	NA	NA	-0.633467	0.0339567
4833420G17Rik	NA	NA	NA	NA	-0.633428	0.00762623
Pard6a	NA	NA	NA	NA	-0.633006	0.025972
H2afx	NA	NA	NA	NA	-0.631357	0.0120511
Cbx7	NA	NA	NA	NA	-0.630473	0.0103656
Gnpda2	NA	NA	NA	NA	-0.629268	0.0320151
Laptm4b	NA	NA	NA	NA	-0.629151	0.0309059
Tent4b	NA	NA	NA	NA	-0.62882	0.0415157
Guk1	NA	NA	NA	NA	-0.628387	0.0393983
Dimt1	NA	NA	NA	NA	-0.626283	0.0359482
Selenoh	NA	NA	NA	NA	-0.625943	0.0149247
Ttc17	NA	NA	NA	NA	-0.624296	0.023112
Btbd10	NA	NA	NA	NA	-0.623767	0.0276054
Fdft1	NA	NA	NA	NA	-0.620878	0.0201855
Ercc5	NA	NA	NA	NA	-0.620745	0.0271812
Mapre3	NA	NA	NA	NA	-0.620223	0.00926943
Golga4	NA	NA	NA	NA	-0.618507	0.0266902
Epc1	NA	NA	NA	NA	-0.616501	0.00547064
Med13l	NA	NA	NA	NA	-0.615794	0.0396563
Rab23	NA	NA	NA	NA	-0.614784	0.0499237
Baz2b	NA	NA	NA	NA	-0.614385	0.0316028
Pcf11	NA	NA	NA	NA	-0.612074	0.0261769
Smc5	NA	NA	NA	NA	-0.608317	0.0290315
Rnf34	NA	NA	NA	NA	-0.60689	0.0436704
Zfp281	NA	NA	NA	NA	-0.605678	0.018315
Cul5	NA	NA	NA	NA	-0.605631	0.00994655
Dbndd2	NA	NA	NA	NA	-0.605604	0.0213809
Med6	NA	NA	NA	NA	-0.605415	0.0398989
Peg3	NA	NA	NA	NA	-0.605229	0.010599
Zfp236	NA	NA	NA	NA	-0.604943	0.0479445
Hypk	NA	NA	NA	NA	-0.604646	0.0116918
Hsp90aa1	NA	NA	NA	NA	-0.602342	0.0223708
Pip4k2c	NA	NA	NA	NA	-0.600962	0.0209045
Acadm	NA	NA	NA	NA	-0.600007	0.00674083
Dedd2	NA	NA	NA	NA	-0.599528	0.037069
Psme4	NA	NA	NA	NA	-0.59473	0.0396653
4932438A13Rik	NA	NA	NA	NA	-0.594263	0.0174464
Trim23	NA	NA	NA	NA	-0.593102	0.0488836
Fem1c	NA	NA	NA	NA	-0.593093	0.0357593
Mrps11	NA	NA	NA	NA	-0.592315	0.0125693
Rab30	NA	NA	NA	NA	-0.591509	0.0344704
Ctsf	NA	NA	NA	NA	-0.587217	0.034837
Cerk	NA	NA	NA	NA	-0.58642	0.00636851
Slc25a22	NA	NA	NA	NA	-0.586003	0.0112175
Ift80	NA	NA	NA	NA	-0.585832	0.0245202
Sorcs1	NA	NA	NA	NA	0.588494	0.0109775
Dag1	NA	NA	NA	NA	0.58964	0.0128892
Ctnnbip1	NA	NA	NA	NA	0.590271	0.0440955
Qk	NA	NA	NA	NA	0.591267	0.00686217
Samd14	NA	NA	NA	NA	0.591994	0.0117267
Foxo3	NA	NA	NA	NA	0.592539	0.0053002
Lrig1	NA	NA	NA	NA	0.594127	0.0243711
Ptprf	NA	NA	NA	NA	0.594707	0.0078968
Klhdc3	NA	NA	NA	NA	0.595418	0.016472
Neo1	NA	NA	NA	NA	0.596472	0.0109642
Nxt2	NA	NA	NA	NA	0.596511	0.0490753
Acap3	NA	NA	NA	NA	0.598251	0.00580357
Fstl1	NA	NA	NA	NA	0.599071	0.0235552
Fndc5	NA	NA	NA	NA	0.600269	0.0181481
Ppp1r16b	NA	NA	NA	NA	0.60256	0.047592
Nprl3	NA	NA	NA	NA	0.602671	0.0419454
Acsf3	NA	NA	NA	NA	0.604223	0.0452651
Dlg5	NA	NA	NA	NA	0.604484	0.0495652
Armc5	NA	NA	NA	NA	0.605421	0.0379962
Pnmal2	NA	NA	NA	NA	0.606971	0.00617497
Irak2	NA	NA	NA	NA	0.609626	0.0293375
Espn	NA	NA	NA	NA	0.60968	0.0329472
Ahnak	NA	NA	NA	NA	0.609842	0.0429346
Lrp1	NA	NA	NA	NA	0.61283	0.00322175
Exoc4	NA	NA	NA	NA	0.620092	0.0474076
Mpp2	NA	NA	NA	NA	0.621456	0.0233419
Pdia3	NA	NA	NA	NA	0.622	0.0198257
Furin	NA	NA	NA	NA	0.625768	0.0126569
Cdh2	NA	NA	NA	NA	0.628154	0.00711258
Efcab14	NA	NA	NA	NA	0.631502	0.0439302
Ltbp3	NA	NA	NA	NA	0.632372	0.00653533
Ankrd13d	NA	NA	NA	NA	0.632519	0.0411496
Rhob	NA	NA	NA	NA	0.633127	0.0153798
Cyth3	NA	NA	NA	NA	0.634259	0.0100221
Prdx4	NA	NA	NA	NA	0.635958	0.0440064
Myl12a	NA	NA	NA	NA	0.63969	0.0204129
Esam	NA	NA	NA	NA	0.641241	0.0432692
Nucb1	NA	NA	NA	NA	0.641438	0.0392591
Llgl1	NA	NA	NA	NA	0.641925	0.0349005
5730409E04Rik	NA	NA	NA	NA	0.642374	0.0464526
Atp1b3	NA	NA	NA	NA	0.642685	0.018154
Vps33a	NA	NA	NA	NA	0.644844	0.0117967
Parva	NA	NA	NA	NA	0.64492	0.0112676
Jup	NA	NA	NA	NA	0.645253	0.0192144
Nt5dc2	NA	NA	NA	NA	0.645619	0.025074
Gnai2	NA	NA	NA	NA	0.645621	0.00290045
Arf3	NA	NA	NA	NA	0.646465	0.00826428
Fam234a	NA	NA	NA	NA	0.648813	0.0142376
Capns1	NA	NA	NA	NA	0.651179	0.023576
Zfp503	NA	NA	NA	NA	0.651227	0.0465565
Ckap4	NA	NA	NA	NA	0.651462	0.0228851
Atg5	NA	NA	NA	NA	0.656196	0.0485362
Cstb	NA	NA	NA	NA	0.657811	0.0111094
Plxnc1	NA	NA	NA	NA	0.658353	0.0384955
Gpr137	NA	NA	NA	NA	0.658588	0.0106056
Sema4d	NA	NA	NA	NA	0.661013	0.0160604
Hdac7	NA	NA	NA	NA	0.661531	0.015019
Spg21	NA	NA	NA	NA	0.663736	0.00537619
Gpx1	NA	NA	NA	NA	0.665486	0.0175393
Klf13	NA	NA	NA	NA	0.668595	0.026512
Adam15	NA	NA	NA	NA	0.670958	0.011546
Gsta4	NA	NA	NA	NA	0.671745	0.0025148
Scarb2	NA	NA	NA	NA	0.672434	0.0187864
Ebf1	NA	NA	NA	NA	0.676501	0.0357296
Os9	NA	NA	NA	NA	0.680652	0.00803281
Hs1bp3	NA	NA	NA	NA	0.681876	0.03282
Gab1	NA	NA	NA	NA	0.682235	0.0191143
Lrrc58	NA	NA	NA	NA	0.682366	0.00620104
Adamts5	NA	NA	NA	NA	0.684677	0.0179566
Cmtm6	NA	NA	NA	NA	0.685424	0.0352957
Anxa5	NA	NA	NA	NA	0.690253	0.0477113
Decr1	NA	NA	NA	NA	0.690785	0.0458295
Cat	NA	NA	NA	NA	0.69167	0.0101248
Tmem56	NA	NA	NA	NA	0.691818	0.0231858
Nnat	NA	NA	NA	NA	0.694363	0.00807263
Gstm1	NA	NA	NA	NA	0.694418	0.0137369
Slc43a2	NA	NA	NA	NA	0.695115	0.00788552
Frzb	NA	NA	NA	NA	0.696656	0.0295286
Slc12a2	NA	NA	NA	NA	0.697255	0.0379009
Cbfa2t3	NA	NA	NA	NA	0.697376	0.0381885
Nlgn3	NA	NA	NA	NA	0.699463	0.00962384
Slc7a8	NA	NA	NA	NA	0.702054	0.0385566
2700081O15Rik	NA	NA	NA	NA	0.702193	0.0313079
Trp53i11	NA	NA	NA	NA	0.703015	0.04947
Fzd3	NA	NA	NA	NA	0.706318	0.013267
Rph3a	NA	NA	NA	NA	0.710452	0.00398634
Pfn1	NA	NA	NA	NA	0.712473	0.0184047
S100b	NA	NA	NA	NA	0.712507	0.0112822
Tunar	NA	NA	NA	NA	0.715556	0.0238093
Arpc5	NA	NA	NA	NA	0.719033	0.00739914
Creb3l2	NA	NA	NA	NA	0.721563	0.00867162
Zfp799	NA	NA	NA	NA	0.724882	0.0414354
Smim1	NA	NA	NA	NA	0.725472	0.0245901
Itgb1	NA	NA	NA	NA	0.725667	0.0378596
Atp9a	NA	NA	NA	NA	0.728187	0.00930373
Gns	NA	NA	NA	NA	0.73083	0.00166572
Kdelr2	NA	NA	NA	NA	0.73113	0.0264115
Lhfpl2	NA	NA	NA	NA	0.731939	0.0183675
Acaa2	NA	NA	NA	NA	0.732723	0.00990996
Lrfn5	NA	NA	NA	NA	0.733272	0.0301175
Lgmn	NA	NA	NA	NA	0.733432	0.00282351
Mboat2	NA	NA	NA	NA	0.733508	0.0165958
Pld3	NA	NA	NA	NA	0.734525	0.0033594
Rgr	NA	NA	NA	NA	0.734713	0.0220665
Myrf	NA	NA	NA	NA	0.735768	0.0401083
Mir100hg	NA	NA	NA	NA	0.736347	0.0143884
Ctnnal1	NA	NA	NA	NA	0.738856	0.0272798
Bcam	NA	NA	NA	NA	0.741239	0.0242629
Ephb2	NA	NA	NA	NA	0.741347	0.036794
Fads2	NA	NA	NA	NA	0.743152	0.00732578
Rasl10b	NA	NA	NA	NA	0.744202	0.00439852
Rin2	NA	NA	NA	NA	0.745072	0.0313149
Amdhd2	NA	NA	NA	NA	0.745248	0.0438981
Fat3	NA	NA	NA	NA	0.74803	0.027962
Fuca1	NA	NA	NA	NA	0.748299	0.00432176
Lix1l	NA	NA	NA	NA	0.748965	0.0181255
Stt3a	NA	NA	NA	NA	0.749231	0.0314635
Ccn2	NA	NA	NA	NA	0.751301	0.0349638
Pnpla2	NA	NA	NA	NA	0.751873	0.0178301
Dusp6	NA	NA	NA	NA	0.752111	0.044643
Gabra3	NA	NA	NA	NA	0.753344	0.0203135
Pmp22	NA	NA	NA	NA	0.754825	0.0207515
Amotl1	NA	NA	NA	NA	0.755795	0.0179003
Efhd2	NA	NA	NA	NA	0.755847	0.0178605
Sept9	NA	NA	NA	NA	0.756509	0.0394823
Cdk18	NA	NA	NA	NA	0.759334	0.0325447
Orai3	NA	NA	NA	NA	0.759698	0.0274243
Acot11	NA	NA	NA	NA	0.760175	0.0282142
Dkk3	NA	NA	NA	NA	0.760727	0.0264649
Rest	NA	NA	NA	NA	0.761103	0.0288486
Lmna	NA	NA	NA	NA	0.76267	0.0218176
Cacng4	NA	NA	NA	NA	0.764134	0.0103547
Gnb2	NA	NA	NA	NA	0.766554	0.00538114
Rrbp1	NA	NA	NA	NA	0.767709	0.0186149
Car12	NA	NA	NA	NA	0.768345	0.0217072
Lman1	NA	NA	NA	NA	0.772857	0.0059735
Rims4	NA	NA	NA	NA	0.773696	0.029671
Ppp1r9b	NA	NA	NA	NA	0.774543	0.00522139
Nin	NA	NA	NA	NA	0.775794	0.00847621
Fez2	NA	NA	NA	NA	0.778556	0.0204412
Ociad2	NA	NA	NA	NA	0.779009	0.0338614
Cst3	NA	NA	NA	NA	0.779954	0.0153916
Fxyd1	NA	NA	NA	NA	0.780541	0.0493431
Prkcq	NA	NA	NA	NA	0.780559	0.0241077
Lpl	NA	NA	NA	NA	0.780568	0.0200377
Laptm4a	NA	NA	NA	NA	0.78153	0.0322319
Fbn1	NA	NA	NA	NA	0.781917	0.0125024
Chpt1	NA	NA	NA	NA	0.783735	0.0273783
Crip2	NA	NA	NA	NA	0.787871	0.00933675
Nfix	NA	NA	NA	NA	0.788212	0.0107725
Hexa	NA	NA	NA	NA	0.790012	0.0030303
Tpm4	NA	NA	NA	NA	0.790085	0.0291381
Fgfr1	NA	NA	NA	NA	0.791406	0.0148757
Igfbp5	NA	NA	NA	NA	0.792325	0.00630147
Mgll	NA	NA	NA	NA	0.792623	0.00200808
Nudt7	NA	NA	NA	NA	0.794557	0.0188002
Sun2	NA	NA	NA	NA	0.796718	0.0325389
Unc5c	NA	NA	NA	NA	0.796758	0.040898
Arl6ip1	NA	NA	NA	NA	0.797155	0.0031343
Lrp10	NA	NA	NA	NA	0.802091	0.00682349
Mtmr10	NA	NA	NA	NA	0.802687	0.0181406
Sh3bgrl3	NA	NA	NA	NA	0.802929	0.00831418
Upk3bl	NA	NA	NA	NA	0.804185	0.0261961
Fam13a	NA	NA	NA	NA	0.80471	0.00816362
Mfsd1	NA	NA	NA	NA	0.807005	0.00830095
Rnaset2a	NA	NA	NA	NA	0.807556	0.0080181
Plpp3	NA	NA	NA	NA	0.807916	0.00241898
Nfib	NA	NA	NA	NA	0.808452	0.00626374
Tox	NA	NA	NA	NA	0.808464	0.0346856
Plxnb2	NA	NA	NA	NA	0.809361	0.00241348
Eif2ak1	NA	NA	NA	NA	0.809852	0.00500566
Lamb2	NA	NA	NA	NA	0.81007	0.0430973
Gsr	NA	NA	NA	NA	0.814324	0.0412771
Tpbgl	NA	NA	NA	NA	0.828596	0.0128065
Mapre1	NA	NA	NA	NA	0.831091	0.00854542
Prkcd	NA	NA	NA	NA	0.832712	0.0314648
Kdr	NA	NA	NA	NA	0.832845	0.00582489
Psap	NA	NA	NA	NA	0.837528	0.00117203
Rgs5	NA	NA	NA	NA	0.839909	0.0418431
Prelp	NA	NA	NA	NA	0.840189	0.0142142
Atp6v0e	NA	NA	NA	NA	0.840381	0.0015499
Flrt2	NA	NA	NA	NA	0.845816	0.0126626
Vkorc1	NA	NA	NA	NA	0.854981	0.00766434
Camsap3	NA	NA	NA	NA	0.855981	0.00966816
Smo	NA	NA	NA	NA	0.857437	0.0405683
Mras	NA	NA	NA	NA	0.859703	0.00462473
Pafah2	NA	NA	NA	NA	0.860328	0.0311609
Lasp1	NA	NA	NA	NA	0.861564	0.00140658
Rcbtb2	NA	NA	NA	NA	0.862298	0.0255483
Slc2a12	NA	NA	NA	NA	0.863786	0.0439525
Acadl	NA	NA	NA	NA	0.86455	0.020605
Edem1	NA	NA	NA	NA	0.8709	0.0256185
Src	NA	NA	NA	NA	0.872095	0.0125563
Spry1	NA	NA	NA	NA	0.87291	0.0138905
Ctsa	NA	NA	NA	NA	0.873064	0.000534236
Prkg1	NA	NA	NA	NA	0.878788	0.00888265
Ephx1	NA	NA	NA	NA	0.879421	0.0410862
Gpx8	NA	NA	NA	NA	0.879646	0.00729287
Slc25a39	NA	NA	NA	NA	0.880271	0.0176258
Anxa1	NA	NA	NA	NA	0.883916	0.0150512
Sh2b3	NA	NA	NA	NA	0.884256	0.0211144
Notch2	NA	NA	NA	NA	0.884352	0.0106082
Loxl1	NA	NA	NA	NA	0.885346	0.0128945
Pbx4	NA	NA	NA	NA	0.885623	0.0357939
Dhx34	NA	NA	NA	NA	0.887489	0.019685
Med11	NA	NA	NA	NA	0.888016	0.0487271
Sgsh	NA	NA	NA	NA	0.891485	0.0494809
Stat6	NA	NA	NA	NA	0.89158	0.0224825
Selenop	NA	NA	NA	NA	0.891758	0.000391463
Zfp385c	NA	NA	NA	NA	0.892014	0.0195114
Rgs17	NA	NA	NA	NA	0.895405	0.0458489
Igfbp4	NA	NA	NA	NA	0.898446	0.00239972
Trpm3	NA	NA	NA	NA	0.89873	0.000389778
Cap1	NA	NA	NA	NA	0.903764	0.012996
Lrrc8c	NA	NA	NA	NA	0.90687	0.0188482
Hadh	NA	NA	NA	NA	0.907108	0.00323824
Csf2ra	NA	NA	NA	NA	0.908142	0.00338065
Antxr1	NA	NA	NA	NA	0.908741	0.010814
Plod1	NA	NA	NA	NA	0.90897	0.037486
Nqo1	NA	NA	NA	NA	0.912586	0.0331193
Bmp4	NA	NA	NA	NA	0.915961	0.0282766
Fkbp9	NA	NA	NA	NA	0.917337	0.0166589
Mast4	NA	NA	NA	NA	0.917555	0.0233953
Tmem164	NA	NA	NA	NA	0.918921	0.0329421
Slc7a2	NA	NA	NA	NA	0.9196	0.025727
Tnfrsf21	NA	NA	NA	NA	0.923432	0.0354333
Cpa2	NA	NA	NA	NA	0.931655	0.0127122
Nxph4	NA	NA	NA	NA	0.934493	0.0161284
Irs1	NA	NA	NA	NA	0.938963	0.00389058
Creg1	NA	NA	NA	NA	0.940603	0.000219293
Gng12	NA	NA	NA	NA	0.940636	0.00721634
Idua	NA	NA	NA	NA	0.941428	0.0268396
Cited1	NA	NA	NA	NA	0.94449	0.0173329
Tns3	NA	NA	NA	NA	0.948634	0.00116651
Bmp7	NA	NA	NA	NA	0.949099	0.0269294
Gm2a	NA	NA	NA	NA	0.951276	0.00813877
C1s1	NA	NA	NA	NA	0.951481	0.0358417
Plppr3	NA	NA	NA	NA	0.955698	0.00706719
Ppt1	NA	NA	NA	NA	0.956266	0.0126912
Gng7	NA	NA	NA	NA	0.957487	0.00954305
Gnpda1	NA	NA	NA	NA	0.96176	0.0217611
Pon2	NA	NA	NA	NA	0.963059	0.000490161
Samd1	NA	NA	NA	NA	0.963705	0.0165705
Mfap3l	NA	NA	NA	NA	0.968615	0.00193033
Naglu	NA	NA	NA	NA	0.971342	0.00222819
Man2a1	NA	NA	NA	NA	0.973674	0.0145425
Tyro3	NA	NA	NA	NA	0.974628	0.0335061
Serpinb6a	NA	NA	NA	NA	0.978684	0.0429288
Itpkb	NA	NA	NA	NA	0.97941	0.0364001
Pdgfb	NA	NA	NA	NA	0.983234	0.0337074
Gpr137b	NA	NA	NA	NA	0.984482	0.00472496
Islr	NA	NA	NA	NA	0.984896	0.0337396
Plxnd1	NA	NA	NA	NA	0.991253	0.0311176
Ppp1r14b	NA	NA	NA	NA	0.993405	0.0490453
Slc16a2	NA	NA	NA	NA	0.994416	0.0250578
Fkbp7	NA	NA	NA	NA	0.997928	0.0461136
Sord	NA	NA	NA	NA	0.998957	0.0134076
Agt	NA	NA	NA	NA	1.0021	0.0174195
Emp1	NA	NA	NA	NA	1.00617	0.0181049
Syngr2	NA	NA	NA	NA	1.00801	0.0231835
Lpcat3	NA	NA	NA	NA	1.00982	0.00614552
Crot	NA	NA	NA	NA	1.00982	0.0247998
Camk1	NA	NA	NA	NA	1.01857	0.000931816
Plekho2	NA	NA	NA	NA	1.0189	0.0186901
Tmsb4x	NA	NA	NA	NA	1.02108	0.000923497
Timp3	NA	NA	NA	NA	1.02353	0.000822149
Plcb3	NA	NA	NA	NA	1.0303	0.0401389
Lin7a	NA	NA	NA	NA	1.03511	0.0161146
Clic1	NA	NA	NA	NA	1.03652	0.0490385
Sema3b	NA	NA	NA	NA	1.03798	0.0240731
Mical1	NA	NA	NA	NA	1.0413	0.0289842
Ctsl	NA	NA	NA	NA	1.04151	0.0019225
Sgpl1	NA	NA	NA	NA	1.04241	0.00284137
Eng	NA	NA	NA	NA	1.04775	0.0478615
Emp3	NA	NA	NA	NA	1.04775	0.0148094
Tbc1d1	NA	NA	NA	NA	1.04924	0.006728
Ptprj	NA	NA	NA	NA	1.05028	0.00880188
Metrn	NA	NA	NA	NA	1.05152	0.0262748
Ntn4	NA	NA	NA	NA	1.05261	0.0181809
Rab36	NA	NA	NA	NA	1.05601	0.0301567
Sox10	NA	NA	NA	NA	1.05629	0.0387999
Arap2	NA	NA	NA	NA	1.05812	0.0325877
Tbc1d2	NA	NA	NA	NA	1.05972	0.0378182
Il10rb	NA	NA	NA	NA	1.05996	0.0470568
Krt1	NA	NA	NA	NA	1.06409	0.0284058
Sdcbp	NA	NA	NA	NA	1.06419	0.0380976
Plvap	NA	NA	NA	NA	1.06533	0.00709733
Maf	NA	NA	NA	NA	1.06626	0.0354408
Fgfrl1	NA	NA	NA	NA	1.06647	0.0196441
Ninj1	NA	NA	NA	NA	1.06817	0.0271207
Anxa3	NA	NA	NA	NA	1.06961	0.0127748
Mpst	NA	NA	NA	NA	1.07209	0.0448409
Rai2	NA	NA	NA	NA	1.07268	0.0264817
Wfdc1	NA	NA	NA	NA	1.07861	0.0191839
Aga	NA	NA	NA	NA	1.08401	0.0087832
Dap	NA	NA	NA	NA	1.08434	0.00865471
Elk3	NA	NA	NA	NA	1.08504	0.0453204
Nrp2	NA	NA	NA	NA	1.08643	0.0315529
Gltp	NA	NA	NA	NA	1.10552	0.00241039
Cd82	NA	NA	NA	NA	1.11162	0.00577931
Fzd1	NA	NA	NA	NA	1.11191	0.0405295
Sdf2l1	NA	NA	NA	NA	1.11268	0.0412999
Mxra8	NA	NA	NA	NA	1.11424	0.0135722
Fat1	NA	NA	NA	NA	1.11738	0.0132272
Ttc7	NA	NA	NA	NA	1.11902	0.0302513
Tafa4	NA	NA	NA	NA	1.12103	0.0440013
Ermn	NA	NA	NA	NA	1.12341	0.0238093
Fkbp10	NA	NA	NA	NA	1.12645	0.0244514
Pgghg	NA	NA	NA	NA	1.12786	0.0416904
Arhgdib	NA	NA	NA	NA	1.12876	0.011005
Ifitm2	NA	NA	NA	NA	1.12993	0.0266128
Aldh2	NA	NA	NA	NA	1.13046	5.46145e-05
Mlc1	NA	NA	NA	NA	1.13323	0.0229003
Foxc1	NA	NA	NA	NA	1.13475	0.0496294
Vasn	NA	NA	NA	NA	1.14139	0.00698229
Slc39a12	NA	NA	NA	NA	1.14827	0.0407738
Mafb	NA	NA	NA	NA	1.14987	0.00980761
Glmp	NA	NA	NA	NA	1.15054	0.000715954
Cela1	NA	NA	NA	NA	1.15151	0.0479935
Olfml3	NA	NA	NA	NA	1.15186	0.0207158
Timp2	NA	NA	NA	NA	1.15441	0.000520982
Efemp1	NA	NA	NA	NA	1.16401	0.000110429
Ppfibp2	NA	NA	NA	NA	1.17983	0.0383563
Tmem86a	NA	NA	NA	NA	1.19726	0.00176296
Defb1	NA	NA	NA	NA	1.1974	0.047919
Folr1	NA	NA	NA	NA	1.2079	0.0178375
Cemip2	NA	NA	NA	NA	1.20889	0.0361821
Fxyd3	NA	NA	NA	NA	1.21077	0.0229012
Cnpy4	NA	NA	NA	NA	1.21218	0.0125875
Pcdhb9	NA	NA	NA	NA	1.21253	0.00562071
Cpq	NA	NA	NA	NA	1.22363	0.00465175
Mdk	NA	NA	NA	NA	1.22484	0.00241318
Mgst1	NA	NA	NA	NA	1.22922	0.00624942
Prps2	NA	NA	NA	NA	1.23028	0.00370123
Galns	NA	NA	NA	NA	1.23108	0.0213258
Tmem104	NA	NA	NA	NA	1.23515	0.0109126
B4galt5	NA	NA	NA	NA	1.2358	0.0214813
Id3	NA	NA	NA	NA	1.23904	0.0102521
Rgs10	NA	NA	NA	NA	1.24187	0.00341928
1700017B05Rik	NA	NA	NA	NA	1.2448	0.0239795
Rab27a	NA	NA	NA	NA	1.24589	0.00149263
Reep4	NA	NA	NA	NA	1.24605	0.0487913
Nrros	NA	NA	NA	NA	1.24635	0.0435904
Tcf7l1	NA	NA	NA	NA	1.24759	0.0120266
Cntnap4	NA	NA	NA	NA	1.24773	0.0337969
Pcdhb3	NA	NA	NA	NA	1.25041	0.0452085
E2f6	NA	NA	NA	NA	1.26865	0.0148521
Itgb5	NA	NA	NA	NA	1.27005	0.000152256
Cpxm2	NA	NA	NA	NA	1.28672	0.028777
Oca2	NA	NA	NA	NA	1.28758	0.0152232
Ccn1	NA	NA	NA	NA	1.2955	0.0169615
Ppp1r1b	NA	NA	NA	NA	1.29738	0.0245015
Tmem132b	NA	NA	NA	NA	1.29747	0.00631191
Rdh5	NA	NA	NA	NA	1.29771	0.0149847
Dpy19l3	NA	NA	NA	NA	1.29937	0.00492063
Mdfic	NA	NA	NA	NA	1.30291	0.00757732
Il17rc	NA	NA	NA	NA	1.30508	0.0461808
Plin3	NA	NA	NA	NA	1.31877	0.00947398
Lama5	NA	NA	NA	NA	1.32024	0.00208017
Abca1	NA	NA	NA	NA	1.32235	0.0106367
Robo4	NA	NA	NA	NA	1.32251	0.0457728
Soat1	NA	NA	NA	NA	1.32383	0.00658849
Tmem176a	NA	NA	NA	NA	1.32627	0.017368
Slc43a3	NA	NA	NA	NA	1.32668	0.0404241
Clic6	NA	NA	NA	NA	1.32788	0.012262
Myadm	NA	NA	NA	NA	1.32864	0.011727
Npc2	NA	NA	NA	NA	1.32869	0.00357384
Chst11	NA	NA	NA	NA	1.32918	0.0390391
Mfap2	NA	NA	NA	NA	1.33099	0.0133329
Cldn1	NA	NA	NA	NA	1.33374	0.00148536
Tril	NA	NA	NA	NA	1.34008	0.039034
Sult1c1	NA	NA	NA	NA	1.35012	0.0417783
Otulinl	NA	NA	NA	NA	1.3502	0.029141
Stra6	NA	NA	NA	NA	1.36136	0.00607929
Castor1	NA	NA	NA	NA	1.3616	0.0261873
Colec12	NA	NA	NA	NA	1.36182	0.0026646
Gm7694	NA	NA	NA	NA	1.3631	0.0460719
Chst2	NA	NA	NA	NA	1.37313	0.000196364
Plcl2	NA	NA	NA	NA	1.37444	0.00851356
Gsta2	NA	NA	NA	NA	1.37453	0.0138576
F13a1	NA	NA	NA	NA	1.38178	0.0427588
Tgfbr2	NA	NA	NA	NA	1.38206	0.00327832
Adora2b	NA	NA	NA	NA	1.39452	0.0472937
Fabp5	NA	NA	NA	NA	1.39817	0.0372011
Apold1	NA	NA	NA	NA	1.41047	0.0169838
Tmem176b	NA	NA	NA	NA	1.41405	0.0122342
Tyr	NA	NA	NA	NA	1.41619	0.000372716
Slc7a10	NA	NA	NA	NA	1.42633	0.00455781
Emilin1	NA	NA	NA	NA	1.43468	0.0122719
Glb1	NA	NA	NA	NA	1.43799	0.00685861
Wls	NA	NA	NA	NA	1.44638	0.00080557
Tspan10	NA	NA	NA	NA	1.45261	0.00387462
Ctsb	NA	NA	NA	NA	1.45664	0.00105917
2310001H17Rik	NA	NA	NA	NA	1.46123	0.0311296
Tes	NA	NA	NA	NA	1.46342	0.0258089
Itpripl2	NA	NA	NA	NA	1.46344	0.0389485
Slc40a1	NA	NA	NA	NA	1.47166	0.0369478
Fas	NA	NA	NA	NA	1.47232	0.0311957
Pgf	NA	NA	NA	NA	1.48247	0.0105176
Smpdl3a	NA	NA	NA	NA	1.48817	0.000953223
Rhov	NA	NA	NA	NA	1.48866	0.0457022
Ptpn18	NA	NA	NA	NA	1.49497	0.00442629
Igf1	NA	NA	NA	NA	1.50055	0.00163488
Swap70	NA	NA	NA	NA	1.50115	0.02102
Gsta1	NA	NA	NA	NA	1.50145	0.0177672
Anpep	NA	NA	NA	NA	1.50202	0.0436313
Scpep1	NA	NA	NA	NA	1.50398	0.00233907
Gpx3	NA	NA	NA	NA	1.50596	0.00932722
Col9a3	NA	NA	NA	NA	1.50655	0.00138333
Ptgds	NA	NA	NA	NA	1.51157	0.00144982
Slc9a3r1	NA	NA	NA	NA	1.52947	0.00281494
Ezr	NA	NA	NA	NA	1.5316	0.0151604
Unc93b1	NA	NA	NA	NA	1.53321	0.0151286
Zfp217	NA	NA	NA	NA	1.53387	0.0256116
Krt8	NA	NA	NA	NA	1.54731	0.00153335
Gja1	NA	NA	NA	NA	1.55465	0.0179123
Golm1	NA	NA	NA	NA	1.55623	0.0441246
Tcaf2	NA	NA	NA	NA	1.55696	0.0401585
Slc29a3	NA	NA	NA	NA	1.55908	0.0340191
Rbm47	NA	NA	NA	NA	1.55915	0.0142825
Serpine2	NA	NA	NA	NA	1.56344	0.000987703
Isoc2a	NA	NA	NA	NA	1.57095	0.0205213
Smagp	NA	NA	NA	NA	1.57118	0.0491456
Rassf2	NA	NA	NA	NA	1.57464	0.027687
Lat2	NA	NA	NA	NA	1.57875	0.0365607
Hba-a1	NA	NA	NA	NA	1.58441	0.00440066
Fzd8	NA	NA	NA	NA	1.59298	0.0072611
Snx7	NA	NA	NA	NA	1.59875	0.0480915
Hvcn1	NA	NA	NA	NA	1.6024	0.0301594
Rasd1	NA	NA	NA	NA	1.61132	0.0422308
Dab2	NA	NA	NA	NA	1.61704	0.037935
Man2b2	NA	NA	NA	NA	1.62028	0.00129557
Casp8	NA	NA	NA	NA	1.62974	0.0459073
Rnase4	NA	NA	NA	NA	1.63137	0.0287882
Id2	NA	NA	NA	NA	1.63478	0.00012724
Ltc4s	NA	NA	NA	NA	1.65506	0.0391671
Olfml2a	NA	NA	NA	NA	1.65516	0.0368443
Tst	NA	NA	NA	NA	1.66803	0.0343629
Ttr	NA	NA	NA	NA	1.6872	0.0119074
Cd63	NA	NA	NA	NA	1.69487	0.0167637
Ermap	NA	NA	NA	NA	1.70038	0.0126407
Cd38	NA	NA	NA	NA	1.713	0.039848
Cltrn	NA	NA	NA	NA	1.71846	0.00632274
Slc6a20a	NA	NA	NA	NA	1.72611	0.0156117
Cd37	NA	NA	NA	NA	1.72662	0.0442244
Slc16a9	NA	NA	NA	NA	1.72757	0.0183932
Gusb	NA	NA	NA	NA	1.75128	0.000598035
Ucp2	NA	NA	NA	NA	1.75236	0.0125143
Csf1	NA	NA	NA	NA	1.7547	0.0396952
Rbms3	NA	NA	NA	NA	1.75935	0.00992096
Aldoart1	NA	NA	NA	NA	1.76363	0.033416
Fli1	NA	NA	NA	NA	1.77382	0.0368595
Ftl1	NA	NA	NA	NA	1.77931	0.000199555
Poglut3	NA	NA	NA	NA	1.78054	0.0483061
Fap	NA	NA	NA	NA	1.78478	0.0262938
Pon3	NA	NA	NA	NA	1.7851	0.0120737
Dnase2a	NA	NA	NA	NA	1.78776	0.0110911
Kctd11	NA	NA	NA	NA	1.7959	0.0186581
Apoe	NA	NA	NA	NA	1.80093	0.00021762
Pon1	NA	NA	NA	NA	1.80831	0.00744714
Il4ra	NA	NA	NA	NA	1.81542	0.00148987
Pycard	NA	NA	NA	NA	1.83869	0.0203682
Col8a1	NA	NA	NA	NA	1.84269	0.00848112
Vsir	NA	NA	NA	NA	1.8553	0.000997672
Trpv2	NA	NA	NA	NA	1.85902	0.0122397
Cd33	NA	NA	NA	NA	1.86092	0.0476753
Baiap2l2	NA	NA	NA	NA	1.86398	0.00981282
Lipa	NA	NA	NA	NA	1.90288	0.00319815
H19	NA	NA	NA	NA	1.92005	0.0154528
Adam8	NA	NA	NA	NA	1.92728	0.00112933
Stab1	NA	NA	NA	NA	1.93082	0.00376931
9130230N09Rik	NA	NA	NA	NA	1.93643	0.0412845
Selplg	NA	NA	NA	NA	1.93999	0.0449173
Gcnt2	NA	NA	NA	NA	1.95719	0.00678346
Hbb-bs	NA	NA	NA	NA	1.96608	0.00151458
Naprt	NA	NA	NA	NA	1.9785	0.00715959
Wipf1	NA	NA	NA	NA	1.99896	0.00376673
Tuba1c	NA	NA	NA	NA	2.00053	0.0321777
Ncf1	NA	NA	NA	NA	2.00274	0.041511
Glipr2	NA	NA	NA	NA	2.01394	0.0496384
Cyba	NA	NA	NA	NA	2.02729	0.00647174
Plcg2	NA	NA	NA	NA	2.04529	0.0401329
Fermt3	NA	NA	NA	NA	2.04831	0.0154923
Met	NA	NA	NA	NA	2.05153	0.00236744
Ncf2	NA	NA	NA	NA	2.05358	0.019759
Ctss	NA	NA	NA	NA	2.07391	0.0380442
Fcgr2b	NA	NA	NA	NA	2.07426	0.00516273
AU020206	NA	NA	NA	NA	2.09275	0.00645731
Slc13a3	NA	NA	NA	NA	2.09841	0.0465322
Slc26a7	NA	NA	NA	NA	2.15397	0.0442997
Frrs1	NA	NA	NA	NA	2.15542	0.0287384
Krt4	NA	NA	NA	NA	2.20911	0.0444828
Plin4	NA	NA	NA	NA	2.20987	0.0149291
Grn	NA	NA	NA	NA	2.21214	0.00684352
Rab32	NA	NA	NA	NA	2.2159	0.0252402
Lyn	NA	NA	NA	NA	2.22791	0.0161396
C3	NA	NA	NA	NA	2.22964	0.0498912
Tc2n	NA	NA	NA	NA	2.25881	0.0254836
Cebpa	NA	NA	NA	NA	2.32347	0.0198764
Mmp12	NA	NA	NA	NA	2.34576	0.00808634
Cp	NA	NA	NA	NA	2.35847	0.0298467
Pld4	NA	NA	NA	NA	2.38858	0.00346746
Mcoln3	NA	NA	NA	NA	2.39664	0.0118425
Ctsd	NA	NA	NA	NA	2.39893	0.00629125
Slc11a1	NA	NA	NA	NA	2.40087	0.0109085
Rab7b	NA	NA	NA	NA	2.41408	0.00435378
Lcp1	NA	NA	NA	NA	2.41424	0.00962217
Wfdc17	NA	NA	NA	NA	2.44434	0.00311728
Litaf	NA	NA	NA	NA	2.46369	0.0220593
Pik3ap1	NA	NA	NA	NA	2.47224	0.0105193
Tnfrsf1b	NA	NA	NA	NA	2.48083	0.0102081
Hpgds	NA	NA	NA	NA	2.48122	0.0195483
Hexb	NA	NA	NA	NA	2.49919	0.00816603
Trf	NA	NA	NA	NA	2.55907	0.0253978
Cyth4	NA	NA	NA	NA	2.58547	0.0216346
Apoc1	NA	NA	NA	NA	2.66601	0.000868673
Snx20	NA	NA	NA	NA	2.66849	0.0354744
Ctsz	NA	NA	NA	NA	2.6914	0.00381768
Runx1	NA	NA	NA	NA	2.72069	0.025596
Aif1	NA	NA	NA	NA	2.8278	0.00875606
Cd48	NA	NA	NA	NA	2.8307	0.00835476
Tent5c	NA	NA	NA	NA	2.84504	0.0040255
Thbs1	NA	NA	NA	NA	2.86696	0.00666052
Sh3bp2	NA	NA	NA	NA	2.88498	0.0100575
Ang	NA	NA	NA	NA	2.91259	0.000415695
Il10ra	NA	NA	NA	NA	2.94084	0.0254516
Gm19426	NA	NA	NA	NA	2.9617	0.00195075
Lilr4b	NA	NA	NA	NA	3.02415	0.0351318
C1qb	NA	NA	NA	NA	3.11296	0.0298824
Tnfaip8l2	NA	NA	NA	NA	3.22625	0.00122704
Rac2	NA	NA	NA	NA	3.24141	0.0251085
Fcgr3	NA	NA	NA	NA	3.24332	0.000771468
Laptm5	NA	NA	NA	NA	3.26388	0.0280322
C1qa	NA	NA	NA	NA	3.28445	0.0135942
C1qc	NA	NA	NA	NA	3.33966	0.0101556
Cd300c2	NA	NA	NA	NA	3.3923	0.00913107
Adgre1	NA	NA	NA	NA	3.41396	0.0250222
Cd52	NA	NA	NA	NA	3.42541	0.00932875
Lyz2	NA	NA	NA	NA	3.4461	0.00196106
Trem2	NA	NA	NA	NA	3.46244	0.0127646
Steap4	NA	NA	NA	NA	3.50855	0.00147541
Ms4a6b	NA	NA	NA	NA	3.51217	0.0374415
Tyrobp	NA	NA	NA	NA	3.53687	0.0177781
Plin2	NA	NA	NA	NA	3.54472	0.0464526
Myo1f	NA	NA	NA	NA	3.54689	0.00518231
Gpnmb	NA	NA	NA	NA	3.60597	0.00022201
Blnk	NA	NA	NA	NA	3.62511	0.0034606
Lgals3	NA	NA	NA	NA	3.7123	0.0353492
H2-Q7	NA	NA	NA	NA	3.77902	0.034098
Cd53	NA	NA	NA	NA	3.85524	0.00300482
Cd84	NA	NA	NA	NA	3.88462	0.0145072
Fcrls	NA	NA	NA	NA	3.90838	0.0103023
Slc15a3	NA	NA	NA	NA	3.91603	0.0199646
Arl11	NA	NA	NA	NA	3.91788	0.00725507
Sln	NA	NA	NA	NA	3.96347	0.0101058
Cybb	NA	NA	NA	NA	3.96362	0.00355583
Spp1	NA	NA	NA	NA	3.9704	0.00872899
Tlr13	NA	NA	NA	NA	3.97682	0.0209299
Fcer1g	NA	NA	NA	NA	4.1007	0.0087843
Glipr1	NA	NA	NA	NA	4.18569	0.00182122
C3ar1	NA	NA	NA	NA	4.19424	0.00908994
Cytl1	NA	NA	NA	NA	4.25749	0.00187582
Ms4a6d	NA	NA	NA	NA	4.26636	0.00553047
Mpeg1	NA	NA	NA	NA	4.34592	0.014901
Cd68	NA	NA	NA	NA	4.38074	0.00656378
Ch25h	NA	NA	NA	NA	5.26443	0.0371862
Fcgr4	NA	NA	NA	NA	5.53004	0.00139693
Msr1	NA	NA	NA	NA	5.68657	0.0254772
Apoc2	NA	NA	NA	NA	5.73594	0.000201218
Lilrb4a	NA	NA	NA	NA	5.83298	0.0437234

## Sheet: Table S6B
Table S6B: Differentially expressed genes in the inferior retina at 1PD, 3PD and 5PD compared to DR controls (p ≤ 0.05; FC ≥ 1.5). DR - dim-reared sample, PD - photo-oxidative damage paradigm. NA - gene not differentially expressed in this comparison.
GeneID	log2FC_PD1	p-value_PD1	log2FC_PD3	p-value_PD3	log2FC_PD5	p-value_PD5
Vax2os	-1.41181	3.13128e-05	-1.27932	7.56778e-05	-1.52971	1.61575e-05
Gm45441	-1.95515	7.61537e-05	-2.59078	7.51863e-06	-2.47082	2.21254e-05
A930001M01Rik	1.03457	0.00014952	1.43596	4.1989e-06	1.42196	6.4288e-06
Gpr146	1.06419	0.000631067	0.738061	0.00937919	0.749246	0.0107259
Hk2	-0.990337	0.000905214	-0.6533	0.0123446	-0.930211	0.00186429
Reep6	-1.16023	0.000931052	-1.1147	0.00123761	-1.56384	9.37407e-05
Etv6	1.44131	0.00100227	1.21621	0.00372125	1.06874	0.011651
Slc1a4	1.08966	0.00106043	0.956416	0.00282992	0.631718	0.041373
Mpp6	1.55692	0.00114602	1.21951	0.007241	1.61296	0.0010739
Gpt2	1.48065	0.00125114	1.26308	0.0041528	1.10105	0.0135868
Amotl2	0.98524	0.00137061	0.665892	0.018167	0.628713	0.0295988
Mars	0.912339	0.00156975	0.731803	0.00703917	0.695672	0.0114817
Epha2	2.01863	0.00158258	1.32876	0.0276503	2.05352	0.00174811
Furin	0.76401	0.00160474	0.674285	0.00387849	0.622997	0.00804902
Optn	-0.810487	0.00161715	-0.747793	0.00270798	-0.992115	0.00047613
Eif1a	1.00056	0.0018949	0.661271	0.0220221	0.59089	0.0421573
Adamts1	1.03277	0.00191799	1.16453	0.000665988	0.875541	0.00794959
Ly6a	0.722295	0.00200652	0.6854	0.00284848	1.08518	6.46256e-05
Jchain	1.54648	0.00209002	1.55752	0.00188113	1.07856	0.026975
Slc7a5	1.20898	0.00209143	1.10371	0.00375594	1.22131	0.00238528
Irf8	3.01912	0.00214967	2.44542	0.0117218	3.96459	0.000129239
Olfm3	-1.08357	0.00220086	-0.831079	0.0100963	-1.0151	0.00441329
Gm10544	-1.09617	0.00222647	-1.30582	0.000608487	-1.60021	0.0002154
Col2a1	-1.6412	0.00229419	-1.07259	0.0169587	-1.01327	0.025258
Fam78b	0.919053	0.00260322	0.972605	0.00161589	0.795371	0.00835092
Enox1	-0.725681	0.00268607	-1.11161	8.95086e-05	-0.869153	0.00100644
Grtp1	-0.776715	0.00271637	-0.776556	0.00264659	-1.1818	0.000143553
Gramd2	-0.80608	0.00277019	-0.845645	0.00187663	-1.16625	0.000246247
Sp3os	-0.976913	0.00277287	-0.831875	0.00698853	-0.977477	0.00372719
Mt1	1.24743	0.0028694	1.11333	0.00580576	1.46873	0.000945771
Strip2	-0.850282	0.00289786	-1.05013	0.000616705	-0.904727	0.00234939
Gm4065	-3.82311	0.00304737	-4.75624	0.00131586	-6.93911	0.00117137
Hdc	-2.73741	0.00305398	-2.08017	0.00978264	-2.89163	0.00371728
Hkdc1	1.36136	0.00327599	1.32331	0.00382686	1.25163	0.00708822
Tmem252	2.63518	0.00342894	2.33406	0.00852604	1.91696	0.0376615
Mfhas1	0.751486	0.00343074	0.616013	0.0119927	0.756449	0.00394377
Actn2	1.83017	0.00347253	1.6234	0.00804026	1.85303	0.00398836
Gm11961	-1.22058	0.00352669	-1.44137	0.00111384	-1.83542	0.000336209
Gstm1	0.791841	0.00368797	0.692394	0.00868848	0.927028	0.00136604
Kcnj14	-1.13051	0.00380479	-1.32366	0.00155129	-1.26965	0.00218462
Col4a1	0.857585	0.00397628	0.634875	0.0231196	0.671777	0.0204875
Ifrd1	0.975127	0.00400962	0.641169	0.0372266	0.901498	0.00776062
Cd59a	-0.816332	0.00485593	-1.12128	0.000515908	-0.70183	0.0135027
Syne3	-1.62332	0.00488702	-1.97876	0.00143018	-1.05402	0.0440457
Cfap410	0.810058	0.00490747	1.01799	0.000816126	0.671122	0.0182458
Hk1	0.655221	0.004934	0.853085	0.000704162	0.597269	0.00908294
Tlr2	3.03006	0.00497795	2.38897	0.0260784	3.25088	0.00324948
Col5a3	2.37179	0.00539412	2.27072	0.00707827	2.28641	0.00895445
Ccn1	1.67932	0.00544278	1.38407	0.0172651	1.89244	0.00255673
Slc6a6	-0.624126	0.00572712	-0.620854	0.00588379	-0.929306	0.000309567
Sulf1	0.726474	0.00588003	0.648456	0.0114468	0.850526	0.00220579
Slc3a2	0.751769	0.0060296	0.629997	0.0160269	0.753528	0.00648817
Plod3	0.889868	0.00619051	0.796397	0.0118911	0.7426	0.0219398
Arl6	1.71208	0.00638957	1.73951	0.0059132	1.31261	0.0206061
Psmb9	2.20897	0.00644155	1.79664	0.0226927	2.49893	0.00294555
Chrnb4	3.29343	0.00661082	2.53571	0.0381256	3.53421	0.00394964
Glb1l3	-2.08599	0.00684	-2.46666	0.0027513	-4.9725	0.000270852
Fgf2os	3.96371	0.00702823	4.92951	0.000694408	5.45099	0.000247892
Tor3a	1.98919	0.00711809	1.6949	0.017005	1.8201	0.0133552
Osmr	2.53481	0.0073582	2.01785	0.0215316	2.34609	0.0120458
Ptp4a3	0.779798	0.00738212	0.915729	0.00260071	0.589676	0.0324331
Prtg	2.06226	0.00797218	2.29216	0.00347115	1.6102	0.0404651
Sbno2	1.10581	0.00804226	0.885488	0.0256224	0.797309	0.0479483
Tyrobp	0.995327	0.00814774	1.81765	3.94427e-05	3.74542	7.24316e-09
Pde8b	-0.689293	0.00819179	-0.66688	0.00945603	-0.747861	0.00620738
Cdkn1a	2.88514	0.00838096	2.1107	0.0397708	2.81938	0.0112642
Rpusd1	-0.809536	0.00871693	-0.741487	0.0133432	-0.835445	0.00915407
Klhl3	-0.871194	0.00972904	-0.750496	0.0198225	-0.784946	0.0208983
Plpp2	-0.845789	0.00984965	-1.0296	0.00304031	-1.15838	0.00201435
Tpbg	-0.78534	0.0102674	-0.677628	0.0205472	-0.652122	0.0303863
Agpat3	-0.637109	0.010401	-0.595288	0.0150958	-0.760751	0.00355013
3010001F23Rik	-1.9976	0.0106675	-2.37389	0.00562094	-3.2255	0.00257027
Adgrl4	1.16335	0.0113383	1.04133	0.0206831	1.18866	0.012185
Nfkbil1	0.782356	0.0124247	0.749085	0.015347	0.638658	0.0418319
Rgs9bp	-0.667541	0.0132276	-0.600489	0.0222545	-1.36345	0.000109067
Pcp2	-0.899285	0.0142629	-0.717851	0.0386961	-0.686081	0.0468644
Nt5e	-1.01582	0.0142682	-1.22171	0.00573599	-1.60572	0.00181316
Ms4a7	2.27133	0.0144854	1.95297	0.0344835	3.80293	0.000117069
Megf11	-0.760817	0.0145122	-0.756322	0.0141529	-0.61662	0.0440591
Ube2l6	1.48079	0.0156504	1.80856	0.00376979	2.3453	0.000494066
Limd1	0.806097	0.0160876	0.938065	0.00606898	0.752578	0.0280413
Myo5b	0.870786	0.0161435	1.25574	0.00113134	1.40953	0.000547159
Rnf144b	1.31415	0.017112	1.41557	0.0116727	1.06834	0.0457033
Tnfrsf1a	1.1953	0.0176192	1.35158	0.00851221	1.57048	0.00390162
Sh2d1a	-1.10154	0.0177552	-1.60949	0.00242656	-1.86778	0.00152601
Nudt6	1.44968	0.0181955	1.68906	0.00716926	1.28882	0.0370972
Cd63	0.951205	0.0189048	0.781273	0.0418191	1.53716	0.00165424
Atf7	0.937438	0.0198458	0.992778	0.0141041	0.812077	0.0444015
Sag	0.732574	0.0200273	1.09715	0.00163843	0.603611	0.0479494
D1Ertd622e	-0.655224	0.0204461	-0.933717	0.00281124	-1.01402	0.00213844
Fetub	2.20435	0.0213988	2.43074	0.0104655	3.49481	0.000513422
Sesn2	0.858314	0.0216684	0.927224	0.0133914	0.873297	0.0232635
Rwdd4a	0.592947	0.0226035	0.613379	0.0181948	0.630147	0.0192575
Rgma	1.17102	0.0226821	1.64783	0.00208003	1.65539	0.00266744
Cntn4	-0.7536	0.023288	-0.870737	0.0111748	-0.863641	0.0141373
Gm15872	-1.41345	0.0235038	-1.24385	0.0363189	-1.30663	0.0383796
Dmd	-0.644524	0.0236477	-0.605822	0.0301496	-0.78204	0.0105993
Tagln2	2.20376	0.0246155	2.04	0.0327684	2.17146	0.0289642
Gm14091	-1.55887	0.0248704	-1.95431	0.00869105	-1.92184	0.0137392
Sept4	-0.683799	0.025194	-0.737305	0.0177939	-0.76307	0.0166793
Fcgr2b	2.12147	0.0260083	1.98823	0.0355421	3.06759	0.00182739
Gm48552	-1.41084	0.0263231	-1.32704	0.0314078	-2.0037	0.00868649
Ajuba	1.12372	0.0265056	1.04967	0.0358833	1.24865	0.0179452
Dgat2	-0.596437	0.0271165	-0.939065	0.00196912	-0.849396	0.00532196
Brat1	-0.803006	0.0281813	-0.690334	0.0492333	-0.753209	0.0439875
Tmbim1	0.734912	0.0290125	0.707775	0.0332865	1.01891	0.00518277
Taok3	-0.585296	0.0301991	-0.898507	0.00272353	-0.858033	0.00502388
Rho	-0.999825	0.0306927	-1.15662	0.0151109	-1.78801	0.000918933
Kif9	1.43943	0.0308033	1.49178	0.0243807	1.79204	0.0100542
Fgf2	2.71572	0.0308586	3.39793	0.0129046	3.2912	0.0155868
Ftl1-ps1	0.945929	0.0312821	0.92057	0.0339825	1.21574	0.00896665
Ccng2	-0.632655	0.0324495	-0.722885	0.0167159	-0.828407	0.0105666
Ptcd1	0.648888	0.0328504	0.598285	0.0454792	0.694881	0.0279045
Faim	-0.590613	0.0333731	-0.880309	0.00455383	-1.30776	0.00045149
Cacna2d3	-0.845089	0.0351748	-0.91759	0.0253993	-0.90311	0.0298192
Retn	-0.899907	0.0366797	-1.38503	0.00407626	-1.4252	0.00492726
Fcgr1	4.80962	0.0369096	6.32637	0.00259937	6.86116	0.00106544
Ccn4	-0.91868	0.0372033	-0.985008	0.0267503	-2.03534	0.000751892
C1qc	0.640829	0.0376719	1.394	0.000123849	3.00767	1.60903e-08
Phf11d	1.54101	0.0379889	1.79594	0.0151446	2.44719	0.00170031
Gfap	2.07512	0.0385225	2.1669	0.032058	3.01025	0.00893407
Gal	-1.34207	0.0391609	-1.68465	0.0143971	-1.40777	0.0399
Cactin	0.65027	0.0405276	0.83727	0.0103484	0.731306	0.0271833
Casp7	-0.917606	0.0405679	-0.883008	0.0452139	-1.13254	0.0204968
Rab33a	-0.760058	0.0415679	-0.952074	0.0144705	-1.03993	0.0127086
Cox6b2	-0.60489	0.0418808	-0.630841	0.0338608	-0.915702	0.00680926
A430035B10Rik	-0.748984	0.0438118	-0.727096	0.0475204	-1.04019	0.0128703
Nxnl1	-0.624041	0.0440609	-0.751993	0.0204923	-1.39606	0.000862717
H2-T22	1.37728	0.0446229	1.43858	0.0354387	1.94677	0.00828941
Spry3	-0.905856	0.045257	-1.37966	0.00614522	-0.991158	0.0398213
Hes5	-0.634696	0.0457604	-0.796432	0.0160938	-0.803989	0.0199158
Eif2ak2	2.10987	0.046573	2.7294	0.00922411	2.28596	0.0344511
Thsd7b	-2.2787	0.00266761	-2.60347	0.00117349	NA	NA
A930027H12Rik	-2.93281	0.00915968	-2.48242	0.0152326	NA	NA
Wfdc10	-1.72975	0.0314797	-2.34697	0.00920667	NA	NA
Shisal2b	-2.60094	0.00378787	-1.59929	0.0254159	NA	NA
Papss2	-2.0293	0.00768231	-1.51569	0.0246377	NA	NA
Sostdc1	-1.46936	0.0173681	-1.49843	0.0147676	NA	NA
Gm16551	-2.87284	0.000427942	-1.44797	0.0140618	NA	NA
Kcnmb4os2	-1.26923	0.049274	-1.26192	0.0470072	NA	NA
Lyve1	-1.0796	0.0434817	-1.19529	0.0275939	NA	NA
Syap1	-1.3243	0.00462984	-1.10657	0.011238	NA	NA
Pde10a	-0.760021	0.0450684	-1.10392	0.00741505	NA	NA
Pcbd1	-0.879381	0.0125347	-1.086	0.00361915	NA	NA
Enpp2	-1.1833	0.0276849	-1.07439	0.0378116	NA	NA
Calb1	-1.20934	0.000195516	-1.07088	0.000485716	NA	NA
Scd1	-1.12809	0.0330646	-1.06904	0.0383389	NA	NA
H1fx	-0.606876	0.0496024	-0.975275	0.00462184	NA	NA
Gm28578	-0.851105	0.0286864	-0.970027	0.0148532	NA	NA
Hist1h1c	-1.14545	0.00651195	-0.906254	0.0187913	NA	NA
Lrp2bp	-0.925625	0.0169217	-0.838162	0.0251707	NA	NA
Rorb	-0.740284	0.000734082	-0.801571	0.000371588	NA	NA
Tox	-0.891841	0.00221612	-0.801207	0.00412079	NA	NA
Hs3st5	-1.16949	0.00455854	-0.796939	0.0295021	NA	NA
Bhlhe22	-0.780534	0.0147186	-0.775726	0.0143309	NA	NA
Slitrk6	-0.733362	0.0219507	-0.751024	0.0185675	NA	NA
Omg	-1.10422	0.00241819	-0.728647	0.0230861	NA	NA
Wdr31	-1.26277	0.00143913	-0.727099	0.0288509	NA	NA
Syce2	-1.14683	0.00576563	-0.717293	0.0491208	NA	NA
Smad7	-0.766518	0.0270709	-0.703951	0.0368198	NA	NA
Abcg1	-0.679775	0.00311593	-0.669105	0.00331298	NA	NA
Cox4i2	-1.03131	0.00116701	-0.660413	0.0167259	NA	NA
Edil3	-0.647299	0.00211619	-0.646105	0.00206323	NA	NA
Caly	-0.593487	0.00235025	-0.641456	0.00128353	NA	NA
Tnr	-0.737569	0.00221709	-0.634337	0.00564085	NA	NA
Chadl	-1.23533	0.00136988	-0.628155	0.0466052	NA	NA
Prkra	-0.606907	0.0235693	-0.622387	0.0199095	NA	NA
Rbm4b	-0.6724	0.0158498	-0.61657	0.0229778	NA	NA
Scgn	-0.699037	0.00572613	-0.612728	0.0118912	NA	NA
Nap1l3	-0.650596	0.0311139	-0.599744	0.0416132	NA	NA
Prkar2b	-0.597251	0.0302305	-0.596295	0.0289859	NA	NA
Slc31a2	0.759636	0.000549147	0.586361	0.00393382	NA	NA
Glis2	0.686743	0.0244134	0.592877	0.0464401	NA	NA
Psen2	0.604965	0.0168793	0.601719	0.0167266	NA	NA
Zhx3	0.592452	0.0255398	0.602706	0.0225273	NA	NA
BC051226	0.87994	0.00552103	0.621981	0.0371213	NA	NA
Senp3	0.585422	0.0189932	0.622816	0.0132454	NA	NA
Lsm14a	0.749574	0.00122098	0.634367	0.00406611	NA	NA
Trak2	0.838511	5.05994e-05	0.640027	0.000597885	NA	NA
Cad	0.642032	0.0143896	0.640977	0.0139235	NA	NA
Arhgap39	0.619463	0.0198112	0.657704	0.0137257	NA	NA
Rassf1	0.866933	0.00724006	0.662393	0.0313617	NA	NA
Glmn	0.892445	4.25701e-05	0.683487	0.000505543	NA	NA
Pkd1	0.659922	0.00192793	0.689506	0.00134169	NA	NA
Mrps27	0.775906	0.0182515	0.704547	0.0287721	NA	NA
Neat1	0.864103	0.00219594	0.717936	0.00761564	NA	NA
Mthfr	0.771013	0.00821328	0.733996	0.0106339	NA	NA
Armc9	0.802264	0.0277265	0.755731	0.0356642	NA	NA
Neurod1	0.999755	0.00051776	0.761084	0.00395985	NA	NA
Aldh18a1	0.978235	0.00182073	0.783675	0.00839185	NA	NA
Stk19	0.793634	0.0444786	0.785591	0.045008	NA	NA
Atg16l1	0.917439	0.000130551	0.801213	0.000436886	NA	NA
Hook2	1.27208	9.71445e-05	0.803427	0.0046864	NA	NA
Gadd45g	1.30382	8.08847e-05	0.805528	0.00460822	NA	NA
Shmt2	1.1108	0.000337213	0.809602	0.00413058	NA	NA
Gm45902	1.03345	0.010839	0.831254	0.0340027	NA	NA
Bbs12	0.694281	0.0183521	0.837361	0.00559104	NA	NA
Phospho2	0.904754	0.00483522	0.841331	0.00756016	NA	NA
Samd7	0.636171	0.0120634	0.846331	0.00172734	NA	NA
Ebp	0.711707	0.0202096	0.848535	0.00697124	NA	NA
Tars	1.16494	0.00196678	0.853493	0.013145	NA	NA
Wdr46	1.00923	0.0135482	0.86375	0.0301171	NA	NA
Zfp516	1.1624	0.00290243	0.884042	0.0131397	NA	NA
Ints11	0.843521	0.00154125	0.895574	0.0008954	NA	NA
Rnf207	1.14646	0.00329443	0.9016	0.0119739	NA	NA
Ppard	0.956237	0.0138273	0.949775	0.0138082	NA	NA
Slc19a1	0.882268	0.00396235	0.976561	0.00177365	NA	NA
Mkrn3	1.01062	0.0448144	1.0327	0.0393272	NA	NA
Rrp12	1.35369	0.0102552	1.03479	0.0421266	NA	NA
Ahrr	1.18795	0.0212372	1.04275	0.0383094	NA	NA
Nadk2	0.738421	0.0168933	1.05383	0.00205669	NA	NA
Marveld3	1.0645	0.0450633	1.06044	0.0439396	NA	NA
Spred3	1.32547	0.000683121	1.09896	0.00303471	NA	NA
Slc14a1	1.68915	0.00133486	1.14488	0.015228	NA	NA
Bbc3	1.52461	0.00369097	1.15099	0.0216565	NA	NA
Zfp667	1.34885	0.00467765	1.15493	0.0125479	NA	NA
Otop3	1.23019	0.0340819	1.15706	0.0438899	NA	NA
Pcare	1.43012	0.000178064	1.17631	0.000767233	NA	NA
Rhebl1	1.50937	0.000934214	1.1877	0.00558895	NA	NA
Phlpp2	1.26426	0.0325305	1.19296	0.0394779	NA	NA
Pcdh15	1.02552	7.78921e-05	1.24182	1.02322e-05	NA	NA
Gpc4	1.65168	0.00492417	1.27696	0.0241151	NA	NA
Ckm	1.76758	0.00678021	1.29497	0.0246249	NA	NA
Ahr	1.38545	0.031813	1.31527	0.0380048	NA	NA
Proser3	1.42979	0.017539	1.33715	0.0243007	NA	NA
Npff	1.58799	0.00374906	1.35641	0.0106533	NA	NA
Casq1	1.86455	0.00617672	1.40136	0.0263467	NA	NA
Tead3	1.52518	0.0230535	1.41381	0.0311929	NA	NA
Cntf	1.65039	0.0264055	1.53374	0.0353347	NA	NA
Myoz1	1.82787	0.00492063	1.56559	0.0127694	NA	NA
Stat3	1.75548	0.0334799	1.59612	0.0452601	NA	NA
Helb	1.43945	0.0213344	1.64026	0.00895353	NA	NA
2810032G03Rik	2.02454	0.0166504	1.939	0.0206397	NA	NA
Helz2	1.89436	0.0285143	2.00575	0.0193618	NA	NA
Maff	2.50409	0.0096658	2.00674	0.0368596	NA	NA
Cmya5	2.00773	0.0191546	2.03121	0.0171643	NA	NA
Calca	2.32292	0.0200565	2.16001	0.0287441	NA	NA
Gm20742	5.98754	0.0324893	6.92693	0.00944768	NA	NA
Ifit1bl1	-2.38741	0.0216737	NA	NA	-3.01736	0.0143264
Gm16055	-1.64599	0.0286791	NA	NA	-2.34524	0.00925595
1600014C23Rik	-2.1776	0.00126557	NA	NA	-1.95921	0.00310909
2810030D12Rik	-1.32201	0.0363875	NA	NA	-1.69127	0.0179331
Esrrb	-1.10453	0.0418157	NA	NA	-1.62107	0.0124219
Fam20c	-0.80652	0.0365876	NA	NA	-1.17736	0.00756222
Ptprz1	-0.668202	0.00607979	NA	NA	-1.14522	0.000161919
Abca4	-0.60748	0.00739778	NA	NA	-1.10509	7.74009e-05
Gm47283	-0.827653	0.000663675	NA	NA	-1.08062	7.03794e-05
Slc24a1	-0.738362	0.0188766	NA	NA	-1.00315	0.00387904
Arg2	-0.873354	0.0339683	NA	NA	-0.899181	0.038339
Nsdhl	-0.666375	0.0145762	NA	NA	-0.896564	0.00338235
Fam57b	-0.620223	0.0128503	NA	NA	-0.884375	0.00130486
Rnf165	-0.660008	0.0408029	NA	NA	-0.829826	0.0182906
Fscn2	-0.833273	0.0164176	NA	NA	-0.811018	0.0207766
Prcd	-0.671945	0.0430345	NA	NA	-0.78208	0.0239136
Drd4	-0.794382	0.0061415	NA	NA	-0.773088	0.00802192
Xiap	-0.750593	0.00090994	NA	NA	-0.761102	0.000950184
Pnck	-0.709091	0.00838718	NA	NA	-0.750924	0.00746762
Osgep	-0.632372	0.00633693	NA	NA	-0.742484	0.00279319
Dcp1a	-0.890446	0.0114843	NA	NA	-0.730448	0.0351065
5830408C22Rik	-0.819357	0.00941926	NA	NA	-0.695477	0.0259542
Fhod3	-0.692702	0.0233584	NA	NA	-0.681895	0.0291675
Ak4	-0.693552	0.0174417	NA	NA	-0.678669	0.0232242
Impdh1	-0.598183	0.0061749	NA	NA	-0.671463	0.00303941
Cep164	-0.699567	0.00308664	NA	NA	-0.659053	0.00565086
Eno1	-0.73688	0.0174088	NA	NA	-0.623506	0.0380585
Cds1	-0.687398	0.00765161	NA	NA	-0.611503	0.0157832
Lrrc73	-0.63124	0.0145068	NA	NA	-0.604164	0.0219933
Rgp1	0.612695	0.0317628	NA	NA	0.590646	0.0432672
Aars	0.600086	0.00906053	NA	NA	0.607206	0.00914785
Cav1	-0.756293	0.00204003	NA	NA	0.646679	0.00403626
Nras	0.705737	0.0327332	NA	NA	0.660754	0.0491171
Gmeb2	0.720127	0.0220289	NA	NA	0.663648	0.0386632
Cobl	0.722313	0.0165149	NA	NA	0.680561	0.0265685
Faap100	0.720885	0.0130453	NA	NA	0.693357	0.0190511
Lap3	0.755019	0.0173168	NA	NA	0.703741	0.0298997
Etv5	0.796261	0.00130429	NA	NA	0.711479	0.00372947
Fgfr1	0.625792	0.0366884	NA	NA	0.735799	0.0185089
Esyt1	0.683137	0.0291666	NA	NA	0.763867	0.0191951
Ly6c1	0.662162	0.0464486	NA	NA	0.765037	0.0278568
Dpagt1	0.789809	0.0169554	NA	NA	0.793384	0.0194721
Itga3	0.594562	0.0334408	NA	NA	0.817827	0.00659275
1110038B12Rik	0.845075	0.00616757	NA	NA	0.822282	0.00891231
Bag3	0.89983	0.0119491	NA	NA	0.824237	0.0229339
Phgdh	0.708955	0.00659161	NA	NA	0.827145	0.00267193
Slc17a8	1.08351	0.00708803	NA	NA	0.835855	0.0355401
Tead1	0.931098	0.00555487	NA	NA	0.846333	0.0124377
Arhgef40	0.725961	0.0437062	NA	NA	0.891825	0.0180055
F3	0.85293	0.0224547	NA	NA	0.906662	0.0194428
Slc12a4	0.783999	0.0231586	NA	NA	0.951658	0.00884817
Klf6	0.709266	0.0285834	NA	NA	0.953487	0.00623533
Irf1	1.80461	0.00104324	NA	NA	1.01785	0.0459206
Acot1	1.17074	0.0273413	NA	NA	1.0681	0.0488075
Plscr3	0.889697	0.0128128	NA	NA	1.09941	0.00374561
Pou2f2	1.29711	0.0269791	NA	NA	1.23144	0.040817
Trim56	1.11762	0.044648	NA	NA	1.2711	0.0271349
Il4ra	1.1621	0.0163458	NA	NA	1.29416	0.00989105
Ang	-2.52398	0.0123164	NA	NA	1.33681	0.0341438
Klf10	0.844581	0.0484941	NA	NA	1.35291	0.00383456
Cd74	1.01173	0.0430059	NA	NA	1.42697	0.00792061
Zfp36	1.68821	0.0204907	NA	NA	1.46495	0.0447836
S1pr3	1.62754	0.0226624	NA	NA	1.50478	0.0333568
March11	1.87769	0.0137229	NA	NA	1.66993	0.0320004
Mt2	1.74125	0.0355294	NA	NA	1.69337	0.0395156
Ctla2a	1.26141	0.0297396	NA	NA	1.72477	0.00596855
Cebpb	1.91896	0.0215416	NA	NA	1.77103	0.0328921
Isg20	1.88447	0.0268215	NA	NA	1.83147	0.0347881
Rras2	1.62727	0.0297787	NA	NA	1.84092	0.0182391
Litaf	1.2198	0.0169978	NA	NA	2.01268	0.000521051
Glipr2	2.0065	0.0483064	NA	NA	2.10624	0.0429473
Txlnb	2.13533	0.0494439	NA	NA	2.39624	0.0301039
Fosb	1.84972	0.0419272	NA	NA	2.58771	0.00620616
Gpnmb	1.37916	0.0225372	NA	NA	3.05347	0.00033412
Tpd52l1	2.75197	0.0133179	NA	NA	3.11353	0.00620746
Gm12802	2.57514	0.019479	NA	NA	3.13385	0.00511673
Steap4	2.27112	0.0265918	NA	NA	3.46985	0.00126073
Oasl1	4.0583	0.0213985	NA	NA	3.66677	0.0447261
Dnajb1	1.16094	5.13829e-05	NA	NA	NA	NA
AW549877	0.800846	6.84771e-05	NA	NA	NA	NA
Pfkl	-0.833043	0.000101458	NA	NA	NA	NA
Hmgb2	-1.19238	0.000111632	NA	NA	NA	NA
Cdk2ap2	0.893519	0.000124279	NA	NA	NA	NA
Srebf1	-0.835065	0.00019738	NA	NA	NA	NA
Pvalb	1.15846	0.000319285	NA	NA	NA	NA
Lpcat1	0.702246	0.000349028	NA	NA	NA	NA
Atf4	0.921185	0.000366099	NA	NA	NA	NA
Gchfr	-3.02621	0.000464858	NA	NA	NA	NA
Snhg12	0.882081	0.000468341	NA	NA	NA	NA
Metrn	-1.00177	0.00047094	NA	NA	NA	NA
Rpa1	-0.74583	0.000496341	NA	NA	NA	NA
Kif1b	0.727862	0.000549791	NA	NA	NA	NA
Mtcl1	0.822818	0.0005534	NA	NA	NA	NA
Dbp	-0.688438	0.000576618	NA	NA	NA	NA
Qdpr	-0.715696	0.000682468	NA	NA	NA	NA
Churc1	-0.71873	0.000718721	NA	NA	NA	NA
1700094D03Rik	1.16295	0.000775038	NA	NA	NA	NA
Cebpg	0.792071	0.000815923	NA	NA	NA	NA
Tns3	-0.712718	0.00102951	NA	NA	NA	NA
Josd1	0.797667	0.0010358	NA	NA	NA	NA
Mthfd2	1.1538	0.00123111	NA	NA	NA	NA
Usp2	0.742908	0.00124831	NA	NA	NA	NA
Crb1	-0.690814	0.00135349	NA	NA	NA	NA
Mab21l1	0.608707	0.00148017	NA	NA	NA	NA
Aldh6a1	-1.16242	0.00151201	NA	NA	NA	NA
Picalm	0.608609	0.00156389	NA	NA	NA	NA
Slc16a3	-0.971259	0.00158827	NA	NA	NA	NA
Hexim1	0.744827	0.00162136	NA	NA	NA	NA
Plagl2	0.766801	0.0016587	NA	NA	NA	NA
Arsb	-0.713936	0.00168797	NA	NA	NA	NA
B4galt1	0.743056	0.00186288	NA	NA	NA	NA
Gm15417	-0.750402	0.00188033	NA	NA	NA	NA
Gstm5	-0.617802	0.00196626	NA	NA	NA	NA
Txnrd1	0.847459	0.00198201	NA	NA	NA	NA
Ier3	0.709518	0.00206269	NA	NA	NA	NA
Ppa1	-0.592833	0.00206601	NA	NA	NA	NA
Sfpq	0.622295	0.00213246	NA	NA	NA	NA
Cish	1.45077	0.00215102	NA	NA	NA	NA
Susd6	0.783087	0.00225661	NA	NA	NA	NA
Cln6	-0.767479	0.00228159	NA	NA	NA	NA
Borcs7	-0.747187	0.00229796	NA	NA	NA	NA
Prpf3	0.947947	0.00246496	NA	NA	NA	NA
Lrrc66	-1.98944	0.00247048	NA	NA	NA	NA
Memo1	0.683898	0.00258329	NA	NA	NA	NA
Tmsb15b2	-0.732428	0.00258991	NA	NA	NA	NA
Cnp	-0.826748	0.00260621	NA	NA	NA	NA
Mkks	0.828063	0.00263222	NA	NA	NA	NA
Zfp553	1.12567	0.00287464	NA	NA	NA	NA
Prxl2a	-0.659757	0.00290087	NA	NA	NA	NA
Ccdc85c	0.804045	0.00298063	NA	NA	NA	NA
Gna13	0.836583	0.00299623	NA	NA	NA	NA
Ntng1	-0.669153	0.0031091	NA	NA	NA	NA
Isl1	-0.820597	0.00329691	NA	NA	NA	NA
Cars	0.773345	0.00337707	NA	NA	NA	NA
Blvra	-0.832518	0.00359345	NA	NA	NA	NA
Phf23	0.758955	0.0037087	NA	NA	NA	NA
Actr3b	-0.809604	0.00373593	NA	NA	NA	NA
Iars	0.666806	0.00383109	NA	NA	NA	NA
Ccdc117	0.827997	0.00386675	NA	NA	NA	NA
Nf2	0.631189	0.00400837	NA	NA	NA	NA
Eif4ebp1	2.28898	0.00406668	NA	NA	NA	NA
Gtpbp6	0.604579	0.00415523	NA	NA	NA	NA
Coq7	-0.639056	0.00415804	NA	NA	NA	NA
Necap2	0.679174	0.00426008	NA	NA	NA	NA
Prkca	-0.602174	0.0043792	NA	NA	NA	NA
Kctd15	0.718904	0.00461151	NA	NA	NA	NA
Sdhaf4	-0.677344	0.00462274	NA	NA	NA	NA
Ubxn8	-0.759922	0.00475551	NA	NA	NA	NA
Ric8b	0.655578	0.00482347	NA	NA	NA	NA
Slc5a8	-1.50404	0.00484321	NA	NA	NA	NA
Sh3bgrl	-0.596429	0.00496378	NA	NA	NA	NA
Plec	0.662739	0.0051069	NA	NA	NA	NA
Hspa1a	1.33085	0.00526667	NA	NA	NA	NA
Znfx1	0.900078	0.00529268	NA	NA	NA	NA
Myh14	-0.754323	0.00539128	NA	NA	NA	NA
Rela	0.610832	0.00541961	NA	NA	NA	NA
Acaca	0.653276	0.00545342	NA	NA	NA	NA
Dusp8	0.794301	0.00545861	NA	NA	NA	NA
Hspa1b	1.41417	0.00551315	NA	NA	NA	NA
Nfil3	0.761407	0.00572776	NA	NA	NA	NA
Dgcr6	-0.685562	0.00600573	NA	NA	NA	NA
Lsp1	1.40701	0.0060742	NA	NA	NA	NA
Kptn	-0.770054	0.00633857	NA	NA	NA	NA
Uspl1	0.634977	0.00635383	NA	NA	NA	NA
Trim46	0.761724	0.00666574	NA	NA	NA	NA
A930024E05Rik	1.13698	0.00676824	NA	NA	NA	NA
C1qtnf12	-0.662446	0.00698532	NA	NA	NA	NA
Banp	0.728327	0.00714274	NA	NA	NA	NA
Klhl36	0.662914	0.00726833	NA	NA	NA	NA
Tm6sf2	1.43076	0.00743386	NA	NA	NA	NA
Fam135b	-0.693609	0.00754246	NA	NA	NA	NA
Gas7	-0.701808	0.0077422	NA	NA	NA	NA
Sirt4	0.59674	0.00786875	NA	NA	NA	NA
Nsd3	0.592492	0.00794724	NA	NA	NA	NA
Ormdl1	-0.59404	0.00809871	NA	NA	NA	NA
Pkm	-0.692313	0.00815034	NA	NA	NA	NA
Nsun5	0.713928	0.00827943	NA	NA	NA	NA
Cd24a	0.628869	0.00832952	NA	NA	NA	NA
Smug1	0.667912	0.00833271	NA	NA	NA	NA
Spred1	0.65807	0.00851986	NA	NA	NA	NA
Arid5a	1.59079	0.00866553	NA	NA	NA	NA
Mex3a	2.43775	0.00868512	NA	NA	NA	NA
Adra2a	-0.988729	0.00876191	NA	NA	NA	NA
Tnfaip6	1.75669	0.00912576	NA	NA	NA	NA
Nat10	0.715486	0.00912776	NA	NA	NA	NA
Chsy1	0.705729	0.00916265	NA	NA	NA	NA
Pard6b	0.736041	0.00923422	NA	NA	NA	NA
Gm27032	-0.681157	0.00935292	NA	NA	NA	NA
Actn3	1.87673	0.00949651	NA	NA	NA	NA
Sfxn5	-0.918378	0.00990254	NA	NA	NA	NA
Tmem86a	-0.873829	0.00999717	NA	NA	NA	NA
Tbc1d10a	0.722911	0.0101402	NA	NA	NA	NA
1700081N11Rik	-2.04104	0.0103095	NA	NA	NA	NA
Trmt2b	-0.748778	0.0103515	NA	NA	NA	NA
Pgk1	-0.585044	0.0104249	NA	NA	NA	NA
Zfp446	0.700593	0.010512	NA	NA	NA	NA
Fam222a	0.687021	0.0106567	NA	NA	NA	NA
2310022B05Rik	-0.665734	0.0106794	NA	NA	NA	NA
Ccdc6	0.698359	0.0107538	NA	NA	NA	NA
Slc17a7	-0.633132	0.0108556	NA	NA	NA	NA
Cdc42se1	0.667377	0.0109053	NA	NA	NA	NA
Ip6k2	0.914562	0.0109917	NA	NA	NA	NA
Gm16062	1.25365	0.0110387	NA	NA	NA	NA
Gpr37	-0.773995	0.0111509	NA	NA	NA	NA
Tspyl3	-1.31832	0.0114046	NA	NA	NA	NA
Xpot	0.590569	0.0116357	NA	NA	NA	NA
Etv4	1.24017	0.0117124	NA	NA	NA	NA
Dedd2	0.669333	0.0118447	NA	NA	NA	NA
Pipox	-1.76409	0.0118518	NA	NA	NA	NA
Hmgn5	-1.12296	0.0122246	NA	NA	NA	NA
Erlec1	-0.660652	0.012264	NA	NA	NA	NA
Akirin1	0.587147	0.0123305	NA	NA	NA	NA
Rbbp9	-0.59319	0.012397	NA	NA	NA	NA
Rcvrn	-0.742669	0.0123994	NA	NA	NA	NA
Hmgb3	-0.792186	0.0124764	NA	NA	NA	NA
Plekhm1	0.78606	0.0126338	NA	NA	NA	NA
Hist1h2bc	-0.653306	0.0128188	NA	NA	NA	NA
Gm21887	-1.39676	0.0128782	NA	NA	NA	NA
Pgam1	-0.621782	0.0129743	NA	NA	NA	NA
Gm43305	-1.07467	0.013139	NA	NA	NA	NA
Srek1ip1	-0.708881	0.0131788	NA	NA	NA	NA
Sned1	-0.95319	0.0140204	NA	NA	NA	NA
Alkbh3	-0.615644	0.0141291	NA	NA	NA	NA
Upk1b	-3.02502	0.0142066	NA	NA	NA	NA
Jun	0.805365	0.0144587	NA	NA	NA	NA
Pgam2	1.22933	0.0146116	NA	NA	NA	NA
Phf21b	0.628533	0.0146185	NA	NA	NA	NA
Ndufa4	-0.637898	0.014766	NA	NA	NA	NA
Kcne1l	-1.66512	0.0149694	NA	NA	NA	NA
Tmem159	0.631359	0.0151341	NA	NA	NA	NA
Ctso	-0.922588	0.0153052	NA	NA	NA	NA
2310010J17Rik	-0.754815	0.0153143	NA	NA	NA	NA
2610528A11Rik	-1.47668	0.015473	NA	NA	NA	NA
Zcchc10	-0.824648	0.0154773	NA	NA	NA	NA
Eed	0.609572	0.0159802	NA	NA	NA	NA
Zc3h6	-0.820079	0.0161189	NA	NA	NA	NA
Midn	0.773481	0.0161723	NA	NA	NA	NA
Ttll11	-1.02287	0.0164936	NA	NA	NA	NA
Lrrc8c	0.886365	0.0164969	NA	NA	NA	NA
Clybl	-1.28833	0.0168073	NA	NA	NA	NA
Ryr1	1.29146	0.017106	NA	NA	NA	NA
Gm15879	-1.44395	0.0173636	NA	NA	NA	NA
Dock4	-1.33143	0.0176536	NA	NA	NA	NA
Fam184b	-1.04426	0.0177262	NA	NA	NA	NA
Cfp	0.652564	0.017949	NA	NA	NA	NA
Ppif	-0.803744	0.0180286	NA	NA	NA	NA
Snrnp25	-0.684762	0.0181366	NA	NA	NA	NA
Taf15	0.648851	0.0182534	NA	NA	NA	NA
2410018L13Rik	-2.171	0.0182598	NA	NA	NA	NA
Evpl	-2.16042	0.0184554	NA	NA	NA	NA
Prdx4	-0.669828	0.0186702	NA	NA	NA	NA
Flot2	0.705	0.0187476	NA	NA	NA	NA
Phf8	0.594136	0.0187642	NA	NA	NA	NA
Gpd1	1.55515	0.0188262	NA	NA	NA	NA
Sbsn	-0.616653	0.0188853	NA	NA	NA	NA
Ints5	0.63535	0.0190466	NA	NA	NA	NA
Atf5	2.11569	0.0190721	NA	NA	NA	NA
1700048O20Rik	-1.12702	0.0191282	NA	NA	NA	NA
Macrod2	-0.800406	0.0191395	NA	NA	NA	NA
Gsta2	-1.6281	0.0193363	NA	NA	NA	NA
Esam	-0.63615	0.0194172	NA	NA	NA	NA
Bmp1	0.838757	0.0196246	NA	NA	NA	NA
Taf1b	-0.638032	0.0196426	NA	NA	NA	NA
Mettl27	-1.13045	0.0197226	NA	NA	NA	NA
Ccl7	4.55175	0.0199233	NA	NA	NA	NA
Atf3	3.23734	0.0200554	NA	NA	NA	NA
9330151L19Rik	-0.688409	0.0203329	NA	NA	NA	NA
Tmf1	0.746295	0.0205524	NA	NA	NA	NA
Lrrcc1	-0.677483	0.0206883	NA	NA	NA	NA
Mybpc2	1.73045	0.0210378	NA	NA	NA	NA
Mogat1	-1.35252	0.021319	NA	NA	NA	NA
Gar1	0.750251	0.0214054	NA	NA	NA	NA
Pros1	2.01818	0.0215924	NA	NA	NA	NA
Pnp	0.689296	0.021619	NA	NA	NA	NA
Gm17057	-1.67904	0.0217145	NA	NA	NA	NA
Ifi203	2.46063	0.0220007	NA	NA	NA	NA
Zkscan7	-1.34177	0.0221032	NA	NA	NA	NA
Cdkn2aip	0.669971	0.0221092	NA	NA	NA	NA
B230206L02Rik	-0.908497	0.0223239	NA	NA	NA	NA
Harbi1	-1.33863	0.0223769	NA	NA	NA	NA
Sntb1	-0.748152	0.022579	NA	NA	NA	NA
Pdlim3	0.621722	0.0225924	NA	NA	NA	NA
Chrd	1.42054	0.0225972	NA	NA	NA	NA
Nqo2	-0.933295	0.0226638	NA	NA	NA	NA
Arvcf	-0.745958	0.0227116	NA	NA	NA	NA
Slc27a4	0.613751	0.023053	NA	NA	NA	NA
Atp2a1	1.83262	0.0231788	NA	NA	NA	NA
Sod3	-1.08612	0.0233663	NA	NA	NA	NA
Adam8	1.39391	0.0236528	NA	NA	NA	NA
Tmem120b	1.13935	0.0237937	NA	NA	NA	NA
Gtf2h4	0.682526	0.0239059	NA	NA	NA	NA
Acy1	0.739879	0.0240189	NA	NA	NA	NA
Tspan33	-0.693495	0.0241053	NA	NA	NA	NA
Creb3l1	1.38741	0.0241425	NA	NA	NA	NA
Dnaja4	0.599058	0.0244739	NA	NA	NA	NA
Aldoa	-0.587115	0.0247739	NA	NA	NA	NA
Rinl	2.31371	0.0248213	NA	NA	NA	NA
H2-Eb1	1.63224	0.0251045	NA	NA	NA	NA
Syt12	1.27918	0.0252135	NA	NA	NA	NA
Tnip2	1.01453	0.0252963	NA	NA	NA	NA
Tmem141	-0.593129	0.0256004	NA	NA	NA	NA
Ptpn1	1.05854	0.0260219	NA	NA	NA	NA
Cd274	1.65113	0.0261619	NA	NA	NA	NA
Myh4	2.3815	0.0262713	NA	NA	NA	NA
Aif1l	-0.895058	0.0263027	NA	NA	NA	NA
Ciart	-0.787564	0.0263814	NA	NA	NA	NA
Art3	1.39993	0.0265168	NA	NA	NA	NA
Grm5	-1.0239	0.026622	NA	NA	NA	NA
Mocs3	-0.86394	0.0266999	NA	NA	NA	NA
Gbp2	4.30365	0.0268299	NA	NA	NA	NA
Dis3l2	-0.805751	0.0269064	NA	NA	NA	NA
Pcsk6	-0.864991	0.0271592	NA	NA	NA	NA
Siah1b	-1.39096	0.0272122	NA	NA	NA	NA
Gm49937	1.00487	0.027422	NA	NA	NA	NA
Map3k14	0.769536	0.0275389	NA	NA	NA	NA
Jcad	0.864832	0.0275618	NA	NA	NA	NA
Tsacc	-1.23796	0.0276258	NA	NA	NA	NA
Tnni2	1.31864	0.0277533	NA	NA	NA	NA
Mavs	-0.890303	0.0278436	NA	NA	NA	NA
Epm2a	-0.641454	0.0279463	NA	NA	NA	NA
Pdcd7	0.646971	0.0279522	NA	NA	NA	NA
Cdca4	0.92405	0.028249	NA	NA	NA	NA
Spata24	-1.22829	0.0286181	NA	NA	NA	NA
Sgce	-0.731572	0.0286196	NA	NA	NA	NA
Crem	0.726415	0.0289457	NA	NA	NA	NA
Alms1	-0.764927	0.0290643	NA	NA	NA	NA
Prpf31	0.604893	0.0290848	NA	NA	NA	NA
Zfp748	-1.04815	0.0293537	NA	NA	NA	NA
Nfya	0.60259	0.0295213	NA	NA	NA	NA
Ssc5d	-0.737557	0.0297091	NA	NA	NA	NA
Sfrp1	-0.866234	0.0297665	NA	NA	NA	NA
Pde1a	-1.16619	0.0299321	NA	NA	NA	NA
Acvrl1	0.893456	0.0301368	NA	NA	NA	NA
Gm9856	-1.31835	0.0301396	NA	NA	NA	NA
Dglucy	-1.97634	0.0301652	NA	NA	NA	NA
Pdk1	-1.01173	0.0301686	NA	NA	NA	NA
Lhx1os	-1.24886	0.030327	NA	NA	NA	NA
5430416N02Rik	0.618256	0.0305205	NA	NA	NA	NA
Glul	-1.7156	0.0305268	NA	NA	NA	NA
Kctd18	-0.781763	0.0306109	NA	NA	NA	NA
Nudt1	-0.979514	0.0306619	NA	NA	NA	NA
Cebpd	3.8477	0.0308075	NA	NA	NA	NA
Cxcl10	6.80535	0.0308894	NA	NA	NA	NA
Psat1	0.846735	0.0316128	NA	NA	NA	NA
Dock1	1.07134	0.0318337	NA	NA	NA	NA
Btbd6	-0.624258	0.0318514	NA	NA	NA	NA
Trip6	0.657409	0.0318601	NA	NA	NA	NA
Pdlim4	1.0254	0.0318753	NA	NA	NA	NA
Tmtc3	0.643516	0.0319353	NA	NA	NA	NA
Six3os1	-0.620011	0.0322663	NA	NA	NA	NA
Cnnm4	1.23384	0.0325872	NA	NA	NA	NA
Tmed1	-0.668072	0.0328408	NA	NA	NA	NA
Cyp1b1	1.1427	0.032864	NA	NA	NA	NA
Cdk20	0.5936	0.032909	NA	NA	NA	NA
Usp28	0.759744	0.0329706	NA	NA	NA	NA
Cdc14a	0.634899	0.0334495	NA	NA	NA	NA
Rpl3l	1.87008	0.0335546	NA	NA	NA	NA
Actn1	-0.660252	0.0337328	NA	NA	NA	NA
Il6st	0.842401	0.0337738	NA	NA	NA	NA
Adra2c	-0.664171	0.0338846	NA	NA	NA	NA
Gm11266	-1.46195	0.0338869	NA	NA	NA	NA
6430562O15Rik	1.93135	0.0338962	NA	NA	NA	NA
Hnmt	-0.853319	0.0339024	NA	NA	NA	NA
Tatdn2	0.998107	0.0339474	NA	NA	NA	NA
Clic4	0.806443	0.0339985	NA	NA	NA	NA
Stk3	-0.690837	0.034371	NA	NA	NA	NA
Tac1	1.03635	0.0344004	NA	NA	NA	NA
Arhgap17	0.608184	0.0346042	NA	NA	NA	NA
Lrrn3	-0.604798	0.0349834	NA	NA	NA	NA
Cacna1s	0.839988	0.0359149	NA	NA	NA	NA
9130019O22Rik	1.57382	0.0359798	NA	NA	NA	NA
Pygl	-0.861158	0.0363506	NA	NA	NA	NA
Lrrn1	-0.787566	0.0363989	NA	NA	NA	NA
Krcc1	0.601696	0.0365878	NA	NA	NA	NA
Wfdc2	-0.859331	0.0368519	NA	NA	NA	NA
Rab12	0.618862	0.0369501	NA	NA	NA	NA
Map3k1	1.02722	0.0371197	NA	NA	NA	NA
Cgnl1	0.86579	0.0372602	NA	NA	NA	NA
Xirp2	1.39164	0.0376681	NA	NA	NA	NA
1700017B05Rik	1.24171	0.0379949	NA	NA	NA	NA
Coq8b	0.662517	0.0380993	NA	NA	NA	NA
Slc4a4	-1.19036	0.0383967	NA	NA	NA	NA
Hey2	1.27445	0.0385068	NA	NA	NA	NA
Dmac2l	-0.746164	0.0387857	NA	NA	NA	NA
Cnmd	-0.873443	0.0388053	NA	NA	NA	NA
Naa16	0.727471	0.0388476	NA	NA	NA	NA
Gamt	-0.937845	0.0390793	NA	NA	NA	NA
Extl1	1.27909	0.0391271	NA	NA	NA	NA
Ntan1	-0.655596	0.039134	NA	NA	NA	NA
Zfp280b	-0.93063	0.0395108	NA	NA	NA	NA
Gtf2e1	-0.72799	0.0395755	NA	NA	NA	NA
Parp4	0.636176	0.0398213	NA	NA	NA	NA
Plat	1.70358	0.0398282	NA	NA	NA	NA
Bicd1	-0.779051	0.0399208	NA	NA	NA	NA
BC052040	-0.95465	0.0401443	NA	NA	NA	NA
Abcc1	0.590404	0.0404672	NA	NA	NA	NA
Ttbk1	0.682752	0.040565	NA	NA	NA	NA
Pax6os1	-1.16226	0.0406926	NA	NA	NA	NA
Wrap53	0.685442	0.0408317	NA	NA	NA	NA
Natd1	-0.681862	0.041032	NA	NA	NA	NA
Mss51	1.77491	0.0415566	NA	NA	NA	NA
Lamb1	-0.686347	0.0417932	NA	NA	NA	NA
A530017D24Rik	0.719884	0.0418171	NA	NA	NA	NA
Irf2	0.722367	0.0419827	NA	NA	NA	NA
R3hcc1l	1.60565	0.0420514	NA	NA	NA	NA
Tusc1	-0.924906	0.0421188	NA	NA	NA	NA
Bloc1s3	-0.843624	0.0422326	NA	NA	NA	NA
Nradd	-1.45244	0.0423167	NA	NA	NA	NA
Phactr4	0.63923	0.0423352	NA	NA	NA	NA
Zfp81	-0.64974	0.042501	NA	NA	NA	NA
Rbl1	-1.25033	0.0425655	NA	NA	NA	NA
Il17d	-0.720912	0.042668	NA	NA	NA	NA
Tmod4	1.67617	0.0426706	NA	NA	NA	NA
Neto1	-0.75922	0.0426749	NA	NA	NA	NA
Slc2a13	-0.587804	0.0427104	NA	NA	NA	NA
Slc9a9	-0.953627	0.0428915	NA	NA	NA	NA
Dok6	-0.691002	0.0432425	NA	NA	NA	NA
Cenpt	-0.693356	0.0432999	NA	NA	NA	NA
Plcl2	-0.792115	0.043342	NA	NA	NA	NA
Isoc2a	1.15194	0.0434198	NA	NA	NA	NA
Lhx9	-0.822347	0.0437292	NA	NA	NA	NA
Tmem35b	-0.835481	0.0438344	NA	NA	NA	NA
Olfm4	-1.09374	0.043914	NA	NA	NA	NA
Tmem67	-0.717312	0.0440375	NA	NA	NA	NA
Stk17b	-0.891836	0.0447345	NA	NA	NA	NA
Sav1	0.619866	0.0448089	NA	NA	NA	NA
Col11a1	-1.23144	0.0448474	NA	NA	NA	NA
Neil2	1.14798	0.0448895	NA	NA	NA	NA
Peli3	0.654691	0.0449168	NA	NA	NA	NA
Phlda1	0.659286	0.0449795	NA	NA	NA	NA
Prss56	5.12672	0.0454048	NA	NA	NA	NA
Edem1	0.766187	0.0457612	NA	NA	NA	NA
Cbfa2t3	0.68956	0.0460297	NA	NA	NA	NA
Arhgef2	1.03152	0.0462192	NA	NA	NA	NA
Mlf1	0.880894	0.0463152	NA	NA	NA	NA
A730011C13Rik	1.07113	0.046397	NA	NA	NA	NA
1700102P08Rik	1.03697	0.0465498	NA	NA	NA	NA
Mthfsl	-0.605263	0.0466348	NA	NA	NA	NA
4921531C22Rik	-1.45417	0.0468719	NA	NA	NA	NA
Ajap1	0.840288	0.0471797	NA	NA	NA	NA
Ttc30a1	-0.803493	0.0471846	NA	NA	NA	NA
1700008J07Rik	-0.808276	0.0477075	NA	NA	NA	NA
Plcg2	-2.15585	0.0479539	NA	NA	NA	NA
Gbp4	2.35923	0.0482413	NA	NA	NA	NA
Ttn	1.32918	0.0488802	NA	NA	NA	NA
Ppp1r18	0.755715	0.0489299	NA	NA	NA	NA
AW046200	1.6611	0.0489814	NA	NA	NA	NA
Socs2	0.741587	0.0493031	NA	NA	NA	NA
Bcl6	0.907157	0.0494896	NA	NA	NA	NA
Hsd3b7	0.777506	0.0495896	NA	NA	NA	NA
Id4	-0.606977	0.0497329	NA	NA	NA	NA
Tacr3	-0.716564	0.049943	NA	NA	NA	NA
Frmpd4	NA	NA	-1.30375	0.0238843	-1.4968	0.0183828
1700040D17Rik	NA	NA	-1.21367	0.0380874	-1.80381	0.0101994
Tnfaip3	NA	NA	-1.21202	0.00071807	-1.21677	0.000963222
F630040K05Rik	NA	NA	-1.21201	0.0152291	-1.37724	0.0108116
Grin2d	NA	NA	-1.15999	0.0162017	-1.0404	0.0331868
Rabgef1	NA	NA	-1.08402	0.0280347	-1.57039	0.00735049
Aqp1	NA	NA	-1.00711	0.0450993	-1.3675	0.0176263
Spindoc	NA	NA	-0.966319	0.0258748	-0.993753	0.0295523
Penk	NA	NA	-0.962192	0.00560863	-0.753204	0.0258896
Sebox	NA	NA	-0.910775	0.0059129	-0.775638	0.0167749
Mpp7	NA	NA	-0.907521	0.00561522	-0.62369	0.0454534
Gm32618	NA	NA	-0.891459	0.0269705	-1.19826	0.00882347
Chrna4	NA	NA	-0.825266	0.0404691	-1.41452	0.0037761
Plekhf2	NA	NA	-0.800614	0.00251382	-1.51312	2.12291e-05
Pus3	NA	NA	-0.789278	0.0258278	-0.716828	0.0477696
Chac2	NA	NA	-0.788464	0.0311568	-0.843721	0.0312598
Jakmip1	NA	NA	-0.776396	0.0423972	-0.911563	0.0275177
Tet1	NA	NA	-0.730189	0.0420126	-0.781324	0.040351
Pdia5	NA	NA	-0.726421	0.0275145	-1.21644	0.00250578
5330438D12Rik	NA	NA	-0.718061	0.0109097	-0.859106	0.00546749
Nhlh2	NA	NA	-0.716228	0.00245445	-0.624157	0.00760813
Arl4d	NA	NA	-0.675078	0.00282772	-0.800053	0.00105368
Klhl5	NA	NA	-0.643063	0.0180032	-0.907661	0.0034265
Sgk1	NA	NA	-0.641703	0.000912011	-0.774543	0.000212235
Tmem218	NA	NA	-0.63599	0.0154017	-0.891829	0.00277799
Gpr153	NA	NA	-0.627111	0.00746098	-0.597463	0.0117256
Slc25a25	NA	NA	-0.616382	0.00852749	-0.633897	0.00907862
Ak2	NA	NA	0.586367	0.0309917	0.777064	0.00798669
Glo1	NA	NA	0.588776	0.0299422	0.626199	0.0232096
Tmem176b	NA	NA	0.594711	0.0103962	1.07514	0.000118578
Naglu	NA	NA	0.631685	0.0203697	0.941355	0.00186508
Ipo4	NA	NA	0.633794	0.00726912	0.811516	0.00157344
Tbc1d22b	NA	NA	0.641587	0.0201506	0.708475	0.0146309
Gm2000	NA	NA	0.649241	0.0434248	0.788571	0.0206176
Atp1a1	NA	NA	0.682483	0.0193585	0.594339	0.0376419
Hexb	NA	NA	0.709031	0.00431319	1.78164	6.64756e-07
Grn	NA	NA	0.74537	0.0195169	1.79352	4.71317e-05
Ccn2	NA	NA	0.746354	0.0153556	0.868162	0.00732952
Ly6e	NA	NA	0.751449	0.00102253	1.57082	7.10233e-07
Rab8b	NA	NA	0.761985	0.0405464	1.20271	0.00335203
Rnd3	NA	NA	0.790951	0.038374	1.11305	0.00739833
Mfsd12	NA	NA	0.832084	0.0030675	0.827715	0.00407408
Prrg2	NA	NA	0.852518	0.0486343	1.17697	0.0109365
Arpc1b	NA	NA	0.853685	0.0315201	1.45414	0.00134544
Uap1l1	NA	NA	0.866432	0.0268866	0.947536	0.0210156
Dpy19l3	NA	NA	0.867035	0.0420141	1.17599	0.00944616
Npl	NA	NA	0.896737	0.0254616	1.00181	0.0168122
Pmm2	NA	NA	0.918723	0.00483481	0.800259	0.0144703
Siah3	NA	NA	0.926339	0.0157004	1.16843	0.00441135
Ift57	NA	NA	1.00786	0.0410585	1.39375	0.0109564
Dnase2a	NA	NA	1.02056	0.0315806	1.71989	0.00114137
Lsr	NA	NA	1.05688	0.0452426	1.22649	0.0261536
Ptpn18	NA	NA	1.06389	0.0259513	1.15466	0.0201946
Cd68	NA	NA	1.21264	0.0426339	3.44163	1.01364e-05
St6gal1	NA	NA	1.21992	0.0144852	1.71953	0.00151896
Trim12a	NA	NA	1.22994	0.0330963	1.97816	0.00166148
Mpeg1	NA	NA	1.25032	0.00138672	3.05277	6.34426e-08
Ctss	NA	NA	1.26208	0.000231838	2.54331	1.15348e-07
Uba7	NA	NA	1.26814	0.0377839	1.54867	0.0159785
Gnb3	NA	NA	1.28174	0.00370558	1.03216	0.0121231
C1qa	NA	NA	1.28197	7.07604e-05	3.21311	9.53592e-10
Clec2d	NA	NA	1.28892	0.0154086	1.34033	0.0148041
Rnase4	NA	NA	1.31248	0.00514473	1.96046	0.000202108
Laptm5	NA	NA	1.33576	0.00569814	2.54356	1.52476e-05
Lrrc46	NA	NA	1.36394	0.0127186	1.33866	0.0178134
Crym	NA	NA	1.39697	0.0358687	1.80497	0.0147562
Ifi27	NA	NA	1.40727	0.00101966	1.63038	0.000384093
Ddx60	NA	NA	1.41754	0.0316954	1.95667	0.00487045
Rab20	NA	NA	1.43962	0.0484692	2.21169	0.00416912
5430419D17Rik	NA	NA	1.44419	0.000822334	0.838088	0.0244954
Tha1	NA	NA	1.44684	0.00698921	1.44498	0.00910878
Ly86	NA	NA	1.4653	0.0122792	2.48025	0.000184115
Fcer1g	NA	NA	1.50137	0.00913241	3.13324	4.96805e-05
Lpar6	NA	NA	1.54646	0.0335935	1.77497	0.0197656
Gm4544	NA	NA	1.54733	0.015604	1.71692	0.00981099
Ccl6	NA	NA	1.55176	0.0446016	2.12303	0.00905922
Ifi27l2a	NA	NA	1.63145	0.0269762	2.64468	0.00298326
C1qb	NA	NA	1.65158	0.00414149	3.18539	6.43539e-05
Cd53	NA	NA	1.65996	0.0478029	2.87364	0.00135323
Nmi	NA	NA	1.67441	0.00491552	1.80706	0.00338223
Apobec1	NA	NA	1.73587	0.023185	2.15077	0.00704726
C3	NA	NA	1.75245	0.0105144	2.16834	0.00279384
Rbbp8	NA	NA	1.77542	0.0174267	1.79329	0.0209745
Cryzl2	NA	NA	1.81744	0.00227389	2.01716	0.00118467
Fcgr3	NA	NA	1.88485	0.0407575	3.51612	0.000353985
H2-T23	NA	NA	1.88688	0.024748	2.55994	0.00584929
Upp1	NA	NA	1.99249	0.0446637	2.79277	0.00662379
Ifitm3	NA	NA	2.15106	0.0411374	2.74933	0.0187902
Xaf1	NA	NA	2.15169	0.0475216	2.51199	0.0282591
Trim34a	NA	NA	2.32093	0.00370229	2.88025	0.000658887
Cd300c2	NA	NA	2.35363	0.0344966	3.94695	0.000506523
C3ar1	NA	NA	2.46114	0.028937	4.22713	0.000275007
Lalba	NA	NA	2.4812	0.0175493	4.50279	4.78845e-05
C4b	NA	NA	2.6768	0.0334496	3.61892	0.00997165
Cd52	NA	NA	2.73591	0.00446841	3.62025	0.000829335
Dhx58	NA	NA	2.92056	0.0158212	3.2264	0.0104936
Oasl2	NA	NA	3.12014	0.0353448	3.37069	0.0280353
Gbp3	NA	NA	3.23778	0.0195895	3.70517	0.0110998
Bst2	NA	NA	3.42036	0.0416564	4.09284	0.0234483
Trim30d	NA	NA	3.47077	0.0230315	3.53337	0.0236058
Glycam1	NA	NA	3.69539	0.00881587	3.52458	0.0162384
Oas1a	NA	NA	5.73149	0.0046981	6.76063	0.000654642
Edn2	NA	NA	7.47042	0.0226186	7.43316	0.0239405
2900057B20Rik	NA	NA	7.86668	0.0145669	7.13282	0.0321991
Trem2	NA	NA	NA	NA	2.94899	7.99325e-07
Ctsz	NA	NA	NA	NA	1.48923	1.17986e-06
Ctsd	NA	NA	NA	NA	1.71327	1.65286e-06
Npc2	NA	NA	NA	NA	1.06505	3.13104e-05
Pcmtd2	NA	NA	NA	NA	-1.00114	3.34791e-05
Sparc	NA	NA	NA	NA	1.03627	3.96315e-05
Pdzph1	NA	NA	NA	NA	-1.54472	4.60508e-05
Cyba	NA	NA	NA	NA	1.28488	8.21823e-05
Tmem136	NA	NA	NA	NA	-0.979029	0.000108378
Rnf150	NA	NA	NA	NA	-1.00851	0.000111518
Gng5	NA	NA	NA	NA	0.955645	0.000136095
Serinc4	NA	NA	NA	NA	-1.51599	0.000170876
Cnot6	NA	NA	NA	NA	-0.750051	0.000173799
Idi1	NA	NA	NA	NA	-1.20453	0.000183467
Rac2	NA	NA	NA	NA	3.80401	0.000223004
Csf1r	NA	NA	NA	NA	1.2797	0.000224219
Rgs5	NA	NA	NA	NA	0.950086	0.000242994
Hexa	NA	NA	NA	NA	0.835672	0.000247088
Amy1	NA	NA	NA	NA	-0.954101	0.000285542
Ctsb	NA	NA	NA	NA	0.902895	0.000326949
Tsc22d4	NA	NA	NA	NA	1.08897	0.000341637
H2-Q4	NA	NA	NA	NA	2.73896	0.000380392
Ftl1	NA	NA	NA	NA	1.1338	0.000385722
Pbxip1	NA	NA	NA	NA	1.02366	0.000403599
Hook1	NA	NA	NA	NA	-0.729867	0.00044215
Plin2	NA	NA	NA	NA	1.74359	0.000468102
Usp33	NA	NA	NA	NA	-0.732539	0.000530484
Ddit4	NA	NA	NA	NA	-0.848962	0.000547988
Fcrls	NA	NA	NA	NA	2.22006	0.000565963
Lyz2	NA	NA	NA	NA	2.90019	0.000573572
Hmgcr	NA	NA	NA	NA	-0.735519	0.000624759
Cpne7	NA	NA	NA	NA	-1.17612	0.000635858
Eml3	NA	NA	NA	NA	-0.718379	0.000661888
Gusb	NA	NA	NA	NA	1.32297	0.000709581
Ctsh	NA	NA	NA	NA	1.06794	0.000741784
Uckl1	NA	NA	NA	NA	-0.883618	0.000816191
Ctsa	NA	NA	NA	NA	0.687268	0.000822307
Cd9	NA	NA	NA	NA	0.773358	0.000838613
Uckl1os	NA	NA	NA	NA	-2.24648	0.000869595
Crxos	NA	NA	NA	NA	-2.03123	0.000872868
Trpc1	NA	NA	NA	NA	-0.838946	0.000936412
S100a16	NA	NA	NA	NA	0.671973	0.000973417
Timp2	NA	NA	NA	NA	0.787936	0.000974154
Ucp2	NA	NA	NA	NA	1.03176	0.000986038
A230051N06Rik	NA	NA	NA	NA	-1.88791	0.000986328
Ttc39c	NA	NA	NA	NA	-0.916726	0.00101753
C1galt1c1	NA	NA	NA	NA	-0.948435	0.00108637
Kcnv2	NA	NA	NA	NA	-1.11132	0.00119645
Arid4a	NA	NA	NA	NA	-1.07155	0.0012011
Vav1	NA	NA	NA	NA	4.26967	0.0012418
1700119H24Rik	NA	NA	NA	NA	-3.02526	0.00128211
Col7a1	NA	NA	NA	NA	-1.01187	0.00129682
Gpsm2	NA	NA	NA	NA	-0.724752	0.00131959
Ifi30	NA	NA	NA	NA	1.90346	0.00132769
Soat1	NA	NA	NA	NA	1.12711	0.00135305
Clu	NA	NA	NA	NA	1.12983	0.00139627
Cybb	NA	NA	NA	NA	4.87838	0.00140662
Vopp1	NA	NA	NA	NA	-0.831837	0.00141498
Ptprj	NA	NA	NA	NA	1.04902	0.00154289
Spp1	NA	NA	NA	NA	1.88758	0.00161923
Lrit2	NA	NA	NA	NA	-0.715026	0.00166296
P2rx4	NA	NA	NA	NA	1.38167	0.00167297
Tent5c	NA	NA	NA	NA	2.3199	0.00170643
Slco4a1	NA	NA	NA	NA	-0.625091	0.00175423
Prr14	NA	NA	NA	NA	-0.714108	0.00179877
Kpna2	NA	NA	NA	NA	-1.56357	0.00180283
Traip	NA	NA	NA	NA	-1.12744	0.00181797
H2-Q7	NA	NA	NA	NA	3.88321	0.00182572
Grk1	NA	NA	NA	NA	-0.772596	0.00183325
Mlc1	NA	NA	NA	NA	0.684529	0.00184558
Itgb5	NA	NA	NA	NA	0.695114	0.0019468
Kantr	NA	NA	NA	NA	-1.08271	0.00206599
Hist1h4i	NA	NA	NA	NA	0.92413	0.00208062
Samd11	NA	NA	NA	NA	-0.800764	0.00212156
Lilrb4a	NA	NA	NA	NA	3.03056	0.00216464
Cdh3	NA	NA	NA	NA	1.66042	0.00216623
Aif1	NA	NA	NA	NA	2.7312	0.00231325
Tmem37	NA	NA	NA	NA	2.34638	0.00240968
Gm20219	NA	NA	NA	NA	-1.53373	0.002466
Ccnd2	NA	NA	NA	NA	1.51721	0.00248011
Kcnb1	NA	NA	NA	NA	-0.693633	0.00248095
Tob2	NA	NA	NA	NA	-0.680069	0.0024992
Nebl	NA	NA	NA	NA	-0.811054	0.00256233
Kdr	NA	NA	NA	NA	0.613554	0.00263844
Dhcr24	NA	NA	NA	NA	-0.687075	0.00264824
Guca1b	NA	NA	NA	NA	-0.926274	0.00272144
H2afj	NA	NA	NA	NA	0.711463	0.0028424
AU020206	NA	NA	NA	NA	2.29462	0.00287284
Atp6v0e	NA	NA	NA	NA	0.871122	0.00292468
Creg1	NA	NA	NA	NA	0.761841	0.00297677
Tmem266	NA	NA	NA	NA	-1.14849	0.0030731
Ptpn5	NA	NA	NA	NA	-3.096	0.00307898
Stk35	NA	NA	NA	NA	-0.622527	0.00311019
Sat1	NA	NA	NA	NA	0.777192	0.00313451
Rps27l	NA	NA	NA	NA	0.75831	0.00316719
Rdh12	NA	NA	NA	NA	-1.20786	0.00317252
Frmpd2	NA	NA	NA	NA	-1.00747	0.00318884
Ifnar2	NA	NA	NA	NA	0.920655	0.00327522
Itgb2	NA	NA	NA	NA	2.47564	0.0032899
Glb1l2	NA	NA	NA	NA	-1.45656	0.00329988
Fam161a	NA	NA	NA	NA	-1.02569	0.0033171
Fbxo6	NA	NA	NA	NA	0.815773	0.00339034
Slc1a1	NA	NA	NA	NA	0.704003	0.00349839
Clic1	NA	NA	NA	NA	0.963384	0.00351439
Pttg1ip	NA	NA	NA	NA	0.706918	0.00359349
Tmem231	NA	NA	NA	NA	-1.04907	0.00365807
Cant1	NA	NA	NA	NA	0.679049	0.00372586
Mfsd2a	NA	NA	NA	NA	2.33178	0.00379065
Ctla2b	NA	NA	NA	NA	3.40294	0.00383517
Osbp2	NA	NA	NA	NA	-0.725126	0.00389613
Stard7	NA	NA	NA	NA	-0.696856	0.00390359
Prph2	NA	NA	NA	NA	-1.00523	0.00392824
Ezr	NA	NA	NA	NA	1.06044	0.0041229
Hpse	NA	NA	NA	NA	1.70987	0.0042151
Hist2h3c2	NA	NA	NA	NA	0.928228	0.00423298
Sntg2	NA	NA	NA	NA	-0.776205	0.0042447
Adgre1	NA	NA	NA	NA	2.58441	0.00439557
Nsa2	NA	NA	NA	NA	0.703403	0.00447219
Rhod	NA	NA	NA	NA	1.38741	0.0044894
Gm20559	NA	NA	NA	NA	2.77836	0.00454502
Tulp1	NA	NA	NA	NA	-0.652294	0.00456256
Ppp1r14b	NA	NA	NA	NA	0.73378	0.0046884
Rom1	NA	NA	NA	NA	-1.17191	0.00469124
Maf	NA	NA	NA	NA	0.818198	0.00471309
Zc3h3	NA	NA	NA	NA	-0.843229	0.00472588
Tmem176a	NA	NA	NA	NA	0.888232	0.004748
Las1l	NA	NA	NA	NA	-0.61384	0.00490696
Pde6g	NA	NA	NA	NA	-1.20609	0.00496291
Nrl	NA	NA	NA	NA	-1.36717	0.00497246
Pde6b	NA	NA	NA	NA	-0.941509	0.00504571
Mef2c	NA	NA	NA	NA	-0.815419	0.00510026
Kmt2c	NA	NA	NA	NA	-0.62503	0.00513213
Syne2	NA	NA	NA	NA	-0.609306	0.00525443
Slc6a2	NA	NA	NA	NA	2.8066	0.00527189
Ebf4	NA	NA	NA	NA	-1.54225	0.00528303
Pcolce	NA	NA	NA	NA	1.17703	0.00536203
Bcl2a1b	NA	NA	NA	NA	2.77398	0.00541005
Cngb1	NA	NA	NA	NA	-0.729381	0.00542535
Apoe	NA	NA	NA	NA	1.10578	0.00545146
Sgpl1	NA	NA	NA	NA	0.766524	0.00552047
Afg3l1	NA	NA	NA	NA	0.745811	0.00554067
Lst1	NA	NA	NA	NA	2.21116	0.00562836
Lss	NA	NA	NA	NA	-0.738944	0.0056807
Insig1	NA	NA	NA	NA	-0.611544	0.0058896
Wdr27	NA	NA	NA	NA	-0.780155	0.00589926
D430042O09Rik	NA	NA	NA	NA	-0.711712	0.00595913
Anxa3	NA	NA	NA	NA	1.12682	0.00600076
Gm30198	NA	NA	NA	NA	-2.45056	0.00604919
B2m	NA	NA	NA	NA	2.68828	0.00607781
Gba	NA	NA	NA	NA	0.968396	0.00608505
Serping1	NA	NA	NA	NA	1.76349	0.0062366
Lair1	NA	NA	NA	NA	1.45708	0.00629083
Slc26a7	NA	NA	NA	NA	1.46976	0.00631454
Shisa5	NA	NA	NA	NA	1.84063	0.00632078
B020010K11Rik	NA	NA	NA	NA	-2.48105	0.00636028
Pld4	NA	NA	NA	NA	2.8493	0.0064068
Efhd2	NA	NA	NA	NA	0.602854	0.00649783
Vtn	NA	NA	NA	NA	-0.802501	0.00651201
Eif3b	NA	NA	NA	NA	0.640781	0.0067085
Pfkp	NA	NA	NA	NA	-0.672758	0.00671119
Mgst1	NA	NA	NA	NA	1.21185	0.00671366
Cd151	NA	NA	NA	NA	0.814549	0.00675366
Fam129b	NA	NA	NA	NA	0.691258	0.00677433
Fam45a	NA	NA	NA	NA	-0.674662	0.00687465
Tmem260	NA	NA	NA	NA	-0.67482	0.00691947
Msmo1	NA	NA	NA	NA	-0.60615	0.0070155
Sema3f	NA	NA	NA	NA	-0.596073	0.00716342
Kremen1	NA	NA	NA	NA	1.00806	0.007225
Asrgl1	NA	NA	NA	NA	-0.643211	0.0072293
Lyn	NA	NA	NA	NA	1.73711	0.00728878
Lhfpl3	NA	NA	NA	NA	-0.759804	0.00733552
C1ra	NA	NA	NA	NA	1.63908	0.00736364
Cnga1	NA	NA	NA	NA	-0.9854	0.00736417
Gin1	NA	NA	NA	NA	-0.815732	0.00742115
Nfe2l2	NA	NA	NA	NA	0.815807	0.00752877
Jag1	NA	NA	NA	NA	-0.852334	0.00753588
Spata7	NA	NA	NA	NA	-0.961593	0.00755608
Ccdc24	NA	NA	NA	NA	-0.98879	0.0075903
Zfpm1	NA	NA	NA	NA	1.08088	0.0077984
Plxdc2	NA	NA	NA	NA	1.2173	0.00784916
Adnp2	NA	NA	NA	NA	-0.844736	0.00788542
Gja1	NA	NA	NA	NA	1.16239	0.00796121
Tst	NA	NA	NA	NA	1.65268	0.00797378
Col20a1	NA	NA	NA	NA	-0.903962	0.00797919
Asap3	NA	NA	NA	NA	1.22852	0.00802744
Unc93b1	NA	NA	NA	NA	1.24494	0.00802847
Rap1b	NA	NA	NA	NA	0.613965	0.00818424
Ctsl	NA	NA	NA	NA	0.668112	0.00824014
Dgke	NA	NA	NA	NA	-0.603275	0.00829683
Spag5	NA	NA	NA	NA	-0.673345	0.00834545
Pde6a	NA	NA	NA	NA	-0.759686	0.0083946
Mvd	NA	NA	NA	NA	-0.889286	0.0085548
Kdm7a	NA	NA	NA	NA	-0.638289	0.008585
H2-K1	NA	NA	NA	NA	2.6571	0.00858557
Tcirg1	NA	NA	NA	NA	1.00069	0.00875865
Gm12689	NA	NA	NA	NA	-2.22924	0.00882718
Zfp40	NA	NA	NA	NA	-0.964961	0.00884747
Axl	NA	NA	NA	NA	1.37238	0.00902962
Ccnd1	NA	NA	NA	NA	1.78566	0.0091153
Sqle	NA	NA	NA	NA	-0.59659	0.0091677
Gsr	NA	NA	NA	NA	0.779105	0.00922755
Tnpo2	NA	NA	NA	NA	-0.673615	0.00925806
Nubpl	NA	NA	NA	NA	-1.22884	0.00926776
Ntpcr	NA	NA	NA	NA	0.716492	0.00927422
Cul5	NA	NA	NA	NA	-0.613683	0.00941802
Snhg11	NA	NA	NA	NA	-0.635807	0.00944528
Slc9a3r1	NA	NA	NA	NA	0.865662	0.00950505
Gnat1	NA	NA	NA	NA	-1.0561	0.00954197
Cavin3	NA	NA	NA	NA	0.80891	0.00960621
Tet2	NA	NA	NA	NA	-0.724738	0.00966036
Cep63	NA	NA	NA	NA	-0.605423	0.00980782
Recql5	NA	NA	NA	NA	-0.871121	0.00983356
Slc13a3	NA	NA	NA	NA	1.14433	0.00996745
Gm20139	NA	NA	NA	NA	-1.93773	0.00998616
Dgkh	NA	NA	NA	NA	-0.589809	0.0101219
Ddhd1	NA	NA	NA	NA	-0.642909	0.0101854
Prex1	NA	NA	NA	NA	1.07346	0.0102925
Traf3ip3	NA	NA	NA	NA	-1.21934	0.0103576
Tmem119	NA	NA	NA	NA	1.73233	0.0103793
Cacna1f	NA	NA	NA	NA	-0.703106	0.0103927
Srm	NA	NA	NA	NA	0.702081	0.0104716
Tspo	NA	NA	NA	NA	0.900354	0.0105496
Gm28875	NA	NA	NA	NA	-0.888216	0.0106154
Ralgds	NA	NA	NA	NA	0.608123	0.0106315
Fbxo7	NA	NA	NA	NA	0.756443	0.0106381
Tulp3	NA	NA	NA	NA	1.15971	0.0106555
Mir124-2hg	NA	NA	NA	NA	-0.718686	0.0107815
Plin3	NA	NA	NA	NA	1.00699	0.0108132
L3hypdh	NA	NA	NA	NA	-1.02763	0.0108132
Nmb	NA	NA	NA	NA	-1.44528	0.0108295
Ncf1	NA	NA	NA	NA	2.0255	0.010991
Ctdsp1	NA	NA	NA	NA	0.701199	0.011019
Ermard	NA	NA	NA	NA	-0.725294	0.0111792
Zfas1	NA	NA	NA	NA	0.600435	0.0112943
Phf11b	NA	NA	NA	NA	4.20444	0.0113367
Hcls1	NA	NA	NA	NA	-0.975901	0.0114553
Pomgnt2	NA	NA	NA	NA	-0.96631	0.0114645
N4bp2	NA	NA	NA	NA	-0.762238	0.0115708
Cd320	NA	NA	NA	NA	0.747601	0.0115959
Mcur1	NA	NA	NA	NA	0.95395	0.011601
Gnb1	NA	NA	NA	NA	-0.936858	0.0116307
Slc16a6	NA	NA	NA	NA	-0.833204	0.0116874
Tfeb	NA	NA	NA	NA	1.48381	0.0118178
E130310I04Rik	NA	NA	NA	NA	-1.84768	0.0118607
Ccdc136	NA	NA	NA	NA	-0.587242	0.0119542
Lmln	NA	NA	NA	NA	-0.948023	0.0120936
Aco1	NA	NA	NA	NA	-0.618239	0.0121001
Lcp1	NA	NA	NA	NA	1.80678	0.0121177
Ptpn6	NA	NA	NA	NA	2.00073	0.0121754
Slc37a2	NA	NA	NA	NA	1.78445	0.0121882
Cd72	NA	NA	NA	NA	6.61377	0.0121974
Cpne5	NA	NA	NA	NA	-1.03316	0.0122604
Lrrc61	NA	NA	NA	NA	0.679787	0.0122732
Decr1	NA	NA	NA	NA	0.811846	0.0124063
Cacna1h	NA	NA	NA	NA	-0.61607	0.0124206
Mdm1	NA	NA	NA	NA	-1.09507	0.0125596
Thrsp	NA	NA	NA	NA	-0.688901	0.0126576
Tbc1d23	NA	NA	NA	NA	-0.610226	0.0126875
Irak1	NA	NA	NA	NA	0.600567	0.0128072
Gss	NA	NA	NA	NA	-0.942829	0.0128457
Serpinh1	NA	NA	NA	NA	0.93464	0.0128938
Arap2	NA	NA	NA	NA	1.20297	0.0131086
Gm5617	NA	NA	NA	NA	0.61549	0.0131758
Lbhd1	NA	NA	NA	NA	-0.87182	0.0131812
Oma1	NA	NA	NA	NA	1.09738	0.0132955
Anxa4	NA	NA	NA	NA	1.2316	0.0134543
Zfp704	NA	NA	NA	NA	0.666943	0.0138004
Styx	NA	NA	NA	NA	-0.871704	0.0141541
Fam3c	NA	NA	NA	NA	-1.43469	0.0142146
Mroh7	NA	NA	NA	NA	-2.22866	0.0143574
Cyth4	NA	NA	NA	NA	2.27775	0.0144112
Cdr2	NA	NA	NA	NA	-0.70174	0.0145046
H2-Q6	NA	NA	NA	NA	5.20818	0.0145083
Golm1	NA	NA	NA	NA	1.39075	0.0145362
Itgav	NA	NA	NA	NA	0.591385	0.0145997
Slc29a2	NA	NA	NA	NA	-0.629337	0.0146323
Gm48505	NA	NA	NA	NA	-2.05091	0.0146948
Cntln	NA	NA	NA	NA	-0.873566	0.0148776
Ttll3	NA	NA	NA	NA	-1.16605	0.0149295
Gm12996	NA	NA	NA	NA	-2.70828	0.0150131
Pnma3	NA	NA	NA	NA	-1.69539	0.0153094
Selplg	NA	NA	NA	NA	1.40755	0.015444
Lipa	NA	NA	NA	NA	0.937458	0.0154709
Man2b1	NA	NA	NA	NA	0.637359	0.0157098
Zfp617	NA	NA	NA	NA	-0.63617	0.015879
Iqcb1	NA	NA	NA	NA	-0.718017	0.0159135
Slc7a2	NA	NA	NA	NA	0.878186	0.0160323
Mir100hg	NA	NA	NA	NA	0.66445	0.0161515
Ino80b	NA	NA	NA	NA	0.820749	0.0161531
Hbegf	NA	NA	NA	NA	1.02418	0.0161992
Cep135	NA	NA	NA	NA	-1.27339	0.0163003
Smim40	NA	NA	NA	NA	-0.626521	0.0164392
Gngt1	NA	NA	NA	NA	-0.906408	0.0165151
Ltc4s	NA	NA	NA	NA	1.92186	0.0165435
Adgrf4	NA	NA	NA	NA	-2.13305	0.0167345
Nim1k	NA	NA	NA	NA	-0.587353	0.0167664
Polr3k	NA	NA	NA	NA	0.63653	0.0168057
Guf1	NA	NA	NA	NA	-0.704278	0.0168717
Gm16701.1	NA	NA	NA	NA	0.761035	0.0169282
Rap2b	NA	NA	NA	NA	1.46967	0.0170286
Lgals3bp	NA	NA	NA	NA	2.81253	0.0170683
Acp6	NA	NA	NA	NA	-0.717397	0.0170833
Id1	NA	NA	NA	NA	0.881073	0.0171534
Col4a4	NA	NA	NA	NA	1.23728	0.017173
Insl5	NA	NA	NA	NA	-1.14705	0.0176148
Tmem106a	NA	NA	NA	NA	1.95354	0.0176957
Gt(ROSA)26Sor	NA	NA	NA	NA	-0.664559	0.0177679
Ccdc57	NA	NA	NA	NA	-1.29151	0.017786
Snrpb2	NA	NA	NA	NA	0.629742	0.0178902
Spata2l	NA	NA	NA	NA	-2.22778	0.0179181
Hebp2	NA	NA	NA	NA	-1.37407	0.0182172
Itgam	NA	NA	NA	NA	1.74583	0.018251
Ifi44	NA	NA	NA	NA	2.72536	0.0184491
Nova1	NA	NA	NA	NA	-0.644621	0.0187047
Sirt1	NA	NA	NA	NA	-0.650126	0.0189448
Mrvi1	NA	NA	NA	NA	-2.82325	0.0191081
Rras	NA	NA	NA	NA	0.626365	0.0191494
Slc16a11	NA	NA	NA	NA	-1.01434	0.0191839
Abca1	NA	NA	NA	NA	0.808351	0.0192772
Gpr137b	NA	NA	NA	NA	1.33238	0.0193095
Drd1	NA	NA	NA	NA	-0.597997	0.019565
Rgs10	NA	NA	NA	NA	0.889143	0.0195736
Frat2	NA	NA	NA	NA	-1.03563	0.019658
Polg2	NA	NA	NA	NA	-0.812851	0.0197252
A330094K24Rik	NA	NA	NA	NA	-0.749376	0.019841
Zkscan2	NA	NA	NA	NA	-0.616769	0.0199832
Sema3c	NA	NA	NA	NA	1.24099	0.020081
Cdpf1	NA	NA	NA	NA	0.914498	0.0202328
Wfdc17	NA	NA	NA	NA	1.88692	0.0203487
Trf	NA	NA	NA	NA	1.79172	0.0205028
Gm30191	NA	NA	NA	NA	-1.03762	0.0205415
4732496C06Rik	NA	NA	NA	NA	-1.28135	0.020586
Fam229b	NA	NA	NA	NA	-0.614361	0.0206033
Nceh1	NA	NA	NA	NA	0.616656	0.0208001
Tstd3	NA	NA	NA	NA	0.858794	0.0214029
Tma7	NA	NA	NA	NA	-0.717507	0.0216249
Pitpnm3	NA	NA	NA	NA	-1.30935	0.0216467
Abhd18	NA	NA	NA	NA	-0.888319	0.0217368
Zswim7	NA	NA	NA	NA	0.6659	0.0217544
Plek	NA	NA	NA	NA	1.18043	0.0220552
Notch1	NA	NA	NA	NA	0.71832	0.0222449
Rflnb	NA	NA	NA	NA	1.42734	0.0223457
Cops7b	NA	NA	NA	NA	-0.996505	0.0223821
BC065403	NA	NA	NA	NA	-1.08771	0.0226199
Dennd2a	NA	NA	NA	NA	0.737574	0.0226577
Msantd2	NA	NA	NA	NA	-0.681746	0.0228517
Gldc	NA	NA	NA	NA	0.683268	0.0229077
B230220B15Rik	NA	NA	NA	NA	-1.47124	0.0229338
Pdc	NA	NA	NA	NA	-1.36671	0.0231128
Ajm1	NA	NA	NA	NA	-0.653625	0.0231685
Hexdc	NA	NA	NA	NA	-0.646163	0.0234017
Plekho2	NA	NA	NA	NA	0.655758	0.0234442
Brd3os	NA	NA	NA	NA	-0.658692	0.0236325
Samd1	NA	NA	NA	NA	0.750785	0.0236416
Zfp607b	NA	NA	NA	NA	-0.892389	0.0236648
Rgl3	NA	NA	NA	NA	-0.839893	0.0240123
Foxred2	NA	NA	NA	NA	-1.02911	0.0241078
Crip2	NA	NA	NA	NA	0.612407	0.0241656
Recql	NA	NA	NA	NA	-0.656762	0.0243881
Adi1	NA	NA	NA	NA	0.610602	0.0244002
Tab3	NA	NA	NA	NA	-0.611748	0.0244205
Psmg1	NA	NA	NA	NA	0.639994	0.0244252
Ldlr	NA	NA	NA	NA	-0.741734	0.0244702
Tlr3	NA	NA	NA	NA	1.76838	0.0244852
Rbp3	NA	NA	NA	NA	-0.640901	0.02453
Pcsk4	NA	NA	NA	NA	-0.938749	0.0247506
Evc2	NA	NA	NA	NA	-1.03817	0.024901
Nudt2	NA	NA	NA	NA	-0.586838	0.0249412
Spag1	NA	NA	NA	NA	-1.17141	0.0249753
Lgr5	NA	NA	NA	NA	-0.768945	0.0251612
Stab1	NA	NA	NA	NA	1.13496	0.0253468
Ppef2	NA	NA	NA	NA	-0.946557	0.0257456
Thap2	NA	NA	NA	NA	-0.642886	0.025811
Ddb2	NA	NA	NA	NA	-0.80512	0.0258811
Il18bp	NA	NA	NA	NA	1.15875	0.0260899
Rab7b	NA	NA	NA	NA	1.6739	0.0262943
Zbtb37	NA	NA	NA	NA	-0.71201	0.0266785
Me3	NA	NA	NA	NA	-0.798521	0.0267031
Ano3	NA	NA	NA	NA	-0.905223	0.0267185
Gpx8	NA	NA	NA	NA	0.715661	0.0267679
Tecpr2	NA	NA	NA	NA	-0.59502	0.0269427
Gas2l1	NA	NA	NA	NA	0.661652	0.0272642
Ankrd37	NA	NA	NA	NA	-0.585017	0.0274224
Leprot	NA	NA	NA	NA	0.588764	0.027785
4933429O19Rik	NA	NA	NA	NA	-0.95361	0.0282326
Amotl1	NA	NA	NA	NA	0.657951	0.0282442
Rpl12	NA	NA	NA	NA	0.644599	0.0283899
Sash1	NA	NA	NA	NA	0.687137	0.0284385
Pold4	NA	NA	NA	NA	0.643496	0.0284859
Nes	NA	NA	NA	NA	1.61345	0.0284901
Unc119	NA	NA	NA	NA	-0.667036	0.0285553
Cpne2	NA	NA	NA	NA	1.23093	0.028925
Rps12	NA	NA	NA	NA	0.592364	0.0289514
Necab3	NA	NA	NA	NA	-1.24565	0.0290096
Gm45871	NA	NA	NA	NA	-0.996065	0.0291529
Plscr1	NA	NA	NA	NA	1.03943	0.0291809
Tns1	NA	NA	NA	NA	0.793083	0.0293543
Rpgrip1	NA	NA	NA	NA	-0.700194	0.0293951
Tmem178b	NA	NA	NA	NA	-0.854795	0.0294365
Ttc39b	NA	NA	NA	NA	-0.586996	0.0297759
Lamb2	NA	NA	NA	NA	0.598013	0.0299304
Cgref1	NA	NA	NA	NA	0.975324	0.0300008
Arhgef19	NA	NA	NA	NA	0.935417	0.0301978
Igdcc4	NA	NA	NA	NA	-1.00149	0.0303002
Hs1bp3	NA	NA	NA	NA	1.11028	0.0306249
Klhdc1	NA	NA	NA	NA	-0.650793	0.0306413
Ccser1	NA	NA	NA	NA	-0.913474	0.0307132
Msn	NA	NA	NA	NA	1.43243	0.0307329
Pdik1l	NA	NA	NA	NA	-0.933172	0.0307352
Sema3b	NA	NA	NA	NA	0.942868	0.0307807
Wipf1	NA	NA	NA	NA	1.13131	0.0308712
Gm29170	NA	NA	NA	NA	-0.984333	0.0309832
Gm17092	NA	NA	NA	NA	-1.71219	0.0310115
E2f6	NA	NA	NA	NA	0.998755	0.0310982
Nup37	NA	NA	NA	NA	-1.34846	0.0312002
Il10rb	NA	NA	NA	NA	1.03347	0.0317079
Calcrl	NA	NA	NA	NA	1.52535	0.0317789
Cpped1	NA	NA	NA	NA	0.653812	0.0318563
Tpm4	NA	NA	NA	NA	0.641675	0.0320712
Tapbpl	NA	NA	NA	NA	1.32214	0.0323916
Cmtm3	NA	NA	NA	NA	1.26485	0.0324052
Rs1	NA	NA	NA	NA	-1.11858	0.0324338
Rbmx2	NA	NA	NA	NA	-0.882559	0.032492
Exoc6	NA	NA	NA	NA	0.660792	0.032501
Thumpd1	NA	NA	NA	NA	-0.595457	0.0325494
Gprin2	NA	NA	NA	NA	-1.5478	0.032568
Pex26	NA	NA	NA	NA	0.824812	0.0328262
Acaa2	NA	NA	NA	NA	0.75019	0.0329351
Rpsa	NA	NA	NA	NA	0.585454	0.0330376
Rhog	NA	NA	NA	NA	0.811652	0.033051
Tbc1d31	NA	NA	NA	NA	1.32103	0.0330516
Tmem186	NA	NA	NA	NA	-0.692275	0.0331491
Lnx1	NA	NA	NA	NA	-0.670828	0.0331899
Cep57	NA	NA	NA	NA	-0.661117	0.0333438
Tacstd2	NA	NA	NA	NA	-2.60735	0.0333681
Agr2	NA	NA	NA	NA	-1.77045	0.0335465
Wdr60	NA	NA	NA	NA	-0.61875	0.0338747
Cdca3	NA	NA	NA	NA	1.98459	0.0344005
Vim	NA	NA	NA	NA	1.61569	0.0344303
Trim12c	NA	NA	NA	NA	1.47244	0.0345146
Mtg2	NA	NA	NA	NA	0.609875	0.0345681
Spi1	NA	NA	NA	NA	2.1506	0.0345842
Mfsd8	NA	NA	NA	NA	-0.724672	0.0346989
Efemp2	NA	NA	NA	NA	0.785315	0.0349178
Ppt1	NA	NA	NA	NA	0.58533	0.0350928
Smo	NA	NA	NA	NA	0.794088	0.0352816
BC037704	NA	NA	NA	NA	-1.17683	0.0354221
Psme1	NA	NA	NA	NA	0.657531	0.0355691
Cadps2	NA	NA	NA	NA	1.15536	0.035617
Snap29	NA	NA	NA	NA	0.847718	0.035701
Fgd2	NA	NA	NA	NA	2.33832	0.0358341
Fgfr1op	NA	NA	NA	NA	-0.61307	0.0359506
Efs	NA	NA	NA	NA	-1.41749	0.0360104
H2-D1	NA	NA	NA	NA	2.20336	0.0364466
Zfp105	NA	NA	NA	NA	0.812602	0.0366204
Man2b2	NA	NA	NA	NA	0.816222	0.0366341
Apoc1	NA	NA	NA	NA	2.12005	0.0366937
Iqgap2	NA	NA	NA	NA	0.892035	0.0370746
Bcdin3d	NA	NA	NA	NA	-0.717609	0.0372454
Lclat1	NA	NA	NA	NA	-0.644293	0.0375201
Aars2	NA	NA	NA	NA	-0.662095	0.0378542
Thbs1	NA	NA	NA	NA	1.23278	0.0378628
Tgm2	NA	NA	NA	NA	0.829173	0.0382118
A630072M18Rik	NA	NA	NA	NA	-1.6006	0.0382595
Reps1	NA	NA	NA	NA	-0.592352	0.0383347
Plce1	NA	NA	NA	NA	0.586367	0.0385118
Sox9	NA	NA	NA	NA	0.63112	0.038681
B3gnt2	NA	NA	NA	NA	0.58672	0.0387288
Ephx2	NA	NA	NA	NA	-0.975157	0.0387356
S100a6	NA	NA	NA	NA	1.03623	0.0388279
Atad5	NA	NA	NA	NA	-1.31736	0.0389344
Syngr2	NA	NA	NA	NA	0.937534	0.0391213
Ash2l	NA	NA	NA	NA	-0.630641	0.0391295
Specc1	NA	NA	NA	NA	0.784567	0.0391941
Vsir	NA	NA	NA	NA	1.29962	0.0393195
Tap2	NA	NA	NA	NA	0.767979	0.0393529
Pard3	NA	NA	NA	NA	0.880023	0.0394336
Sox13	NA	NA	NA	NA	1.4137	0.0394338
Slco2b1	NA	NA	NA	NA	1.28744	0.0394732
Tapbp	NA	NA	NA	NA	0.909014	0.0397367
Tdrd3	NA	NA	NA	NA	-0.640595	0.0397846
N4bp2l1	NA	NA	NA	NA	-0.719636	0.0399468
Lgals9	NA	NA	NA	NA	2.442	0.0401027
Rgcc	NA	NA	NA	NA	-0.84548	0.0401071
Psmb8	NA	NA	NA	NA	2.29317	0.0402945
Cd276	NA	NA	NA	NA	-0.721454	0.0407661
Zfp14	NA	NA	NA	NA	-0.884747	0.0410275
Plekhg4	NA	NA	NA	NA	-1.00337	0.04113
Pdpn	NA	NA	NA	NA	1.82454	0.0412947
Ncapd3	NA	NA	NA	NA	-0.616854	0.0415691
Klhl32	NA	NA	NA	NA	-0.878136	0.0418348
Efna1	NA	NA	NA	NA	1.14862	0.041889
Cyp20a1	NA	NA	NA	NA	-0.829704	0.0419529
Zfp658	NA	NA	NA	NA	-0.800211	0.0422107
Utp4	NA	NA	NA	NA	-0.615917	0.0422611
Gm16124	NA	NA	NA	NA	-0.98272	0.0423792
Fxyd5	NA	NA	NA	NA	0.773108	0.0423905
N4bp2os	NA	NA	NA	NA	-1.40956	0.0425883
Zfp963	NA	NA	NA	NA	-1.19771	0.0427106
Acrbp	NA	NA	NA	NA	-0.607032	0.0428314
Lgals1	NA	NA	NA	NA	0.795375	0.0430171
Spcs3	NA	NA	NA	NA	0.657807	0.0430471
Slc26a2	NA	NA	NA	NA	-0.833947	0.0431126
Dnase1l2	NA	NA	NA	NA	-0.708697	0.0434055
Armcx6	NA	NA	NA	NA	-0.924953	0.0434068
Frmd8	NA	NA	NA	NA	0.86946	0.043548
Lims2	NA	NA	NA	NA	1.13377	0.0437801
Ppil3	NA	NA	NA	NA	0.680859	0.0441447
Ryr3	NA	NA	NA	NA	-0.747948	0.0442624
Zfp760	NA	NA	NA	NA	-0.826458	0.0446193
Cabp4	NA	NA	NA	NA	-0.596346	0.0449289
Pex5l	NA	NA	NA	NA	-0.763698	0.0453046
Rps6ka1	NA	NA	NA	NA	0.780738	0.0456574
Fli1	NA	NA	NA	NA	1.43063	0.046052
Sh3yl1	NA	NA	NA	NA	-0.709999	0.0464834
Renbp	NA	NA	NA	NA	0.825891	0.0469565
Sumf1	NA	NA	NA	NA	0.694259	0.046996
Bik	NA	NA	NA	NA	2.2191	0.047352
Flvcr1	NA	NA	NA	NA	-0.610801	0.0475023
Osgin1	NA	NA	NA	NA	1.72782	0.0476678
Bdh2	NA	NA	NA	NA	0.79772	0.0477493
Phyhip	NA	NA	NA	NA	-1.51098	0.0478473
Rmc1	NA	NA	NA	NA	0.717696	0.0480847
Dhx34	NA	NA	NA	NA	0.687408	0.0484505
Parp16	NA	NA	NA	NA	0.955747	0.048702
Cdk7	NA	NA	NA	NA	0.76216	0.0488521
AI847159	NA	NA	NA	NA	-1.44076	0.0489895
Ccl5	NA	NA	NA	NA	5.57353	0.049298
Spink10	NA	NA	NA	NA	-0.99151	0.0498117
Ntn4	NA	NA	NA	NA	0.917287	0.0498427
Dpysl3	NA	NA	0.788638	0.000304727	NA	NA
Fbxo2	NA	NA	-0.759356	0.00123922	NA	NA
Fgf1	NA	NA	-0.823112	0.00135216	NA	NA
Gnai1	NA	NA	-0.853792	0.00138995	NA	NA
Dipk1a	NA	NA	-1.07845	0.00168305	NA	NA
Gdpd5	NA	NA	0.641962	0.00170705	NA	NA
Shroom3	NA	NA	0.826398	0.00192253	NA	NA
Spock3	NA	NA	-0.605864	0.00215133	NA	NA
Adcy1	NA	NA	0.65462	0.00225915	NA	NA
Ptpn23	NA	NA	0.623843	0.00238961	NA	NA
Fry	NA	NA	-0.681384	0.00242525	NA	NA
Gm17750	NA	NA	-1.12122	0.00254498	NA	NA
Neurl1a	NA	NA	0.652512	0.00266397	NA	NA
Ppp1r1a	NA	NA	-0.749007	0.00300609	NA	NA
Neu1	NA	NA	0.654761	0.00333099	NA	NA
Chrnb3	NA	NA	-0.836507	0.00334174	NA	NA
Bmf	NA	NA	1.08119	0.00339573	NA	NA
Cbx5	NA	NA	-0.600543	0.00382492	NA	NA
Pde3a	NA	NA	-0.659571	0.00463995	NA	NA
Kcnip1	NA	NA	-0.644299	0.0048213	NA	NA
Etv3	NA	NA	-0.950775	0.00531473	NA	NA
Clstn2	NA	NA	-0.704275	0.00595985	NA	NA
Gap43	NA	NA	-0.636337	0.00603378	NA	NA
Nefh	NA	NA	-0.59804	0.00605116	NA	NA
Gm47543	NA	NA	0.735256	0.00619884	NA	NA
Nicn1	NA	NA	-0.593838	0.00630751	NA	NA
R3hdm4	NA	NA	0.662671	0.00651267	NA	NA
Pcdh17	NA	NA	-0.996102	0.00659441	NA	NA
Cog7	NA	NA	0.634681	0.00660182	NA	NA
Kalrn	NA	NA	-0.786443	0.00668881	NA	NA
Tmem246	NA	NA	-0.681674	0.00671782	NA	NA
Gm42372	NA	NA	-0.921638	0.00678047	NA	NA
Atxn7l1	NA	NA	-1.15868	0.00682445	NA	NA
Tmem200c	NA	NA	-1.31416	0.00688142	NA	NA
Pmvk	NA	NA	0.597246	0.00744001	NA	NA
Ripor2	NA	NA	-0.899728	0.00744545	NA	NA
Dhx38	NA	NA	0.677388	0.00750585	NA	NA
A530058N18Rik	NA	NA	-0.663455	0.00752149	NA	NA
Dzip3	NA	NA	-0.659687	0.00773809	NA	NA
Dbhos	NA	NA	1.30718	0.00788574	NA	NA
Ice1	NA	NA	0.590927	0.00790419	NA	NA
Arhgap10	NA	NA	0.709961	0.0079143	NA	NA
Ybey	NA	NA	-1.18768	0.00792848	NA	NA
Rbm14	NA	NA	0.630976	0.00795177	NA	NA
Cdh11	NA	NA	-0.731038	0.00802614	NA	NA
Ggh	NA	NA	-0.690162	0.00814793	NA	NA
A930031H19Rik	NA	NA	2.37984	0.00826108	NA	NA
Slc29a4	NA	NA	-0.834649	0.0082698	NA	NA
Mettl17	NA	NA	0.79426	0.00830576	NA	NA
Sptbn4	NA	NA	-0.654225	0.0085253	NA	NA
Pih1d1	NA	NA	0.661598	0.00928749	NA	NA
Cdh7	NA	NA	-1.40544	0.00955929	NA	NA
Krt222	NA	NA	-0.991491	0.00957796	NA	NA
Ddx39	NA	NA	0.705359	0.00959522	NA	NA
Traf3	NA	NA	0.689605	0.00966485	NA	NA
Ing2	NA	NA	0.731335	0.0100836	NA	NA
Psph	NA	NA	0.684339	0.010175	NA	NA
Dzip1	NA	NA	-0.604192	0.0102732	NA	NA
Resp18	NA	NA	-0.617306	0.0103393	NA	NA
Trub2	NA	NA	0.823381	0.0105112	NA	NA
Crabp1	NA	NA	-0.951301	0.0107983	NA	NA
Slitrk2	NA	NA	-0.718534	0.0109375	NA	NA
Tatdn1	NA	NA	-0.585483	0.0110088	NA	NA
Isoc1	NA	NA	-0.816257	0.0117183	NA	NA
Gsta3	NA	NA	1.21159	0.0121862	NA	NA
Serpine2	NA	NA	-0.849656	0.0122753	NA	NA
Rnd2	NA	NA	-0.604948	0.0124977	NA	NA
Fxyd6	NA	NA	-0.603978	0.0125297	NA	NA
Rwdd2a	NA	NA	-1.28109	0.0128524	NA	NA
Ttyh2	NA	NA	0.623661	0.0131994	NA	NA
Six5	NA	NA	-1.50982	0.0135361	NA	NA
Galnt7	NA	NA	0.618331	0.0136165	NA	NA
Stmn4	NA	NA	-0.606056	0.0137013	NA	NA
Dlg5	NA	NA	0.703339	0.0137237	NA	NA
Reps2	NA	NA	-0.637494	0.0138027	NA	NA
Eef2kmt	NA	NA	0.720512	0.0138172	NA	NA
Pgap3	NA	NA	0.672854	0.0141343	NA	NA
Scd2	NA	NA	-0.637336	0.0142545	NA	NA
Errfi1	NA	NA	0.737295	0.0144415	NA	NA
Rpe	NA	NA	-0.654467	0.0144526	NA	NA
Cln3	NA	NA	0.606299	0.0147224	NA	NA
Lin7a	NA	NA	-0.92134	0.014958	NA	NA
Pcid2	NA	NA	0.70034	0.0149591	NA	NA
Mindy1	NA	NA	0.624716	0.0150863	NA	NA
Tie1	NA	NA	-1.2991	0.0151232	NA	NA
Haus4	NA	NA	-1.02433	0.0151276	NA	NA
Zbtb20	NA	NA	-0.587237	0.0153578	NA	NA
Lrrtm4	NA	NA	-1.07723	0.0154153	NA	NA
Nrgn	NA	NA	-0.893883	0.0154838	NA	NA
Runx1t1	NA	NA	-0.724346	0.0155532	NA	NA
Atp2a3	NA	NA	-1.79756	0.0159363	NA	NA
Cbln4	NA	NA	1.4705	0.0160645	NA	NA
Twnk	NA	NA	1.04975	0.0160831	NA	NA
Gm2115	NA	NA	-1.37463	0.0160964	NA	NA
Cib2	NA	NA	-0.665623	0.0162649	NA	NA
Pde9a	NA	NA	-0.846622	0.0162681	NA	NA
B3galt4	NA	NA	-1.28315	0.0179429	NA	NA
Enox2	NA	NA	-1.32315	0.0186341	NA	NA
Dbndd1	NA	NA	-0.877299	0.0192145	NA	NA
Igfbp4	NA	NA	-0.950681	0.019384	NA	NA
Luzp2	NA	NA	-0.77741	0.0194693	NA	NA
Nos3	NA	NA	-0.935125	0.0195808	NA	NA
Slc35a2	NA	NA	-0.765351	0.0201177	NA	NA
Tgfb3	NA	NA	-0.642978	0.0204121	NA	NA
Bcl2	NA	NA	-1.10348	0.020838	NA	NA
Zbtb9	NA	NA	0.826724	0.0211959	NA	NA
Brinp1	NA	NA	-0.773482	0.0214609	NA	NA
Gyg	NA	NA	-0.620833	0.0216568	NA	NA
Dhx35	NA	NA	0.604658	0.0218906	NA	NA
Gtf3c5	NA	NA	0.629175	0.0221838	NA	NA
Arhgef15	NA	NA	-0.723782	0.0222366	NA	NA
Trarg1	NA	NA	-0.654145	0.0225249	NA	NA
Thoc6	NA	NA	0.828718	0.0225714	NA	NA
Hmga1	NA	NA	-0.955323	0.0226333	NA	NA
Plekha2	NA	NA	0.589591	0.022723	NA	NA
Nrn1	NA	NA	-0.637871	0.0227897	NA	NA
Scn2a	NA	NA	-0.63266	0.0228947	NA	NA
Mettl22	NA	NA	0.60372	0.0231274	NA	NA
Nt5dc2	NA	NA	-0.854315	0.0234094	NA	NA
Zdhhc20	NA	NA	-0.631237	0.0238193	NA	NA
Dmtn	NA	NA	-0.603432	0.0240648	NA	NA
Radil	NA	NA	0.732369	0.0241412	NA	NA
C030006K11Rik	NA	NA	0.616983	0.0241896	NA	NA
Hlcs	NA	NA	-0.678092	0.0244555	NA	NA
Armcx5	NA	NA	-1.04273	0.0260862	NA	NA
Cetn4	NA	NA	1.14561	0.0264049	NA	NA
Doc2b	NA	NA	0.596981	0.0264194	NA	NA
Btbd11	NA	NA	-0.755229	0.0264417	NA	NA
Dync2li1	NA	NA	0.592655	0.0265601	NA	NA
Daxx	NA	NA	0.700718	0.0266628	NA	NA
Tagln	NA	NA	-1.5466	0.0267026	NA	NA
Npat	NA	NA	-0.926656	0.0269737	NA	NA
Pou6f2	NA	NA	-0.950032	0.0273708	NA	NA
Ddx31	NA	NA	1.08917	0.0274982	NA	NA
Mcc	NA	NA	-0.600489	0.0283349	NA	NA
Rpp25	NA	NA	-0.718823	0.0283901	NA	NA
Crtac1	NA	NA	-0.751336	0.0285035	NA	NA
Slc25a42	NA	NA	0.826355	0.0288016	NA	NA
Npy	NA	NA	-0.606433	0.0292531	NA	NA
Tmem178	NA	NA	-0.624142	0.0292794	NA	NA
Ccdc86	NA	NA	0.953481	0.0295847	NA	NA
Fndc1	NA	NA	-1.3379	0.0296598	NA	NA
Mutyh	NA	NA	1.3686	0.0298841	NA	NA
Scaper	NA	NA	-0.624057	0.030126	NA	NA
Prdm16	NA	NA	-1.36041	0.0302014	NA	NA
Ofd1	NA	NA	0.660132	0.0305796	NA	NA
Cnih3	NA	NA	-1.76866	0.0307914	NA	NA
Kcnc3	NA	NA	-0.657026	0.0310076	NA	NA
Rcn3	NA	NA	-0.732163	0.0310193	NA	NA
Mafk	NA	NA	1.28331	0.0311867	NA	NA
Pappa2	NA	NA	-1.18094	0.0312405	NA	NA
Grm8	NA	NA	-0.96768	0.0313084	NA	NA
Cc2d2a	NA	NA	-0.606376	0.0323444	NA	NA
Gm48236	NA	NA	1.78509	0.0324487	NA	NA
Vsx1	NA	NA	-0.780536	0.0332997	NA	NA
Ubxn11	NA	NA	0.70278	0.0333298	NA	NA
mt-Co2	NA	NA	-0.870363	0.033458	NA	NA
Yju2	NA	NA	0.645486	0.0337662	NA	NA
Sdad1	NA	NA	0.829477	0.0346485	NA	NA
Rab33b	NA	NA	-0.597065	0.0348168	NA	NA
Vasp	NA	NA	0.671086	0.0348227	NA	NA
Wdr73	NA	NA	0.678998	0.0348306	NA	NA
Aldh1l1	NA	NA	0.825263	0.0349466	NA	NA
Vsig10l	NA	NA	1.18092	0.0355867	NA	NA
Rfx2	NA	NA	3.75497	0.0360768	NA	NA
Gm15327	NA	NA	0.963464	0.0361158	NA	NA
Rasgrp2	NA	NA	-0.789381	0.0363537	NA	NA
B3gat2	NA	NA	-0.675917	0.0363943	NA	NA
Mak	NA	NA	0.605798	0.036681	NA	NA
Mcm7	NA	NA	0.608248	0.0368704	NA	NA
Mtag2	NA	NA	1.29142	0.0370228	NA	NA
Ptprt	NA	NA	-0.62768	0.0375684	NA	NA
Zgrf1	NA	NA	-1.19956	0.0388692	NA	NA
Bok	NA	NA	-0.898236	0.0396289	NA	NA
Rgs2	NA	NA	-0.72558	0.0399193	NA	NA
Nle1	NA	NA	0.764145	0.0401959	NA	NA
Cep83os	NA	NA	-0.821563	0.0405274	NA	NA
Tuba8	NA	NA	0.785454	0.0406269	NA	NA
mt-Nd1	NA	NA	-0.753456	0.0409545	NA	NA
Hs3st1	NA	NA	-0.959226	0.0410399	NA	NA
BC037032	NA	NA	1.9007	0.0410702	NA	NA
Sp6	NA	NA	-0.819674	0.0415356	NA	NA
Unc5b	NA	NA	-1.1753	0.0415531	NA	NA
Khdrbs2	NA	NA	-0.847268	0.0415646	NA	NA
mt-Nd4	NA	NA	-0.811518	0.0420187	NA	NA
Prkd1	NA	NA	0.637467	0.0424089	NA	NA
Zfp143	NA	NA	-0.590354	0.0424709	NA	NA
Gm10644	NA	NA	1.38959	0.0425666	NA	NA
Thg1l	NA	NA	1.54894	0.0427144	NA	NA
Nectin4	NA	NA	-1.25622	0.0428224	NA	NA
Fam13c	NA	NA	-0.708839	0.0428653	NA	NA
Csmd3	NA	NA	-1.09932	0.0430607	NA	NA
Klhl21	NA	NA	0.720407	0.0431207	NA	NA
Armh4	NA	NA	-0.953693	0.0432031	NA	NA
Bcl9l	NA	NA	0.639212	0.043243	NA	NA
6530402F18Rik	NA	NA	0.679252	0.0433528	NA	NA
Srpk3	NA	NA	1.29572	0.0435628	NA	NA
Nsun4	NA	NA	0.634176	0.0438532	NA	NA
Ctxn2	NA	NA	-1.44698	0.0444695	NA	NA
Mest	NA	NA	1.06119	0.0446717	NA	NA
Tasp1	NA	NA	0.618542	0.0446853	NA	NA
Zscan21	NA	NA	0.6142	0.044715	NA	NA
Armc7	NA	NA	-0.932881	0.0448497	NA	NA
C920021L13Rik	NA	NA	-1.27093	0.0451288	NA	NA
Setdb2	NA	NA	1.18526	0.0456171	NA	NA
Aifm2	NA	NA	0.758669	0.0459407	NA	NA
Bop1	NA	NA	0.605135	0.0463068	NA	NA
Lgi2	NA	NA	-0.923439	0.0464552	NA	NA
Naa35	NA	NA	0.849173	0.0464618	NA	NA
Cpne9	NA	NA	-0.728577	0.0465804	NA	NA
Mmp17	NA	NA	-0.601464	0.0470066	NA	NA
Pkig	NA	NA	0.867535	0.047022	NA	NA
Myoc	NA	NA	-2.33387	0.0480085	NA	NA
Tmc4	NA	NA	-1.33533	0.0481325	NA	NA
Dach1	NA	NA	-0.601831	0.0486442	NA	NA
Gm42418	NA	NA	-1.08349	0.048802	NA	NA
Amacr	NA	NA	0.694408	0.0488137	NA	NA
Tafa2	NA	NA	-0.860966	0.0493705	NA	NA
Ahcy	NA	NA	-0.908348	0.0497436	NA	NA
Fam122a	NA	NA	-1.41044	0.0499886	NA	NA

## Sheet: Table S7A
Table S7A: Significantly (FDR ≤ 0.05) enriched GO terms associated with genes significantly upregulated in the superior at 1PD compared to DR controls. Enriched terms were reduced using Revigo and the most encompassing reduced term is indicated.
REVIGO ID	ID	Description	GeneRatio	p-value	FDR	geneID
GO:0006986		response to unfolded protein	10/138	3.32074e-07	0.000437676	Hsph1/Atf4/Ddit3/Hspa1a/Wfs1/Atf3/Serp1/Ptpn1/Ccnd1/Hspa1b
+	GO:0034620	cellular response to unfolded protein	9/138	2.51908e-07	0.000437676	Atf4/Ddit3/Hspa1a/Wfs1/Atf3/Serp1/Ptpn1/Ccnd1/Hspa1b
+	GO:0035967	cellular response to topologically incorrect protein	9/138	1.79025e-06	0.000835353	Atf4/Ddit3/Hspa1a/Wfs1/Atf3/Serp1/Ptpn1/Ccnd1/Hspa1b
+	GO:0030968	endoplasmic reticulum unfolded protein response	7/138	4.72923e-06	0.00108693	Atf4/Ddit3/Wfs1/Atf3/Serp1/Ptpn1/Ccnd1
GO:0097190		apoptotic signaling pathway	20/138	4.76079e-07	0.000437676	Hsph1/Atf4/Cebpb/Tnfrsf1a/Nog/Cdkn1a/Rock2/Ddit3/Epha2/Jak3/Phlda3/Wfs1/Atf3/Tnfrsf10b/Trib3/Ptpn1/Itga6/Nupr1/Tnfrsf12a/Tmbim1
+	GO:0097193	intrinsic apoptotic signaling pathway	12/138	2.22116e-05	0.00340331	Hsph1/Atf4/Cebpb/Tnfrsf1a/Cdkn1a/Ddit3/Epha2/Phlda3/Wfs1/Trib3/Ptpn1/Nupr1
+	GO:0070997	neuron death	14/138	3.18149e-05	0.00438727	Hsph1/Atf4/Gfer/Cebpb/Nes/Chl1/Tnfrsf1a/Ddit3/Wfs1/Stat3/Wnt5a/Nupr1/Mt1/Rras2
+	GO:0070059	intrinsic apoptotic signaling pathway in response to endoplasmic reticulum stress	6/138	3.40248e-05	0.00446859	Atf4/Cebpb/Ddit3/Wfs1/Trib3/Ptpn1
+	GO:0051402	neuron apoptotic process	10/138	0.000462474	0.0206235	Hsph1/Atf4/Cebpb/Nes/Chl1/Tnfrsf1a/Ddit3/Wfs1/Nupr1/Mt1
GO:0035966		response to topologically incorrect protein	10/138	1.80751e-06	0.000835353	Hsph1/Atf4/Ddit3/Hspa1a/Wfs1/Atf3/Serp1/Ptpn1/Ccnd1/Hspa1b
+	GO:0030856	regulation of epithelial cell differentiation	9/138	1.95026e-06	0.000835353	Cebpb/Wwtr1/Tnfrsf1a/Rock2/Lif/Spred3/Zfp36/Ccnd1/Etv4
+	GO:0045596	negative regulation of cell differentiation	17/138	4.82928e-05	0.00524616	Atf5/Wwtr1/Bcl6/Nog/Ddit3/Jak3/Ahr/Spred3/Zfp36/Stat3/Wnt5a/Trib3/Prtg/Ccnd1/Nme2/Clec2d/Rgma
+	GO:0045765	regulation of angiogenesis	10/138	0.000153269	0.0111241	Ramp2/Tnfrsf1a/Rock2/Epha2/Adamts1/Lif/Stat3/Wnt5a/Sphk1/Tnfrsf12a
+	GO:1901342	regulation of vasculature development	10/138	0.000159339	0.0112681	Ramp2/Tnfrsf1a/Rock2/Epha2/Adamts1/Lif/Stat3/Wnt5a/Sphk1/Tnfrsf12a
+	GO:0045598	regulation of fat cell differentiation	7/138	0.000242251	0.0136353	Cebpb/Wwtr1/Zbtb7c/Ddit3/Zfp36/Wnt5a/Trib3
+	GO:0045616	regulation of keratinocyte differentiation	3/138	0.000746589	0.0236677	Rock2/Zfp36/Etv4
+	GO:0048640	negative regulation of developmental growth	6/138	0.00101994	0.0255728	Nog/Cdkn1a/Gdf15/Socs2/Wnt5a/Rgma
+	GO:1905330	regulation of morphogenesis of an epithelium	4/138	0.0011096	0.0270821	Etv5/Nog/Lif/Wnt5a
+	GO:0045599	negative regulation of fat cell differentiation	4/138	0.00133509	0.028767	Wwtr1/Ddit3/Wnt5a/Trib3
+	GO:0045667	regulation of osteoblast differentiation	6/138	0.00144844	0.0298315	Atf4/Cebpb/Cebpd/Wwtr1/Nog/Ahr
+	GO:0045666	positive regulation of neuron differentiation	5/138	0.00179607	0.0326786	Etv5/Bcl6/Hspa1a/Socs2/Hspa1b
+	GO:0045926	negative regulation of growth	8/138	0.00196877	0.0348068	Ip6k2/Bcl6/Nog/Cdkn1a/Gdf15/Socs2/Wnt5a/Rgma
+	GO:0048638	regulation of developmental growth	10/138	0.00214383	0.0369542	Nog/Cdkn1a/Ahr/Gdf15/Socs2/Stat3/Wnt5a/Serp1/Tnfrsf12a/Rgma
GO:0045444		fat cell differentiation	12/138	2.59519e-06	0.000835353	Atf5/Cebpb/Cebpd/Wwtr1/Zbtb7c/Ddit3/Arl6/Zfp36/Wnt5a/Trib3/Itga6/Ccnd1
+	GO:0031347	regulation of defense response	16/138	2.86835e-06	0.000835353	Gfer/Cebpb/Bcl6/Tnfrsf1a/Myd88/Ttll12/Pvr/Zfp36/Wnt5a/Ptges/Socs3/Nupr1/Pde2a/Cst7/Clec2d/Sphk1
+	GO:0050727	regulation of inflammatory response	12/138	2.20873e-06	0.000835353	Cebpb/Bcl6/Tnfrsf1a/Myd88/Zfp36/Wnt5a/Ptges/Socs3/Nupr1/Pde2a/Cst7/Sphk1
+	GO:0032102	negative regulation of response to external stimulus	10/138	0.000493448	0.0206235	Gfer/Tnfrsf1a/Pros1/Ttll12/Zfp36/Wnt5a/Socs3/Cst7/Clec2d/Rgma
+	GO:0150077	regulation of neuroinflammatory response	3/138	0.000898973	0.0243075	Nupr1/Cst7/Sphk1
+	GO:0031348	negative regulation of defense response	7/138	0.00105878	0.0263074	Gfer/Tnfrsf1a/Ttll12/Zfp36/Socs3/Cst7/Clec2d
+	GO:0050729	positive regulation of inflammatory response	5/138	0.00213179	0.0369542	Cebpb/Tnfrsf1a/Wnt5a/Nupr1/Pde2a
GO:1903025		regulation of RNA polymerase II regulatory region sequence-specific DNA binding	4/138	3.33172e-06	0.000835353	Zbtb7c/Ddit3/Lif/Zfp593
+	GO:2000677	regulation of transcription regulatory region DNA binding	4/138	0.0012187	0.0275727	Zbtb7c/Ddit3/Lif/Zfp593
GO:1990440		positive regulation of transcription from RNA polymerase II promoter in response to endoplasmic reticulum stress	4/138	3.33172e-06	0.000835353	Atf4/Cebpb/Ddit3/Atf3
+	GO:0043618	regulation of transcription from RNA polymerase II promoter in response to stress	5/138	0.000141604	0.011088	Dnajb1/Atf4/Cebpb/Ddit3/Atf3
+	GO:0036003	positive regulation of transcription from RNA polymerase II promoter in response to stress	4/138	0.000148751	0.011088	Atf4/Cebpb/Ddit3/Atf3
GO:0048608		reproductive structure development	14/138	5.17675e-06	0.00109827	Vgf/Cebpb/Tfeb/Syde1/Nog/Ahr/Adamts1/Lif/Wnt5a/Dlx3/Socs3/Nupr1/Ccnd1/Edn2
+	GO:0046660	female sex differentiation	7/138	4.94562e-05	0.00524616	Vgf/Cebpb/Ahr/Adamts1/Wnt5a/Nupr1/Edn2
+	GO:0008406	gonad development	8/138	0.000124724	0.0104528	Vgf/Cebpb/Ahr/Adamts1/Wnt5a/Nupr1/Ccnd1/Edn2
+	GO:0045137	development of primary sexual characteristics	8/138	0.000138715	0.011088	Vgf/Cebpb/Ahr/Adamts1/Wnt5a/Nupr1/Ccnd1/Edn2
+	GO:0008585	female gonad development	6/138	0.000148602	0.011088	Vgf/Cebpb/Ahr/Adamts1/Nupr1/Edn2
+	GO:0046545	development of primary female sexual characteristics	6/138	0.00017378	0.0115253	Vgf/Cebpb/Ahr/Adamts1/Nupr1/Edn2
+	GO:0007548	sex differentiation	8/138	0.000629467	0.0230488	Vgf/Cebpb/Ahr/Adamts1/Wnt5a/Nupr1/Ccnd1/Edn2
GO:0061458		reproductive system development	14/138	5.83786e-06	0.00115006	Vgf/Cebpb/Tfeb/Syde1/Nog/Ahr/Adamts1/Lif/Wnt5a/Dlx3/Socs3/Nupr1/Ccnd1/Edn2
GO:0033598		mammary gland epithelial cell proliferation	5/138	8.25507e-06	0.00151783	Cebpb/Epha2/Wnt5a/Ccnd1/Etv4
+	GO:0030855	epithelial cell differentiation	16/138	1.12076e-05	0.00181827	Atf4/Cebpb/Wwtr1/Tnfrsf1a/Rock2/Myd88/Epha2/Lif/Spred3/Zfp36/Wnt5a/Dlx3/Ccnd1/Pde2a/Clic4/Etv4
+	GO:0061180	mammary gland epithelium development	6/138	2.73303e-05	0.00396721	Etv5/Cebpb/Epha2/Wnt5a/Ccnd1/Etv4
+	GO:0060444	branching involved in mammary gland duct morphogenesis	4/138	5.67361e-05	0.0055885	Etv5/Epha2/Wnt5a/Etv4
+	GO:0030879	mammary gland development	7/138	9.49393e-05	0.00872809	Etv5/Cebpb/Epha2/Socs2/Wnt5a/Ccnd1/Etv4
+	GO:0060603	mammary gland duct morphogenesis	4/138	0.000239194	0.0136353	Etv5/Epha2/Wnt5a/Etv4
+	GO:0030216	keratinocyte differentiation	5/138	0.000525305	0.021108	Rock2/Epha2/Zfp36/Clic4/Etv4
+	GO:0001885	endothelial cell development	5/138	0.0005687	0.0220912	Tnfrsf1a/Rock2/Myd88/Pde2a/Clic4
+	GO:0022612	gland morphogenesis	6/138	0.000967752	0.0251798	Etv5/Cebpb/Nog/Epha2/Wnt5a/Etv4
+	GO:0060443	mammary gland morphogenesis	4/138	0.0011096	0.0270821	Etv5/Epha2/Wnt5a/Etv4
+	GO:0002064	epithelial cell development	8/138	0.00119146	0.0275727	Atf4/Tnfrsf1a/Rock2/Myd88/Epha2/Wnt5a/Pde2a/Clic4
+	GO:0061028	establishment of endothelial barrier	4/138	0.00133509	0.028767	Tnfrsf1a/Rock2/Myd88/Pde2a
+	GO:0048144	fibroblast proliferation	5/138	0.00264784	0.0422937	Cdkn1a/Wnt5a/Ifi30/Nupr1/Sphk1
GO:1901214		regulation of neuron death	14/138	1.00227e-05	0.00172766	Hsph1/Atf4/Gfer/Cebpb/Nes/Chl1/Tnfrsf1a/Ddit3/Wfs1/Stat3/Wnt5a/Nupr1/Mt1/Rras2
GO:0001525		angiogenesis	15/138	3.90924e-05	0.00468769	Ramp2/Tnfrsf1a/Rock2/Amotl2/Epha2/Mcam/Ahr/Adamts1/Lif/Stat3/Wnt5a/Clic4/Sphk1/Tnfrsf12a/Edn2
+	GO:0048514	blood vessel morphogenesis	16/138	9.03424e-05	0.00859187	Ramp2/Tnfrsf1a/Nog/Rock2/Amotl2/Epha2/Mcam/Ahr/Adamts1/Lif/Stat3/Wnt5a/Clic4/Sphk1/Tnfrsf12a/Edn2
+	GO:0061138	morphogenesis of a branching epithelium	8/138	0.000170596	0.0115253	Etv5/Nog/Epha2/Ahr/Wnt5a/Socs3/Clic4/Etv4
+	GO:0001763	morphogenesis of a branching structure	8/138	0.000318447	0.0165713	Etv5/Nog/Epha2/Ahr/Wnt5a/Socs3/Clic4/Etv4
+	GO:0048754	branching morphogenesis of an epithelial tube	7/138	0.000337666	0.017246	Etv5/Nog/Epha2/Ahr/Wnt5a/Clic4/Etv4
+	GO:0048644	muscle organ morphogenesis	5/138	0.000715119	0.0236677	Nog/Lif/Wnt5a/Serp1/Tnnt2
+	GO:0003209	cardiac atrium morphogenesis	3/138	0.00222618	0.0369867	Nog/Wnt5a/Tnnt2
GO:0006954		inflammatory response	15/138	3.90924e-05	0.00468769	Cebpb/Bcl6/Tnfrsf1a/Myd88/Epha2/Zfp36/Stat3/Wnt5a/Ptges/Socs3/Nupr1/Pde2a/Cst7/Ccl6/Sphk1
+	GO:0150076	neuroinflammatory response	3/138	0.00222618	0.0369867	Nupr1/Cst7/Sphk1
GO:0031100		animal organ regeneration	4/138	4.51937e-05	0.00519351	Gfer/Cebpb/Lif/Ccnd1
GO:0002704		negative regulation of leukocyte mediated immunity	5/138	5.29171e-05	0.00540538	Gfer/Bcl6/Jak3/Ahr/Clec2d
+	GO:0002707	negative regulation of lymphocyte mediated immunity	4/138	0.000276584	0.0149572	Gfer/Bcl6/Ahr/Clec2d
+	GO:0002694	regulation of leukocyte activation	12/138	0.000492507	0.0206235	Hsph1/Cebpb/Bcl6/Cdkn1a/Slc7a1/Myd88/Jak3/Ahr/Wnt5a/Cst7/Zfp609/Sphk1
+	GO:0050670	regulation of lymphocyte proliferation	7/138	0.000815207	0.0243075	Cebpb/Bcl6/Cdkn1a/Slc7a1/Myd88/Jak3/Ahr
+	GO:0032944	regulation of mononuclear cell proliferation	7/138	0.000930723	0.0246821	Cebpb/Bcl6/Cdkn1a/Slc7a1/Myd88/Jak3/Ahr
+	GO:0002698	negative regulation of immune effector process	5/138	0.000952077	0.0250079	Gfer/Bcl6/Jak3/Ahr/Clec2d
+	GO:0002715	regulation of natural killer cell mediated immunity	3/138	0.00170014	0.0316823	Gfer/Pvr/Clec2d
+	GO:0042269	regulation of natural killer cell mediated cytotoxicity	3/138	0.00170014	0.0316823	Gfer/Pvr/Clec2d
+	GO:0050671	positive regulation of lymphocyte proliferation	5/138	0.00190332	0.0338668	Bcl6/Cdkn1a/Slc7a1/Myd88/Jak3
+	GO:0032946	positive regulation of mononuclear cell proliferation	5/138	0.00213179	0.0369542	Bcl6/Cdkn1a/Slc7a1/Myd88/Jak3
+	GO:0002696	positive regulation of leukocyte activation	8/138	0.00216377	0.0369867	Hsph1/Bcl6/Cdkn1a/Slc7a1/Myd88/Jak3/Wnt5a/Zfp609
+	GO:0050777	negative regulation of immune response	6/138	0.00248669	0.0405816	Gfer/Bcl6/Jak3/Ttll12/Ahr/Clec2d
+	GO:1903706	regulation of hemopoiesis	9/138	0.00279029	0.0434781	Cebpb/Bcl6/Jak3/Lif/Zfp36/Stat3/Nme2/Zfp609/Clec2d
+	GO:0050867	positive regulation of cell activation	8/138	0.00301223	0.0458991	Hsph1/Bcl6/Cdkn1a/Slc7a1/Myd88/Jak3/Wnt5a/Zfp609
GO:0071417		cellular response to organonitrogen compound	15/138	9.8435e-05	0.00875754	Atf4/Cebpb/Spidr/Eif4ebp1/Myo1c/Rock2/Ahr/Gdf15/Socs2/Stat3/Trib3/Gpd1/Ptpn1/Socs3/Pde2a
+	GO:1901699	cellular response to nitrogen compound	15/138	0.000311913	0.0165434	Atf4/Cebpb/Spidr/Eif4ebp1/Myo1c/Rock2/Ahr/Gdf15/Socs2/Stat3/Trib3/Gpd1/Ptpn1/Socs3/Pde2a
+	GO:0060396	growth hormone receptor signaling pathway	3/138	0.000611735	0.0227995	Gdf15/Socs2/Stat3
+	GO:0071378	cellular response to growth hormone stimulus	3/138	0.000611735	0.0227995	Gdf15/Socs2/Stat3
+	GO:0071375	cellular response to peptide hormone stimulus	9/138	0.00066122	0.0230488	Eif4ebp1/Myo1c/Rock2/Gdf15/Socs2/Stat3/Trib3/Ptpn1/Socs3
+	GO:0043434	response to peptide hormone	10/138	0.000858012	0.0243075	Vgf/Eif4ebp1/Myo1c/Rock2/Gdf15/Socs2/Stat3/Trib3/Ptpn1/Socs3
+	GO:0060416	response to growth hormone	3/138	0.000898973	0.0243075	Gdf15/Socs2/Stat3
+	GO:0019221	cytokine-mediated signaling pathway	9/138	0.00115366	0.0275727	Tnfrsf1a/Myd88/Jak3/Ttll12/Stat3/Wnt5a/Ccl6/Sphk1/Edn2
+	GO:0034340	response to type I interferon	4/138	0.0012187	0.0275727	Shmt2/Myd88/Ttll12/Wnt5a
+	GO:1901653	cellular response to peptide	9/138	0.00207548	0.0364597	Eif4ebp1/Myo1c/Rock2/Gdf15/Socs2/Stat3/Trib3/Ptpn1/Socs3
+	GO:0070848	response to growth factor	13/138	0.00269711	0.0427508	Ramp2/Myo1c/Nog/Rock2/Epha2/Gdf15/Spred3/Zfp36/Stat3/Wnt5a/Ptpn1/Sphk1/Rgma
+	GO:1901652	response to peptide	10/138	0.00299804	0.0458991	Vgf/Eif4ebp1/Myo1c/Rock2/Gdf15/Socs2/Stat3/Trib3/Ptpn1/Socs3
+	GO:0032870	cellular response to hormone stimulus	11/138	0.00317856	0.0477715	Ramp2/Eif4ebp1/Myo1c/Rock2/Gdf15/Socs2/Zfp36/Stat3/Trib3/Ptpn1/Socs3
GO:0032660		regulation of interleukin-17 production	4/138	0.00012507	0.0104528	Slc7a5/Ddit3/Myd88/Sphk1
+	GO:0032740	positive regulation of interleukin-17 production	3/138	0.000391056	0.0189216	Slc7a5/Myd88/Sphk1
+	GO:0032757	positive regulation of interleukin-8 production	4/138	0.000468767	0.0206235	Ddit3/Myd88/Stat3/Wnt5a
+	GO:0032673	regulation of interleukin-4 production	3/138	0.000493529	0.0206235	Cebpb/Slc7a5/Ddit3
+	GO:0032677	regulation of interleukin-8 production	4/138	0.00145903	0.0298315	Ddit3/Myd88/Stat3/Wnt5a
+	GO:0001819	positive regulation of cytokine production	10/138	0.00157901	0.0307229	Atf4/Cebpb/Slc7a5/Tnfrsf1a/Rock2/Ddit3/Myd88/Stat3/Wnt5a/Sphk1
+	GO:0032651	regulation of interleukin-1 beta production	4/138	0.00275249	0.0431328	Myd88/Stat3/Wnt5a/Sphk1
GO:0032620		interleukin-17 production	4/138	0.000175512	0.0115253	Slc7a5/Ddit3/Myd88/Sphk1
+	GO:0032633	interleukin-4 production	3/138	0.000898973	0.0243075	Cebpb/Slc7a5/Ddit3
+	GO:0032637	interleukin-8 production	4/138	0.00145903	0.0298315	Ddit3/Myd88/Stat3/Wnt5a
GO:0043523		regulation of neuron apoptotic process	10/138	0.000185691	0.0119101	Hsph1/Atf4/Cebpb/Nes/Chl1/Tnfrsf1a/Ddit3/Wfs1/Nupr1/Mt1
+	GO:0043068	positive regulation of programmed cell death	15/138	0.000236153	0.0136353	Atf4/Gadd45g/Ip6k2/Bcl6/Tnfrsf1a/Cdkn1a/Ddit3/Jak3/Phlda3/Atf3/Tnfrsf10b/Wnt5a/Itga6/Nupr1/Tnfrsf12a
+	GO:1901215	negative regulation of neuron death	9/138	0.000414393	0.0193711	Hsph1/Atf4/Gfer/Cebpb/Nes/Chl1/Wfs1/Stat3/Mt1
+	GO:0043065	positive regulation of apoptotic process	14/138	0.000668566	0.0230488	Atf4/Gadd45g/Ip6k2/Bcl6/Tnfrsf1a/Ddit3/Jak3/Phlda3/Atf3/Tnfrsf10b/Wnt5a/Itga6/Nupr1/Tnfrsf12a
+	GO:2001233	regulation of apoptotic signaling pathway	11/138	0.000870527	0.0243075	Hsph1/Nog/Ddit3/Jak3/Wfs1/Atf3/Ptpn1/Itga6/Nupr1/Tnfrsf12a/Tmbim1
GO:0043620		regulation of DNA-templated transcription in response to stress	5/138	0.000194562	0.0119245	Dnajb1/Atf4/Cebpb/Ddit3/Atf3
+	GO:0034976	response to endoplasmic reticulum stress	10/138	0.000232045	0.0136353	Atf4/Cebpb/Ddit3/Wfs1/Atf3/Trib3/Serp1/Ptpn1/Nupr1/Ccnd1
GO:1990928		response to amino acid starvation	5/138	0.000194562	0.0119245	Atf4/Tfeb/Eif4ebp1/Cdkn1a/Atf3
+	GO:0034198	cellular response to amino acid starvation	4/138	0.00145903	0.0298315	Atf4/Tfeb/Cdkn1a/Atf3
+	GO:0031667	response to nutrient levels	9/138	0.00147102	0.0298315	Atf4/Vgf/Tfeb/Eif4ebp1/Cdkn1a/Ddit3/Gdf15/Atf3/Zfp36
+	GO:0042594	response to starvation	7/138	0.00152767	0.0303117	Atf4/Tfeb/Eif4ebp1/Cdkn1a/Ddit3/Atf3/Zfp36
GO:0051085		chaperone cofactor-dependent protein refolding	4/138	0.000276584	0.0149572	Dnajb1/Hsph1/Hspa1a/Hspa1b
+	GO:0006458	'de novo' protein folding	4/138	0.0005287	0.021108	Dnajb1/Hsph1/Hspa1a/Hspa1b
+	GO:0051084	'de novo' posttranslational protein folding	4/138	0.0005287	0.021108	Dnajb1/Hsph1/Hspa1a/Hspa1b
+	GO:0061077	chaperone-mediated protein folding	4/138	0.0022008	0.0369867	Dnajb1/Hsph1/Hspa1a/Hspa1b
GO:0006693		prostanoid metabolic process	4/138	0.000363661	0.0179103	Tnfrsf1a/Ptges/Sphk1/Edn2
+	GO:0006693	prostaglandin metabolic process	4/138	0.000363661	0.0179103	Tnfrsf1a/Ptges/Sphk1/Edn2
+	GO:0046854	phosphatidylinositol phosphate biosynthetic process	4/138	0.000741044	0.0236677	Ip6k2/Cish/Socs2/Socs3
+	GO:0001516	prostaglandin biosynthetic process	3/138	0.00170014	0.0316823	Ptges/Sphk1/Edn2
+	GO:0046457	prostanoid biosynthetic process	3/138	0.00170014	0.0316823	Ptges/Sphk1/Edn2
+	GO:0044283	small molecule biosynthetic process	11/138	0.00256692	0.041401	Atf4/Shmt2/Aldh18a1/Ip6k2/Phgdh/Atf3/Trib3/Ptges/Gpd1/Sphk1/Edn2
+	GO:0033559	unsaturated fatty acid metabolic process	4/138	0.00275249	0.0431328	Tnfrsf1a/Ptges/Sphk1/Edn2
+	GO:0046456	icosanoid biosynthetic process	3/138	0.00318708	0.0477715	Ptges/Sphk1/Edn2
GO:0001816		cytokine production	15/138	0.000407803	0.0193711	Atf4/Gadd45g/Cebpb/Slc7a5/Bcl6/Tnfrsf1a/Rock2/Ddit3/Myd88/Epha2/Jak3/Zfp36/Stat3/Wnt5a/Sphk1
GO:0022409		positive regulation of cell-cell adhesion	8/138	0.000492471	0.0206235	Hsph1/Bcl6/Slc7a1/Jak3/Wnt5a/Itga6/Zfp609/Myo10
GO:0043086		negative regulation of catalytic activity	14/138	0.000535736	0.021108	Gadd45g/Nes/Wwtr1/Cdkn1a/Rock2/Ahr/Zfp36/Trib3/Renbp/Ptpn1/Cst7/Hspa1b/Tnnt2/Tmbim1
+	GO:0051098	regulation of binding	11/138	0.000893818	0.0243075	Ramp2/Nes/Nog/Zbtb7c/Cdkn1a/Ddit3/Lif/Zfp593/Wnt5a/Trib3/Rgma
+	GO:0051100	negative regulation of binding	6/138	0.00317869	0.0477715	Nes/Nog/Cdkn1a/Ddit3/Zfp593/Rgma
GO:0001817		regulation of cytokine production	14/138	0.000599022	0.0227995	Atf4/Cebpb/Slc7a5/Bcl6/Tnfrsf1a/Rock2/Ddit3/Myd88/Epha2/Jak3/Zfp36/Stat3/Wnt5a/Sphk1
+	GO:0050865	regulation of cell activation	12/138	0.00101849	0.0255728	Hsph1/Cebpb/Bcl6/Cdkn1a/Slc7a1/Myd88/Jak3/Ahr/Wnt5a/Cst7/Zfp609/Sphk1
GO:0007259		receptor signaling pathway via JAK-STAT	6/138	0.000657521	0.0230488	Tnfrsf1a/Jak3/Lif/Socs2/Stat3/Socs3
+	GO:0007260	tyrosine phosphorylation of STAT protein	4/138	0.00187867	0.0336453	Tnfrsf1a/Jak3/Lif/Socs3
GO:0046631		alpha-beta T cell activation	6/138	0.000657521	0.0230488	Hsph1/Gadd45g/Cebpb/Bcl6/Jak3/Stat3
+	GO:0002294	CD4-positive, alpha-beta T cell differentiation involved in immune response	4/138	0.000823519	0.0243075	Gadd45g/Bcl6/Jak3/Stat3
+	GO:0042093	T-helper cell differentiation	4/138	0.000823519	0.0243075	Gadd45g/Bcl6/Jak3/Stat3
+	GO:0035710	CD4-positive, alpha-beta T cell activation	5/138	0.000827286	0.0243075	Gadd45g/Cebpb/Bcl6/Jak3/Stat3
+	GO:0002293	alpha-beta T cell differentiation involved in immune response	4/138	0.000912266	0.0244275	Gadd45g/Bcl6/Jak3/Stat3
+	GO:0002287	alpha-beta T cell activation involved in immune response	4/138	0.00100754	0.0255728	Gadd45g/Bcl6/Jak3/Stat3
+	GO:0002292	T cell differentiation involved in immune response	4/138	0.0012187	0.0275727	Gadd45g/Bcl6/Jak3/Stat3
+	GO:0002252	immune effector process	11/138	0.0017893	0.0326786	Gadd45g/Gfer/Cebpb/Bcl6/Myd88/Jak3/Ahr/Pvr/Stat3/Wnt5a/Clec2d
+	GO:0043367	CD4-positive, alpha-beta T cell differentiation	4/138	0.00255914	0.041401	Gadd45g/Bcl6/Jak3/Stat3
GO:0009991		response to extracellular stimulus	10/138	0.00073966	0.0236677	Atf4/Vgf/Tfeb/Eif4ebp1/Cdkn1a/Ddit3/Gdf15/Atf3/Zfp36/Itga6
+	GO:0042742	defense response to bacterium	6/138	0.00159296	0.0307229	Vgf/Cebpb/Tfeb/Tnfrsf1a/Myd88/Epha2
+	GO:0009617	response to bacterium	11/138	0.00219852	0.0369867	Vgf/Snhg1/Cebpb/Tfeb/Tnfrsf1a/Myd88/Epha2/Zfp36/Wnt5a/Pde2a/Tnnt2
GO:0001659		temperature homeostasis	7/138	0.000744719	0.0236677	Atf4/Gadd45g/Cebpb/Ddit3/Stat3/Ptges/Edn2
GO:2000810		regulation of bicellular tight junction assembly	3/138	0.000746589	0.0236677	Myo1c/Rock2/Epha2
GO:0097696		receptor signaling pathway via STAT	6/138	0.00082343	0.0243075	Tnfrsf1a/Jak3/Lif/Socs2/Stat3/Socs3
GO:0045936		negative regulation of phosphorus metabolic process	12/138	0.0008405	0.0243075	Gadd45g/Wwtr1/Nog/Cdkn1a/Rock2/Ahr/Stat3/Trib3/Ptpn1/Socs3/Nupr1/Prr5l
+	GO:0045936	negative regulation of phosphate metabolic process	12/138	0.0008405	0.0243075	Gadd45g/Wwtr1/Nog/Cdkn1a/Rock2/Ahr/Stat3/Trib3/Ptpn1/Socs3/Nupr1/Prr5l
+	GO:1903578	regulation of ATP metabolic process	5/138	0.00150084	0.029995	Shmt2/Stat3/Gpd1/Nupr1/Pde2a
+	GO:1903579	negative regulation of ATP metabolic process	3/138	0.00284306	0.0440515	Stat3/Nupr1/Pde2a
+	GO:0042326	negative regulation of phosphorylation	10/138	0.00292918	0.0451323	Gadd45g/Wwtr1/Nog/Cdkn1a/Stat3/Trib3/Ptpn1/Socs3/Nupr1/Prr5l
GO:0048568		embryonic organ development	11/138	0.000847742	0.0243075	Atf4/Cebpb/Tfeb/Syde1/Slc39a1/Nog/Epha2/Ahr/Lif/Wnt5a/Socs3
+	GO:0030903	notochord development	3/138	0.000493529	0.0206235	Nog/Epha2/Wnt5a
+	GO:0001892	embryonic placenta development	5/138	0.00150084	0.029995	Cebpb/Tfeb/Syde1/Lif/Socs3
+	GO:0048732	gland development	10/138	0.00157901	0.0307229	Etv5/Gfer/Cebpb/Nog/Epha2/Ahr/Socs2/Wnt5a/Ccnd1/Etv4
+	GO:0043588	skin development	7/138	0.00265294	0.0422937	Rock2/Epha2/Zfp36/Wnt5a/Itga6/Clic4/Etv4
GO:0009896		positive regulation of catabolic process	13/138	0.000858494	0.0243075	Tfeb/Rock2/Ddit3/Hspa1a/Zfp36/Wnt5a/Trib3/Gpd1/Ptpn1/Nupr1/Hspa1b/Rgma/Prr5l
+	GO:0031331	positive regulation of cellular catabolic process	12/138	0.00074309	0.0236677	Tfeb/Rock2/Ddit3/Hspa1a/Zfp36/Trib3/Gpd1/Ptpn1/Nupr1/Hspa1b/Rgma/Prr5l
GO:0070830		bicellular tight junction assembly	4/138	0.00100754	0.0255728	Ramp2/Myo1c/Rock2/Epha2
+	GO:0120192	tight junction assembly	4/138	0.00159077	0.0307229	Ramp2/Myo1c/Rock2/Epha2
+	GO:0043297	apical junction assembly	4/138	0.0022008	0.0369867	Ramp2/Myo1c/Rock2/Epha2
+	GO:0120193	tight junction organization	4/138	0.00237532	0.0390659	Ramp2/Myo1c/Rock2/Epha2
GO:0030335		positive regulation of cell migration	13/138	0.00114248	0.0275727	Syde1/Myo1c/Rock2/Mcam/Adamts1/Stat3/Wnt5a/Itga6/Zfp609/Sphk1/Prss56/Edn2/Rras2
+	GO:2000147	positive regulation of cell motility	13/138	0.00147068	0.0298315	Syde1/Myo1c/Rock2/Mcam/Adamts1/Stat3/Wnt5a/Itga6/Zfp609/Sphk1/Prss56/Edn2/Rras2
+	GO:0040017	positive regulation of locomotion	13/138	0.001801	0.0326786	Syde1/Myo1c/Rock2/Mcam/Adamts1/Stat3/Wnt5a/Itga6/Zfp609/Sphk1/Prss56/Edn2/Rras2
GO:0006984		ER-nucleus signaling pathway	4/138	0.0012187	0.0275727	Atf4/Ddit3/Wfs1/Ptpn1
GO:0015807		L-amino acid transport	4/138	0.0012187	0.0275727	Slc38a2/Slc7a5/Slc7a1/Slc7a3
GO:0031099		regeneration	6/138	0.00125067	0.0275727	Gfer/Cebpb/Cdkn1a/Lif/Ccnd1/Rgma
GO:0002521		leukocyte differentiation	12/138	0.00125524	0.0275727	Gadd45g/Cebpb/Nfil3/Bcl6/Epha2/Jak3/Ahr/Lif/Stat3/Nme2/Zfp609/Clec2d
GO:0002082		regulation of oxidative phosphorylation	3/138	0.00125966	0.0275727	Shmt2/Nupr1/Pde2a
GO:0006817		phosphate ion transport	3/138	0.00125966	0.0275727	Atf4/Cebpb/Ip6k2
GO:0007274		neuromuscular synaptic transmission	3/138	0.00125966	0.0275727	Etv5/Erc1/Chrnb4
GO:0070663		regulation of leukocyte proliferation	7/138	0.00141165	0.0298315	Cebpb/Bcl6/Cdkn1a/Slc7a1/Myd88/Jak3/Ahr
+	GO:0048145	regulation of fibroblast proliferation	5/138	0.00237965	0.0390659	Cdkn1a/Wnt5a/Ifi30/Nupr1/Sphk1
GO:0038066		p38MAPK cascade	4/138	0.00145903	0.0298315	Hsph1/Gadd45g/Zfp36/Sphk1
GO:0001649		osteoblast differentiation	7/138	0.00165101	0.0316215	Atf4/Cebpb/Cebpd/Wwtr1/Nog/Epha2/Ahr
GO:0001890		placenta development	6/138	0.00174821	0.0323594	Cebpb/Tfeb/Syde1/Lif/Dlx3/Socs3
GO:0006820		anion transport	10/138	0.00184395	0.0332393	Atf4/Slc38a2/Cebpb/Ip6k2/Slc7a5/Slc7a1/Gabrg3/Slc7a3/Ptges/Clic4
GO:0051272		positive regulation of cellular component movement	14/138	0.000639967	0.0230488	Syde1/Bcl6/Myo1c/Rock2/Mcam/Adamts1/Stat3/Wnt5a/Itga6/Zfp609/Sphk1/Prss56/Edn2/Rras2

## Sheet: Table S7B
Table S7B: Top 20 GO terms associated with genes significantly upregulated in the superior at 3PD compared to DR controls. Note: only the top three terms are significantly enriched. Revigo reduction was not performed.
ID	Description	GeneRatio	p-value	FDR	geneID
GO:0002252	immune effector process	12/97	1.69625e-05	0.0326513	Clec2d/Gfer/Jak3/Clu/Il1r1/Ddx60/Wnt5a/C4b/Nfkbiz/Dhx58/Cfi/Stat3
GO:0032102	negative regulation of response to external stimulus	10/97	2.81841e-05	0.0326513	Clec2d/Cd9/Pros1/Notch1/Gfer/Tnfrsf1a/Wnt5a/Dhx58/Cst7/Ppard
GO:0002697	regulation of immune effector process	9/97	5.19964e-05	0.0401586	Clec2d/Gfer/Jak3/Il1r1/Ddx60/Wnt5a/Nfkbiz/Dhx58/Cfi
not significant
GO:0002460	adaptive immune response based on somatic recombination of immune receptors built from immunoglobulin superfamily domains	8/97	0.000105076	0.0607598	Notch1/Il18bp/Jak3/Il1r1/C4b/Nfkbiz/Cfi/Stat3
GO:0044851	hair cycle phase	3/97	0.000135476	0.0607598	Notch1/Wnt5a/Ppard
GO:0031347	regulation of defense response	11/97	0.000198182	0.0607598	Clec2d/Gfer/Tnfrsf1a/Il1r1/Wnt5a/Nfkbiz/Dhx58/Cst7/Cfi/Ppard/Trim30d
GO:0045444	fat cell differentiation	8/97	0.000208407	0.0607598	Gnb3/Arl6/Wnt5a/Cebpd/Creb5/Itga6/Ppard/Wwtr1
GO:0001942	hair follicle development	5/97	0.000275413	0.0607598	Notch1/Wnt5a/Dlx3/Ppard/Egfr
GO:0022404	molting cycle process	5/97	0.000313108	0.0607598	Notch1/Wnt5a/Dlx3/Ppard/Egfr
GO:0022405	hair cycle process	5/97	0.000313108	0.0607598	Notch1/Wnt5a/Dlx3/Ppard/Egfr
GO:0098773	skin epidermis development	5/97	0.000313108	0.0607598	Notch1/Wnt5a/Dlx3/Ppard/Egfr
GO:0060571	morphogenesis of an epithelial fold	3/97	0.000314682	0.0607598	Sulf1/Wnt5a/Egfr
GO:0006954	inflammatory response	11/97	0.000417504	0.0627201	Pbxip1/Notch1/Tnfrsf1a/Clu/Il1r1/Itgav/Wnt5a/Nfkbiz/Cst7/Ppard/Stat3
GO:0048820	hair follicle maturation	3/97	0.000443225	0.0627201	Notch1/Wnt5a/Ppard
GO:0042303	molting cycle	5/97	0.000476478	0.0627201	Notch1/Wnt5a/Dlx3/Ppard/Egfr
GO:0042633	hair cycle	5/97	0.000476478	0.0627201	Notch1/Wnt5a/Dlx3/Ppard/Egfr
GO:0002250	adaptive immune response	8/97	0.000486829	0.0627201	Notch1/Il18bp/Jak3/Il1r1/C4b/Nfkbiz/Cfi/Stat3
GO:0002831	regulation of response to biotic stimulus	8/97	0.000501161	0.0627201	Clec2d/Gfer/Ddx60/Wnt5a/Sash1/Dhx58/Cfi/Trim30d
GO:0048608	reproductive structure development	9/97	0.000514321	0.0627201	Sulf1/Adamts1/Notch1/Itgav/Wnt5a/Hsd17b2/Dlx3/Ppard/Egfr
GO:0061458	reproductive system development	9/97	0.000554114	0.0641942	Sulf1/Adamts1/Notch1/Itgav/Wnt5a/Hsd17b2/Dlx3/Ppard/Egfr

## Sheet: Table S7C
Table S7C: Significantly (FDR ≤ 0.05) enriched GO terms associated with genes significantly upregulated in the superior at 5PD compared to DR controls. Enriched terms were reduced using Revigo and the most encompassing reduced term is indicated.
REVIGO ID	ID	Description	GeneRatio	p-value	FDR	geneID
GO:0002274		myeloid leukocyte activation	21/254	2.70712e-12	9.54488e-09	Clu/Fcgr3/Itgb2/Tmem106a/Fcgr4/Ptgds/Il4ra/Itgb8/Cst7/Tgfbr2/Gpr137b/Myo1f/Wnt5a/Sphk1/Thbs1/Grn/Ptpn6/Cd48/Spi1/Aif1/Fcer1g
+	GO:0042110	T cell activation	24/254	3.03317e-08	3.90975e-06	Gpnmb/Ildr2/Vsir/Adam8/Psap/Itgb2/Tnfaip8l2/Cebpb/Il4ra/Rab27a/Igf1/Ctsl/Mdk/Tgfbr2/Itgav/Ptpn6/Fzd8/Cd48/Mr1/Spi1/Aif1/Fcer1g/Lcp1/Mafb
+	GO:0046649	lymphocyte activation	29/254	9.20382e-08	9.41156e-06	Id2/Gpnmb/Ildr2/Vsir/Adam8/Psap/Itgb2/Tnfaip8l2/Cebpb/Il4ra/Rab27a/Igf1/Ctsl/Mdk/Tgfbr2/Blnk/Fcgr2b/Itgav/Ptpn6/Fzd8/Cd48/Mr1/Plcl2/Spi1/Aif1/Fcer1g/Ptprj/Lcp1/Mafb
+	GO:0002252	immune effector process	24/254	2.07789e-07	1.69017e-05	Cd36/Clu/Fcgr3/Vsir/Itgb2/Cebpb/Ptgds/Il4ra/Rab27a/Serping1/Mdk/C4b/Fcgr2b/Myo1f/Wnt5a/Grn/Cfi/Ptpn6/Mr1/Plcl2/Spi1/Fcer1g/Ptprj/Lcp1
+	GO:0050900	leukocyte migration	18/254	1.01925e-06	6.12409e-05	Cd9/Chst2/Fcgr3/Adam8/Itgb2/Cxcl16/Mdk/F11r/Wnt5a/Thbs1/Plvap/Itga6/Spi1/Spp1/Aif1/Fcer1g/Ptprj/C3ar1
+	GO:0042116	macrophage activation	10/254	1.06232e-06	6.18021e-05	Clu/Tmem106a/Il4ra/Cst7/Gpr137b/Wnt5a/Sphk1/Thbs1/Grn/Aif1
+	GO:0060326	cell chemotaxis	16/254	1.42593e-06	7.617e-05	Fcgr3/Notch1/Adam8/Itgb2/Cxcl16/Met/Mdk/Wnt5a/Kdr/Thbs1/Spi1/Spp1/Aif1/Fcer1g/Ptprj/C3ar1
+	GO:0042119	neutrophil activation	6/254	4.58555e-06	0.000205146	Itgb2/Fcgr4/Myo1f/Grn/Spi1/Fcer1g
+	GO:0030595	leukocyte chemotaxis	13/254	5.6298e-06	0.00024276	Fcgr3/Adam8/Itgb2/Cxcl16/Mdk/Wnt5a/Thbs1/Spi1/Spp1/Aif1/Fcer1g/Ptprj/C3ar1
+	GO:0043542	endothelial cell migration	14/254	1.2161e-05	0.000448703	Apoe/Sparc/Sash1/Notch1/Adam8/Itgb2/Igf1/Met/Plpp3/Wnt5a/Kdr/Itgav/Thbs1/Grn
+	GO:0036230	granulocyte activation	6/254	1.3184e-05	0.000471733	Itgb2/Fcgr4/Myo1f/Grn/Spi1/Fcer1g
+	GO:0097529	myeloid leukocyte migration	12/254	1.34442e-05	0.000471733	Cd9/Fcgr3/Adam8/Itgb2/Mdk/Thbs1/Spi1/Spp1/Aif1/Fcer1g/Ptprj/C3ar1
+	GO:0002275	myeloid cell activation involved in immune response	8/254	2.0333e-05	0.000686527	Itgb2/Ptgds/Il4ra/Myo1f/Grn/Ptpn6/Spi1/Fcer1g
+	GO:0002460	adaptive immune response based on somatic recombination of immune receptors built from immunoglobulin superfamily domains	14/254	3.00085e-05	0.000958934	Fcgr3/Vsir/Notch1/Il4ra/Rab27a/Serping1/C4b/Fcgr2b/Il18bp/Cfi/Ptpn6/Mr1/Fcer1g/C3ar1
+	GO:0010631	epithelial cell migration	16/254	3.15528e-05	0.000981978	Apoe/Sparc/Sash1/Notch1/Adam8/Itgb2/Igf1/Met/Plpp3/Tgfbr2/Wnt5a/Kdr/Itgav/Thbs1/Sox9/Grn
+	GO:0090132	epithelium migration	16/254	3.15528e-05	0.000981978	Apoe/Sparc/Sash1/Notch1/Adam8/Itgb2/Igf1/Met/Plpp3/Tgfbr2/Wnt5a/Kdr/Itgav/Thbs1/Sox9/Grn
+	GO:0042330	taxis	22/254	4.18807e-05	0.0012088	Id2/Fcgr3/Notch1/Adam8/Itgb2/Lama5/Cxcl16/Met/Mdk/Plxnb2/Chl1/Wnt5a/Kdr/Nfib/Itgav/Thbs1/Spi1/Spp1/Aif1/Fcer1g/Ptprj/C3ar1
+	GO:0097530	granulocyte migration	9/254	5.90997e-05	0.0015668	Fcgr3/Adam8/Itgb2/Mdk/Thbs1/Spp1/Fcer1g/Ptprj/C3ar1
+	GO:0002283	neutrophil activation involved in immune response	4/254	8.2788e-05	0.00202944	Itgb2/Myo1f/Spi1/Fcer1g
+	GO:0002250	adaptive immune response	15/254	9.52706e-05	0.00217181	Fcgr3/Vsir/Notch1/Il4ra/Rab27a/Serping1/C4b/Fcgr2b/Il18bp/Cfi/Ptpn6/Cd48/Mr1/Fcer1g/C3ar1
+	GO:0001667	ameboidal-type cell migration	19/254	0.000100121	0.00223959	Apoe/Sparc/Sash1/Notch1/Adam8/Itgb2/Igf1/Lama5/Met/Plpp3/Sgpl1/Tgfbr2/Wnt5a/Kdr/Itgav/Thbs1/Sox9/Grn/Mmp12
+	GO:0006935	chemotaxis	21/254	0.000101938	0.00226606	Fcgr3/Notch1/Adam8/Itgb2/Lama5/Cxcl16/Met/Mdk/Plxnb2/Chl1/Wnt5a/Kdr/Nfib/Itgav/Thbs1/Spi1/Spp1/Aif1/Fcer1g/Ptprj/C3ar1
+	GO:0071621	granulocyte chemotaxis	8/254	0.000141453	0.00290954	Fcgr3/Itgb2/Mdk/Thbs1/Spp1/Fcer1g/Ptprj/C3ar1
+	GO:0071674	mononuclear cell migration	10/254	0.000152345	0.00308047	Adam8/Cxcl16/Mdk/F11r/Wnt5a/Thbs1/Spi1/Aif1/Ptprj/C3ar1
+	GO:0002366	leukocyte activation involved in immune response	12/254	0.000178627	0.00350975	Itgb2/Ptgds/Il4ra/Rab27a/Mdk/Myo1f/Grn/Ptpn6/Plcl2/Spi1/Fcer1g/Lcp1
+	GO:0045576	mast cell activation	6/254	0.000197709	0.00376383	Fcgr3/Ptgds/Il4ra/Ptpn6/Cd48/Fcer1g
+	GO:0001774	microglial cell activation	5/254	0.000261516	0.00449983	Clu/Cst7/Sphk1/Grn/Aif1
+	GO:0006959	humoral immune response	8/254	0.000268829	0.0045599	Ang/Notch1/Serping1/C4b/Wfdc17/Fcgr2b/Cfi/Ptpn6
+	GO:0002269	leukocyte activation involved in inflammatory response	5/254	0.000366411	0.00575169	Clu/Cst7/Sphk1/Grn/Aif1
+	GO:0045123	cellular extravasation	6/254	0.000377266	0.00589623	Chst2/Adam8/Itgb2/Mdk/F11r/Plvap
+	GO:1990266	neutrophil migration	7/254	0.000452999	0.00675535	Fcgr3/Adam8/Itgb2/Mdk/Spp1/Fcer1g/C3ar1
+	GO:0061900	glial cell activation	5/254	0.000579669	0.00811411	Clu/Cst7/Sphk1/Grn/Aif1
+	GO:0014812	muscle cell migration	8/254	0.000695419	0.00937241	Adamts1/Tmsb4x/Igf1/Met/Mdk/P2ry6/Aif1/Prkg1
+	GO:0035767	endothelial cell chemotaxis	4/254	0.00103664	0.0123672	Notch1/Met/Kdr/Thbs1
+	GO:1905517	macrophage migration	5/254	0.0011255	0.0131639	Cd9/Mdk/Thbs1/Ptprj/C3ar1
+	GO:0030593	neutrophil chemotaxis	6/254	0.00120569	0.0139199	Fcgr3/Itgb2/Mdk/Spp1/Fcer1g/C3ar1
+	GO:0043011	myeloid dendritic cell differentiation	3/254	0.00133833	0.0149218	Itgb8/Tgfbr2/Spi1
+	GO:0072678	T cell migration	5/254	0.00142593	0.0157028	Adam8/Cxcl16/F11r/Wnt5a/Aif1
+	GO:0014909	smooth muscle cell migration	7/254	0.00154948	0.0166223	Adamts1/Tmsb4x/Igf1/Mdk/P2ry6/Aif1/Prkg1
+	GO:0002523	leukocyte migration involved in inflammatory response	3/254	0.00224861	0.0209033	Adam8/Itgb2/Mdk
+	GO:0050918	positive chemotaxis	4/254	0.0026285	0.0235775	Met/Wnt5a/Kdr/Ptprj
+	GO:0046651	lymphocyte proliferation	10/254	0.00359814	0.0292012	Gpnmb/Vsir/Itgb2/Cebpb/Igf1/Tgfbr2/Fcgr2b/Ptpn6/Plcl2/Aif1
+	GO:0002279	mast cell activation involved in immune response	4/254	0.00384517	0.0305819	Ptgds/Il4ra/Ptpn6/Fcer1g
+	GO:0048246	macrophage chemotaxis	4/254	0.00384517	0.0305819	Mdk/Thbs1/Ptprj/C3ar1
+	GO:0032943	mononuclear cell proliferation	10/254	0.00406512	0.0319058	Gpnmb/Vsir/Itgb2/Cebpb/Igf1/Tgfbr2/Fcgr2b/Ptpn6/Plcl2/Aif1
+	GO:0001773	myeloid dendritic cell activation	3/254	0.00420235	0.0324143	Itgb8/Tgfbr2/Spi1
+	GO:0042098	T cell proliferation	8/254	0.00642957	0.0435822	Gpnmb/Vsir/Itgb2/Cebpb/Igf1/Tgfbr2/Ptpn6/Aif1
+	GO:0002286	T cell activation involved in immune response	5/254	0.00679836	0.0451416	Il4ra/Rab27a/Mdk/Fcer1g/Lcp1
GO:0006954		inflammatory response	34/254	5.33382e-12	9.54488e-09	Aldh2/Pbxip1/Chst2/Apoe/Tnfrsf1a/Clu/Fcgr3/Notch1/Adam8/Itgb2/Tnfaip8l2/Cebpb/Il4ra/Igf1/Cst7/Mdk/Lipa/Pld4/Cybb/Stab1/Eif2ak1/Fcgr2b/Wnt5a/Sphk1/Lpcat3/Itgav/Cyba/Cd68/Thbs1/Grn/Aif1/Fcer1g/C3ar1/Sgms1
+	GO:0150076	neuroinflammatory response	6/254	0.000333861	0.00535825	Clu/Igf1/Cst7/Sphk1/Grn/Aif1
+	GO:0002437	inflammatory response to antigenic stimulus	5/254	0.000429451	0.006458	Fcgr3/Notch1/Fcgr2b/Cd68/Fcer1g
+	GO:0002526	acute inflammatory response	5/254	0.00198201	0.0192376	Fcgr3/Adam8/Eif2ak1/Fcgr2b/Fcer1g
+	GO:0002438	acute inflammatory response to antigenic stimulus	3/254	0.00281769	0.024477	Fcgr3/Fcgr2b/Fcer1g
+	GO:0002532	production of molecular mediator involved in inflammatory response	5/254	0.00459248	0.0343142	Pbxip1/Il4ra/Pld4/Grn/Fcer1g
GO:0030335		positive regulation of cell migration	34/254	1.76931e-11	2.11079e-08	Gpnmb/Sparc/Adamts1/Sash1/Tmsb4x/Vsir/Notch1/Adam8/Cldn1/Igf1/Cxcl16/Met/Mdk/Plpp3/Tgfbr2/Egfr/Irs1/Myo1f/Wnt5a/Myo1c/Sphk1/Kdr/Itgav/P2ry6/Thbs1/Sox9/Gcnt2/Grn/Plvap/Itga6/Spi1/Aif1/Ptprj/C3ar1
+	GO:2000147	positive regulation of cell motility	34/254	3.79186e-11	3.39276e-08	Gpnmb/Sparc/Adamts1/Sash1/Tmsb4x/Vsir/Notch1/Adam8/Cldn1/Igf1/Cxcl16/Met/Mdk/Plpp3/Tgfbr2/Egfr/Irs1/Myo1f/Wnt5a/Myo1c/Sphk1/Kdr/Itgav/P2ry6/Thbs1/Sox9/Gcnt2/Grn/Plvap/Itga6/Spi1/Aif1/Ptprj/C3ar1
+	GO:0040017	positive regulation of locomotion	34/254	7.00623e-11	5.01506e-08	Gpnmb/Sparc/Adamts1/Sash1/Tmsb4x/Vsir/Notch1/Adam8/Cldn1/Igf1/Cxcl16/Met/Mdk/Plpp3/Tgfbr2/Egfr/Irs1/Myo1f/Wnt5a/Myo1c/Sphk1/Kdr/Itgav/P2ry6/Thbs1/Sox9/Gcnt2/Grn/Plvap/Itga6/Spi1/Aif1/Ptprj/C3ar1
+	GO:0010634	positive regulation of epithelial cell migration	11/254	3.76757e-05	0.00112368	Sparc/Sash1/Igf1/Met/Plpp3/Tgfbr2/Wnt5a/Kdr/Thbs1/Sox9/Grn
+	GO:0010595	positive regulation of endothelial cell migration	9/254	5.90997e-05	0.0015668	Sparc/Sash1/Igf1/Met/Plpp3/Wnt5a/Kdr/Thbs1/Grn
+	GO:0010594	regulation of endothelial cell migration	11/254	9.16883e-05	0.0021436	Apoe/Sparc/Sash1/Notch1/Igf1/Met/Plpp3/Wnt5a/Kdr/Thbs1/Grn
+	GO:0010632	regulation of epithelial cell migration	13/254	0.000130041	0.0027059	Apoe/Sparc/Sash1/Notch1/Igf1/Met/Plpp3/Tgfbr2/Wnt5a/Kdr/Thbs1/Sox9/Grn
+	GO:0002685	regulation of leukocyte migration	11/254	0.000156589	0.0031485	Cd9/Chst2/Adam8/Mdk/Wnt5a/Thbs1/Plvap/Spi1/Aif1/Ptprj/C3ar1
+	GO:0002687	positive regulation of leukocyte migration	9/254	0.000199077	0.00376982	Adam8/Mdk/Wnt5a/Thbs1/Plvap/Spi1/Aif1/Ptprj/C3ar1
+	GO:1905521	regulation of macrophage migration	5/254	0.000218535	0.00398751	Cd9/Mdk/Thbs1/Ptprj/C3ar1
+	GO:0050921	positive regulation of chemotaxis	9/254	0.000232506	0.0041607	Met/Mdk/Wnt5a/Kdr/Thbs1/Spi1/Aif1/Ptprj/C3ar1
+	GO:0071675	regulation of mononuclear cell migration	8/254	0.000246351	0.00434329	Adam8/Mdk/Wnt5a/Thbs1/Spi1/Aif1/Ptprj/C3ar1
+	GO:0002690	positive regulation of leukocyte chemotaxis	7/254	0.000339485	0.00542418	Mdk/Wnt5a/Thbs1/Spi1/Aif1/Ptprj/C3ar1
+	GO:2001026	regulation of endothelial cell chemotaxis	4/254	0.000366357	0.00575169	Notch1/Met/Kdr/Thbs1
+	GO:0014911	positive regulation of smooth muscle cell migration	6/254	0.000424961	0.00644464	Adamts1/Tmsb4x/Igf1/Mdk/P2ry6/Aif1
+	GO:0010759	positive regulation of macrophage chemotaxis	4/254	0.000463294	0.00685157	Mdk/Thbs1/Ptprj/C3ar1
+	GO:0010758	regulation of macrophage chemotaxis	4/254	0.000709674	0.00937241	Mdk/Thbs1/Ptprj/C3ar1
+	GO:0014910	regulation of smooth muscle cell migration	7/254	0.000836802	0.0106961	Adamts1/Tmsb4x/Igf1/Mdk/P2ry6/Aif1/Prkg1
+	GO:1905523	positive regulation of macrophage migration	4/254	0.000862287	0.010905	Mdk/Thbs1/Ptprj/C3ar1
+	GO:0002688	regulation of leukocyte chemotaxis	7/254	0.00115038	0.0133676	Mdk/Wnt5a/Thbs1/Spi1/Aif1/Ptprj/C3ar1
+	GO:0050920	regulation of chemotaxis	10/254	0.00161273	0.0170768	Notch1/Met/Mdk/Wnt5a/Kdr/Thbs1/Spi1/Aif1/Ptprj/C3ar1
+	GO:0002691	regulation of cellular extravasation	4/254	0.0026285	0.0235775	Chst2/Adam8/Mdk/Plvap
+	GO:0002693	positive regulation of cellular extravasation	3/254	0.00502435	0.0363276	Adam8/Mdk/Plvap
+	GO:0071622	regulation of granulocyte chemotaxis	4/254	0.00663258	0.0442481	Mdk/Thbs1/Ptprj/C3ar1
GO:0001816		cytokine production	35/254	2.37139e-10	1.21246e-07	Cd36/Sulf1/Gpnmb/Tnfrsf1a/Clu/Fcgr3/Vsir/Notch1/Adam8/Tmem106a/Cebpb/Il4ra/Igf1/Itgb8/Slc1a1/Met/Mdk/Lipa/Pld4/Rab7b/F11r/Fcgr2b/Wnt5a/Sphk1/Itgav/Cyba/Thbs1/Ptpn6/Mmp12/Mr1/Aif1/Fcer1g/Ptprj/C3ar1/Cd300c2
GO:0050865		regulation of cell activation	30/254	3.06264e-10	1.37015e-07	Id2/Cd9/Apoe/Gpnmb/Plek/Ildr2/Serpine2/Vsir/Adam8/Itgb2/Tnfaip8l2/Cebpb/Il4ra/Igf1/Cst7/Mdk/Tgfbr2/Gpr137b/F11r/Fcgr2b/Wnt5a/Sphk1/Thbs1/Grn/Ptpn6/Spi1/Aif1/Fcer1g/Ptprj/Prkg1
+	GO:0001817	regulation of cytokine production	31/254	5.74958e-09	1.08862e-06	Cd36/Sulf1/Gpnmb/Tnfrsf1a/Clu/Fcgr3/Vsir/Adam8/Tmem106a/Cebpb/Il4ra/Igf1/Itgb8/Met/Mdk/Pld4/Rab7b/F11r/Fcgr2b/Wnt5a/Sphk1/Itgav/Cyba/Thbs1/Ptpn6/Mmp12/Aif1/Fcer1g/Ptprj/C3ar1/Cd300c2
+	GO:0045765	regulation of angiogenesis	19/254	9.81509e-08	9.75784e-06	Cd36/Sulf1/S100a1/Tnfrsf1a/Sparc/Adamts1/Sash1/Itgb2/Itgb8/Mdk/Tgfbr2/Stab1/Wnt5a/Sphk1/Kdr/Cnmd/Thbs1/Grn/C3ar1
+	GO:1901342	regulation of vasculature development	19/254	1.05809e-07	9.96555e-06	Cd36/Sulf1/S100a1/Tnfrsf1a/Sparc/Adamts1/Sash1/Itgb2/Itgb8/Mdk/Tgfbr2/Stab1/Wnt5a/Sphk1/Kdr/Cnmd/Thbs1/Grn/C3ar1
+	GO:0045766	positive regulation of angiogenesis	13/254	1.02667e-06	6.12409e-05	S100a1/Tnfrsf1a/Sash1/Itgb2/Itgb8/Mdk/Tgfbr2/Wnt5a/Sphk1/Kdr/Thbs1/Grn/C3ar1
+	GO:1904018	positive regulation of vasculature development	13/254	1.02667e-06	6.12409e-05	S100a1/Tnfrsf1a/Sash1/Itgb2/Itgb8/Mdk/Tgfbr2/Wnt5a/Sphk1/Kdr/Thbs1/Grn/C3ar1
+	GO:0060688	regulation of morphogenesis of a branching structure	5/254	0.0011255	0.0131639	Sulf1/Met/Mdk/Wnt5a/Sox9
+	GO:0048711	positive regulation of astrocyte differentiation	3/254	0.00133833	0.0149218	Id2/Serpine2/Notch1
+	GO:1905330	regulation of morphogenesis of an epithelium	5/254	0.00159652	0.0169553	Sulf1/Met/Mdk/Wnt5a/Sox9
+	GO:0016525	negative regulation of angiogenesis	7/254	0.00166434	0.0173159	Cd36/Sulf1/Sparc/Adamts1/Stab1/Cnmd/Thbs1
+	GO:1901343	negative regulation of vasculature development	7/254	0.00166434	0.0173159	Cd36/Sulf1/Sparc/Adamts1/Stab1/Cnmd/Thbs1
+	GO:2000181	negative regulation of blood vessel morphogenesis	7/254	0.00166434	0.0173159	Cd36/Sulf1/Sparc/Adamts1/Stab1/Cnmd/Thbs1
+	GO:0014015	positive regulation of gliogenesis	5/254	0.00630777	0.0428378	Id2/Serpine2/Notch1/Igf1/Mdk
+	GO:0045687	positive regulation of glial cell differentiation	4/254	0.00663258	0.0442481	Id2/Serpine2/Notch1/Mdk
GO:0009617		response to bacterium	29/254	3.56079e-10	1.41601e-07	Hba-a2/Cd36/Tnfrsf1a/Ang/Sash1/Lrat/Cebpb/Fcgr4/Lyz2/Cxcl16/Gpc3/Colec12/Wfdc17/Stab1/Hba-a1/Fcgr2b/Myo1f/Wnt5a/Mgst1/Nfib/Itgav/Cyba/Cd68/Grn/Trim30d/Mr1/Spi1/Fcer1g/Cd52
+	GO:0042742	defense response to bacterium	13/254	1.13246e-06	6.42276e-05	Cd36/Tnfrsf1a/Ang/Cebpb/Lyz2/Colec12/Wfdc17/Stab1/Myo1f/Cyba/Grn/Mr1/Fcer1g
+	GO:0045087	innate immune response	24/254	1.28651e-05	0.000465094	Apoe/Ang/Adam8/Tnfaip8l2/Tmem106a/Rab27a/Serping1/Cxcl16/Wfdc17/Pld4/Cybb/Rab7b/Myo1f/Wnt5a/Myo1c/Cyba/Grn/Cfi/Ptpn6/Trim30d/Mmp12/Mr1/Spi1/Fcer1g
+	GO:0071216	cellular response to biotic stimulus	11/254	0.00038506	0.00599187	Cd36/Sash1/Notch1/Cebpb/Fcgr4/Cxcl16/Fcgr2b/Wnt5a/Cd68/Trim30d/Spi1
+	GO:0002237	response to molecule of bacterial origin	12/254	0.000421537	0.00641991	Cd36/Sash1/Cebpb/Fcgr4/Cxcl16/Fcgr2b/Wnt5a/Mgst1/Itgav/Cd68/Trim30d/Spi1
+	GO:0071219	cellular response to molecule of bacterial origin	10/254	0.000467109	0.00685157	Cd36/Sash1/Cebpb/Fcgr4/Cxcl16/Fcgr2b/Wnt5a/Cd68/Trim30d/Spi1
+	GO:0002347	response to tumor cell	4/254	0.00198342	0.0192376	Notch1/Mr1/Spi1/Rbms3
+	GO:0050830	defense response to Gram-positive bacterium	5/254	0.00268193	0.023759	Cd36/Ang/Lyz2/Myo1f/Mr1
+	GO:0071222	cellular response to lipopolysaccharide	8/254	0.00510318	0.036749	Cd36/Sash1/Cebpb/Fcgr4/Cxcl16/Cd68/Trim30d/Spi1
+	GO:0009612	response to mechanical stimulus	7/254	0.00663907	0.0442481	Cd36/Serpine2/Igf1/Mdk/F11r/Stra6/Sox9
GO:0006909		phagocytosis	19/254	4.66306e-10	1.66891e-07	Cd36/Fcgr3/Itgb2/Rab27a/Met/Pros1/Colec12/Pld4/Rab7b/Eif2ak1/Fcgr2b/Sphk1/Itgav/P2ry6/Cyba/Thbs1/Aif1/Fcer1g/Ptprj
+	GO:0006911	phagocytosis, engulfment	7/254	2.82657e-05	0.000919665	Cd36/Fcgr3/Itgb2/Fcgr2b/Thbs1/Aif1/Fcer1g
+	GO:0043299	leukocyte degranulation	7/254	4.4494e-05	0.00125389	Itgb2/Ptgds/Il4ra/Rab27a/Myo1f/Spi1/Fcer1g
+	GO:0002443	leukocyte mediated immunity	15/254	7.41959e-05	0.00189676	Fcgr3/Vsir/Itgb2/Ptgds/Il4ra/Rab27a/Serping1/C4b/Fcgr2b/Myo1f/Cfi/Ptpn6/Mr1/Spi1/Fcer1g
+	GO:0099024	plasma membrane invagination	7/254	8.80067e-05	0.00209984	Cd36/Fcgr3/Itgb2/Fcgr2b/Thbs1/Aif1/Fcer1g
+	GO:0006897	endocytosis	22/254	9.19873e-05	0.0021436	Cd36/Cd9/Apoc2/Apoe/Clu/Fcgr3/Apoc1/Itgb2/Ctsl/Cxcl16/Gpc3/Colec12/Tgfbr2/Tpcn2/Fcgr2b/Wnt5a/Sphk1/Itgav/Thbs1/Grn/Aif1/Fcer1g
+	GO:0006898	receptor-mediated endocytosis	14/254	0.000121593	0.00259037	Cd36/Cd9/Apoc2/Apoe/Clu/Apoc1/Itgb2/Ctsl/Cxcl16/Tgfbr2/Tpcn2/Fcgr2b/Itgav/Fcer1g
+	GO:0002263	cell activation involved in immune response	12/254	0.000211641	0.00394512	Itgb2/Ptgds/Il4ra/Rab27a/Mdk/Myo1f/Grn/Ptpn6/Plcl2/Spi1/Fcer1g/Lcp1
+	GO:0016064	immunoglobulin mediated immune response	8/254	0.000246351	0.00434329	Fcgr3/Il4ra/Serping1/C4b/Fcgr2b/Cfi/Ptpn6/Fcer1g
+	GO:0002444	myeloid leukocyte mediated immunity	7/254	0.000249993	0.00438591	Fcgr3/Itgb2/Ptgds/Il4ra/Myo1f/Spi1/Fcer1g
+	GO:0019724	B cell mediated immunity	8/254	0.000268829	0.0045599	Fcgr3/Il4ra/Serping1/C4b/Fcgr2b/Cfi/Ptpn6/Fcer1g
+	GO:0002455	humoral immune response mediated by circulating immunoglobulin	4/254	0.000577207	0.00811411	Serping1/Fcgr2b/Cfi/Ptpn6
+	GO:0002449	lymphocyte mediated immunity	11/254	0.000765735	0.00992959	Fcgr3/Vsir/Il4ra/Rab27a/Serping1/C4b/Fcgr2b/Cfi/Ptpn6/Mr1/Fcer1g
+	GO:0045055	regulated exocytosis	11/254	0.00351154	0.0288252	Cspg5/Plek/Notch1/Itgb2/Ptgds/Il4ra/Rab27a/Myo1f/Cltrn/Spi1/Fcer1g
+	GO:0002446	neutrophil mediated immunity	3/254	0.00593656	0.0409319	Itgb2/Myo1f/Spi1
+	GO:0006910	phagocytosis, recognition	3/254	0.00694144	0.0451699	Cd36/Fcgr3/Colec12
GO:0007596		blood coagulation	15/254	1.3196e-09	4.28736e-07	Cd36/Cd9/Apoe/Plek/Serpine2/Rab27a/Serping1/Pros1/F11r/Thbs1/Ptpn6/Vkorc1/Fcer1g/Ptprj/Prkg1
+	GO:0007599	hemostasis		1.77528e-09	4.88749e-07	Cd36/Cd9/Apoe/Plek/Serpine2/Rab27a/Serping1/Pros1/F11r/Thbs1/Ptpn6/Vkorc1/Fcer1g/Ptprj/Prkg1
+	GO:0030193	regulation of blood coagulation	9/254	1.28399e-08	2.18829e-06	Cd36/Cd9/Apoe/Serpine2/Serping1/Pros1/Thbs1/Vkorc1/Prkg1
+	GO:1900046	regulation of hemostasis	9/254	1.73332e-08	2.58482e-06	Cd36/Cd9/Apoe/Serpine2/Serping1/Pros1/Thbs1/Vkorc1/Prkg1
+	GO:0042060	wound healing	21/254	3.35087e-08	4.09856e-06	Cd36/Cd9/Apoe/Plek/Serpine2/Cldn1/Rab27a/Igf1/Serping1/Pros1/Plpp3/F11r/Wnt5a/Kdr/Thbs1/Ptpn6/Vkorc1/Mmp12/Fcer1g/Ptprj/Prkg1
+	GO:0030195	negative regulation of blood coagulation	7/254	1.02792e-07	9.943e-06	Cd9/Apoe/Serpine2/Serping1/Pros1/Thbs1/Prkg1
+	GO:0050819	negative regulation of coagulation	7/254	1.51435e-07	1.31808e-05	Cd9/Apoe/Serpine2/Serping1/Pros1/Thbs1/Prkg1
+	GO:1900047	negative regulation of hemostasis	7/254	1.51435e-07	1.31808e-05	Cd9/Apoe/Serpine2/Serping1/Pros1/Thbs1/Prkg1
+	GO:0061041	regulation of wound healing	11/254	4.27609e-07	3.18836e-05	Cd36/Cd9/Apoe/Serpine2/Cldn1/Serping1/Pros1/Plpp3/Thbs1/Vkorc1/Prkg1
+	GO:1903035	negative regulation of response to wounding	9/254	1.16647e-06	6.42276e-05	Cd9/Apoe/Serpine2/Serping1/Pros1/Mdk/Rgma/Thbs1/Prkg1
+	GO:0030168	platelet activation	9/254	2.60253e-06	0.00013119	Cd9/Apoe/Plek/Serpine2/F11r/Ptpn6/Fcer1g/Ptprj/Prkg1
+	GO:0061045	negative regulation of wound healing	7/254	8.30152e-06	0.000330124	Cd9/Apoe/Serpine2/Serping1/Pros1/Thbs1/Prkg1
+	GO:0070527	platelet aggregation	6/254	4.66816e-05	0.00128518	Cd9/Plek/Serpine2/F11r/Ptpn6/Prkg1
+	GO:0010544	negative regulation of platelet activation	4/254	5.61174e-05	0.00151011	Cd9/Apoe/Serpine2/Prkg1
+	GO:0090330	regulation of platelet aggregation	4/254	0.0002172	0.00398645	Cd9/Serpine2/F11r/Prkg1
+	GO:1903036	positive regulation of response to wounding	6/254	0.000534381	0.0076502	Cd36/Cldn1/Mdk/Plpp3/Thbs1/Grn
+	GO:0034111	negative regulation of homotypic cell-cell adhesion	3/254	0.00175684	0.0178024	Cd9/Serpine2/Prkg1
+	GO:0050820	positive regulation of coagulation	3/254	0.00224861	0.0209033	Cd36/Thbs1/Vkorc1
+	GO:0090303	positive regulation of wound healing	4/254	0.00483933	0.0357112	Cd36/Cldn1/Plpp3/Thbs1
GO:0002683		negative regulation of immune system process	24/254	1.4375e-09	4.28736e-07	Id2/Gpnmb/Ildr2/Vsir/Tnfaip8l2/Cebpb/Il4ra/Igf1/Serping1/Cst7/Mdk/Gpr137b/Fcgr2b/Cd68/Thbs1/Sox9/Grn/Ptpn6/Mmp12/Plcl2/Spi1/Fcer1g/Ptprj/Mafb
+	GO:0050776	regulation of immune response	29/254	4.8035e-07	3.37093e-05	Cd36/Apoe/Fcgr3/Vsir/Adam8/Itgb2/Fcgr4/Il4ra/Serping1/Colec12/C4b/Blnk/Rab7b/Fcgr2b/Myo1f/Wnt5a/Cyba/Grn/Cfi/Ptpn6/Trim30d/Mmp12/Cd48/Mr1/Plcl2/Spi1/Fcer1g/Ptprj/C3ar1
+	GO:0002697	regulation of immune effector process	15/254	4.3913e-05	0.00124734	Cd36/Fcgr3/Vsir/Itgb2/Il4ra/Serping1/Fcgr2b/Wnt5a/Grn/Cfi/Ptpn6/Mr1/Spi1/Fcer1g/Ptprj
+	GO:0050778	positive regulation of immune response	18/254	6.42917e-05	0.00169191	Fcgr3/Adam8/Itgb2/Il4ra/Serping1/C4b/Blnk/Wnt5a/Cfi/Ptpn6/Trim30d/Mmp12/Mr1/Plcl2/Spi1/Fcer1g/Ptprj/C3ar1
+	GO:0002888	positive regulation of myeloid leukocyte mediated immunity	4/254	0.000161945	0.00322001	Fcgr3/Itgb2/Spi1/Fcer1g
+	GO:0002920	regulation of humoral immune response	4/254	0.000709674	0.00937241	Serping1/Fcgr2b/Cfi/Ptpn6
+	GO:0002886	regulation of myeloid leukocyte mediated immunity	5/254	0.000994245	0.0121011	Fcgr3/Itgb2/Il4ra/Spi1/Fcer1g
+	GO:0002823	negative regulation of adaptive immune response based on somatic recombination of immune receptors built from immunoglobulin superfamily domains	4/254	0.00229036	0.0210725	Vsir/Il4ra/Fcgr2b/Ptpn6
+	GO:0002253	activation of immune response	10/254	0.00244734	0.0222311	Serping1/C4b/Blnk/Cfi/Ptpn6/Trim30d/Plcl2/Fcer1g/Ptprj/C3ar1
+	GO:0002820	negative regulation of adaptive immune response	4/254	0.00299936	0.0255589	Vsir/Il4ra/Fcgr2b/Ptpn6
+	GO:1903706	regulation of hemopoiesis	13/254	0.00342476	0.0284255	Id2/Vsir/Adam8/Cebpb/Il4ra/Rbp1/Mdk/Tgfbr2/Rab7b/Gpr137b/Ptpn6/Spi1/Mafb
+	GO:1902105	regulation of leukocyte differentiation	11/254	0.00378558	0.0304463	Id2/Vsir/Adam8/Cebpb/Il4ra/Rbp1/Mdk/Tgfbr2/Gpr137b/Ptpn6/Mafb
+	GO:0002819	regulation of adaptive immune response	8/254	0.00380018	0.0304951	Fcgr3/Vsir/Il4ra/Fcgr2b/Ptpn6/Cd48/Mr1/Fcer1g
+	GO:0050858	negative regulation of antigen receptor-mediated signaling pathway	3/254	0.00593656	0.0409319	Ptpn6/Plcl2/Ptprj
+	GO:0061081	positive regulation of myeloid leukocyte cytokine production involved in immune response	3/254	0.00593656	0.0409319	Cd36/Wnt5a/Fcer1g
+	GO:0002704	negative regulation of leukocyte mediated immunity	4/254	0.00663258	0.0442481	Vsir/Fcgr2b/Ptpn6/Spi1
+	GO:0002822	regulation of adaptive immune response based on somatic recombination of immune receptors built from immunoglobulin superfamily domains	7/254	0.00771548	0.0489605	Fcgr3/Vsir/Il4ra/Fcgr2b/Ptpn6/Mr1/Fcer1g
GO:0050817		coagulation	15/254	2.05345e-09	5.24949e-07	Cd36/Cd9/Apoe/Plek/Serpine2/Rab27a/Serping1/Pros1/F11r/Thbs1/Ptpn6/Vkorc1/Fcer1g/Ptprj/Prkg1
+	GO:0050673	epithelial cell proliferation	25/254	2.78876e-09	6.65398e-07	Sulf1/Id2/Apoe/Sparc/Ang/Notch1/Cebpb/Cldn1/Igf1/Ctsl/Igfbp4/Mdk/Gpc3/Egfr/Ccnd2/Wnt5a/Kdr/Nfib/Cnmd/Cyba/Thbs1/Sox9/Grn/Mmp12/Col8a1
+	GO:0010463	mesenchymal cell proliferation	7/254	1.21081e-05	0.000448703	Gpc3/Tgfbr2/Irs1/Wnt5a/Kdr/Nfib/Sox9
+	GO:0001935	endothelial cell proliferation	11/254	3.2117e-05	0.000990919	Sulf1/Apoe/Sparc/Ang/Igf1/Mdk/Wnt5a/Kdr/Cnmd/Cyba/Thbs1
+	GO:0048659	smooth muscle cell proliferation	12/254	3.88087e-05	0.00112924	Id2/Apoe/Ang/Adamts1/Igf1/Tgfbr2/P2ry6/Cyba/Thbs1/Aif1/Prkg1/C3ar1
+	GO:0033002	muscle cell proliferation	13/254	0.000179459	0.00350975	Id2/Apoe/Ang/Adamts1/Notch1/Igf1/Tgfbr2/P2ry6/Cyba/Thbs1/Aif1/Prkg1/C3ar1
+	GO:0070661	leukocyte proliferation	12/254	0.000822031	0.010545	Gpnmb/Clu/Vsir/Itgb2/Cebpb/Igf1/Tgfbr2/Csf2ra/Fcgr2b/Ptpn6/Plcl2/Aif1
+	GO:0035988	chondrocyte proliferation	3/254	0.00281769	0.024477	Pbxip1/Sox9/Grn
+	GO:0061351	neural precursor cell proliferation	9/254	0.0030764	0.025968	Id2/Notch1/Igf1/Mdk/Plxnb2/Gng5/Ctsz/Wnt5a/Grn
GO:0050866		negative regulation of cell activation	17/254	3.56867e-09	7.98266e-07	Id2/Cd9/Apoe/Gpnmb/Ildr2/Serpine2/Vsir/Tnfaip8l2/Cebpb/Il4ra/Cst7/Mdk/Fcgr2b/Grn/Ptpn6/Spi1/Prkg1
+	GO:0010543	regulation of platelet activation	8/254	1.88383e-08	2.69689e-06	Cd9/Apoe/Plek/Serpine2/F11r/Fcer1g/Ptprj/Prkg1
+	GO:0002694	regulation of leukocyte activation	23/254	9.75718e-07	6.12409e-05	Id2/Gpnmb/Ildr2/Vsir/Adam8/Itgb2/Tnfaip8l2/Cebpb/Il4ra/Igf1/Cst7/Mdk/Tgfbr2/Gpr137b/Fcgr2b/Wnt5a/Sphk1/Thbs1/Grn/Ptpn6/Spi1/Aif1/Fcer1g
+	GO:0002695	negative regulation of leukocyte activation	13/254	1.37359e-06	7.44859e-05	Id2/Gpnmb/Ildr2/Vsir/Tnfaip8l2/Cebpb/Il4ra/Cst7/Mdk/Fcgr2b/Grn/Ptpn6/Spi1
+	GO:0043030	regulation of macrophage activation	7/254	1.21081e-05	0.000448703	Il4ra/Cst7/Gpr137b/Wnt5a/Sphk1/Thbs1/Grn
+	GO:0051250	negative regulation of lymphocyte activation	10/254	4.2715e-05	0.00122301	Id2/Gpnmb/Ildr2/Vsir/Tnfaip8l2/Cebpb/Il4ra/Mdk/Fcgr2b/Ptpn6
+	GO:0050868	negative regulation of T cell activation	8/254	0.000187958	0.00365599	Gpnmb/Ildr2/Vsir/Tnfaip8l2/Cebpb/Il4ra/Mdk/Ptpn6
+	GO:0002698	negative regulation of immune effector process	7/254	0.000452999	0.00675535	Vsir/Il4ra/Serping1/Fcgr2b/Grn/Ptpn6/Spi1
+	GO:0050867	positive regulation of cell activation	13/254	0.000740743	0.00967562	Plek/Vsir/Adam8/Itgb2/Il4ra/Igf1/Mdk/Tgfbr2/Wnt5a/Thbs1/Aif1/Fcer1g/Ptprj
+	GO:0050863	regulation of T cell activation	12/254	0.000899255	0.0112452	Gpnmb/Ildr2/Vsir/Adam8/Tnfaip8l2/Cebpb/Il4ra/Igf1/Mdk/Tgfbr2/Ptpn6/Aif1
+	GO:0002699	positive regulation of immune effector process	10/254	0.00113786	0.0132651	Cd36/Fcgr3/Itgb2/Il4ra/Wnt5a/Ptpn6/Mr1/Spi1/Fcer1g/Ptprj
+	GO:0050777	negative regulation of immune response	8/254	0.00155123	0.0166223	Vsir/Il4ra/Serping1/Fcgr2b/Grn/Ptpn6/Mmp12/Spi1
+	GO:0051249	regulation of lymphocyte activation	14/254	0.00219369	0.0208699	Id2/Gpnmb/Ildr2/Vsir/Adam8/Tnfaip8l2/Cebpb/Il4ra/Igf1/Mdk/Tgfbr2/Fcgr2b/Ptpn6/Aif1
+	GO:0002703	regulation of leukocyte mediated immunity	9/254	0.0030764	0.025968	Fcgr3/Vsir/Itgb2/Il4ra/Fcgr2b/Ptpn6/Mr1/Spi1/Fcer1g
+	GO:0032945	negative regulation of mononuclear cell proliferation	5/254	0.00354548	0.0288392	Gpnmb/Vsir/Cebpb/Fcgr2b/Ptpn6
+	GO:0050672	negative regulation of lymphocyte proliferation	5/254	0.00354548	0.0288392	Gpnmb/Vsir/Cebpb/Fcgr2b/Ptpn6
+	GO:0002696	positive regulation of leukocyte activation	11/254	0.00422848	0.032443	Vsir/Adam8/Itgb2/Il4ra/Igf1/Mdk/Tgfbr2/Wnt5a/Thbs1/Aif1/Fcer1g
GO:0022407		regulation of cell-cell adhesion	24/254	4.36644e-09	9.19264e-07	Cd9/Chst2/Gpnmb/Ildr2/Serpine2/Vsir/Notch1/Adam8/Itgb2/Tnfaip8l2/Cebpb/Il4ra/Igf1/Mdk/Plpp3/Tgfbr2/F11r/Wnt5a/Gcnt2/Ptpn6/Itga6/Spi1/Aif1/Prkg1
+	GO:0045785	positive regulation of cell adhesion	24/254	3.4355e-08	4.09856e-06	Cd36/Chst2/Cspg5/Vsir/Adam8/Itgb2/Il4ra/Igf1/Mdk/Plpp3/Vit/Tgfbr2/F11r/Wnt5a/Kdr/Itgav/Thbs1/Gcnt2/Ptpn6/Itga6/Col8a1/Spp1/Aif1/Ptprj
+	GO:0007162	negative regulation of cell adhesion	19/254	8.43386e-08	9.14691e-06	Cd9/Gpnmb/Ildr2/Serpine2/Vsir/Notch1/Adam8/Tnfaip8l2/Cebpb/Il4ra/Mdk/Plxnb2/Myo1f/Thbs1/Gcnt2/Ptpn6/Mmp12/Spi1/Prkg1
+	GO:0022408	negative regulation of cell-cell adhesion	14/254	4.76185e-07	3.37093e-05	Cd9/Gpnmb/Ildr2/Serpine2/Vsir/Notch1/Adam8/Tnfaip8l2/Cebpb/Il4ra/Mdk/Ptpn6/Spi1/Prkg1
+	GO:0022409	positive regulation of cell-cell adhesion	14/254	8.59365e-06	0.000334311	Chst2/Vsir/Adam8/Itgb2/Il4ra/Igf1/Mdk/Plpp3/Tgfbr2/F11r/Wnt5a/Gcnt2/Itga6/Aif1
+	GO:1903037	regulation of leukocyte cell-cell adhesion	14/254	4.82612e-05	0.00131853	Chst2/Gpnmb/Ildr2/Vsir/Adam8/Itgb2/Tnfaip8l2/Cebpb/Il4ra/Igf1/Mdk/Tgfbr2/Ptpn6/Aif1
+	GO:1903038	negative regulation of leukocyte cell-cell adhesion	9/254	7.82782e-05	0.00193212	Gpnmb/Ildr2/Vsir/Adam8/Tnfaip8l2/Cebpb/Il4ra/Mdk/Ptpn6
+	GO:0010810	regulation of cell-substrate adhesion	13/254	0.000130041	0.0027059	Cd36/Cspg5/Notch1/Mdk/Vit/Kdr/Thbs1/Gcnt2/Mmp12/Col8a1/Spp1/Ptprj/Camsap3
+	GO:0010811	positive regulation of cell-substrate adhesion	9/254	0.000582656	0.00811411	Cd36/Cspg5/Mdk/Vit/Kdr/Thbs1/Col8a1/Spp1/Ptprj
+	GO:0034110	regulation of homotypic cell-cell adhesion	4/254	0.00145698	0.015898	Cd9/Serpine2/F11r/Prkg1
+	GO:1903039	positive regulation of leukocyte cell-cell adhesion	9/254	0.00187233	0.0184603	Chst2/Vsir/Adam8/Itgb2/Il4ra/Igf1/Mdk/Tgfbr2/Aif1
+	GO:1904996	positive regulation of leukocyte adhesion to vascular endothelial cell	3/254	0.00224861	0.0209033	Chst2/Itgb2/Mdk
+	GO:1904994	regulation of leukocyte adhesion to vascular endothelial cell	3/254	0.00694144	0.0451699	Chst2/Itgb2/Mdk
GO:0050878		regulation of body fluid levels	20/254	5.7792e-09	1.08862e-06	Cd36/Cd9/Apoe/Plek/Serpine2/Cldn1/Rab27a/Serping1/Met/Pros1/Socs2/Elovl1/F11r/Cyba/Thbs1/Ptpn6/Vkorc1/Fcer1g/Ptprj/Prkg1
GO:0009611		response to wounding	26/254	1.02401e-08	1.83247e-06	Cd36/Cd9/Apoe/Plek/Serpine2/Cldn1/Rab27a/Igf1/Serping1/Slc1a1/Pros1/Mdk/Plpp3/F11r/Wnt5a/Kdr/Rgma/Thbs1/Grn/Ptpn6/Vkorc1/Mmp12/Fcer1g/Ptprj/Prkg1/Lcp1
GO:0048514		blood vessel morphogenesis	31/254	1.44383e-08	2.33479e-06	Cd36/Sulf1/S100a1/Apoe/Tnfrsf1a/Sparc/Ang/Adamts1/Sash1/Notch1/Adam8/Itgb2/Itgb8/Slc1a1/Mdk/Sgpl1/Tgfbr2/Stab1/Wnt5a/Sphk1/Kdr/Stra6/Cnmd/Itgav/Thbs1/Grn/Fzd8/Col8a1/Spi1/Ptprj/C3ar1
+	GO:0022612	gland morphogenesis	13/254	1.82455e-07	1.51862e-05	Sulf1/Notch1/Cebpb/Igf1/Lama5/Met/Mdk/Slc9a3r1/Tgfbr2/Egfr/Wnt5a/Nfib/Sox9
+	GO:0001525	angiogenesis	25/254	6.72594e-07	4.45781e-05	Cd36/Sulf1/S100a1/Tnfrsf1a/Sparc/Ang/Adamts1/Sash1/Notch1/Adam8/Itgb2/Itgb8/Mdk/Tgfbr2/Stab1/Wnt5a/Sphk1/Kdr/Cnmd/Itgav/Thbs1/Grn/Fzd8/Col8a1/C3ar1
+	GO:0030324	lung development	15/254	1.07061e-06	6.18021e-05	Sparc/Notch1/Tns3/Igf1/Lama5/Gpc3/Lipa/Tgfbr2/Ctsz/Wnt5a/Kdr/Stra6/Nfib/Sox9/Mmp12
+	GO:0030323	respiratory tube development	15/254	1.16098e-06	6.42276e-05	Sparc/Notch1/Tns3/Igf1/Lama5/Gpc3/Lipa/Tgfbr2/Ctsz/Wnt5a/Kdr/Stra6/Nfib/Sox9/Mmp12
+	GO:0048754	branching morphogenesis of an epithelial tube	11/254	3.48007e-05	0.00106455	Notch1/Igf1/Lama5/Met/Mdk/Gpc3/Tgfbr2/Ctsz/Wnt5a/Kdr/Sox9
+	GO:0061138	morphogenesis of a branching epithelium	12/254	3.61467e-05	0.00108713	Sulf1/Notch1/Igf1/Lama5/Met/Mdk/Gpc3/Tgfbr2/Ctsz/Wnt5a/Kdr/Sox9
+	GO:0001763	morphogenesis of a branching structure	12/254	8.6688e-05	0.00209633	Sulf1/Notch1/Igf1/Lama5/Met/Mdk/Gpc3/Tgfbr2/Ctsz/Wnt5a/Kdr/Sox9
+	GO:0048546	digestive tract morphogenesis	5/254	0.000429451	0.006458	Id2/Notch1/Egfr/Wnt5a/Stra6
+	GO:0030879	mammary gland development	8/254	0.000747307	0.00972587	Id2/Cebpb/Igf1/Socs2/Tgfbr2/Irs1/Wnt5a/Sox9
+	GO:0002009	morphogenesis of an epithelium	19/254	0.000901754	0.0112452	Sulf1/Notch1/Igf1/Ctsl/Lama5/Met/Mdk/Plxnb2/Gpc3/Slc9a3r1/Tgfbr2/Ctsz/Egfr/Wnt5a/Kdr/Rgma/Sox9/Mmp12/Camsap3
+	GO:0007435	salivary gland morphogenesis	4/254	0.00123434	0.0141141	Lama5/Met/Egfr/Nfib
+	GO:0007431	salivary gland development	4/254	0.00170615	0.0174966	Lama5/Met/Egfr/Nfib
+	GO:1905314	semi-lunar valve development	4/254	0.00170615	0.0174966	Tnfrsf1a/Notch1/Stra6/Sox9
+	GO:0048645	animal organ formation	5/254	0.00178164	0.0178024	Sulf1/Notch1/Gng5/Tgfbr2/Wnt5a
+	GO:0060425	lung morphogenesis	5/254	0.00178164	0.0178024	Igf1/Tgfbr2/Ctsz/Nfib/Sox9
+	GO:0003170	heart valve development	5/254	0.00268193	0.023759	Tnfrsf1a/Notch1/Tgfbr2/Stra6/Sox9
+	GO:0048286	lung alveolus development	5/254	0.00295062	0.0252638	Tns3/Igf1/Kdr/Stra6/Mmp12
+	GO:0001570	vasculogenesis	6/254	0.00323165	0.0270236	Notch1/Itgb8/Sgpl1/Tgfbr2/Kdr/Ptprj
+	GO:0061323	cell proliferation involved in heart morphogenesis	3/254	0.00502435	0.0363276	Notch1/Gng5/Sox9
+	GO:0060562	epithelial tube morphogenesis	13/254	0.00515727	0.037064	Notch1/Igf1/Lama5/Met/Mdk/Plxnb2/Gpc3/Tgfbr2/Ctsz/Wnt5a/Kdr/Rgma/Sox9
+	GO:0003177	pulmonary valve development	3/254	0.00593656	0.0409319	Tnfrsf1a/Notch1/Stra6
+	GO:0003197	endocardial cushion development	4/254	0.00599282	0.0409319	Notch1/Tgfbr2/Thbs1/Sox9
+	GO:0060428	lung epithelium development	4/254	0.00599282	0.0409319	Igf1/Stra6/Nfib/Sox9
+	GO:0072132	mesenchyme morphogenesis	4/254	0.00663258	0.0442481	Notch1/Tgfbr2/Wnt5a/Sox9
+	GO:0003179	heart valve morphogenesis	4/254	0.00804432	0.0499837	Notch1/Tgfbr2/Stra6/Sox9
+	GO:0060412	ventricular septum morphogenesis	4/254	0.00804432	0.0499837	Id2/Notch1/Tgfbr2/Wnt5a
GO:1903555		regulation of tumor necrosis factor superfamily cytokine production	15/254	1.50042e-08	2.33479e-06	Cd36/Gpnmb/Tnfrsf1a/Clu/Fcgr3/Vsir/Adam8/Tmem106a/Igf1/Wnt5a/Cyba/Thbs1/Ptpn6/Fcer1g/Ptprj
+	GO:0032680	regulation of tumor necrosis factor production	14/254	8.8741e-08	9.3413e-06	Cd36/Gpnmb/Tnfrsf1a/Clu/Fcgr3/Vsir/Tmem106a/Igf1/Wnt5a/Cyba/Thbs1/Ptpn6/Fcer1g/Ptprj
+	GO:1903557	positive regulation of tumor necrosis factor superfamily cytokine production	11/254	3.22396e-07	2.45501e-05	Cd36/Tnfrsf1a/Clu/Fcgr3/Adam8/Tmem106a/Wnt5a/Cyba/Thbs1/Fcer1g/Ptprj
+	GO:0001819	positive regulation of cytokine production	21/254	6.90305e-07	4.492e-05	Cd36/Sulf1/Tnfrsf1a/Clu/Fcgr3/Adam8/Tmem106a/Cebpb/Il4ra/Mdk/Rab7b/Wnt5a/Sphk1/Cyba/Thbs1/Mmp12/Aif1/Fcer1g/Ptprj/C3ar1/Cd300c2
+	GO:0032760	positive regulation of tumor necrosis factor production	10/254	2.417e-06	0.000123578	Cd36/Tnfrsf1a/Clu/Fcgr3/Tmem106a/Wnt5a/Cyba/Thbs1/Fcer1g/Ptprj
+	GO:0032675	regulation of interleukin-6 production	11/254	3.81208e-06	0.000179519	Cd36/Tnfrsf1a/Tmem106a/Cebpb/Met/Rab7b/Wnt5a/Cyba/Ptpn6/Aif1/Fcer1g
+	GO:0032755	positive regulation of interleukin-6 production	7/254	0.00030719	0.00511365	Cd36/Tmem106a/Rab7b/Wnt5a/Cyba/Aif1/Fcer1g
+	GO:0032651	regulation of interleukin-1 beta production	5/254	0.00498566	0.0363276	Cd36/Tmem106a/Igf1/Wnt5a/Sphk1
+	GO:0032720	negative regulation of tumor necrosis factor production	4/254	0.00663258	0.0442481	Gpnmb/Vsir/Igf1/Ptpn6
+	GO:1903556	negative regulation of tumor necrosis factor superfamily cytokine production	4/254	0.00731602	0.046848	Gpnmb/Vsir/Igf1/Ptpn6
GO:0071706		tumor necrosis factor superfamily cytokine production	15/254	2.71333e-08	3.735e-06	Cd36/Gpnmb/Tnfrsf1a/Clu/Fcgr3/Vsir/Adam8/Tmem106a/Igf1/Wnt5a/Cyba/Thbs1/Ptpn6/Fcer1g/Ptprj
+	GO:0032640	tumor necrosis factor production	14/254	1.54679e-07	1.31808e-05	Cd36/Gpnmb/Tnfrsf1a/Clu/Fcgr3/Vsir/Tmem106a/Igf1/Wnt5a/Cyba/Thbs1/Ptpn6/Fcer1g/Ptprj
+	GO:0032635	interleukin-6 production	11/254	6.38669e-06	0.00026579	Cd36/Tnfrsf1a/Tmem106a/Cebpb/Met/Rab7b/Wnt5a/Cyba/Ptpn6/Aif1/Fcer1g
+	GO:0032611	interleukin-1 beta production	6/254	0.00109778	0.0130098	Cd36/Tmem106a/Igf1/Wnt5a/Sphk1/Mr1
+	GO:0032612	interleukin-1 production	6/254	0.00278547	0.024477	Cd36/Tmem106a/Igf1/Wnt5a/Sphk1/Mr1
+	GO:0032633	interleukin-4 production	3/254	0.00502435	0.0363276	Notch1/Cebpb/Fcer1g
GO:0050818		regulation of coagulation	9/254	3.05876e-08	3.90975e-06	Cd36/Cd9/Apoe/Serpine2/Serping1/Pros1/Thbs1/Vkorc1/Prkg1
GO:1903034		regulation of response to wounding	14/254	7.04422e-08	8.13266e-06	Cd36/Cd9/Apoe/Serpine2/Cldn1/Serping1/Pros1/Mdk/Plpp3/Rgma/Thbs1/Grn/Vkorc1/Prkg1
+	GO:0031347	regulation of defense response	23/254	4.04427e-06	0.00018557	Aldh2/Apoe/Tnfrsf1a/Fcgr3/Adam8/Tnfaip8l2/Cebpb/Igf1/Serping1/Cst7/Mdk/Fcgr2b/Myo1f/Wnt5a/Sphk1/Lpcat3/Cyba/Grn/Cfi/Trim30d/Mmp12/Spi1/Fcer1g
GO:0050678		regulation of epithelial cell proliferation	21/254	8.33802e-08	9.14691e-06	Sulf1/Apoe/Sparc/Ang/Notch1/Cldn1/Igf1/Ctsl/Mdk/Gpc3/Egfr/Ccnd2/Wnt5a/Kdr/Nfib/Cnmd/Cyba/Thbs1/Sox9/Grn/Mmp12
+	GO:0050679	positive regulation of epithelial cell proliferation	13/254	6.10517e-06	0.000257063	Ang/Notch1/Cldn1/Igf1/Mdk/Egfr/Ccnd2/Wnt5a/Kdr/Cyba/Sox9/Grn/Mmp12
+	GO:0001936	regulation of endothelial cell proliferation	11/254	1.13775e-05	0.000437849	Sulf1/Apoe/Sparc/Ang/Igf1/Mdk/Wnt5a/Kdr/Cnmd/Cyba/Thbs1
+	GO:0048660	regulation of smooth muscle cell proliferation	12/254	2.90878e-05	0.000937886	Id2/Apoe/Ang/Adamts1/Igf1/Tgfbr2/P2ry6/Cyba/Thbs1/Aif1/Prkg1/C3ar1
+	GO:0010464	regulation of mesenchymal cell proliferation	6/254	4.66816e-05	0.00128518	Tgfbr2/Irs1/Wnt5a/Kdr/Nfib/Sox9
+	GO:0048661	positive regulation of smooth muscle cell proliferation	9/254	7.13768e-05	0.00183782	Id2/Adamts1/Igf1/Tgfbr2/P2ry6/Cyba/Thbs1/Aif1/C3ar1
+	GO:0050680	negative regulation of epithelial cell proliferation	10/254	9.72773e-05	0.00219622	Sulf1/Apoe/Sparc/Ctsl/Gpc3/Wnt5a/Nfib/Cnmd/Thbs1/Sox9
+	GO:0002053	positive regulation of mesenchymal cell proliferation	5/254	0.000148849	0.00302687	Tgfbr2/Irs1/Wnt5a/Kdr/Sox9
+	GO:0001937	negative regulation of endothelial cell proliferation	5/254	0.000579669	0.00811411	Sulf1/Apoe/Sparc/Cnmd/Thbs1
+	GO:2000177	regulation of neural precursor cell proliferation	7/254	0.00178572	0.0178024	Id2/Notch1/Igf1/Mdk/Gng5/Ctsz/Wnt5a
+	GO:2000179	positive regulation of neural precursor cell proliferation	5/254	0.00354548	0.0288392	Notch1/Igf1/Mdk/Gng5/Ctsz
+	GO:0070663	regulation of leukocyte proliferation	9/254	0.00404992	0.0318564	Gpnmb/Vsir/Cebpb/Igf1/Tgfbr2/Csf2ra/Fcgr2b/Ptpn6/Aif1
+	GO:0001938	positive regulation of endothelial cell proliferation	6/254	0.00428116	0.0327099	Ang/Igf1/Mdk/Wnt5a/Kdr/Cyba
+	GO:0070664	negative regulation of leukocyte proliferation	5/254	0.00459248	0.0343142	Gpnmb/Vsir/Cebpb/Fcgr2b/Ptpn6
+	GO:2000136	regulation of cell proliferation involved in heart morphogenesis	3/254	0.00502435	0.0363276	Notch1/Gng5/Sox9
+	GO:0042129	regulation of T cell proliferation	7/254	0.00567859	0.0400862	Gpnmb/Vsir/Cebpb/Igf1/Tgfbr2/Ptpn6/Aif1
+	GO:0050670	regulation of lymphocyte proliferation	8/254	0.00734204	0.046848	Gpnmb/Vsir/Cebpb/Igf1/Tgfbr2/Fcgr2b/Ptpn6/Aif1
GO:0048732		gland development	22/254	1.37814e-07	1.26471e-05	Sulf1/Id2/Tyr/Wls/Serpine2/Notch1/Psap/Cebpb/Igf1/Lama5/Met/Mdk/Socs2/Slc9a3r1/Tgfbr2/Egfr/Irs1/Wnt5a/Stra6/Nfib/Sox9/Mafb
+	GO:0043588	skin development	13/254	8.7631e-05	0.00209984	Notch1/Psap/Cldn1/Krt8/Ctsl/Lama5/Met/Elovl1/Egfr/Wnt5a/Sox9/Itga6/Mafb
+	GO:0001822	kidney development	13/254	0.00111778	0.0131596	Sulf1/Id2/Adamts1/Notch1/Lama5/Gpc3/Sgpl1/Wnt5a/Stra6/Sox9/Gdf11/Spp1/C3ar1
+	GO:0007423	sensory organ development	20/254	0.00215864	0.0207126	Notch1/Psap/Igf1/Cytl1/Naglu/Slc1a1/Slc9a3r1/Tgfbr2/Egfr/Cebpd/Wnt5a/Chrdl1/Kdr/Stra6/Sox9/Lrp10/Grn/Gdf11/Col8a1/Mafb
+	GO:0048568	embryonic organ development	15/254	0.00266037	0.023759	Id2/Slc39a1/Notch1/Cebpb/Krt8/Naglu/Slc9a3r1/Tgfbr2/Egfr/Wnt5a/Kdr/Stra6/Itgav/Sox9/Mafb
+	GO:0048598	embryonic morphogenesis	18/254	0.00289801	0.0249927	Sulf1/Id2/Slc39a1/Wls/Notch1/Lama5/Naglu/Plxnb2/Plpp3/Gpc3/Slc9a3r1/Tgfbr2/Wnt5a/Stra6/Itgav/Rgma/Sox9/Mafb
+	GO:0048562	embryonic organ morphogenesis	10/254	0.00476095	0.0352784	Id2/Slc39a1/Notch1/Naglu/Slc9a3r1/Tgfbr2/Wnt5a/Stra6/Sox9/Mafb
GO:0043410		positive regulation of MAPK cascade	24/254	2.31551e-07	1.8416e-05	Cd36/Apoe/Gpnmb/Timp2/Sash1/Notch1/Adam8/Psap/Tmem106a/Igf1/Met/Igfbp4/Egfr/Fcgr2b/Wnt5a/Sphk1/Kdr/P2ry6/Thbs1/Gcnt2/Fzd8/Trim30d/Spi1/Ptprj
+	GO:0043408	regulation of MAPK cascade	28/254	1.60165e-06	8.40243e-05	Cd36/Apoe/Gpnmb/Timp2/Sash1/Timp3/Notch1/Adam8/Psap/Tmem106a/Igf1/Met/Igfbp4/Slc9a3r1/Egfr/Fcgr2b/Wnt5a/Sphk1/Kdr/P2ry6/Thbs1/Gcnt2/Ptpn6/Fzd8/Mdfic/Trim30d/Spi1/Ptprj
+	GO:0090092	regulation of transmembrane receptor protein serine/threonine kinase signaling pathway	13/254	9.28354e-05	0.0021436	Sulf1/Crim1/Vsir/Notch1/Gpc3/Tgfbr2/Wnt5a/Chrdl1/Kdr/Rgma/Thbs1/Vasn/Gdf11
+	GO:0030111	regulation of Wnt signaling pathway	15/254	0.000192883	0.00371145	Sulf1/Pbxip1/Apoe/Nxn/Wls/Notch1/Mdk/Plpp3/Gpc3/Slc9a3r1/Egfr/Wnt5a/Sox9/Mdfic/Rbms3
+	GO:0002833	positive regulation of response to biotic stimulus	9/254	0.000621687	0.00860619	Sash1/Adam8/Wnt5a/Cyba/Grn/Trim30d/Mmp12/Mr1/Spi1
+	GO:1900745	positive regulation of p38MAPK cascade	4/254	0.000862287	0.010905	Sash1/Met/Sphk1/Spi1
+	GO:0045088	regulation of innate immune response	10/254	0.000922518	0.0114642	Apoe/Adam8/Serping1/Myo1f/Wnt5a/Grn/Cfi/Trim30d/Mmp12/Spi1
+	GO:0014066	regulation of phosphatidylinositol 3-kinase signaling	7/254	0.000983794	0.0120762	Serpine2/Igf1/Slc9a3r1/Egfr/Kdr/Sox9/Ptpn6
+	GO:0070372	regulation of ERK1 and ERK2 cascade	12/254	0.00132574	0.0149218	Cd36/Apoe/Gpnmb/Timp3/Notch1/Igf1/Slc9a3r1/Egfr/Kdr/P2ry6/Gcnt2/Ptpn6
+	GO:0051897	positive regulation of protein kinase B signaling	7/254	0.00144089	0.0157705	Adam8/Igf1/Met/Egfr/Thbs1/Gcnt2/Ptprj
+	GO:0070374	positive regulation of ERK1 and ERK2 cascade	9/254	0.00207634	0.0200377	Cd36/Apoe/Gpnmb/Notch1/Igf1/Egfr/Kdr/P2ry6/Gcnt2
+	GO:1900744	regulation of p38MAPK cascade	4/254	0.00432301	0.0327797	Sash1/Met/Sphk1/Spi1
+	GO:0051896	regulation of protein kinase B signaling	8/254	0.00510318	0.036749	Adam8/Igf1/Met/Slc9a3r1/Egfr/Thbs1/Gcnt2/Ptprj
GO:0032102		negative regulation of response to external stimulus	20/254	2.56643e-07	1.99679e-05	Cd9/Apoe/Tnfrsf1a/Serpine2/Notch1/Tnfaip8l2/Igf1/Serping1/Cst7/Pros1/Mdk/Fcgr2b/Wnt5a/Lpcat3/Rgma/Thbs1/Grn/Mmp12/Aif1/Prkg1
+	GO:0050727	regulation of inflammatory response	16/254	4.30396e-06	0.000194986	Aldh2/Apoe/Tnfrsf1a/Fcgr3/Adam8/Tnfaip8l2/Cebpb/Igf1/Cst7/Mdk/Fcgr2b/Wnt5a/Sphk1/Lpcat3/Grn/Fcer1g
+	GO:0032103	positive regulation of response to external stimulus	19/254	5.82626e-06	0.00024824	Tnfrsf1a/Sash1/Fcgr3/Adam8/Cebpb/Met/Mdk/Wnt5a/Kdr/Cyba/Thbs1/Grn/Trim30d/Mmp12/Spi1/Aif1/Fcer1g/Ptprj/C3ar1
+	GO:0050728	negative regulation of inflammatory response	9/254	4.86525e-05	0.00131915	Apoe/Tnfrsf1a/Tnfaip8l2/Igf1/Cst7/Mdk/Fcgr2b/Lpcat3/Grn
+	GO:0031348	negative regulation of defense response	11/254	0.000214356	0.00397502	Apoe/Tnfrsf1a/Tnfaip8l2/Igf1/Serping1/Cst7/Mdk/Fcgr2b/Lpcat3/Grn/Mmp12
+	GO:0031349	positive regulation of defense response	12/254	0.000293484	0.00493136	Tnfrsf1a/Fcgr3/Adam8/Cebpb/Mdk/Wnt5a/Cyba/Grn/Trim30d/Mmp12/Spi1/Fcer1g
+	GO:0050729	positive regulation of inflammatory response	8/254	0.000318828	0.00521238	Tnfrsf1a/Fcgr3/Adam8/Cebpb/Mdk/Wnt5a/Grn/Fcer1g
+	GO:0150077	regulation of neuroinflammatory response	4/254	0.000366357	0.00575169	Igf1/Cst7/Sphk1/Grn
+	GO:0002864	regulation of acute inflammatory response to antigenic stimulus	3/254	0.000988632	0.0120762	Fcgr3/Fcgr2b/Fcer1g
+	GO:0002673	regulation of acute inflammatory response	4/254	0.00103664	0.0123672	Fcgr3/Adam8/Fcgr2b/Fcer1g
+	GO:0002675	positive regulation of acute inflammatory response	3/254	0.00133833	0.0149218	Fcgr3/Adam8/Fcer1g
+	GO:0150079	negative regulation of neuroinflammatory response	3/254	0.00133833	0.0149218	Igf1/Cst7/Grn
+	GO:1903978	regulation of microglial cell activation	3/254	0.00133833	0.0149218	Cst7/Sphk1/Grn
+	GO:0030178	negative regulation of Wnt signaling pathway	9/254	0.00143176	0.0157186	Apoe/Nxn/Notch1/Mdk/Gpc3/Slc9a3r1/Wnt5a/Sox9/Rbms3
+	GO:0090090	negative regulation of canonical Wnt signaling pathway	8/254	0.00186021	0.0184424	Apoe/Notch1/Mdk/Gpc3/Slc9a3r1/Wnt5a/Sox9/Rbms3
+	GO:0043032	positive regulation of macrophage activation	3/254	0.00420235	0.0324143	Il4ra/Wnt5a/Thbs1
+	GO:0002861	regulation of inflammatory response to antigenic stimulus	3/254	0.00593656	0.0409319	Fcgr3/Fcgr2b/Fcer1g
GO:0061448		connective tissue development	17/254	4.80141e-07	3.37093e-05	Sulf1/Efemp1/Id2/Pbxip1/Notch1/Igf1/Cytl1/Itgb8/Mdk/Tgfbr2/Wnt5a/Nfib/Cnmd/Thbs1/Sox9/Spi1/C3ar1
+	GO:0051216	cartilage development	12/254	2.32595e-05	0.000777997	Sulf1/Efemp1/Pbxip1/Cytl1/Itgb8/Mdk/Tgfbr2/Wnt5a/Nfib/Cnmd/Thbs1/Sox9
+	GO:0048729	tissue morphogenesis	21/254	0.00102045	0.0123385	Sulf1/Wls/Notch1/Adam8/Igf1/Ctsl/Lama5/Met/Mdk/Plxnb2/Gpc3/Slc9a3r1/Tgfbr2/Ctsz/Egfr/Wnt5a/Kdr/Rgma/Sox9/Mmp12/Camsap3
+	GO:0003416	endochondral bone growth	4/254	0.00123434	0.0141141	Tgfbr2/Kdr/Thbs1/Sox9
+	GO:0002062	chondrocyte differentiation	7/254	0.00133834	0.0149218	Sulf1/Efemp1/Cytl1/Mdk/Tgfbr2/Nfib/Sox9
+	GO:0098868	bone growth	4/254	0.00170615	0.0174966	Tgfbr2/Kdr/Thbs1/Sox9
+	GO:0030855	epithelial cell differentiation	18/254	0.00261247	0.0235775	Id2/Tnfrsf1a/Notch1/Psap/Cebpb/Cldn1/Krt8/Igf1/Met/Slc9a3r1/F11r/Wnt5a/Kdr/Nfib/Cnmd/Sox9/Camsap3/Mafb
+	GO:0045446	endothelial cell differentiation	7/254	0.00321336	0.0269619	Tnfrsf1a/Notch1/Cldn1/Met/F11r/Kdr/Cnmd
+	GO:0001942	hair follicle development	6/254	0.00399806	0.0315177	Notch1/Ctsl/Lama5/Egfr/Wnt5a/Sox9
+	GO:0045198	establishment of epithelial cell apical/basal polarity	3/254	0.00420235	0.0324143	Slc9a3r1/Wnt5a/Camsap3
+	GO:0022404	molting cycle process	6/254	0.00457879	0.0343142	Notch1/Ctsl/Lama5/Egfr/Wnt5a/Sox9
+	GO:0022405	hair cycle process	6/254	0.00457879	0.0343142	Notch1/Ctsl/Lama5/Egfr/Wnt5a/Sox9
+	GO:0098773	skin epidermis development	6/254	0.00457879	0.0343142	Notch1/Ctsl/Lama5/Egfr/Wnt5a/Sox9
+	GO:0031214	biomineral tissue development	7/254	0.00567859	0.0400862	Wls/Notch1/Cebpb/Igf1/Gpc3/Sox9/Spp1
+	GO:0003417	growth plate cartilage development	3/254	0.00593656	0.0409319	Tgfbr2/Thbs1/Sox9
+	GO:0061436	establishment of skin barrier	3/254	0.00593656	0.0409319	Cldn1/Met/Elovl1
+	GO:0003158	endothelium development	7/254	0.00598636	0.0409319	Tnfrsf1a/Notch1/Cldn1/Met/F11r/Kdr/Cnmd
+	GO:0048820	hair follicle maturation	3/254	0.00694144	0.0451699	Notch1/Ctsl/Wnt5a
+	GO:0042633	hair cycle	6/254	0.00710587	0.0457408	Notch1/Ctsl/Lama5/Egfr/Wnt5a/Sox9
+	GO:0002064	epithelial cell development	9/254	0.00784069	0.0493431	Tnfrsf1a/Notch1/Psap/Cldn1/Met/F11r/Wnt5a/Cnmd/Sox9
+	GO:0001885	endothelial cell development	5/254	0.0078585	0.0493431	Tnfrsf1a/Cldn1/Met/F11r/Cnmd
+	GO:0035089	establishment of apical/basal cell polarity	3/254	0.00804116	0.0499837	Slc9a3r1/Wnt5a/Camsap3
GO:0019882		antigen processing and presentation	11/254	4.90784e-07	3.37792e-05	Ifi30/Fcgr3/Psap/Fcgr4/Rab27a/Ctsl/Fcgr2b/Cd68/Thbs1/Mr1/Fcer1g
GO:0031589		cell-substrate adhesion	21/254	5.48171e-07	3.7017e-05	Cd36/Itgb5/Cspg5/Notch1/Adam8/Itgb2/Lama5/Itgb8/Mdk/Vit/Kdr/Itgav/Thbs1/Gcnt2/Itga6/Mmp12/Col8a1/Spp1/Ptprj/Micall2/Camsap3
+	GO:0007159	leukocyte cell-cell adhesion	16/254	1.15986e-05	0.000441611	Chst2/Gpnmb/Ildr2/Vsir/Adam8/Itgb2/Tnfaip8l2/Cebpb/Il4ra/Igf1/Mdk/Tgfbr2/F11r/Thbs1/Ptpn6/Aif1
+	GO:0033627	cell adhesion mediated by integrin	7/254	0.000113058	0.00246728	Itgb5/Itgb2/Itgb8/Plpp3/Itgav/Ptpn6/Itga6
+	GO:0034109	homotypic cell-cell adhesion	7/254	0.000127596	0.00268627	Cd9/Plek/Serpine2/Plpp3/F11r/Ptpn6/Prkg1
+	GO:0007160	cell-matrix adhesion	12/254	0.000211641	0.00394512	Cd36/Itgb5/Adam8/Itgb2/Itgb8/Kdr/Itgav/Thbs1/Itga6/Mmp12/Ptprj/Camsap3
+	GO:0034113	heterotypic cell-cell adhesion	4/254	0.00340443	0.028402	Itgb2/Perp/Itgav/Gcnt2
GO:0010876		lipid localization	20/254	8.38117e-07	5.35647e-05	Cd36/Apoc2/Apoe/Lrat/Apoc1/Psap/Rbp1/Gltp/Npc2/Tpcn2/Stra6/Lpcat3/Itgav/Soat1/Thbs1/Lrp10/Gm2a/Hexb/Spp1/Plin3
+	GO:0006869	lipid transport	17/254	5.03803e-06	0.000219892	Cd36/Apoc2/Apoe/Lrat/Apoc1/Psap/Rbp1/Gltp/Npc2/Tpcn2/Stra6/Lpcat3/Itgav/Thbs1/Lrp10/Gm2a/Spp1
+	GO:0030301	cholesterol transport	7/254	3.84046e-05	0.00112924	Cd36/Apoc2/Apoe/Apoc1/Npc2/Tpcn2/Lpcat3
+	GO:0015918	sterol transport	7/254	7.72971e-05	0.00193075	Cd36/Apoc2/Apoe/Apoc1/Npc2/Tpcn2/Lpcat3
+	GO:0033344	cholesterol efflux	6/254	0.000148591	0.00302687	Apoc2/Apoe/Apoc1/Npc2/Soat1/Pon1
+	GO:0019915	lipid storage	7/254	0.000224801	0.00404304	Cd36/Apoe/Itgav/Soat1/Gm2a/Hexb/Plin3
GO:0050764		regulation of phagocytosis	10/254	1.61991e-06	8.40243e-05	Cd36/Fcgr3/Rab27a/Pros1/Fcgr2b/Sphk1/Itgav/Cyba/Fcer1g/Ptprj
+	GO:0050766	positive regulation of phagocytosis	8/254	7.32943e-06	0.000301517	Cd36/Fcgr3/Rab27a/Pros1/Fcgr2b/Cyba/Fcer1g/Ptprj
+	GO:0032369	negative regulation of lipid transport	5/254	0.000121143	0.00259037	Apoc2/Apoe/Apoc1/Itgav/Thbs1
+	GO:0032368	regulation of lipid transport	8/254	0.000205998	0.00388035	Apoc2/Apoe/Lrat/Apoc1/Lpcat3/Itgav/Thbs1/Spp1
+	GO:0060627	regulation of vesicle-mediated transport	22/254	0.000319796	0.00521238	Cd36/Apoc2/Apoe/Clu/Cspg5/Fcgr3/Apoc1/Notch1/Itgb2/Il4ra/Rab27a/Pros1/Gpc3/Tpcn2/Fcgr2b/Wnt5a/Sphk1/Itgav/Cyba/Spi1/Fcer1g/Ptprj
+	GO:1905953	negative regulation of lipid localization	5/254	0.00066808	0.00916115	Apoc2/Apoe/Apoc1/Itgav/Thbs1
+	GO:1905954	positive regulation of lipid localization	6/254	0.00157855	0.0168143	Cd36/Apoe/Lrat/Lpcat3/Spp1/Plin3
+	GO:0051051	negative regulation of transport	17/254	0.00164467	0.0173126	Cd36/Apoc2/Apoe/Tnfrsf1a/Apoc1/Serpine2/Notch1/Slc9a3r1/Hadh/Kcnj13/Irs1/Fcgr2b/Itgav/Thbs1/Tbc1d1/Mdfic/Spi1
+	GO:0043300	regulation of leukocyte degranulation	4/254	0.00432301	0.0327797	Itgb2/Il4ra/Spi1/Fcer1g
+	GO:0051046	regulation of secretion	20/254	0.00436079	0.0329963	Apoe/Tnfrsf1a/Cspg5/Ang/Wls/Notch1/Itgb2/Il4ra/Rab27a/Igf1/Slc9a3r1/Hadh/Tpcn2/Irs1/Sphk1/Cyba/Tbc1d1/Spi1/Spp1/Fcer1g
+	GO:0043302	positive regulation of leukocyte degranulation	3/254	0.00502435	0.0363276	Itgb2/Il4ra/Fcer1g
+	GO:0032371	regulation of sterol transport	3/254	0.00694144	0.0451699	Apoc2/Apoc1/Lpcat3
+	GO:0032374	regulation of cholesterol transport	3/254	0.00694144	0.0451699	Apoc2/Apoc1/Lpcat3
+	GO:0034762	regulation of transmembrane transport	17/254	0.00775405	0.0490313	S100a1/Kcnj10/Igf1/Met/Gpc3/Slc9a3r1/Cybb/Tpcn2/Kcnj13/Irs1/Cltrn/P2ry6/Cyba/Fxyd5/Thbs1/Kcng4/Ptpn6
GO:0048608		reproductive structure development	20/254	3.03411e-06	0.000150821	Sulf1/Adamts1/Serpine2/Ctsb/Notch1/Psap/Cebpb/Col9a3/Krt8/Igf1/Ctsl/Met/Sgpl1/Egfr/Wnt5a/Kdr/Stra6/Itgav/Sox9/Ptpn6
+	GO:0030850	prostate gland development	6/254	6.68832e-05	0.0017346	Sulf1/Notch1/Psap/Igf1/Wnt5a/Sox9
+	GO:0060512	prostate gland morphogenesis	5/254	7.76832e-05	0.00193075	Sulf1/Notch1/Igf1/Wnt5a/Sox9
+	GO:0060740	prostate gland epithelium morphogenesis	5/254	7.76832e-05	0.00193075	Sulf1/Notch1/Igf1/Wnt5a/Sox9
+	GO:0046660	female sex differentiation	7/254	0.00219144	0.0208699	Adamts1/Cebpb/Col9a3/Sgpl1/Wnt5a/Kdr/Stra6
+	GO:0008406	gonad development	8/254	0.00672358	0.0447281	Adamts1/Cebpb/Col9a3/Sgpl1/Wnt5a/Kdr/Itgav/Sox9
+	GO:0045137	development of primary sexual characteristics	8/254	0.00734204	0.046848	Adamts1/Cebpb/Col9a3/Sgpl1/Wnt5a/Kdr/Itgav/Sox9
GO:0055094		response to lipoprotein particle	6/254	3.39444e-06	0.000166421	Cd36/Cd9/Apoe/Itgb2/Cd68/Fcer1g
+	GO:0071404	cellular response to low-density lipoprotein particle stimulus	4/254	0.000161945	0.00322001	Cd36/Cd9/Itgb2/Fcer1g
+	GO:0071363	cellular response to growth factor stimulus	22/254	0.000267023	0.0045599	Sulf1/Itgb5/Crim1/Sparc/Vsir/Notch1/Itgb8/Gpc3/Tgfbr2/Egfr/Wnt5a/Myo1c/Sphk1/Chrdl1/Kdr/Cnmd/Rgma/Thbs1/Sox9/Gcnt2/Vasn/Spi1
+	GO:0070848	response to growth factor	22/254	0.000392773	0.00608543	Sulf1/Itgb5/Crim1/Sparc/Vsir/Notch1/Itgb8/Gpc3/Tgfbr2/Egfr/Wnt5a/Myo1c/Sphk1/Chrdl1/Kdr/Cnmd/Rgma/Thbs1/Sox9/Gcnt2/Vasn/Spi1
+	GO:0030509	BMP signaling pathway	9/254	0.000477424	0.00691782	Sulf1/Crim1/Vsir/Notch1/Gpc3/Wnt5a/Chrdl1/Kdr/Rgma
+	GO:0071772	response to BMP	9/254	0.000582656	0.00811411	Sulf1/Crim1/Vsir/Notch1/Gpc3/Wnt5a/Chrdl1/Kdr/Rgma
+	GO:0071773	cellular response to BMP stimulus	9/254	0.000582656	0.00811411	Sulf1/Crim1/Vsir/Notch1/Gpc3/Wnt5a/Chrdl1/Kdr/Rgma
GO:0061458		reproductive system development	20/254	3.55094e-06	0.000171741	Sulf1/Adamts1/Serpine2/Ctsb/Notch1/Psap/Cebpb/Col9a3/Krt8/Igf1/Ctsl/Met/Sgpl1/Egfr/Wnt5a/Kdr/Stra6/Itgav/Sox9/Ptpn6
GO:0060541		respiratory system development	15/254	3.63339e-06	0.000173385	Sparc/Notch1/Tns3/Igf1/Lama5/Gpc3/Lipa/Tgfbr2/Ctsz/Wnt5a/Kdr/Stra6/Nfib/Sox9/Mmp12
GO:1901615		organic hydroxy compound metabolic process	22/254	3.86519e-06	0.000179656	Aldh2/Apoe/Tyr/Plek/Lrat/Apoc1/Ctsb/Rbp1/Ctsl/Slc1a1/Plpp3/Slc37a2/Lipa/Npc2/Cpq/Wnt5a/Sphk1/Lpcat3/P2ry6/Soat1/Pon1/Gnb3
GO:0007229		integrin-mediated signaling pathway	9/254	4.6622e-06	0.000206	Itgb5/Plek/Itgb2/Lama5/Itgb8/Plpp3/Itgav/Itga6/Fcer1g
+	GO:0007178	transmembrane receptor protein serine/threonine kinase signaling pathway	17/254	3.52993e-05	0.00107064	Sulf1/Itgb5/Crim1/Vsir/Notch1/Itgb8/Gpc3/Tgfbr2/Wnt5a/Chrdl1/Kdr/Rgma/Thbs1/Gcnt2/Vasn/Gdf11/Spi1
+	GO:0007169	transmembrane receptor protein tyrosine kinase signaling pathway	21/254	0.000465634	0.00685157	Sulf1/Efemp1/Notch1/Igf1/Pip4k2b/Met/Igfbp4/Socs2/Slc9a3r1/Sgpl1/Leprot/Blnk/Egfr/Irs1/Wnt5a/Myo1c/Kdr/Cnmd/Thbs1/Sox9/Ptprj
+	GO:0019221	cytokine-mediated signaling pathway	13/254	0.00146776	0.0159669	Tnfrsf1a/Notch1/Il4ra/Krt8/Slc1a1/Csf2ra/Wnt5a/Sphk1/Ptpn6/Plvap/Mmp12/Spi1/Fcer1g
+	GO:0016055	Wnt signaling pathway	16/254	0.00151688	0.0164016	Sulf1/Pbxip1/Apoe/Nxn/Wls/Notch1/Mdk/Plpp3/Gpc3/Slc9a3r1/Egfr/Wnt5a/Sox9/Fzd8/Mdfic/Rbms3
+	GO:0198738	cell-cell signaling by wnt	16/254	0.00156522	0.0167222	Sulf1/Pbxip1/Apoe/Nxn/Wls/Notch1/Mdk/Plpp3/Gpc3/Slc9a3r1/Egfr/Wnt5a/Sox9/Fzd8/Mdfic/Rbms3
+	GO:0060070	canonical Wnt signaling pathway	12/254	0.00321675	0.0269619	Apoe/Wls/Notch1/Mdk/Plpp3/Gpc3/Slc9a3r1/Egfr/Wnt5a/Sox9/Fzd8/Rbms3
+	GO:0071396	cellular response to lipid	15/254	0.0052717	0.0378105	Cd36/Clu/Sash1/Cebpb/Fcgr4/Igf1/Cxcl16/Egfr/Irs1/Mgst1/Cd68/Sox9/Trim30d/Spi1/Spp1
+	GO:1905114	cell surface receptor signaling pathway involved in cell-cell signaling	17/254	0.00691819	0.0451699	Sulf1/Pbxip1/Apoe/Nxn/Wls/Notch1/Met/Mdk/Plpp3/Gpc3/Slc9a3r1/Egfr/Wnt5a/Sox9/Fzd8/Mdfic/Rbms3
GO:0071402		cellular response to lipoprotein particle stimulus	6/254	7.9847e-06	0.000324741	Cd36/Cd9/Apoe/Itgb2/Cd68/Fcer1g
GO:0035272		exocrine system development	7/254	8.30152e-06	0.000330124	Wls/Igf1/Lama5/Met/Egfr/Nfib/Sox9
GO:0072593		reactive oxygen species metabolic process	14/254	8.59365e-06	0.000334311	Cd36/Aldh2/Hbb-bt/Itgb2/Prdx6/Rab27a/Slc1a1/Met/Tgfbr2/Cybb/Hba-a1/Cyba/Thbs1/Gpx3
GO:0001501		skeletal system development	21/254	1.26101e-05	0.000460528	Sulf1/Efemp1/Pbxip1/Sparc/Slc39a1/Igf1/Cytl1/Itgb8/Mdk/Sgpl1/Tgfbr2/Wnt5a/Kdr/Nfib/Cnmd/Thbs1/Sox9/Ptpn6/Gdf11/Vkorc1/Hexb
GO:0031016		pancreas development	8/254	1.33962e-05	0.000471733	Clu/Wls/Ildr2/Igf1/Met/Wnt5a/Sox9/Gdf11
GO:0006672		ceramide metabolic process	9/254	1.66731e-05	0.00057378	Psap/Itgb8/Plpp3/Sgpl1/Elovl1/Sphk1/Gm2a/Hexb/Sgms1
+	GO:0006665	sphingolipid metabolic process	10/254	7.6795e-05	0.00193075	Smpdl3a/Psap/Itgb8/Plpp3/Sgpl1/Elovl1/Sphk1/Gm2a/Hexb/Sgms1
+	GO:0030149	sphingolipid catabolic process	5/254	9.75687e-05	0.00219622	Smpdl3a/Psap/Sgpl1/Gm2a/Hexb
+	GO:0046466	membrane lipid catabolic process	5/254	0.000121143	0.00259037	Smpdl3a/Psap/Sgpl1/Gm2a/Hexb
+	GO:0016042	lipid catabolic process	13/254	0.000283504	0.00478613	Apoc2/Apoe/Apoc1/Smpdl3a/Psap/Prdx6/Sgpl1/Lipa/Hadh/Irs1/Gm2a/Hexb/Spp1
+	GO:0006643	membrane lipid metabolic process	10/254	0.000701549	0.00937241	Smpdl3a/Psap/Itgb8/Plpp3/Sgpl1/Elovl1/Sphk1/Gm2a/Hexb/Sgms1
+	GO:0044242	cellular lipid catabolic process	10/254	0.00139265	0.0154312	Apoc2/Apoc1/Smpdl3a/Psap/Prdx6/Sgpl1/Hadh/Irs1/Gm2a/Hexb
+	GO:0019377	glycolipid catabolic process	3/254	0.00175684	0.0178024	Psap/Gm2a/Hexb
+	GO:0046479	glycosphingolipid catabolic process	3/254	0.00175684	0.0178024	Psap/Gm2a/Hexb
+	GO:0008202	steroid metabolic process	11/254	0.00176641	0.0178024	Apoe/Apoc1/Igf1/Sgpl1/Lipa/Npc2/Lpcat3/Soat1/Pon1/Gnb3/Spp1
+	GO:0006639	acylglycerol metabolic process	7/254	0.00266494	0.023759	Cd36/Apoc2/Apoe/Ang/Apoc1/Apobec1/Gnb3
+	GO:0006641	triglyceride metabolic process	6/254	0.00278547	0.024477	Cd36/Apoc2/Apoe/Apoc1/Apobec1/Gnb3
+	GO:0006638	neutral lipid metabolic process	7/254	0.00283906	0.0246029	Cd36/Apoc2/Apoe/Ang/Apoc1/Apobec1/Gnb3
+	GO:0006644	phospholipid metabolic process	14/254	0.00293634	0.0252624	Apoc2/Plek/Apoc1/Smpdl3a/Prdx6/Pip4k2b/Plpp3/Socs2/Lpcat3/Plppr3/Pon1/Gnb3/Hexb/Sgms1
+	GO:0046514	ceramide catabolic process	3/254	0.00420235	0.0324143	Psap/Gm2a/Hexb
+	GO:0046486	glycerolipid metabolic process	13/254	0.00581298	0.0408736	Cd36/Apoc2/Apoe/Ang/Plek/Apoc1/Prdx6/Pip4k2b/Socs2/Apobec1/Lpcat3/Pon1/Gnb3
+	GO:0009395	phospholipid catabolic process	4/254	0.00599282	0.0409319	Apoc2/Apoc1/Smpdl3a/Prdx6
+	GO:0030258	lipid modification	9/254	0.00697845	0.045286	Cd36/Apoe/Plpp3/Hadh/Irs1/Lpcat3/Soat1/Sox9/Plppr3
GO:0030510		regulation of BMP signaling pathway	9/254	1.87097e-05	0.000637734	Sulf1/Crim1/Vsir/Notch1/Gpc3/Wnt5a/Chrdl1/Kdr/Rgma
+	GO:0030513	positive regulation of BMP signaling pathway	5/254	0.000310623	0.00512314	Sulf1/Vsir/Notch1/Gpc3/Kdr
+	GO:0090100	positive regulation of transmembrane receptor protein serine/threonine kinase signaling pathway	8/254	0.000407834	0.00626455	Sulf1/Vsir/Notch1/Gpc3/Tgfbr2/Kdr/Thbs1/Gdf11
+	GO:0090288	negative regulation of cellular response to growth factor stimulus	7/254	0.000983794	0.0120762	Sulf1/Crim1/Notch1/Wnt5a/Chrdl1/Cnmd/Thbs1
+	GO:0040037	negative regulation of fibroblast growth factor receptor signaling pathway	3/254	0.00346782	0.0285318	Sulf1/Wnt5a/Thbs1
GO:0051043		regulation of membrane protein ectodomain proteolysis	5/254	2.70777e-05	0.000895725	Apoe/Timp2/Timp3/Adam8/Rgma
+	GO:0052547	regulation of peptidase activity	15/254	0.000240657	0.00428512	Timp2/Timp3/Serpine2/Vsir/Ctsb/Perp/Igf1/Serping1/Cst7/Slc1a1/Gpc3/Ctsd/Thbs1/Grn/Dap
+	GO:0010466	negative regulation of peptidase activity	9/254	0.000706174	0.00937241	Timp2/Timp3/Serpine2/Ctsb/Igf1/Serping1/Cst7/Gpc3/Thbs1
+	GO:0010955	negative regulation of protein processing	4/254	0.000709674	0.00937241	Serpine2/Cst7/Ctsz/Thbs1
+	GO:1903318	negative regulation of protein maturation	4/254	0.000709674	0.00937241	Serpine2/Cst7/Ctsz/Thbs1
+	GO:0051346	negative regulation of hydrolase activity	12/254	0.00102638	0.0123672	Timp2/Timp3/Apoc1/Serpine2/Ctsb/Igf1/Serping1/Cst7/Gpc3/F11r/Thbs1/Grn
+	GO:0051044	positive regulation of membrane protein ectodomain proteolysis	3/254	0.00224861	0.0209033	Apoe/Adam8/Rgma
+	GO:0052548	regulation of endopeptidase activity	12/254	0.00231234	0.0211659	Timp2/Timp3/Serpine2/Vsir/Perp/Igf1/Serping1/Cst7/Slc1a1/Ctsd/Thbs1/Dap
+	GO:0051345	positive regulation of hydrolase activity	18/254	0.0023509	0.0214639	Apoc2/Ang/Plek/Vsir/Psap/Perp/Slc1a1/Rgs10/Rgl1/Ralgds/F11r/Wnt5a/Ctsd/Rgma/Tbc1d1/Grn/Itga6/Dap
+	GO:0070613	regulation of protein processing	5/254	0.00295062	0.0252638	Serpine2/Cst7/Ctsz/Lpcat3/Thbs1
+	GO:0010951	negative regulation of endopeptidase activity	7/254	0.00341408	0.0284163	Timp2/Timp3/Serpine2/Igf1/Serping1/Cst7/Thbs1
+	GO:0045861	negative regulation of proteolysis	10/254	0.00768753	0.0488697	Timp2/Timp3/Serpine2/Ctsb/Igf1/Serping1/Cst7/Gpc3/Ctsz/Thbs1
+	GO:0043087	regulation of GTPase activity	13/254	0.00796494	0.0499238	Pbxip1/Met/Plxnb2/Rgs10/Rgl1/Ralgds/Gpr137b/F11r/Wnt5a/Rgma/Tbc1d1/Itga6/Prkg1
GO:1903131		mononuclear cell differentiation	18/254	2.72797e-05	0.000895725	Id2/Vsir/Adam8/Psap/Cebpb/Il4ra/Ctsl/Itgb8/Mdk/Tgfbr2/Ptpn6/Fzd8/Mr1/Plcl2/Spi1/Fcer1g/Ptprj/Mafb
+	GO:0002521	leukocyte differentiation	22/254	1.63969e-05	0.000569754	Id2/Vsir/Adam8/Psap/Cebpb/Il4ra/Rbp1/Ctsl/Itgb8/Mdk/Gpc3/Tgfbr2/Gpr137b/Eif2ak1/Ptpn6/Fzd8/Mr1/Plcl2/Spi1/Fcer1g/Ptprj/Mafb
+	GO:0030098	lymphocyte differentiation	16/254	8.50594e-05	0.00207094	Id2/Vsir/Adam8/Psap/Il4ra/Ctsl/Mdk/Tgfbr2/Ptpn6/Fzd8/Mr1/Plcl2/Spi1/Fcer1g/Ptprj/Mafb
+	GO:0002573	myeloid leukocyte differentiation	12/254	0.000118229	0.00256449	Id2/Adam8/Cebpb/Rbp1/Itgb8/Gpc3/Tgfbr2/Gpr137b/Eif2ak1/Spi1/Fcer1g/Mafb
+	GO:0030217	T cell differentiation	12/254	0.000400773	0.00618262	Vsir/Adam8/Psap/Il4ra/Ctsl/Mdk/Tgfbr2/Fzd8/Mr1/Spi1/Fcer1g/Mafb
+	GO:0030099	myeloid cell differentiation	16/254	0.000656438	0.00903613	Hba-a2/Id2/Adam8/Cebpb/Rbp1/Itgb8/Gpc3/Tgfbr2/Rab7b/Hba-a1/Gpr137b/Eif2ak1/Ptpn6/Spi1/Fcer1g/Mafb
+	GO:0097028	dendritic cell differentiation	4/254	0.00123434	0.0141141	Cebpb/Itgb8/Tgfbr2/Spi1
+	GO:0030316	osteoclast differentiation	6/254	0.00753546	0.0479883	Adam8/Cebpb/Gpc3/Gpr137b/Fcer1g/Mafb
GO:0090130		tissue migration	16/254	3.15528e-05	0.000981978	Apoe/Sparc/Sash1/Notch1/Adam8/Itgb2/Igf1/Met/Plpp3/Tgfbr2/Wnt5a/Kdr/Itgav/Thbs1/Sox9/Grn
GO:0048871		multicellular organismal homeostasis	21/254	3.86953e-05	0.00112924	Cd36/Ildr2/Notch1/Adam8/Cebpb/Fcgr4/Cldn1/Il4ra/Cytl1/Slc1a1/Met/Elovl1/Lipa/Hadh/Gpr137b/Kdr/Itgav/Sox9/Gcnt2/Plcl2/Spp1
+	GO:0001894	tissue homeostasis	13/254	0.000189095	0.00365822	Ildr2/Notch1/Adam8/Fcgr4/Cytl1/Slc1a1/Lipa/Gpr137b/Kdr/Itgav/Sox9/Gcnt2/Spp1
+	GO:0060249	anatomical structure homeostasis	13/254	0.000806046	0.0104146	Ildr2/Notch1/Adam8/Fcgr4/Cytl1/Slc1a1/Lipa/Gpr137b/Kdr/Itgav/Sox9/Gcnt2/Spp1
+	GO:0098771	inorganic ion homeostasis	21/254	0.00116417	0.013484	Cd36/Ftl1/Apoe/Kcnj10/Steap4/Slc1a1/Slc9a3r1/Slc12a4/Tpcn2/Eif2ak1/Wnt5a/Kdr/Itgav/P2ry6/Cyba/Grn/Ptpn6/Hexb/Spp1/C3ar1/Cd52
+	GO:0050801	ion homeostasis	21/254	0.00150443	0.0163162	Cd36/Ftl1/Apoe/Kcnj10/Steap4/Slc1a1/Slc9a3r1/Slc12a4/Tpcn2/Eif2ak1/Wnt5a/Kdr/Itgav/P2ry6/Cyba/Grn/Ptpn6/Hexb/Spp1/C3ar1/Cd52
+	GO:0045453	bone resorption	5/254	0.00198201	0.0192376	Adam8/Fcgr4/Gpr137b/Itgav/Spp1
+	GO:0055081	anion homeostasis	4/254	0.00229036	0.0210725	Slc1a1/Slc9a3r1/Slc12a4/Spp1
+	GO:0055080	cation homeostasis	20/254	0.00244067	0.0222269	Cd36/Ftl1/Apoe/Kcnj10/Steap4/Slc1a1/Slc12a4/Tpcn2/Eif2ak1/Wnt5a/Kdr/Itgav/P2ry6/Cyba/Grn/Ptpn6/Hexb/Spp1/C3ar1/Cd52
+	GO:0048873	homeostasis of number of cells within a tissue	4/254	0.0026285	0.0235775	Ildr2/Notch1/Lipa/Sox9
+	GO:0006873	cellular ion homeostasis	18/254	0.00363682	0.0294484	Cd36/Ftl1/Apoe/Steap4/Slc1a1/Slc9a3r1/Tpcn2/Wnt5a/Kdr/Itgav/P2ry6/Cyba/Grn/Ptpn6/Hexb/Spp1/C3ar1/Cd52
+	GO:0030003	cellular cation homeostasis	17/254	0.00724331	0.0465418	Cd36/Ftl1/Apoe/Steap4/Slc1a1/Tpcn2/Wnt5a/Kdr/Itgav/P2ry6/Cyba/Grn/Ptpn6/Hexb/Spp1/C3ar1/Cd52
+	GO:0006874	cellular calcium ion homeostasis	13/254	0.00691991	0.0451699	Cd36/Apoe/Tpcn2/Wnt5a/Kdr/Itgav/P2ry6/Cyba/Ptpn6/Hexb/Spp1/C3ar1/Cd52
GO:0042743		hydrogen peroxide metabolic process	6/254	4.66816e-05	0.00128518	Hbb-bt/Prdx6/Cybb/Hba-a1/Cyba/Gpx3
+	GO:0042744	hydrogen peroxide catabolic process	4/254	0.0002172	0.00398645	Hbb-bt/Prdx6/Hba-a1/Gpx3
+	GO:0006801	superoxide metabolic process	5/254	0.00219836	0.0208699	Cd36/Itgb2/Slc1a1/Cybb/Cyba
GO:1905952		regulation of lipid localization	10/254	6.5281e-05	0.00170541	Cd36/Apoc2/Apoe/Lrat/Apoc1/Lpcat3/Itgav/Thbs1/Spp1/Plin3
GO:0015850		organic hydroxy compound transport	12/254	9.23387e-05	0.0021436	Cd36/Apoc2/Apoe/Fcgr3/Apoc1/Slc6a2/Npc2/Tpcn2/Stra6/Lpcat3/Spp1/Fcer1g
GO:0046850		regulation of bone remodeling	6/254	9.35147e-05	0.00214544	Adam8/Fcgr4/Mdk/Gpr137b/Itgav/Spp1
+	GO:0045124	regulation of bone resorption	5/254	0.000310623	0.00512314	Adam8/Fcgr4/Gpr137b/Itgav/Spp1
+	GO:0045780	positive regulation of bone resorption	3/254	0.00346782	0.0285318	Adam8/Fcgr4/Spp1
GO:0007626		locomotory behavior	14/254	0.000104109	0.00230003	Id2/Apoe/Chrnb4/Selenop/Kcnj10/Olfm2/Psap/Naglu/Slc1a1/Chl1/Ccnd2/Grn/Hexb/Gng7
GO:0031638		zymogen activation	6/254	0.000109668	0.00240798	Serpine2/Vsir/Perp/Ctsl/Ctsz/Thbs1
+	GO:0006509	membrane protein ectodomain proteolysis	5/254	0.000874707	0.0109845	Apoe/Timp2/Timp3/Adam8/Rgma
+	GO:0031639	plasminogen activation	3/254	0.00224861	0.0209033	Serpine2/Ctsz/Thbs1
+	GO:0033619	membrane protein proteolysis	5/254	0.00268193	0.023759	Apoe/Timp2/Timp3/Adam8/Rgma
GO:0034103		regulation of tissue remodeling	7/254	0.000127596	0.00268627	Gpnmb/Adam8/Fcgr4/Mdk/Gpr137b/Itgav/Spp1
+	GO:0048839	inner ear development	11/254	0.000137516	0.00284491	Notch1/Psap/Igf1/Cytl1/Naglu/Slc9a3r1/Cebpd/Wnt5a/Sox9/Lrp10/Mafb
+	GO:0043583	ear development	12/254	9.23387e-05	0.0021436	Notch1/Psap/Igf1/Cytl1/Naglu/Slc9a3r1/Cebpd/Wnt5a/Stra6/Sox9/Lrp10/Mafb
GO:0048002		antigen processing and presentation of peptide antigen	6/254	0.000197709	0.00376383	Ifi30/Fcgr3/Ctsl/Fcgr2b/Mr1/Fcer1g
+	GO:0019884	antigen processing and presentation of exogenous antigen	5/254	0.000261516	0.00449983	Ifi30/Fcgr3/Fcgr2b/Mr1/Fcer1g
+	GO:0002504	antigen processing and presentation of peptide or polysaccharide antigen via MHC class II	4/254	0.000463294	0.00685157	Ifi30/Fcgr2b/Thbs1/Fcer1g
+	GO:0002478	antigen processing and presentation of exogenous peptide antigen	4/254	0.00103664	0.0123672	Ifi30/Fcgr3/Fcgr2b/Fcer1g
+	GO:0002474	antigen processing and presentation of peptide antigen via MHC class I	4/254	0.00198342	0.0192376	Ifi30/Fcgr3/Mr1/Fcer1g
+	GO:0019886	antigen processing and presentation of exogenous peptide antigen via MHC class II	3/254	0.00281769	0.024477	Ifi30/Fcgr2b/Fcer1g
+	GO:0002495	antigen processing and presentation of peptide antigen via MHC class II	3/254	0.00420235	0.0324143	Ifi30/Fcgr2b/Fcer1g
GO:0070371		ERK1 and ERK2 cascade	14/254	0.000219486	0.00398751	Cd36/Apoe/Gpnmb/Timp3/Notch1/Igf1/Slc9a3r1/Egfr/Kdr/Itgav/P2ry6/Sox9/Gcnt2/Ptpn6
+	GO:0048015	phosphatidylinositol-mediated signaling	10/254	0.000321859	0.00521238	Serpine2/Igf1/Slc9a3r1/Egfr/Irs1/Gpr143/Kdr/Sox9/Ptpn6/Plcl2
+	GO:0048017	inositol lipid-mediated signaling	10/254	0.000321859	0.00521238	Serpine2/Igf1/Slc9a3r1/Egfr/Irs1/Gpr143/Kdr/Sox9/Ptpn6/Plcl2
+	GO:0043491	protein kinase B signaling	11/254	0.000324815	0.00523654	Adam8/Igf1/Met/Slc9a3r1/Egfr/Irs1/Kdr/Thbs1/Sox9/Gcnt2/Ptprj
+	GO:0019932	second-messenger-mediated signaling	12/254	0.000489361	0.00704776	Cd36/Apoe/Igf1/Egfr/Tpcn2/Gpr143/Sphk1/Kdr/Thbs1/Sox9/Ptprj/Prkg1
+	GO:0014065	phosphatidylinositol 3-kinase signaling	8/254	0.000986906	0.0120762	Serpine2/Igf1/Slc9a3r1/Egfr/Irs1/Kdr/Sox9/Ptpn6
GO:0010324		membrane invagination	7/254	0.000224801	0.00404304	Cd36/Fcgr3/Itgb2/Fcgr2b/Thbs1/Aif1/Fcer1g
+	GO:0061025	membrane fusion	8/254	0.00399718	0.0315177	Cd9/Adam8/Ctsl/Pip4k2b/Trarg1/Rab7b/Sphk1/Cltrn
GO:0080164		regulation of nitric oxide metabolic process	6/254	0.000258815	0.00449983	Cd36/Clu/Itgb2/Tmem106a/Igf1/Aif1
GO:1904407		positive regulation of nitric oxide metabolic process	5/254	0.000261516	0.00449983	Cd36/Clu/Itgb2/Tmem106a/Aif1
+	GO:0045428	regulation of nitric oxide biosynthetic process	5/254	0.00142593	0.0157028	Cd36/Clu/Itgb2/Igf1/Aif1
+	GO:0045429	positive regulation of nitric oxide biosynthetic process	4/254	0.00198342	0.0192376	Cd36/Clu/Itgb2/Aif1
GO:0010001		glial cell differentiation	13/254	0.000297741	0.00497951	Id2/Clu/Cspg5/Kcnj10/Serpine2/Notch1/Igf1/Mdk/Plpp3/Nfib/Sox9/Grn/Ptprj
+	GO:0042063	gliogenesis	16/254	0.000166634	0.00329493	Efemp1/Id2/Cd9/Clu/Cspg5/Kcnj10/Serpine2/Notch1/Igf1/Mdk/Plpp3/Nfib/Sox9/Grn/Hexb/Ptprj
+	GO:0030902	hindbrain development	9/254	0.00229772	0.021086	Wls/Serpine2/Psap/Igf1/Naglu/Mdk/Fcgr2b/Nfib/Mafb
+	GO:0048708	astrocyte differentiation	6/254	0.00278547	0.024477	Id2/Serpine2/Notch1/Plpp3/Sox9/Grn
+	GO:0048709	oligodendrocyte differentiation	7/254	0.00302177	0.0256887	Id2/Clu/Kcnj10/Notch1/Mdk/Sox9/Ptprj
+	GO:0007420	brain development	20/254	0.00317205	0.0267124	Id2/Selenop/Wls/Serpine2/Notch1/Psap/Igf1/Naglu/Slc1a1/Met/Mdk/Plxnb2/Tgfbr2/Egfr/Fcgr2b/Wnt5a/Sphk1/Nfib/Prkg1/Mafb
GO:0007263		nitric oxide mediated signal transduction	4/254	0.000366357	0.00575169	Cd36/Apoe/Egfr/Thbs1
+	GO:0019934	cGMP-mediated signaling	4/254	0.000709674	0.00937241	Cd36/Apoe/Thbs1/Prkg1
+	GO:0035584	calcium-mediated signaling using intracellular calcium source	3/254	0.00502435	0.0363276	Gpr143/Kdr/Ptprj
+	GO:0019935	cyclic-nucleotide-mediated signaling	5/254	0.0078585	0.0493431	Cd36/Apoe/Thbs1/Sox9/Prkg1
GO:0001655		urogenital system development	15/254	0.000415393	0.00635338	Sulf1/Id2/Adamts1/Notch1/Psap/Igf1/Lama5/Gpc3/Sgpl1/Wnt5a/Stra6/Sox9/Gdf11/Spp1/C3ar1
GO:0006066		alcohol metabolic process	14/254	0.000470025	0.0068662	Apoe/Plek/Lrat/Apoc1/Rbp1/Plpp3/Slc37a2/Npc2/Sphk1/Lpcat3/P2ry6/Soat1/Pon1/Gnb3
+	GO:0018958	phenol-containing compound metabolic process	7/254	0.00124158	0.0141516	Aldh2/Tyr/Ctsb/Ctsl/Slc1a1/Cpq/Wnt5a
+	GO:0016125	sterol metabolic process	8/254	0.00155123	0.0166223	Apoe/Apoc1/Lipa/Npc2/Lpcat3/Soat1/Pon1/Gnb3
+	GO:0042403	thyroid hormone metabolic process	3/254	0.00224861	0.0209033	Ctsb/Ctsl/Cpq
+	GO:0006775	fat-soluble vitamin metabolic process	3/254	0.00346782	0.0285318	Lrat/Rbp1/Vkorc1
+	GO:0032787	monocarboxylic acid metabolic process	17/254	0.00385895	0.0306235	Cd36/Apoc2/Tnfrsf1a/Apoc1/Hk3/Ptgds/Igf1/Rbp1/Fads3/Sgpl1/Elovl1/Lipa/Hadh/Irs1/Sphk1/Sox9/Hkdc1
+	GO:0006631	fatty acid metabolic process	13/254	0.00428637	0.0327099	Cd36/Apoc2/Tnfrsf1a/Apoc1/Ptgds/Fads3/Sgpl1/Elovl1/Lipa/Hadh/Irs1/Sphk1/Sox9
+	GO:0008203	cholesterol metabolic process	7/254	0.00456466	0.0343142	Apoe/Apoc1/Npc2/Lpcat3/Soat1/Pon1/Gnb3
+	GO:1902652	secondary alcohol metabolic process	7/254	0.00663907	0.0442481	Apoe/Apoc1/Npc2/Lpcat3/Soat1/Pon1/Gnb3
GO:0097006		regulation of plasma lipoprotein particle levels	6/254	0.000477233	0.00691782	Cd36/Apoc2/Apoe/Apoc1/Lpcat3/Soat1
GO:0072001		renal system development	14/254	0.00049033	0.00704776	Sulf1/Id2/Adamts1/Notch1/Psap/Lama5/Gpc3/Sgpl1/Wnt5a/Stra6/Sox9/Gdf11/Spp1/C3ar1
GO:0006979		response to oxidative stress	17/254	0.000574283	0.00811411	Cd36/Aldh2/Apoe/Hk3/Psap/Prdx6/Slc1a1/Met/Egfr/Hba-a1/Aldh3b1/Sphk1/Mgst1/Naprt/Gpx8/Aif1/Gpx3
GO:0010976		positive regulation of neuron projection development	12/254	0.000622801	0.00860619	Apoe/Adamts1/Camk1/Serpine2/Met/Mdk/Plxnb2/Wnt5a/Sphk1/Rgma/Grn/Itga6
+	GO:0060143	positive regulation of syncytium formation by plasma membrane fusion	3/254	0.00694144	0.0451699	Camk1/Il4ra/Cd53
GO:0045833		negative regulation of lipid metabolic process	7/254	0.00070772	0.00937241	Apoc2/Apoe/Apoc1/Pip4k2b/Apobec1/Sphk1/Sox9
+	GO:0090207	regulation of triglyceride metabolic process	5/254	0.000874707	0.0109845	Cd36/Apoc2/Apoe/Apobec1/Gnb3
GO:2000379		positive regulation of reactive oxygen species metabolic process	6/254	0.000738187	0.00967562	Cd36/Itgb2/Rab27a/Tgfbr2/Cyba/Thbs1
+	GO:1903428	positive regulation of reactive oxygen species biosynthetic process	3/254	0.00420235	0.0324143	Cd36/Rab27a/Cyba
GO:0090287		regulation of cellular response to growth factor stimulus	13/254	0.000740743	0.00967562	Sulf1/Crim1/Vsir/Notch1/Gpc3/Wnt5a/Myo1c/Chrdl1/Kdr/Cnmd/Rgma/Thbs1/Vasn
GO:0046209		nitric oxide metabolic process	6/254	0.000817991	0.0105309	Cd36/Clu/Itgb2/Tmem106a/Igf1/Aif1
+	GO:0006809	nitric oxide biosynthetic process	5/254	0.00354548	0.0288392	Cd36/Clu/Itgb2/Igf1/Aif1
GO:0042445		hormone metabolic process	9/254	0.000850283	0.0108298	Lrat/Ctsb/Igf1/Rbp1/Ctsl/Sgpl1/Cpq/Gnb3/Spp1
GO:0033674		positive regulation of kinase activity	16/254	0.000961429	0.0119064	Clu/Ang/Sash1/Camk1/Adam8/Igf1/Slc1a1/Met/Tgfbr2/Egfr/Irs1/Ccnd2/Wnt5a/Kdr/Thbs1/Fzd8
+	GO:0032148	activation of protein kinase B activity	4/254	0.000709674	0.00937241	Ang/Igf1/Slc1a1/Wnt5a
+	GO:0051092	positive regulation of NF-kappaB transcription factor activity	8/254	0.00197334	0.0192376	Cd36/Clu/Adam8/Itgb2/Rab7b/Wnt5a/Sphk1/Trim30d
+	GO:0051091	positive regulation of DNA-binding transcription factor activity	11/254	0.00209349	0.0201414	Cd36/Clu/Adam8/Itgb2/Cytl1/Plpp3/Rab7b/Fcgr2b/Wnt5a/Sphk1/Trim30d
+	GO:0045860	positive regulation of protein kinase activity	13/254	0.00280364	0.024477	Clu/Ang/Sash1/Camk1/Adam8/Igf1/Slc1a1/Tgfbr2/Egfr/Ccnd2/Wnt5a/Thbs1/Fzd8
+	GO:0051347	positive regulation of transferase activity	17/254	0.00289022	0.0249858	Clu/Ang/Sash1/Camk1/Adam8/Parm1/Igf1/Slc1a1/Met/Tgfbr2/Egfr/Irs1/Ccnd2/Wnt5a/Kdr/Thbs1/Fzd8
+	GO:0043405	regulation of MAP kinase activity	9/254	0.00370188	0.0298401	Apoe/Sash1/Adam8/Egfr/Wnt5a/Thbs1/Ptpn6/Fzd8/Ptprj
+	GO:0071902	positive regulation of protein serine/threonine kinase activity	9/254	0.00423328	0.032443	Sash1/Camk1/Adam8/Igf1/Egfr/Ccnd2/Wnt5a/Thbs1/Fzd8
+	GO:0051090	regulation of DNA-binding transcription factor activity	14/254	0.00580674	0.0408736	Cd36/Id2/Clu/Adam8/Itgb2/Cytl1/Plpp3/Rab7b/Fcgr2b/Wnt5a/Sphk1/Trim30d/Dap/Spi1
GO:2001057		reactive nitrogen species metabolic process	6/254	0.000997434	0.0121011	Cd36/Clu/Itgb2/Tmem106a/Igf1/Aif1
GO:0019216		regulation of lipid metabolic process	14/254	0.00104447	0.0124191	Cd36/Id2/Apoc2/Apoe/Apoc1/Psap/Igf1/Pip4k2b/Apobec1/Irs1/Sphk1/Lpcat3/Sox9/Gnb3
GO:0002831		regulation of response to biotic stimulus	13/254	0.00111778	0.0131596	Apoe/Sash1/Adam8/Serping1/Myo1f/Wnt5a/Cyba/Grn/Cfi/Trim30d/Mmp12/Mr1/Spi1
GO:0048771		tissue remodeling	9/254	0.00135461	0.0150563	Gpnmb/Adam8/Fcgr4/Igf1/Mdk/Lipa/Gpr137b/Itgav/Spp1
GO:0030162		regulation of proteolysis	21/254	0.00166262	0.0173159	Apoe/Clu/Timp2/Timp3/Serpine2/Vsir/Ctsb/Adam8/Perp/Igf1/Serping1/Cst7/Slc1a1/Gpc3/Ctsz/Lpcat3/Ctsd/Rgma/Thbs1/Grn/Dap
+	GO:1903317	regulation of protein maturation	5/254	0.00387312	0.0306679	Serpine2/Cst7/Ctsz/Lpcat3/Thbs1
GO:0030574		collagen catabolic process	4/254	0.00170615	0.0174966	Vsir/Ctsb/Ctsl/Mmp12
GO:0071827		plasma lipoprotein particle organization	4/254	0.00170615	0.0174966	Apoe/Apoc1/Lpcat3/Soat1
+	GO:0034377	plasma lipoprotein particle assembly	3/254	0.00420235	0.0324143	Apoe/Lpcat3/Soat1
+	GO:0065005	protein-lipid complex assembly	3/254	0.00694144	0.0451699	Apoe/Lpcat3/Soat1
GO:0000768		syncytium formation by plasma membrane fusion	5/254	0.00178164	0.0178024	Cd9/Camk1/Adam8/Il4ra/Cd53
+	GO:0006949	syncytium formation	5/254	0.00219836	0.0208699	Cd9/Camk1/Adam8/Il4ra/Cd53
GO:0140253		cell-cell fusion	5/254	0.00178164	0.0178024	Cd9/Camk1/Adam8/Il4ra/Cd53
GO:0055123		digestive system development	7/254	0.00178572	0.0178024	Id2/Wls/Notch1/Igf1/Egfr/Wnt5a/Stra6
GO:0051235		maintenance of location	13/254	0.00183615	0.0182544	Cd36/Ftl1/Apoe/Tmsb4x/Tpcn2/Itgav/P2ry6/Cyba/Soat1/Ptpn6/Gm2a/Hexb/Plin3
GO:0046849		bone remodeling	6/254	0.00187191	0.0184603	Adam8/Fcgr4/Mdk/Gpr137b/Itgav/Spp1
GO:1901214		regulation of neuron death	15/254	0.00207711	0.0200377	Apoe/Gpnmb/Tnfrsf1a/Clu/Adam8/Cebpb/Igf1/Slc1a1/Mdk/Chl1/Ctsz/Fcgr2b/Wnt5a/Kdr/Grn
GO:0044851		hair cycle phase	3/254	0.00224861	0.0209033	Notch1/Ctsl/Wnt5a
GO:0045725		positive regulation of glycogen biosynthetic process	3/254	0.00224861	0.0209033	Cd36/Igf1/Irs1
+	GO:0070875	positive regulation of glycogen metabolic process	3/254	0.00281769	0.024477	Cd36/Igf1/Irs1
+	GO:1902930	regulation of alcohol biosynthetic process	4/254	0.00539549	0.0384671	Apoe/Plek/Lpcat3/P2ry6
GO:0007588		excretion	4/254	0.00229036	0.0210725	Chrnb4/Psap/Mdk/Slc9a3r1
GO:0034381		plasma lipoprotein particle clearance	4/254	0.00229036	0.0210725	Cd36/Apoc2/Apoe/Apoc1
GO:0071825		protein-lipid complex subunit organization	4/254	0.0026285	0.0235775	Apoe/Apoc1/Lpcat3/Soat1
GO:0097242		amyloid-beta clearance	4/254	0.00299936	0.0255589	Cd36/Apoe/Clu/Itgb2
GO:0005975		carbohydrate metabolic process	18/254	0.00305028	0.0258696	Cd36/Chst2/Plek/Gusb/Man2b1/Hk3/Man2b2/Igf1/Igfbp4/Irs1/Mlec/P2ry6/Glb1/Lalba/Gnb3/Hkdc1/Gm2a/Hexb
GO:0006820		anion transport	14/254	0.00343108	0.0284255	Cd36/Slc16a8/Kcnj10/Psap/Ttyh2/Cebpb/Slc1a1/Slc37a2/Slc9a3r1/Slc12a4/Slc7a10/Mgst1/Cltrn/P2ry6
GO:0033993		response to lipid	19/254	0.00365824	0.029555	Cd36/Clu/Sash1/Cebpb/Fcgr4/Igf1/Rbp1/Cxcl16/Socs2/Tgfbr2/Egfr/Irs1/Mgst1/Cd68/Sox9/Grn/Trim30d/Spi1/Spp1
GO:0007259		receptor signaling pathway via JAK-STAT	7/254	0.00384407	0.0305819	Tnfrsf1a/Notch1/Igf1/Socs2/Leprot/Csf2ra/Stra6
GO:2000242		negative regulation of reproductive process	4/254	0.00384517	0.0305819	Sulf1/Ptgds/Igf1/Wnt5a
GO:2000810		regulation of bicellular tight junction assembly	3/254	0.00420235	0.0324143	Cldn1/F11r/Myo1c
GO:0022600		digestive system process	5/254	0.00422188	0.032443	Cd36/Mdk/F11r/Lpcat3/Sox9
+	GO:0050892	intestinal absorption	3/254	0.00694144	0.0451699	Cd36/F11r/Lpcat3
GO:1901031		regulation of response to reactive oxygen species	4/254	0.00432301	0.0327797	Cd36/Hk3/Psap/Met
+	GO:1901032	negative regulation of response to reactive oxygen species	3/254	0.00593656	0.0409319	Hk3/Psap/Met
GO:0030198		extracellular matrix organization	11/254	0.00471174	0.0349861	Sulf1/Pbxip1/Tnfrsf1a/Adamts1/Notch1/Col9a3/Vit/Sox9/Mmp12/Col8a1/Lcp1
GO:0043062		extracellular structure organization	11/254	0.00471174	0.0349861	Sulf1/Pbxip1/Tnfrsf1a/Adamts1/Notch1/Col9a3/Vit/Sox9/Mmp12/Col8a1/Lcp1
GO:0045229		external encapsulating structure organization	11/254	0.00471174	0.0349861	Sulf1/Pbxip1/Tnfrsf1a/Adamts1/Notch1/Col9a3/Vit/Sox9/Mmp12/Col8a1/Lcp1
GO:0097696		receptor signaling pathway via STAT	7/254	0.00482616	0.0356876	Tnfrsf1a/Notch1/Igf1/Socs2/Leprot/Csf2ra/Stra6
GO:0010742		macrophage derived foam cell differentiation	3/254	0.00502435	0.0363276	Cd36/Itgav/Soat1
GO:0060571		morphogenesis of an epithelial fold	3/254	0.00502435	0.0363276	Sulf1/Egfr/Wnt5a
GO:0062009		secondary palate development	3/254	0.00502435	0.0363276	Itgb8/Tgfbr2/Wnt5a
GO:2000241		regulation of reproductive process	7/254	0.00538283	0.0384534	Sulf1/Notch1/Ptgds/Igf1/Wnt5a/Sox9/Mmp12
GO:0070997		neuron death	15/254	0.00556033	0.0394849	Apoe/Gpnmb/Tnfrsf1a/Clu/Adam8/Cebpb/Igf1/Slc1a1/Mdk/Chl1/Ctsz/Fcgr2b/Wnt5a/Kdr/Grn
GO:0001503		ossification	13/254	0.00564312	0.0399935	Id2/Crim1/Notch1/Cebpb/Igf1/Mdk/Gpc3/Cebpd/Wnt5a/Chrdl1/Cnmd/Sox9/Spp1
GO:1902430		negative regulation of amyloid-beta formation	3/254	0.00593656	0.0409319	Apoe/Clu/Igf1
GO:2000249		regulation of actin cytoskeleton reorganization	4/254	0.00599282	0.0409319	Ctsl/Mdk/F11r/Baiap2l2
GO:0098739		import across plasma membrane	8/254	0.00614541	0.0418941	Cd36/Kcnj10/Slc1a1/Slc9a3r1/Slc12a4/Kcnj13/Cltrn/Thbs1
GO:0007586		digestion	5/254	0.00630777	0.0428378	Cd36/Mdk/F11r/Lpcat3/Sox9
GO:1900087		positive regulation of G1/S transition of mitotic cell cycle	4/254	0.00663258	0.0442481	Adamts1/Egfr/Ccnd2/Aif1
GO:0016052		carbohydrate catabolic process	7/254	0.00663907	0.0442481	Gusb/Hk3/Igf1/Glb1/Hkdc1/Gm2a/Hexb
GO:0090077		foam cell differentiation	3/254	0.00694144	0.0451699	Cd36/Itgav/Soat1
GO:0008015		blood circulation	15/254	0.00702166	0.045444	Cd36/S100a1/Id2/Apoe/Slc1a1/Scpep1/Met/F11r/Kdr/Cyba/Plvap/Pon1/Ptprj/Prkg1/C3ar1
GO:0033555		multicellular organismal response to stress	6/254	0.00710587	0.0457408	Apoe/Slc6a2/Slc1a1/Mdk/Thbs1/Gng7
GO:0042303		molting cycle	6/254	0.00710587	0.0457408	Notch1/Ctsl/Lama5/Egfr/Wnt5a/Sox9
GO:0045667		regulation of osteoblast differentiation	7/254	0.00734331	0.046848	Id2/Crim1/Notch1/Cebpb/Igf1/Cebpd/Sox9
GO:0062012		regulation of small molecule metabolic process	12/254	0.0077505	0.0490313	Cd36/Apoc2/Apoe/Plek/Apoc1/Igf1/Igfbp4/Irs1/Lpcat3/P2ry6/Sox9/Gnb3
GO:0034599		cellular response to oxidative stress	11/254	0.00782368	0.0493431	Cd36/Aldh2/Hk3/Psap/Slc1a1/Met/Egfr/Aldh3b1/Sphk1/Mgst1/Aif1
GO:1990000		amyloid fibril formation	3/254	0.00804116	0.0499837	Cd36/Apoe/Clu
GO:0010828		positive regulation of glucose transmembrane transport	4/254	0.00804432	0.0499837	Igf1/Met/Gpc3/Irs1
GO:0051272		positive regulation of cellular component movement	34/254	8.91004e-11	5.31484e-08	Gpnmb/Sparc/Adamts1/Sash1/Tmsb4x/Vsir/Notch1/Adam8/Cldn1/Igf1/Cxcl16/Met/Mdk/Plpp3/Tgfbr2/Egfr/Irs1/Myo1f/Wnt5a/Myo1c/Sphk1/Kdr/Itgav/P2ry6/Thbs1/Sox9/Gcnt2/Grn/Plvap/Itga6/Spi1/Aif1/Ptprj/C3ar1
GO:0055065		metal ion homeostasis	19/254	0.00162837	0.0171915	Cd36/Ftl1/Apoe/Kcnj10/Steap4/Slc1a1/Slc12a4/Tpcn2/Eif2ak1/Wnt5a/Kdr/Itgav/P2ry6/Cyba/Ptpn6/Hexb/Spp1/C3ar1/Cd52
GO:0072503		cellular divalent inorganic cation homeostasis	14/254	0.00533825	0.0382112	Cd36/Apoe/Slc1a1/Tpcn2/Wnt5a/Kdr/Itgav/P2ry6/Cyba/Ptpn6/Hexb/Spp1/C3ar1/Cd52
GO:0006875		cellular metal ion homeostasis	16/254	0.00540722	0.0384741	Cd36/Ftl1/Apoe/Steap4/Slc1a1/Tpcn2/Wnt5a/Kdr/Itgav/P2ry6/Cyba/Ptpn6/Hexb/Spp1/C3ar1/Cd52
GO:1903206		negative regulation of hydrogen peroxide-induced cell death	3/254	0.00593656	0.0409319	Hk3/Psap/Met
GO:0110148		biomineralization	7/254	0.0069846	0.045286	Wls/Notch1/Cebpb/Igf1/Gpc3/Sox9/Spp1

## Sheet: Table S8A
Table S8A: Top 20 enriched GO terms associated with genes significantly upregulated in the inferior at 1PD compared to DR controls. Note: only the top seven terms are significantly enriched. Enriched terms were reduced using Revigo and the most encompassing reduced term is indicated.
REVIGO ID	ID	Description	GeneRatio	p-value	FDR	geneID
GO:0001819		positive regulation of cytokine production	11/92	5.74178e-06	0.0117304	Glmn/Atf4/Irf1/Slc7a5/Irf8/Tlr2/Hspa1a/Ccn1/Hspa1b/Tyrobp/Arid5a
+	GO:0001817	regulation of cytokine production	12/92	9.5408e-05	0.0324864	Glmn/Atf4/Irf1/Epha2/Slc7a5/Irf8/Tlr2/Hspa1a/Ccn1/Hspa1b/Tyrobp/Arid5a
+	GO:0032660	regulation of interleukin-17 production	4/92	2.61457e-05	0.0212407	Slc7a5/Tlr2/Ccn1/Arid5a
+	GO:0032740	positive regulation of interleukin-17 production	3/92	0.000119792	0.0349622	Slc7a5/Ccn1/Arid5a
GO:0032620		interleukin-17 production	4/92	3.11904e-05	0.0212407	Slc7a5/Tlr2/Ccn1/Arid5a
GO:0090084		negative regulation of inclusion body assembly	3/92	5.11132e-05	0.0220524	Dnajb1/Hspa1a/Hspa1b
GO:0001816		cytokine production	13/92	5.39706e-05	0.0220524	Glmn/Gadd45g/Atf4/Irf1/Epha2/Slc7a5/Irf8/Tlr2/Hspa1a/Ccn1/Hspa1b/Tyrobp/Arid5a
not significant
	GO:0090083	regulation of inclusion body assembly	3/92	0.000278525	0.0711282	Dnajb1/Hspa1a/Hspa1b
	GO:0043501	skeletal muscle adaptation	3/92	0.000332369	0.0754477	Myoz1/Tead1/Actn3
	GO:0032735	positive regulation of interleukin-12 production	3/92	0.000392491	0.0801858	Irf1/Irf8/Tlr2
	GO:1901605	alpha-amino acid metabolic process	6/92	0.000534246	0.099224	Shmt2/Atf4/Gpt2/Aldh18a1/Txnrd1/Plod3
	GO:0006520	cellular amino acid metabolic process	7/92	0.000669216	0.113934	Shmt2/Atf4/Gpt2/Aldh18a1/Tars/Txnrd1/Plod3
	GO:0032609	interferon-gamma production	4/92	0.000778197	0.116345	Gadd45g/Slc7a5/Irf8/Arid5a
	GO:0070841	inclusion body assembly	3/92	0.000797271	0.116345	Dnajb1/Hspa1a/Hspa1b
	GO:0042088	T-helper 1 type immune response	3/92	0.000900956	0.12271	Gadd45g/Irf1/Arid5a
	GO:0032755	positive regulation of interleukin-6 production	4/92	0.00108759	0.124767	Tlr2/Ccn1/Tyrobp/Arid5a
	GO:0032731	positive regulation of interleukin-1 beta production	3/92	0.00113309	0.124767	Tlr2/Ccn1/Tyrobp
	GO:0051085	chaperone cofactor-dependent protein refolding	3/92	0.00113309	0.124767	Dnajb1/Hspa1a/Hspa1b
	GO:0032655	regulation of interleukin-12 production	3/92	0.00126202	0.124767	Irf1/Irf8/Tlr2
	GO:0002218	activation of innate immune response	3/92	0.00139983	0.124767	Tlr2/Znfx1/Tyrobp

## Sheet: Table S8B
Table S8B: Significantly (FDR ≤ 0.05) enriched GO terms associated with genes significantly upregulated in the inferior at 3PD compared to DR controls. Enriched terms were reduced using Revigo and the most encompassing reduced term is indicated.
REVIGO ID	ID	Description	GeneRatio	p-value	FDR	geneID
GO:0045087		innate immune response	15/66	3.49617e-09	5.22678e-06	Tyrobp/C1qa/C1qc/Hk1/Ifi27/Mpeg1/Jchain/Fcgr1/Trim34a/Shmt2/C1qb/Oas1a/Nmi/Fcer1g/Eif2ak2
+	GO:0002252	immune effector process	10/66	9.52774e-06	0.00712199	Tyrobp/C1qa/C1qc/Hk1/Fcgr1/C1qb/Gadd45g/Nmi/Laptm5/Fcer1g
+	GO:0042742	defense response to bacterium	6/66	3.25699e-05	0.0120263	Mpeg1/Jchain/Fcgr1/Oas1a/Tnfrsf1a/Fcer1g
+	GO:0006958	complement activation, classical pathway	3/66	4.43716e-05	0.0120263	C1qa/C1qc/C1qb
+	GO:0016064	immunoglobulin mediated immune response	5/66	6.04325e-05	0.0120263	C1qa/C1qc/Fcgr1/C1qb/Fcer1g
+	GO:0019724	B cell mediated immunity	5/66	6.04325e-05	0.0120263	C1qa/C1qc/Fcgr1/C1qb/Fcer1g
+	GO:0009617	response to bacterium	9/66	8.17918e-05	0.0135865	Mpeg1/Jchain/Fcgr1/Cd52/Oas1a/Tnfrsf1a/Glycam1/Fcer1g/Eif2ak2
+	GO:0002455	humoral immune response mediated by circulating immunoglobulin	3/66	0.000124119	0.0142736	C1qa/C1qc/C1qb
+	GO:0002250	adaptive immune response	7/66	0.000171257	0.0160745	C1qa/C1qc/Jchain/Fcgr1/C1qb/Gadd45g/Fcer1g
+	GO:0002478	antigen processing and presentation of exogenous peptide antigen	3/66	0.000172035	0.0160745	Ctss/Fcgr1/Fcer1g
+	GO:0006956	complement activation	3/66	0.000230568	0.0181421	C1qa/C1qc/C1qb
+	GO:0019884	antigen processing and presentation of exogenous antigen	3/66	0.000300647	0.0214032	Ctss/Fcgr1/Fcer1g
+	GO:0002460	adaptive immune response based on somatic recombination of immune receptors built from immunoglobulin superfamily domains	6/66	0.000342128	0.0232492	C1qa/C1qc/Fcgr1/C1qb/Gadd45g/Fcer1g
+	GO:0006959	humoral immune response	4/66	0.000771392	0.0417616	C1qa/C1qc/Jchain/C1qb
+	GO:0002443	leukocyte mediated immunity	6/66	0.00101592	0.0429361	Tyrobp/C1qa/C1qc/Fcgr1/C1qb/Fcer1g
+	GO:0009615	response to virus	6/66	0.0010672	0.0429361	Atg16l1/Ifi27/Trim34a/Oas1a/Nmi/Eif2ak2
+	GO:0048002	antigen processing and presentation of peptide antigen	3/66	0.00109646	0.0429361	Ctss/Fcgr1/Fcer1g
+	GO:0006954	inflammatory response	8/66	0.00112007	0.0429361	Tyrobp/C1qa/Ctss/Hk1/Fcgr1/Nmi/Tnfrsf1a/Fcer1g
+	GO:0034340	response to type I interferon	3/66	0.00137784	0.047939	Ifi27/Shmt2/Oas1a
+	GO:0002281	macrophage activation involved in immune response	2/66	0.00160331	0.047939	Tyrobp/Nmi
+	GO:0002283	neutrophil activation involved in immune response	2/66	0.00160331	0.047939	Tyrobp/Fcer1g
+	GO:0002449	lymphocyte mediated immunity	5/66	0.00168138	0.0483397	C1qa/C1qc/Fcgr1/C1qb/Fcer1g
GO:0002888		positive regulation of myeloid leukocyte mediated immunity	3/66	5.62499e-05	0.0120263	Tyrobp/Fcgr1/Fcer1g
+	GO:0050778	positive regulation of immune response	8/66	0.000146371	0.0156303	Tyrobp/C1qa/C1qc/Fcgr1/C1qb/Nmi/Laptm5/Fcer1g
+	GO:0002253	activation of immune response	6/66	0.000186874	0.0164339	Tyrobp/C1qa/C1qc/C1qb/Laptm5/Fcer1g
+	GO:0002720	positive regulation of cytokine production involved in immune response	3/66	0.000782157	0.0417616	Hk1/Laptm5/Fcer1g
+	GO:0050776	regulation of immune response	9/66	0.000881739	0.0429361	Tyrobp/C1qa/C1qc/Fcgr1/C1qb/Oas1a/Nmi/Laptm5/Fcer1g
+	GO:0002886	regulation of myeloid leukocyte mediated immunity	3/66	0.000930905	0.0429361	Tyrobp/Fcgr1/Fcer1g
+	GO:0002699	positive regulation of immune effector process	5/66	0.00103954	0.0429361	Tyrobp/Hk1/Fcgr1/Laptm5/Fcer1g
+	GO:0002684	positive regulation of immune system process	9/66	0.00149803	0.047939	Tyrobp/C1qa/C1qc/Hk1/Fcgr1/C1qb/Nmi/Laptm5/Fcer1g
GO:0050729		positive regulation of inflammatory response	5/66	6.43549e-05	0.0120263	Ctss/Fcgr1/Nmi/Tnfrsf1a/Fcer1g
+	GO:0031349	positive regulation of defense response	6/66	0.000282056	0.0210837	Tyrobp/Ctss/Fcgr1/Nmi/Tnfrsf1a/Fcer1g
+	GO:0002864	regulation of acute inflammatory response to antigenic stimulus	2/66	0.00131649	0.047939	Fcgr1/Fcer1g
+	GO:0002675	positive regulation of acute inflammatory response	2/66	0.00160331	0.047939	Fcgr1/Fcer1g
GO:0001819		positive regulation of cytokine production	8/66	9.99931e-05	0.0142736	Tyrobp/Hk1/Slc7a5/Oas1a/Laptm5/Tnfrsf1a/Fcer1g/Eif2ak2
+	GO:0032760	positive regulation of tumor necrosis factor production	4/66	0.000447825	0.02839	Tyrobp/Oas1a/Tnfrsf1a/Fcer1g
+	GO:1903557	positive regulation of tumor necrosis factor superfamily cytokine production	4/66	0.000474749	0.02839	Tyrobp/Oas1a/Tnfrsf1a/Fcer1g
+	GO:0001817	regulation of cytokine production	9/66	0.000507403	0.0291757	Tyrobp/Hk1/Slc7a5/Oas1a/Nmi/Laptm5/Tnfrsf1a/Fcer1g/Eif2ak2
+	GO:0032675	regulation of interleukin-6 production	4/66	0.00134439	0.047939	Tyrobp/Laptm5/Tnfrsf1a/Fcer1g
GO:1901224		positive regulation of NIK/NF-kappaB signaling	4/66	0.000116775	0.0142736	Ptp4a3/Nmi/Laptm5/Eif2ak2
+	GO:1901222	regulation of NIK/NF-kappaB signaling	4/66	0.000474749	0.02839	Ptp4a3/Nmi/Laptm5/Eif2ak2
GO:0150146		cell junction disassembly	3/66	0.000124119	0.0142736	C1qa/C1qc/C1qb
GO:0001816		cytokine production	10/66	0.000217035	0.018026	Tyrobp/Hk1/Slc7a5/Gadd45g/Oas1a/Nmi/Laptm5/Tnfrsf1a/Fcer1g/Eif2ak2
GO:0015804		neutral amino acid transport	3/66	0.000854474	0.0429361	Slc1a4/Mfsd12/Slc7a5
GO:0038061		NIK/NF-kappaB signaling	4/66	0.00103005	0.0429361	Ptp4a3/Nmi/Laptm5/Eif2ak2
GO:0098656		anion transmembrane transport	5/66	0.00107321	0.0429361	Hk1/Slc19a1/Slc1a4/Mfsd12/Slc7a5
GO:2000008		regulation of protein localization to cell surface	3/66	0.00109646	0.0429361	Tyrobp/Actn2/Fcer1g
GO:0019079		viral genome replication	4/66	0.00146256	0.047939	Atg16l1/Ifi27/Oas1a/Eif2ak2
GO:0019221		cytokine-mediated signaling pathway	6/66	0.00148421	0.047939	Ifi27/Oas1a/Nmi/Laptm5/Tnfrsf1a/Fcer1g
GO:0006013		mannose metabolic process	2/66	0.00160331	0.047939	Hk1/Pmm2
GO:0009070		serine family amino acid biosynthetic process	2/66	0.00160331	0.047939	Shmt2/Tha1
GO:0032635		interleukin-6 production	4/66	0.00165315	0.0483397	Tyrobp/Laptm5/Tnfrsf1a/Fcer1g

## Sheet: Table S8C
Table S8C: Significantly (FDR ≤ 0.05) enriched GO terms associated with genes significantly upregulated in the inferior at 5PD compared to DR controls. Enriched terms were reduced using Revigo and the most encompassing reduced term is indicated.
REVIGO ID	ID	Description	GeneRatio	p-value	FDR	geneID
GO:0002252		immune effector process	38/175	3.89075e-24	1.17384e-20	C1qa/Tyrobp/C1qc/Trem2/Laptm5/Grn/Fcer1g/C1qb/Irf8/Rac2/Fcgr3/H2-Q4/Ctsh/Fcgr1/Vav1/Clu/Ptprj/H2-Q7/Fcgr2b/Lilrb4a/C3/Tlr2/Itgb2/Nmi/Ddx60/H2-T23/Anxa3/B2m/Gba/Serping1/Lyn/C1ra/Cd74/H2-T22/H2-K1/Tcirg1/Il4ra/C4b
+	GO:0002443	leukocyte mediated immunity	31/175	1.03391e-22	1.55965e-19	C1qa/Tyrobp/C1qc/Trem2/Fcer1g/C1qb/Rac2/Fcgr3/H2-Q4/Ctsh/Fcgr1/Vav1/H2-Q7/Fcgr2b/Lilrb4a/C3/Tlr2/Itgb2/H2-T23/Anxa3/B2m/Gba/Serping1/Lyn/C1ra/Cd74/H2-T22/H2-K1/Tcirg1/Il4ra/C4b
+	GO:0019882	antigen processing and presentation	19/175	9.56699e-20	4.8106e-17	Ctss/Trem2/Cd68/Fcer1g/Fcgr3/H2-Q4/Fcgr1/Ifi30/H2-Q7/Fcgr2b/Psmb9/Rab8b/H2-T23/B2m/Gba/Cd74/Unc93b1/H2-T22/H2-K1
+	GO:0002449	lymphocyte mediated immunity	25/175	2.75824e-19	1.0402e-16	C1qa/C1qc/Trem2/Fcer1g/C1qb/Fcgr3/H2-Q4/Ctsh/Fcgr1/Vav1/H2-Q7/Fcgr2b/Lilrb4a/C3/H2-T23/B2m/Gba/Serping1/C1ra/Cd74/H2-T22/H2-K1/Tcirg1/Il4ra/C4b
+	GO:0002250	adaptive immune response	28/175	4.61354e-19	1.54656e-16	C1qa/C1qc/Trem2/Fcer1g/C1qb/C3ar1/Fcgr3/H2-Q4/Ctsh/Fcgr1/H2-Q7/Fcgr2b/Lilrb4a/C3/Adgre1/H2-T23/B2m/Gba/Serping1/Lyn/C1ra/Cd74/Unc93b1/H2-T22/H2-K1/Tcirg1/Il4ra/C4b
+	GO:0048002	antigen processing and presentation of peptide antigen	15/175	1.19619e-18	3.00743e-16	Ctss/Trem2/Fcer1g/Fcgr3/H2-Q4/Fcgr1/Ifi30/H2-Q7/Fcgr2b/H2-T23/B2m/Cd74/Unc93b1/H2-T22/H2-K1
+	GO:0002460	adaptive immune response based on somatic recombination of immune receptors built from immunoglobulin superfamily domains	25/175	2.37475e-18	5.51124e-16	C1qa/C1qc/Trem2/Fcer1g/C1qb/C3ar1/Fcgr3/H2-Q4/Ctsh/Fcgr1/H2-Q7/Fcgr2b/Lilrb4a/C3/H2-T23/B2m/Gba/Serping1/C1ra/Cd74/H2-T22/H2-K1/Tcirg1/Il4ra/C4b
+	GO:0016064	immunoglobulin mediated immune response	16/175	1.14873e-14	1.65929e-12	C1qa/C1qc/Trem2/Fcer1g/C1qb/Fcgr3/Fcgr1/Fcgr2b/C3/B2m/Serping1/C1ra/Cd74/Tcirg1/Il4ra/C4b
+	GO:0019724	B cell mediated immunity	16/175	1.14873e-14	1.65929e-12	C1qa/C1qc/Trem2/Fcer1g/C1qb/Fcgr3/Fcgr1/Fcgr2b/C3/B2m/Serping1/C1ra/Cd74/Tcirg1/Il4ra/C4b
+	GO:0002478	antigen processing and presentation of exogenous peptide antigen	10/175	5.76228e-14	7.90218e-12	Ctss/Fcer1g/Fcgr3/Fcgr1/Ifi30/Fcgr2b/B2m/Cd74/Unc93b1/H2-K1
+	GO:0002474	antigen processing and presentation of peptide antigen via MHC class I	10/175	5.81505e-13	7.0176e-11	Fcer1g/Fcgr3/H2-Q4/Fcgr1/Ifi30/H2-Q7/H2-T23/B2m/H2-T22/H2-K1
+	GO:0019884	antigen processing and presentation of exogenous antigen	10/175	5.81505e-13	7.0176e-11	Ctss/Fcer1g/Fcgr3/Fcgr1/Ifi30/Fcgr2b/B2m/Cd74/Unc93b1/H2-K1
+	GO:0002495	antigen processing and presentation of peptide antigen via MHC class II	8/175	1.07118e-11	1.07725e-09	Ctss/Trem2/Fcer1g/Ifi30/Fcgr2b/B2m/Cd74/Unc93b1
+	GO:0002504	antigen processing and presentation of peptide or polysaccharide antigen via MHC class II	8/175	3.94666e-11	3.72096e-09	Ctss/Trem2/Fcer1g/Ifi30/Fcgr2b/B2m/Cd74/Unc93b1
+	GO:0002455	humoral immune response mediated by circulating immunoglobulin	8/175	7.01567e-11	6.22537e-09	C1qa/C1qc/Trem2/C1qb/Fcgr2b/C3/Serping1/C1ra
+	GO:0002274	myeloid leukocyte activation	16/175	7.31514e-11	6.30565e-09	C1qa/Tyrobp/Trem2/Grn/Fcer1g/Rac2/Fcgr3/Clu/Lilrb4a/Aif1/Tlr2/Itgb2/Nmi/Anxa3/Lyn/Il4ra
+	GO:0097529	myeloid leukocyte migration	15/175	1.1387e-10	9.28499e-09	Trem2/Fcer1g/Rac2/Csf1r/C3ar1/Fcgr3/Vav1/Ptprj/Spp1/P2rx4/Aif1/Itgb2/Lyn/Cd74/Ccl6
+	GO:0006958	complement activation, classical pathway	7/175	2.0557e-10	1.47668e-08	C1qa/C1qc/Trem2/C1qb/C3/Serping1/C1ra
+	GO:0019886	antigen processing and presentation of exogenous peptide antigen via MHC class II	7/175	2.0557e-10	1.47668e-08	Ctss/Fcer1g/Ifi30/Fcgr2b/B2m/Cd74/Unc93b1
+	GO:0002275	myeloid cell activation involved in immune response	11/175	2.19105e-10	1.5373e-08	Tyrobp/Trem2/Grn/Fcer1g/Rac2/Lilrb4a/Itgb2/Nmi/Anxa3/Lyn/Il4ra
+	GO:0006956	complement activation	8/175	4.87662e-10	2.82938e-08	C1qa/C1qc/Trem2/C1qb/C3/Serping1/C1ra/C4b
+	GO:0050900	leukocyte migration	18/175	1.53414e-09	7.97392e-08	Trem2/Fcer1g/Rac2/Csf1r/C3ar1/Fcgr3/Vav1/Ptprj/Spp1/P2rx4/Aif1/Tlr2/Itgb2/Gba/Itga3/Lyn/Cd74/Ccl6
+	GO:0001909	leukocyte mediated cytotoxicity	11/175	1.55937e-09	7.97392e-08	Tyrobp/Fcgr3/H2-Q4/Ctsh/Fcgr1/Vav1/H2-Q7/H2-T23/B2m/H2-T22/H2-K1
+	GO:0071621	granulocyte chemotaxis	11/175	2.61844e-09	1.25394e-07	Fcer1g/Rac2/Csf1r/C3ar1/Fcgr3/Vav1/Ptprj/Spp1/Itgb2/Cd74/Ccl6
+	GO:0002475	antigen processing and presentation via MHC class Ib	6/175	3.95997e-09	1.83803e-07	H2-Q4/H2-Q7/H2-T23/B2m/H2-T22/H2-K1
+	GO:0002444	myeloid leukocyte mediated immunity	10/175	8.43611e-09	3.79877e-07	Tyrobp/Fcer1g/Rac2/Fcgr3/Fcgr1/C3/Itgb2/Anxa3/Lyn/Il4ra
+	GO:0097530	granulocyte migration	11/175	1.23002e-08	5.37822e-07	Fcer1g/Rac2/Csf1r/C3ar1/Fcgr3/Vav1/Ptprj/Spp1/Itgb2/Cd74/Ccl6
+	GO:0060326	cell chemotaxis	15/175	2.15241e-08	9.01922e-07	Fcer1g/Rac2/Csf1r/C3ar1/Fcgr3/Vav1/Ptprj/Spp1/P2rx4/Epha2/Aif1/Itgb2/Lyn/Cd74/Ccl6
+	GO:0030595	leukocyte chemotaxis	13/175	3.08291e-08	1.24015e-06	Fcer1g/Rac2/Csf1r/C3ar1/Fcgr3/Vav1/Ptprj/Spp1/Aif1/Itgb2/Lyn/Cd74/Ccl6
+	GO:0002483	antigen processing and presentation of endogenous peptide antigen	6/175	4.08564e-08	1.52178e-06	H2-Q4/H2-Q7/H2-T23/B2m/H2-T22/H2-K1
+	GO:0019885	antigen processing and presentation of endogenous peptide antigen via MHC class I	6/175	4.08564e-08	1.52178e-06	H2-Q4/H2-Q7/H2-T23/B2m/H2-T22/H2-K1
+	GO:0030593	neutrophil chemotaxis	9/175	4.56065e-08	1.65777e-06	Fcer1g/Rac2/C3ar1/Fcgr3/Vav1/Spp1/Itgb2/Cd74/Ccl6
+	GO:0001774	microglial cell activation	7/175	4.96365e-08	1.74132e-06	C1qa/Tyrobp/Trem2/Grn/Clu/Aif1/Tlr2
+	GO:0001913	T cell mediated cytotoxicity	7/175	4.96365e-08	1.74132e-06	H2-Q4/Ctsh/H2-Q7/H2-T23/B2m/H2-T22/H2-K1
+	GO:0019883	antigen processing and presentation of endogenous antigen	6/175	6.4578e-08	2.1648e-06	H2-Q4/H2-Q7/H2-T23/B2m/H2-T22/H2-K1
+	GO:0046649	lymphocyte activation	23/175	8.43184e-08	2.67777e-06	Tyrobp/Laptm5/Fcer1g/Irf8/Rac2/Gpnmb/Vav1/Ptprj/Fcgr2b/Lilrb4a/Aif1/Itgb2/Lst1/Ctla2a/B2m/Gba/Cd151/Lyn/Cd74/Gja1/Tcirg1/Axl/Il4ra
+	GO:0002269	leukocyte activation involved in inflammatory response	7/175	8.94566e-08	2.81136e-06	C1qa/Tyrobp/Trem2/Grn/Clu/Aif1/Tlr2
+	GO:0006959	humoral immune response	10/175	1.29008e-07	3.81585e-06	C1qa/C1qc/Trem2/C1qb/Fcgr2b/C3/B2m/Serping1/C1ra/C4b
+	GO:0042116	macrophage activation	9/175	1.46189e-07	4.16086e-06	C1qa/Tyrobp/Trem2/Grn/Clu/Aif1/Tlr2/Nmi/Il4ra
+	GO:0061900	glial cell activation	7/175	1.97611e-07	5.23761e-06	C1qa/Tyrobp/Trem2/Grn/Clu/Aif1/Tlr2
+	GO:1990266	neutrophil migration	9/175	1.97908e-07	5.23761e-06	Fcer1g/Rac2/C3ar1/Fcgr3/Vav1/Spp1/Itgb2/Cd74/Ccl6
+	GO:0002456	T cell mediated immunity	9/175	3.05128e-07	7.86813e-06	H2-Q4/Ctsh/H2-Q7/Lilrb4a/H2-T23/B2m/Gba/H2-T22/H2-K1
+	GO:0002366	leukocyte activation involved in immune response	13/175	4.01267e-07	1.00052e-05	Tyrobp/Trem2/Grn/Fcer1g/Irf8/Rac2/Lilrb4a/Itgb2/Nmi/Anxa3/Lyn/Cd74/Il4ra
+	GO:0002263	cell activation involved in immune response	13/175	5.39544e-07	1.31275e-05	Tyrobp/Trem2/Grn/Fcer1g/Irf8/Rac2/Lilrb4a/Itgb2/Nmi/Anxa3/Lyn/Cd74/Il4ra
+	GO:0042110	T cell activation	16/175	5.04093e-06	9.87564e-05	Laptm5/Fcer1g/Rac2/Gpnmb/Vav1/Lilrb4a/Aif1/Itgb2/Ctla2a/B2m/Gba/Cd151/Cd74/Gja1/Tcirg1/Il4ra
+	GO:0042119	neutrophil activation	5/175	8.29197e-06	0.000151617	Tyrobp/Grn/Fcer1g/Itgb2/Anxa3
+	GO:0006935	chemotaxis	18/175	1.20893e-05	0.000214549	Trem2/Fcer1g/Rac2/Csf1r/C3ar1/Fcgr3/Vav1/St6gal1/Ptprj/Spp1/P2rx4/Epha2/Aif1/Ccn1/Itgb2/Lyn/Cd74/Ccl6
+	GO:0002281	macrophage activation involved in immune response	4/175	1.35882e-05	0.00023293	Tyrobp/Trem2/Grn/Nmi
+	GO:0002283	neutrophil activation involved in immune response	4/175	1.35882e-05	0.00023293	Tyrobp/Fcer1g/Itgb2/Anxa3
+	GO:0042330	taxis	18/175	1.44227e-05	0.000244456	Trem2/Fcer1g/Rac2/Csf1r/C3ar1/Fcgr3/Vav1/St6gal1/Ptprj/Spp1/P2rx4/Epha2/Aif1/Ccn1/Itgb2/Lyn/Cd74/Ccl6
+	GO:0045576	mast cell activation	6/175	1.70346e-05	0.000280838	Fcer1g/Rac2/Fcgr3/Lilrb4a/Lyn/Il4ra
+	GO:0002429	immune response-activating cell surface receptor signaling pathway	9/175	2.11789e-05	0.000334539	Tyrobp/Laptm5/Fcer1g/C3ar1/Ptprj/Lilrb4a/Tlr2/Ezr/Lyn
+	GO:0002757	immune response-activating signal transduction	9/175	2.11789e-05	0.000334539	Tyrobp/Laptm5/Fcer1g/C3ar1/Ptprj/Lilrb4a/Tlr2/Ezr/Lyn
+	GO:0036230	granulocyte activation	5/175	2.16767e-05	0.000338853	Tyrobp/Grn/Fcer1g/Itgb2/Anxa3
+	GO:0002768	immune response-regulating cell surface receptor signaling pathway	9/175	2.46876e-05	0.000381962	Tyrobp/Laptm5/Fcer1g/C3ar1/Ptprj/Lilrb4a/Tlr2/Ezr/Lyn
+	GO:0043299	leukocyte degranulation	6/175	3.08351e-05	0.000462834	Fcer1g/Rac2/Itgb2/Anxa3/Lyn/Il4ra
+	GO:0002279	mast cell activation involved in immune response	5/175	5.70737e-05	0.000797182	Fcer1g/Rac2/Lilrb4a/Lyn/Il4ra
+	GO:0001776	leukocyte homeostasis	7/175	0.000101575	0.00130962	Fcer1g/Fcgr2b/Lilrb4a/Lyn/Cd74/Tcirg1/Axl
+	GO:0002224	toll-like receptor signaling pathway	7/175	0.000120403	0.00148875	Trem2/Cyba/Oas1a/Tlr2/Nmi/Lyn/Unc93b1
+	GO:1905517	macrophage migration	5/175	0.000145308	0.00175007	Trem2/Csf1r/C3ar1/Ptprj/P2rx4
+	GO:0098771	inorganic ion homeostasis	18/175	0.000149023	0.00178414	Hexb/Grn/Cyba/C3ar1/Ftl1/Cd52/Mt1/Steap4/Spp1/P2rx4/Rab20/Apoe/B2m/Lyn/Gja1/Tcirg1/Slc12a4/Slc9a3r1
+	GO:0050801	ion homeostasis	18/175	0.000194311	0.00222903	Hexb/Grn/Cyba/C3ar1/Ftl1/Cd52/Mt1/Steap4/Spp1/P2rx4/Rab20/Apoe/B2m/Lyn/Gja1/Tcirg1/Slc12a4/Slc9a3r1
+	GO:0002221	pattern recognition receptor signaling pathway	8/175	0.000251357	0.00280868	Trem2/Cyba/Oas1a/Tlr2/Nmi/Ddx60/Lyn/Unc93b1
+	GO:0006873	cellular ion homeostasis	16/175	0.000336166	0.00361291	Hexb/Grn/Cyba/C3ar1/Ftl1/Cd52/Mt1/Steap4/Spp1/P2rx4/Rab20/Apoe/Lyn/Gja1/Tcirg1/Slc9a3r1
+	GO:0045453	bone resorption	5/175	0.000350508	0.00364649	Ctss/Rac2/Csf1r/Spp1/Tcirg1
+	GO:0001894	tissue homeostasis	10/175	0.000377206	0.00385773	Ctss/Rac2/Csf1r/Oas1a/Ctsh/Spp1/Cdh3/Mfsd2a/Ccn2/Tcirg1
+	GO:0055080	cation homeostasis	17/175	0.000422899	0.0042815	Hexb/Grn/Cyba/C3ar1/Ftl1/Cd52/Mt1/Steap4/Spp1/P2rx4/Rab20/Apoe/B2m/Lyn/Gja1/Tcirg1/Slc12a4
+	GO:0010631	epithelial cell migration	11/175	0.000477828	0.0045911	Sparc/Grn/Ctsh/Cd63/P2rx4/Epha2/Itgb2/Apoe/Anxa3/Itga3/Nfe2l2
+	GO:0090132	epithelium migration	11/175	0.000477828	0.0045911	Sparc/Grn/Ctsh/Cd63/P2rx4/Epha2/Itgb2/Apoe/Anxa3/Itga3/Nfe2l2
+	GO:0042113	B cell activation	9/175	0.00057674	0.00547177	Tyrobp/Laptm5/Irf8/Ptprj/Fcgr2b/Lilrb4a/Lyn/Cd74/Tcirg1
+	GO:0043303	mast cell degranulation	4/175	0.000601599	0.00567195	Fcer1g/Rac2/Lyn/Il4ra
+	GO:0048143	astrocyte activation	3/175	0.000618027	0.00571959	C1qa/Trem2/Grn
+	GO:0002448	mast cell mediated immunity	4/175	0.000795791	0.00702018	Fcer1g/Rac2/Lyn/Il4ra
+	GO:0048871	multicellular organismal homeostasis	14/175	0.000819178	0.00718448	Ctss/Rac2/Csf1r/Oas1a/Ctsh/Ucp2/Spp1/Cdh3/Mfsd2a/Gba/Ccn2/Gja1/Tcirg1/Il4ra
+	GO:0030003	cellular cation homeostasis	15/175	0.000906637	0.00784773	Hexb/Grn/Cyba/C3ar1/Ftl1/Cd52/Mt1/Steap4/Spp1/P2rx4/Rab20/Apoe/Lyn/Gja1/Tcirg1
+	GO:0071674	mononuclear cell migration	7/175	0.000929523	0.00798966	Csf1r/C3ar1/Ptprj/Aif1/Gba/Lyn/Ccl6
+	GO:0060249	anatomical structure homeostasis	10/175	0.00121541	0.0096721	Ctss/Rac2/Csf1r/Oas1a/Ctsh/Spp1/Cdh3/Mfsd2a/Ccn2/Tcirg1
+	GO:0048872	homeostasis of number of cells	11/175	0.00142344	0.0109554	Fcer1g/Dnase2a/Fcgr2b/Lilrb4a/B2m/Gba/Lyn/Zfpm1/Cd74/Tcirg1/Axl
+	GO:0002262	myeloid cell homeostasis	8/175	0.00185304	0.0135039	Fcer1g/Dnase2a/Fcgr2b/Lilrb4a/B2m/Lyn/Zfpm1/Axl
+	GO:0001780	neutrophil homeostasis	3/175	0.00252429	0.0174674	Fcgr2b/Lilrb4a/Axl
+	GO:0043542	endothelial cell migration	8/175	0.00254844	0.0175941	Sparc/Grn/P2rx4/Epha2/Itgb2/Apoe/Anxa3/Nfe2l2
+	GO:0030101	natural killer cell activation	4/175	0.00450723	0.0282122	Tyrobp/Lilrb4a/Itgb2/Axl
+	GO:0055081	anion homeostasis	3/175	0.00561802	0.0337641	Spp1/Slc12a4/Slc9a3r1
+	GO:0006874	cellular calcium ion homeostasis	10/175	0.00679271	0.039563	Hexb/Cyba/C3ar1/Cd52/Spp1/P2rx4/Apoe/Lyn/Gja1/Tcirg1
+	GO:0048246	macrophage chemotaxis	3/175	0.00774933	0.0439469	Csf1r/C3ar1/Ptprj
+	GO:0051452	intracellular pH reduction	3/175	0.00855166	0.0478474	Grn/Rab20/Tcirg1
+	GO:0038093	Fc receptor signaling pathway	2/175	0.00889972	0.0478618	Fcer1g/Ptprj
+	GO:0055074	calcium ion homeostasis	10/175	0.00907554	0.0486339	Hexb/Cyba/C3ar1/Cd52/Spp1/P2rx4/Apoe/Lyn/Gja1/Tcirg1
+	GO:0001667	ameboidal-type cell migration	11/175	0.00936751	0.0499926	Sparc/Grn/Ctsh/Cd63/P2rx4/Epha2/Itgb2/Apoe/Anxa3/Itga3/Nfe2l2
+	GO:0002548	monocyte chemotaxis	3/175	0.00940098	0.0499926	Aif1/Lyn/Ccl6
+	GO:0050851	antigen receptor-mediated signaling pathway	5/175	0.00941192	0.0499926	Laptm5/Ptprj/Lilrb4a/Ezr/Lyn
GO:0050776		regulation of immune response	42/175	2.68818e-22	2.70341e-19	C1qa/Tyrobp/C1qc/Trem2/Laptm5/Grn/Fcer1g/C1qb/Cyba/Rac2/C3ar1/Fcgr3/H2-Q4/Oas1a/Ctsh/Fcgr1/Dnase2a/Vav1/Ptprj/Trim12a/H2-Q7/Fcgr2b/Lilrb4a/C3/Tlr2/Itgb2/Nmi/Ezr/Ddx60/Apoe/H2-T23/B2m/Serping1/Lyn/C1ra/Nfe2l2/Cd74/Unc93b1/H2-T22/H2-K1/Il4ra/C4b
+	GO:0050778	positive regulation of immune response	31/175	7.09732e-19	2.14126e-16	C1qa/Tyrobp/C1qc/Trem2/Laptm5/Fcer1g/C1qb/C3ar1/Fcgr3/H2-Q4/Fcgr1/Vav1/Ptprj/Trim12a/H2-Q7/Lilrb4a/C3/Tlr2/Itgb2/Nmi/Ezr/H2-T23/B2m/Serping1/Lyn/C1ra/Cd74/H2-T22/H2-K1/Il4ra/C4b
+	GO:0002699	positive regulation of immune effector process	23/175	4.60976e-18	9.93404e-16	Tyrobp/Trem2/Laptm5/Fcer1g/Rac2/Fcgr3/H2-Q4/Fcgr1/Vav1/Ptprj/H2-Q7/Lilrb4a/C3/Tlr2/Itgb2/Ddx60/H2-T23/B2m/Lyn/Cd74/H2-T22/H2-K1/Il4ra
+	GO:0002697	regulation of immune effector process	26/175	1.25643e-17	2.52711e-15	Tyrobp/Trem2/Laptm5/Grn/Fcer1g/Rac2/Fcgr3/H2-Q4/Fcgr1/Vav1/Ptprj/H2-Q7/Fcgr2b/Lilrb4a/C3/Tlr2/Itgb2/Ddx60/H2-T23/B2m/Serping1/Lyn/Cd74/H2-T22/H2-K1/Il4ra
+	GO:0002684	positive regulation of immune system process	38/175	1.54661e-17	2.91633e-15	C1qa/Tyrobp/C1qc/Trem2/Laptm5/Fcer1g/C1qb/Rac2/Csf1r/C3ar1/Fcgr3/H2-Q4/Fcgr1/Vav1/Ptprj/Trim12a/P2rx4/H2-Q7/Lilrb4a/Aif1/C3/Tlr2/Itgb2/Nmi/Klf10/Ezr/Ddx60/H2-T23/B2m/Serping1/Lyn/C1ra/Cd74/H2-T22/H2-K1/Axl/Il4ra/C4b
+	GO:0002703	regulation of leukocyte mediated immunity	20/175	6.19804e-15	1.0558e-12	Tyrobp/Trem2/Fcer1g/Rac2/Fcgr3/H2-Q4/Fcgr1/Vav1/H2-Q7/Fcgr2b/Lilrb4a/C3/Tlr2/Itgb2/H2-T23/B2m/Lyn/H2-T22/H2-K1/Il4ra
+	GO:0002683	negative regulation of immune system process	23/175	1.88596e-12	2.18844e-10	Tyrobp/C1qc/Trem2/Cd68/Laptm5/Grn/Fcer1g/Tmem176b/Gpnmb/Oas1a/Ptprj/Fcgr2b/Lilrb4a/Nmi/Ezr/Tmem176a/Lst1/Serping1/Lyn/Zfpm1/Cd74/Axl/Il4ra
+	GO:0002705	positive regulation of leukocyte mediated immunity	14/175	6.81704e-12	7.34536e-10	Tyrobp/Trem2/Fcer1g/Fcgr3/H2-Q4/Fcgr1/Vav1/H2-Q7/C3/Itgb2/H2-T23/B2m/H2-T22/H2-K1
+	GO:0002253	activation of immune response	18/175	7.61257e-12	7.9197e-10	C1qa/Tyrobp/C1qc/Trem2/Laptm5/Fcer1g/C1qb/C3ar1/Ptprj/Trim12a/Lilrb4a/C3/Tlr2/Ezr/Serping1/Lyn/C1ra/C4b
+	GO:0002819	regulation of adaptive immune response	15/175	8.81992e-11	7.39158e-09	Trem2/Fcer1g/Fcgr3/H2-Q4/Fcgr1/H2-Q7/Fcgr2b/Lilrb4a/C3/H2-T23/B2m/Cd74/H2-T22/H2-K1/Il4ra
+	GO:0002706	regulation of lymphocyte mediated immunity	14/175	1.21914e-10	9.67934e-09	Trem2/Fcer1g/Fcgr3/H2-Q4/Fcgr1/Vav1/H2-Q7/Fcgr2b/Lilrb4a/C3/H2-T23/B2m/H2-T22/H2-K1
+	GO:0002708	positive regulation of lymphocyte mediated immunity	12/175	1.66973e-10	1.29168e-08	Trem2/Fcer1g/Fcgr3/H2-Q4/Fcgr1/Vav1/H2-Q7/C3/H2-T23/B2m/H2-T22/H2-K1
+	GO:0002822	regulation of adaptive immune response based on somatic recombination of immune receptors built from immunoglobulin superfamily domains	14/175	2.43253e-10	1.66794e-08	Trem2/Fcer1g/Fcgr3/H2-Q4/Fcgr1/H2-Q7/Fcgr2b/Lilrb4a/C3/H2-T23/B2m/H2-T22/H2-K1/Il4ra
+	GO:0002821	positive regulation of adaptive immune response	12/175	3.42981e-10	2.15578e-08	Trem2/Fcer1g/Fcgr3/H2-Q4/Fcgr1/H2-Q7/C3/H2-T23/B2m/Cd74/H2-T22/H2-K1
+	GO:0031347	regulation of defense response	24/175	3.708e-10	2.23741e-08	Tyrobp/Ctss/Trem2/Grn/Fcer1g/Cyba/Fcgr3/Oas1a/Fcgr1/Vav1/Trim12a/Fcgr2b/C3/Tlr2/Nmi/Tnfrsf1a/Hpse/Apoe/Ctla2a/Serping1/Lyn/Nfe2l2/Cd74/Gja1
+	GO:0002886	regulation of myeloid leukocyte mediated immunity	9/175	1.29444e-09	6.85145e-08	Tyrobp/Fcer1g/Rac2/Fcgr3/Fcgr1/C3/Itgb2/Lyn/Il4ra
+	GO:0002824	positive regulation of adaptive immune response based on somatic recombination of immune receptors built from immunoglobulin superfamily domains	11/175	1.8593e-09	9.34917e-08	Trem2/Fcer1g/Fcgr3/H2-Q4/Fcgr1/H2-Q7/C3/H2-T23/B2m/H2-T22/H2-K1
+	GO:0031349	positive regulation of defense response	16/175	2.13723e-09	1.04e-07	Tyrobp/Ctss/Trem2/Grn/Fcer1g/Cyba/Fcgr3/Fcgr1/Vav1/Trim12a/C3/Tlr2/Nmi/Tnfrsf1a/Cd74/Gja1
+	GO:0001912	positive regulation of leukocyte mediated cytotoxicity	8/175	8.07639e-09	3.69189e-07	Tyrobp/H2-Q4/Vav1/H2-Q7/H2-T23/B2m/H2-T22/H2-K1
+	GO:0031343	positive regulation of cell killing	8/175	1.84537e-08	7.84151e-07	Tyrobp/H2-Q4/Vav1/H2-Q7/H2-T23/B2m/H2-T22/H2-K1
+	GO:0002888	positive regulation of myeloid leukocyte mediated immunity	6/175	2.48147e-08	1.02556e-06	Tyrobp/Fcer1g/Fcgr3/Fcgr1/C3/Itgb2
+	GO:0001916	positive regulation of T cell mediated cytotoxicity	6/175	6.4578e-08	2.1648e-06	H2-Q4/H2-Q7/H2-T23/B2m/H2-T22/H2-K1
+	GO:0002764	immune response-regulating signaling pathway	16/175	7.37968e-08	2.39403e-06	Tyrobp/Trem2/Laptm5/Fcer1g/Cyba/C3ar1/Oas1a/Ctsh/Ptprj/Lilrb4a/Tlr2/Nmi/Ezr/Ddx60/Lyn/Unc93b1
+	GO:0045088	regulation of innate immune response	13/175	9.33378e-08	2.88333e-06	Tyrobp/Trem2/Grn/Oas1a/Vav1/Trim12a/C3/Tlr2/Nmi/Apoe/Serping1/Nfe2l2/Cd74
+	GO:0001910	regulation of leukocyte mediated cytotoxicity	8/175	9.36581e-08	2.88333e-06	Tyrobp/H2-Q4/Vav1/H2-Q7/H2-T23/B2m/H2-T22/H2-K1
+	GO:0050727	regulation of inflammatory response	15/175	9.7803e-08	2.98052e-06	Ctss/Trem2/Grn/Fcer1g/Fcgr3/Fcgr1/Fcgr2b/C3/Tlr2/Nmi/Tnfrsf1a/Hpse/Apoe/Ctla2a/Lyn
+	GO:0001914	regulation of T cell mediated cytotoxicity	6/175	1.46098e-07	4.16086e-06	H2-Q4/H2-Q7/H2-T23/B2m/H2-T22/H2-K1
+	GO:0050729	positive regulation of inflammatory response	10/175	1.6647e-07	4.56582e-06	Ctss/Trem2/Grn/Fcer1g/Fcgr3/Fcgr1/C3/Tlr2/Nmi/Tnfrsf1a
+	GO:0002673	regulation of acute inflammatory response	6/175	5.5927e-07	1.34985e-05	Fcer1g/Fcgr3/Fcgr1/Fcgr2b/C3/Hpse
+	GO:1902105	regulation of leukocyte differentiation	14/175	9.64608e-07	2.20471e-05	Tyrobp/C1qc/Trem2/Tmem176b/Csf1r/Lilrb4a/Klf10/Tmem176a/Ctla2a/Lyn/Zfpm1/Cd74/Axl/Il4ra
+	GO:0002709	regulation of T cell mediated immunity	7/175	2.258e-06	4.66602e-05	H2-Q4/H2-Q7/Lilrb4a/H2-T23/B2m/H2-T22/H2-K1
+	GO:0002833	positive regulation of response to biotic stimulus	10/175	3.97438e-06	8.10183e-05	Tyrobp/Grn/Cyba/Ly86/Vav1/Trim12a/Tlr2/Nmi/Ddx60/Cd74
+	GO:1903706	regulation of hemopoiesis	15/175	4.37297e-06	8.79551e-05	Tyrobp/C1qc/Trem2/Tmem176b/Csf1r/Lilrb4a/Klf10/Tmem176a/Ctla2a/B2m/Lyn/Zfpm1/Cd74/Axl/Il4ra
+	GO:0002711	positive regulation of T cell mediated immunity	6/175	6.01434e-06	0.000116316	H2-Q4/H2-Q7/H2-T23/B2m/H2-T22/H2-K1
+	GO:0002761	regulation of myeloid leukocyte differentiation	9/175	6.48814e-06	0.000123111	Tyrobp/C1qc/Trem2/Csf1r/Lilrb4a/Klf10/Lyn/Zfpm1/Cd74
+	GO:0033006	regulation of mast cell activation involved in immune response	5/175	1.07546e-05	0.000191991	Fcer1g/Rac2/Lilrb4a/Lyn/Il4ra
+	GO:1902106	negative regulation of leukocyte differentiation	8/175	1.46614e-05	0.0002463	C1qc/Tmem176b/Lilrb4a/Tmem176a/Lyn/Zfpm1/Cd74/Il4ra
+	GO:1903707	negative regulation of hemopoiesis	8/175	1.77832e-05	0.00029001	C1qc/Tmem176b/Lilrb4a/Tmem176a/Lyn/Zfpm1/Cd74/Il4ra
+	GO:0002712	regulation of B cell mediated immunity	6/175	1.98889e-05	0.000320881	Trem2/Fcer1g/Fcgr3/Fcgr1/Fcgr2b/C3
+	GO:0002889	regulation of immunoglobulin mediated immune response	6/175	1.98889e-05	0.000320881	Trem2/Fcer1g/Fcgr3/Fcgr1/Fcgr2b/C3
+	GO:0002714	positive regulation of B cell mediated immunity	5/175	3.27598e-05	0.000484491	Trem2/Fcer1g/Fcgr3/Fcgr1/C3
+	GO:0002891	positive regulation of immunoglobulin mediated immune response	5/175	3.27598e-05	0.000484491	Trem2/Fcer1g/Fcgr3/Fcgr1/C3
+	GO:0002700	regulation of production of molecular mediator of immune response	8/175	5.48414e-05	0.000773161	Laptm5/Fcer1g/Fcgr2b/Lilrb4a/Tlr2/B2m/Cd74/Il4ra
+	GO:0045637	regulation of myeloid cell differentiation	10/175	7.0745e-05	0.000957303	Tyrobp/C1qc/Trem2/Csf1r/Lilrb4a/Klf10/B2m/Lyn/Zfpm1/Cd74
+	GO:0050860	negative regulation of T cell receptor signaling pathway	4/175	7.07586e-05	0.000957303	Laptm5/Ptprj/Lilrb4a/Ezr
+	GO:0002718	regulation of cytokine production involved in immune response	6/175	8.47757e-05	0.00111689	Laptm5/Fcer1g/Lilrb4a/Tlr2/B2m/Cd74
+	GO:0061081	positive regulation of myeloid leukocyte cytokine production involved in immune response	4/175	9.14751e-05	0.00118957	Laptm5/Fcer1g/Tlr2/Cd74
+	GO:0002720	positive regulation of cytokine production involved in immune response	5/175	0.000108781	0.00137318	Laptm5/Fcer1g/Tlr2/B2m/Cd74
+	GO:0002920	regulation of humoral immune response	4/175	0.00011627	0.00144357	Trem2/Fcgr2b/C3/Serping1
+	GO:0050858	negative regulation of antigen receptor-mediated signaling pathway	4/175	0.00011627	0.00144357	Laptm5/Ptprj/Lilrb4a/Ezr
+	GO:0043304	regulation of mast cell degranulation	4/175	0.000145597	0.00175007	Fcer1g/Rac2/Lyn/Il4ra
+	GO:0045672	positive regulation of osteoclast differentiation	4/175	0.000145597	0.00175007	Tyrobp/Trem2/Csf1r/Klf10
+	GO:0031348	negative regulation of defense response	9/175	0.000163497	0.00194201	Trem2/Grn/Oas1a/Fcgr2b/Nmi/Tnfrsf1a/Apoe/Ctla2a/Serping1
+	GO:1902107	positive regulation of leukocyte differentiation	8/175	0.000172463	0.00202459	Tyrobp/Trem2/Csf1r/Lilrb4a/Klf10/Cd74/Axl/Il4ra
+	GO:1903708	positive regulation of hemopoiesis	8/175	0.000172463	0.00202459	Tyrobp/Trem2/Csf1r/Lilrb4a/Klf10/Cd74/Axl/Il4ra
+	GO:1903034	regulation of response to wounding	8/175	0.000196092	0.00223249	Grn/Rgma/Hpse/Apoe/Serping1/Kremen1/Nfe2l2/Gja1
+	GO:0050854	regulation of antigen receptor-mediated signaling pathway	5/175	0.000216836	0.00245938	Laptm5/Ptprj/Lilrb4a/Ezr/Lyn
+	GO:0002763	positive regulation of myeloid leukocyte differentiation	5/175	0.00027761	0.00305675	Tyrobp/Trem2/Csf1r/Klf10/Cd74
+	GO:0002702	positive regulation of production of molecular mediator of immune response	6/175	0.0003377	0.00361291	Laptm5/Fcer1g/Tlr2/B2m/Cd74/Il4ra
+	GO:0060907	positive regulation of macrophage cytokine production	3/175	0.000344475	0.00364649	Laptm5/Tlr2/Cd74
+	GO:0002577	regulation of antigen processing and presentation	3/175	0.000468558	0.00454546	Trem2/Cd68/Cd74
+	GO:0030449	regulation of complement activation	3/175	0.000468558	0.00454546	Trem2/C3/Serping1
+	GO:0050728	negative regulation of inflammatory response	6/175	0.000852086	0.00742989	Trem2/Grn/Fcgr2b/Tnfrsf1a/Apoe/Ctla2a
+	GO:0050856	regulation of T cell receptor signaling pathway	4/175	0.000907808	0.00784773	Laptm5/Ptprj/Lilrb4a/Ezr
+	GO:1903035	negative regulation of response to wounding	5/175	0.000951702	0.00813396	Rgma/Apoe/Serping1/Kremen1/Gja1
+	GO:0010935	regulation of macrophage cytokine production	3/175	0.00100071	0.00840985	Laptm5/Tlr2/Cd74
+	GO:0045089	positive regulation of innate immune response	6/175	0.00111619	0.00912616	Tyrobp/Vav1/Trim12a/Tlr2/Nmi/Cd74
+	GO:0045670	regulation of osteoclast differentiation	5/175	0.00113111	0.00919829	Tyrobp/Trem2/Csf1r/Lilrb4a/Klf10
+	GO:0030193	regulation of blood coagulation	4/175	0.00116435	0.00944316	Hpse/Apoe/Serping1/Nfe2l2
+	GO:0002698	negative regulation of immune effector process	5/175	0.00226161	0.0161307	Grn/Fcgr2b/Lilrb4a/Serping1/Il4ra
+	GO:0002762	negative regulation of myeloid leukocyte differentiation	4/175	0.00245941	0.0172961	C1qc/Lilrb4a/Lyn/Zfpm1
+	GO:0045639	positive regulation of myeloid cell differentiation	5/175	0.00358749	0.0234274	Tyrobp/Trem2/Csf1r/Klf10/Cd74
+	GO:0045824	negative regulation of innate immune response	4/175	0.00383536	0.0247779	Grn/Oas1a/Nmi/Serping1
+	GO:0061041	regulation of wound healing	5/175	0.00482526	0.0298928	Hpse/Apoe/Serping1/Nfe2l2/Gja1
+	GO:0002823	negative regulation of adaptive immune response based on somatic recombination of immune receptors built from immunoglobulin superfamily domains	3/175	0.00561802	0.0337641	Fcgr2b/Lilrb4a/Il4ra
+	GO:0002820	negative regulation of adaptive immune response	3/175	0.00699339	0.0404197	Fcgr2b/Lilrb4a/Il4ra
+	GO:0002218	activation of innate immune response	3/175	0.00855166	0.0478474	Tyrobp/Trim12a/Tlr2
+	GO:0002830	positive regulation of type 2 immune response	2/175	0.00889972	0.0478618	Cd74/Il4ra
+	GO:1903365	regulation of fear response	2/175	0.00889972	0.0478618	Apoe/Gja1
GO:0001816		cytokine production	40/175	3.31658e-20	2.50153e-17	Tyrobp/Trem2/Laptm5/Fcer1g/Cyba/Irf8/Csf1r/C3ar1/Gpnmb/Fcgr3/Cd300c2/Litaf/Oas1a/Clu/Ptprj/Epha2/Fcgr2b/Lilrb4a/Cdh3/Sulf1/Aif1/Slc7a5/Ccn1/C3/Tlr2/Nmi/Tnfrsf1a/Ezr/Hpse/Maf/B2m/Gba/Pld4/Lyn/Zfpm1/Cd74/Unc93b1/Tcirg1/Axl/Il4ra
GO:0001817		regulation of cytokine production	38/175	8.19515e-20	4.8106e-17	Tyrobp/Trem2/Laptm5/Fcer1g/Cyba/Irf8/Csf1r/C3ar1/Gpnmb/Fcgr3/Cd300c2/Litaf/Oas1a/Clu/Ptprj/Epha2/Fcgr2b/Lilrb4a/Cdh3/Sulf1/Aif1/Slc7a5/Ccn1/C3/Tlr2/Nmi/Tnfrsf1a/Ezr/Hpse/B2m/Gba/Pld4/Lyn/Zfpm1/Cd74/Unc93b1/Axl/Il4ra
+	GO:0001819	positive regulation of cytokine production	26/175	1.15496e-14	1.65929e-12	Tyrobp/Trem2/Laptm5/Fcer1g/Cyba/Irf8/Csf1r/C3ar1/Fcgr3/Cd300c2/Oas1a/Clu/Ptprj/Sulf1/Aif1/Slc7a5/Ccn1/C3/Tlr2/Tnfrsf1a/Hpse/B2m/Zfpm1/Cd74/Unc93b1/Il4ra
+	GO:0032642	regulation of chemokine production	11/175	1.75846e-10	1.32632e-08	Trem2/Csf1r/Oas1a/Epha2/Lilrb4a/Aif1/Ccn1/Tlr2/Zfpm1/Cd74/Il4ra
+	GO:0032680	regulation of tumor necrosis factor production	14/175	3.17149e-10	2.08009e-08	Tyrobp/Trem2/Fcer1g/Cyba/Gpnmb/Fcgr3/Oas1a/Clu/Ptprj/Lilrb4a/Ccn1/Tlr2/Tnfrsf1a/Axl
+	GO:0032675	regulation of interleukin-6 production	13/175	3.67901e-10	2.23741e-08	Tyrobp/Trem2/Laptm5/Fcer1g/Cyba/Lilrb4a/Aif1/Ccn1/Tlr2/Tnfrsf1a/Gba/Cd74/Unc93b1
+	GO:1903555	regulation of tumor necrosis factor superfamily cytokine production	14/175	4.11052e-10	2.43166e-08	Tyrobp/Trem2/Fcer1g/Cyba/Gpnmb/Fcgr3/Oas1a/Clu/Ptprj/Lilrb4a/Ccn1/Tlr2/Tnfrsf1a/Axl
+	GO:0001818	negative regulation of cytokine production	16/175	1.95334e-09	9.66105e-08	Tyrobp/Trem2/Laptm5/Gpnmb/Oas1a/Epha2/Fcgr2b/Lilrb4a/Cdh3/Tlr2/Nmi/Tnfrsf1a/Ezr/Gba/Zfpm1/Axl
+	GO:0032760	positive regulation of tumor necrosis factor production	10/175	3.16101e-08	1.25484e-06	Tyrobp/Fcer1g/Cyba/Fcgr3/Oas1a/Clu/Ptprj/Ccn1/Tlr2/Tnfrsf1a
+	GO:1903557	positive regulation of tumor necrosis factor superfamily cytokine production	10/175	3.67872e-08	1.44139e-06	Tyrobp/Fcer1g/Cyba/Fcgr3/Oas1a/Clu/Ptprj/Ccn1/Tlr2/Tnfrsf1a
+	GO:0050866	negative regulation of cell activation	13/175	4.52157e-08	1.65777e-06	Tyrobp/Trem2/Laptm5/Grn/Gpnmb/Fcgr2b/Lilrb4a/Apoe/Lst1/Lyn/Cd74/Axl/Il4ra
+	GO:0050865	regulation of cell activation	21/175	6.38252e-08	2.1648e-06	Tyrobp/Trem2/Laptm5/Grn/Fcer1g/Rac2/Gpnmb/Ptprj/Fcgr2b/Lilrb4a/Aif1/Itgb2/Apoe/Lst1/Ctla2a/B2m/Lyn/Ccn2/Cd74/Axl/Il4ra
+	GO:0032755	positive regulation of interleukin-6 production	9/175	1.70349e-07	4.6301e-06	Tyrobp/Laptm5/Fcer1g/Cyba/Aif1/Ccn1/Tlr2/Cd74/Unc93b1
+	GO:0032722	positive regulation of chemokine production	7/175	4.97004e-07	1.21907e-05	Csf1r/Oas1a/Aif1/Ccn1/Tlr2/Cd74/Il4ra
+	GO:0002695	negative regulation of leukocyte activation	11/175	6.52466e-07	1.54999e-05	Tyrobp/Laptm5/Grn/Gpnmb/Fcgr2b/Lilrb4a/Lst1/Lyn/Cd74/Axl/Il4ra
+	GO:0051250	negative regulation of lymphocyte activation	10/175	1.10712e-06	2.47422e-05	Tyrobp/Laptm5/Gpnmb/Fcgr2b/Lilrb4a/Lst1/Lyn/Cd74/Axl/Il4ra
+	GO:0002694	regulation of leukocyte activation	18/175	1.36993e-06	2.99497e-05	Tyrobp/Trem2/Laptm5/Grn/Fcer1g/Rac2/Gpnmb/Fcgr2b/Lilrb4a/Aif1/Itgb2/Lst1/Ctla2a/B2m/Lyn/Cd74/Axl/Il4ra
+	GO:0032653	regulation of interleukin-10 production	6/175	2.08776e-06	4.34398e-05	Tyrobp/Trem2/Fcer1g/Fcgr2b/Lilrb4a/Tlr2
+	GO:0032945	negative regulation of mononuclear cell proliferation	7/175	4.94896e-06	9.75882e-05	Tyrobp/Laptm5/Gpnmb/Fcgr2b/Lilrb4a/Lst1/Lyn
+	GO:0050672	negative regulation of lymphocyte proliferation	7/175	4.94896e-06	9.75882e-05	Tyrobp/Laptm5/Gpnmb/Fcgr2b/Lilrb4a/Lst1/Lyn
+	GO:0045765	regulation of angiogenesis	13/175	7.15874e-06	0.000134149	Sparc/Grn/C3ar1/Ctsh/Epha2/Sulf1/C3/Itgb2/Tnfrsf1a/Hpse/Anxa3/Nfe2l2/Adamts1
+	GO:1901342	regulation of vasculature development	13/175	7.55982e-06	0.000140199	Sparc/Grn/C3ar1/Ctsh/Epha2/Sulf1/C3/Itgb2/Tnfrsf1a/Hpse/Anxa3/Nfe2l2/Adamts1
+	GO:0050869	negative regulation of B cell activation	5/175	1.37532e-05	0.000234425	Tyrobp/Laptm5/Fcgr2b/Lilrb4a/Lyn
+	GO:0045766	positive regulation of angiogenesis	9/175	3.32028e-05	0.000486276	Grn/C3ar1/Ctsh/C3/Itgb2/Tnfrsf1a/Hpse/Anxa3/Nfe2l2
+	GO:1904018	positive regulation of vasculature development	9/175	3.32028e-05	0.000486276	Grn/C3ar1/Ctsh/C3/Itgb2/Tnfrsf1a/Hpse/Anxa3/Nfe2l2
+	GO:0051249	regulation of lymphocyte activation	14/175	3.66051e-05	0.000533515	Tyrobp/Laptm5/Rac2/Gpnmb/Fcgr2b/Lilrb4a/Aif1/Lst1/Ctla2a/B2m/Lyn/Cd74/Axl/Il4ra
+	GO:0033003	regulation of mast cell activation	5/175	3.97307e-05	0.000573528	Fcer1g/Rac2/Lilrb4a/Lyn/Il4ra
+	GO:0010575	positive regulation of vascular endothelial growth factor production	4/175	5.36814e-05	0.000763948	C3ar1/Sulf1/C3/Hpse
+	GO:0050867	positive regulation of cell activation	12/175	6.67285e-05	0.00091095	Tyrobp/Trem2/Fcer1g/Ptprj/Lilrb4a/Aif1/Itgb2/B2m/Ccn2/Cd74/Axl/Il4ra
+	GO:0032649	regulation of interferon-gamma production	6/175	7.55116e-05	0.00101705	Laptm5/Irf8/Lilrb4a/Slc7a5/Zfpm1/Axl
+	GO:0050777	negative regulation of immune response	8/175	9.30959e-05	0.00120545	Trem2/Grn/Oas1a/Fcgr2b/Lilrb4a/Nmi/Serping1/Il4ra
+	GO:0032735	positive regulation of interleukin-12 production	4/175	0.000145597	0.00175007	Laptm5/Irf8/Tlr2/Unc93b1
+	GO:0010574	regulation of vascular endothelial growth factor production	4/175	0.000179924	0.00207981	C3ar1/Sulf1/C3/Hpse
+	GO:0022604	regulation of cell morphogenesis	13/175	0.000270759	0.00299224	Hexb/Sparc/Rac2/Csf1r/Myo5b/St6gal1/Mfsd2a/Ezr/Hpse/Rhod/Lst1/Rnd3/Slc9a3r1
+	GO:0030889	negative regulation of B cell proliferation	3/175	0.000344475	0.00364649	Tyrobp/Fcgr2b/Lyn
+	GO:0032651	regulation of interleukin-1 beta production	5/175	0.000437029	0.00438046	Tyrobp/Trem2/Lilrb4a/Ccn1/Tlr2
+	GO:0010543	regulation of platelet activation	4/175	0.000443652	0.00440295	Fcer1g/Ptprj/Apoe/Lyn
+	GO:0032673	regulation of interleukin-4 production	3/175	0.000618027	0.00571959	Fcer1g/Slc7a5/Zfpm1
+	GO:0008360	regulation of cell shape	8/175	0.00068007	0.00621749	Hexb/Rac2/Csf1r/Ezr/Rhod/Lst1/Rnd3/Slc9a3r1
+	GO:0032655	regulation of interleukin-12 production	4/175	0.000693899	0.00631963	Laptm5/Irf8/Tlr2/Unc93b1
+	GO:0002696	positive regulation of leukocyte activation	10/175	0.000697527	0.00631963	Tyrobp/Trem2/Fcer1g/Lilrb4a/Aif1/Itgb2/B2m/Cd74/Axl/Il4ra
+	GO:0050864	regulation of B cell activation	6/175	0.00104497	0.00863747	Tyrobp/Laptm5/Fcgr2b/Lilrb4a/Lyn/Cd74
+	GO:0032652	regulation of interleukin-1 production	5/175	0.00122967	0.0096721	Tyrobp/Trem2/Lilrb4a/Ccn1/Tlr2
+	GO:0032682	negative regulation of chemokine production	3/175	0.00123746	0.0096721	Oas1a/Epha2/Lilrb4a
+	GO:2000341	regulation of chemokine (C-X-C motif) ligand 2 production	3/175	0.00123746	0.0096721	Oas1a/Ccn1/Cd74
+	GO:0032689	negative regulation of interferon-gamma production	3/175	0.0015067	0.0114214	Laptm5/Lilrb4a/Axl
+	GO:0032703	negative regulation of interleukin-2 production	3/175	0.0015067	0.0114214	Laptm5/Lilrb4a/Ezr
+	GO:0050863	regulation of T cell activation	9/175	0.00155154	0.0117318	Laptm5/Rac2/Gpnmb/Lilrb4a/Aif1/Ctla2a/B2m/Cd74/Il4ra
+	GO:0032720	negative regulation of tumor necrosis factor production	4/175	0.00163845	0.0122357	Trem2/Gpnmb/Lilrb4a/Axl
+	GO:1903556	negative regulation of tumor necrosis factor superfamily cytokine production	4/175	0.00182241	0.0133452	Trem2/Gpnmb/Lilrb4a/Axl
+	GO:0032733	positive regulation of interleukin-10 production	3/175	0.00214871	0.0153982	Trem2/Fcer1g/Tlr2
+	GO:0050868	negative regulation of T cell activation	5/175	0.00381435	0.0247779	Laptm5/Gpnmb/Lilrb4a/Cd74/Il4ra
+	GO:0032715	negative regulation of interleukin-6 production	3/175	0.00388456	0.0249887	Lilrb4a/Tnfrsf1a/Gba
+	GO:0032660	regulation of interleukin-17 production	3/175	0.00441958	0.0278369	Slc7a5/Ccn1/Tlr2
+	GO:0045596	negative regulation of cell differentiation	15/175	0.00572874	0.034225	C1qc/Trem2/Tmem176b/Tent5c/Lilrb4a/Rgma/Tmem176a/B2m/Lyn/Nfe2l2/Ifrd1/Zfpm1/Cd74/Ccnd1/Il4ra
+	GO:0032731	positive regulation of interleukin-1 beta production	3/175	0.00699339	0.0404197	Tyrobp/Ccn1/Tlr2
+	GO:0032814	regulation of natural killer cell activation	3/175	0.00774933	0.0439469	Tyrobp/Lilrb4a/Axl
+	GO:1900015	regulation of cytokine production involved in inflammatory response	3/175	0.00774933	0.0439469	Trem2/Lilrb4a/Pld4
+	GO:0051797	regulation of hair follicle development	2/175	0.00889972	0.0478618	Cdh3/Hpse
+	GO:0071635	negative regulation of transforming growth factor beta production	2/175	0.00889972	0.0478618	Tyrobp/Cdh3
+	GO:2000343	positive regulation of chemokine (C-X-C motif) ligand 2 production	2/175	0.00889972	0.0478618	Ccn1/Cd74
GO:0006954		inflammatory response	36/175	1.4139e-19	6.09391e-17	C1qa/Tyrobp/Ctss/Trem2/Cd68/Grn/Fcer1g/Cyba/Ly86/Csf1r/C3ar1/Fcgr3/Pbxip1/Fcgr1/Clu/Cybb/Epha2/Fcgr2b/Lilrb4a/Aif1/C3/Tlr2/Itgb2/Nmi/Tnfrsf1a/Hpse/Apoe/Ctla2a/Pld4/Lyn/Nfe2l2/Gja1/Tcirg1/Axl/Ccl6/Il4ra
+	GO:0045087	innate immune response	36/175	9.12519e-19	2.50279e-16	C1qa/Tyrobp/C1qc/Mpeg1/Trem2/Grn/Fcer1g/C1qb/Cyba/Irf8/Ly86/Csf1r/Ifi27/Oas1a/Trim34a/Fcgr1/Vav1/Cybb/Trim12a/H2-Q7/C3/Tlr2/Ifnar2/Nmi/Rab20/Apoe/B2m/Serping1/Pld4/Lyn/C1ra/Nfe2l2/Cd74/Unc93b1/Axl/Ccl6
+	GO:0009617	response to bacterium	29/175	6.2991e-15	1.0558e-12	Mpeg1/Trem2/Cd68/Grn/Fcer1g/Ly6a/Cyba/Irf8/Ly86/Litaf/Lyz2/Oas1a/Cd52/Fcgr1/Trim12a/Epha2/Fcgr2b/Lilrb4a/C3/Psmb9/Tlr2/Plscr3/Tnfrsf1a/Anxa3/B2m/Mgst1/Lyn/H2-K1/Axl
+	GO:0042742	defense response to bacterium	15/175	6.795e-11	6.21228e-09	Mpeg1/Trem2/Grn/Fcer1g/Cyba/Irf8/Lyz2/Oas1a/Fcgr1/Epha2/Tlr2/Tnfrsf1a/Anxa3/B2m/H2-K1
+	GO:0002437	inflammatory response to antigenic stimulus	8/175	1.07504e-08	4.76969e-07	Trem2/Cd68/Fcer1g/Fcgr3/Fcgr1/Fcgr2b/Lilrb4a/C3
+	GO:0002237	response to molecule of bacterial origin	14/175	1.78568e-07	4.81018e-06	Trem2/Cd68/Irf8/Ly86/Litaf/Trim12a/Fcgr2b/Lilrb4a/Tlr2/Plscr3/B2m/Mgst1/Lyn/Axl
+	GO:0002532	production of molecular mediator involved in inflammatory response	8/175	5.77123e-07	1.38189e-05	Trem2/Grn/Fcer1g/Pbxip1/Lilrb4a/Pld4/Lyn/Il4ra
+	GO:0002438	acute inflammatory response to antigenic stimulus	5/175	1.15e-06	2.55115e-05	Fcer1g/Fcgr3/Fcgr1/Fcgr2b/C3
+	GO:0150076	neuroinflammatory response	7/175	1.90503e-06	3.99131e-05	C1qa/Tyrobp/Trem2/Grn/Clu/Aif1/Tlr2
+	GO:0002526	acute inflammatory response	6/175	2.67527e-05	0.000407994	Fcer1g/Fcgr3/Fcgr1/Fcgr2b/C3/Hpse
+	GO:0051607	defense response to virus	8/175	0.00454063	0.0283039	Ifi27/Oas1a/Trim34a/Trim12a/Ifnar2/Ddx60/Apobec1/Unc93b1
+	GO:0140546	defense response to symbiont	8/175	0.00454063	0.0283039	Ifi27/Oas1a/Trim34a/Trim12a/Ifnar2/Ddx60/Apobec1/Unc93b1
GO:0006909		phagocytosis	19/175	2.66267e-13	3.49273e-11	Tyrobp/Trem2/Fcer1g/Cyba/Irf8/Rac2/Fcgr3/Fcgr1/Vav1/Ptprj/Fcgr2b/Aif1/C3/Tlr2/Itgb2/Rab20/Anxa3/Pld4/Axl
+	GO:0006911	phagocytosis, engulfment	9/175	2.87776e-09	1.35659e-07	Trem2/Fcer1g/Rac2/Fcgr3/Fcgr1/Fcgr2b/Aif1/C3/Itgb2
+	GO:0099024	plasma membrane invagination	9/175	1.75873e-08	7.58012e-07	Trem2/Fcer1g/Rac2/Fcgr3/Fcgr1/Fcgr2b/Aif1/C3/Itgb2
+	GO:0006897	endocytosis	18/175	2.8329e-05	0.00042949	Trem2/Grn/Fcer1g/Rac2/Fcgr3/Fcgr1/Clu/Cd63/Fcgr2b/Lilrb4a/Aif1/C3/Itgb2/Ezr/Apoe/B2m/Cd151/Axl
+	GO:0043277	apoptotic cell clearance	5/175	0.000126034	0.00154571	Tyrobp/Trem2/Rac2/C3/Axl
+	GO:0006910	phagocytosis, recognition	4/175	0.000145597	0.00175007	Trem2/Fcgr3/Fcgr1/C3
+	GO:0006898	receptor-mediated endocytosis	11/175	0.000158989	0.00189593	Fcer1g/Fcgr1/Clu/Cd63/Fcgr2b/Lilrb4a/C3/Itgb2/Ezr/Apoe/B2m
GO:0032103		positive regulation of response to external stimulus	23/175	4.26053e-12	4.76075e-10	Tyrobp/Ctss/Trem2/Grn/Fcer1g/Cyba/Ly86/Rac2/Csf1r/C3ar1/Fcgr3/Fcgr1/Vav1/Ptprj/Trim12a/P2rx4/Aif1/C3/Tlr2/Nmi/Tnfrsf1a/Ddx60/Cd74
+	GO:0002861	regulation of inflammatory response to antigenic stimulus	6/175	1.46098e-07	4.16086e-06	Trem2/Fcer1g/Fcgr3/Fcgr1/Fcgr2b/C3
+	GO:0002864	regulation of acute inflammatory response to antigenic stimulus	5/175	1.51826e-07	4.28091e-06	Fcer1g/Fcgr3/Fcgr1/Fcgr2b/C3
+	GO:0032102	negative regulation of response to external stimulus	14/175	1.05601e-05	0.000190777	Trem2/Grn/Oas1a/St6gal1/Fcgr2b/Aif1/Rgma/Nmi/Tnfrsf1a/Apoe/Ctla2a/Serping1/Kremen1/Gja1
+	GO:0002675	positive regulation of acute inflammatory response	4/175	1.35882e-05	0.00023293	Fcer1g/Fcgr3/Fcgr1/C3
+	GO:0034134	toll-like receptor 2 signaling pathway	4/175	2.01493e-05	0.000323354	Trem2/Cyba/Tlr2/Lyn
+	GO:0060760	positive regulation of response to cytokine stimulus	5/175	0.000350508	0.00364649	Trem2/Laptm5/Tlr2/Cd74/Axl
+	GO:0002431	Fc receptor mediated stimulatory signaling pathway	3/175	0.000794804	0.00702018	Fcer1g/Ptprj/Lyn
+	GO:0034142	toll-like receptor 4 signaling pathway	4/175	0.000795791	0.00702018	Trem2/Oas1a/Nmi/Lyn
+	GO:0001959	regulation of cytokine-mediated signaling pathway	6/175	0.00172441	0.0127827	Trem2/Laptm5/Oas1a/Tnfrsf1a/Cd74/Axl
+	GO:0001961	positive regulation of cytokine-mediated signaling pathway	4/175	0.00245941	0.0172961	Trem2/Laptm5/Cd74/Axl
+	GO:0062207	regulation of pattern recognition receptor signaling pathway	5/175	0.00405132	0.0258958	Trem2/Cyba/Tlr2/Ddx60/Lyn
+	GO:0034121	regulation of toll-like receptor signaling pathway	4/175	0.00525415	0.0318309	Trem2/Cyba/Tlr2/Lyn
+	GO:1903978	regulation of microglial cell activation	2/175	0.00889972	0.0478618	Trem2/Grn
GO:0070661		leukocyte proliferation	19/175	2.7138e-11	2.64114e-09	Tyrobp/Trem2/Laptm5/Rac2/Csf1r/Gpnmb/Clu/St6gal1/Fcgr2b/Lilrb4a/Aif1/Itgb2/Lst1/Gba/Cd151/Lyn/Cd74/Gja1/Tcirg1
+	GO:0032943	mononuclear cell proliferation	15/175	2.52857e-08	1.03091e-06	Tyrobp/Laptm5/Rac2/Csf1r/Gpnmb/St6gal1/Fcgr2b/Lilrb4a/Aif1/Itgb2/Lst1/Cd151/Lyn/Cd74/Gja1
+	GO:0046651	lymphocyte proliferation	13/175	9.4986e-07	2.18758e-05	Tyrobp/Laptm5/Rac2/Gpnmb/Fcgr2b/Lilrb4a/Aif1/Itgb2/Lst1/Cd151/Lyn/Cd74/Gja1
+	GO:0061517	macrophage proliferation	4/175	1.35882e-05	0.00023293	Trem2/Csf1r/Clu/Gba
+	GO:0014009	glial cell proliferation	6/175	5.9404e-05	0.000821659	Trem2/Csf1r/Clu/Gba/Lyn/Gfap
+	GO:0021782	glial cell development	8/175	8.04163e-05	0.00106827	C1qa/Trem2/Grn/Csf1r/Clu/Phgdh/Tlr2/Gfap
+	GO:0014002	astrocyte development	4/175	0.000317739	0.00343591	C1qa/Trem2/Grn/Gfap
+	GO:0042098	T cell proliferation	8/175	0.000446981	0.00442145	Laptm5/Rac2/Gpnmb/Lilrb4a/Aif1/Itgb2/Cd151/Gja1
+	GO:0010001	glial cell differentiation	10/175	0.000527756	0.00503873	C1qa/Trem2/Grn/Csf1r/Clu/Ptprj/Phgdh/Tlr2/Gba/Gfap
+	GO:0035988	chondrocyte proliferation	3/175	0.00123746	0.0096721	Grn/Pbxip1/Ccn2
+	GO:0050673	epithelial cell proliferation	11/175	0.0031079	0.0209766	Sparc/Grn/Cyba/Epha2/Cdh3/Sulf1/Ccnd2/Apoe/B2m/Gja1/Ccnd1
+	GO:0042100	B cell proliferation	4/175	0.00323485	0.0215442	Tyrobp/Fcgr2b/Lyn/Cd74
+	GO:0001935	endothelial cell proliferation	6/175	0.00508166	0.0308478	Sparc/Cyba/Epha2/Sulf1/Apoe/Gja1
+	GO:0050798	activated T cell proliferation	3/175	0.00774933	0.0439469	Laptm5/Lilrb4a/Itgb2
GO:0001906		cell killing	13/175	3.16927e-10	2.08009e-08	Tyrobp/Fcgr3/H2-Q4/Lyz2/Ctsh/Fcgr1/Vav1/H2-Q7/C3/H2-T23/B2m/H2-T22/H2-K1
GO:0032602		chemokine production	11/175	3.35334e-10	2.15256e-08	Trem2/Csf1r/Oas1a/Epha2/Lilrb4a/Aif1/Ccn1/Tlr2/Zfpm1/Cd74/Il4ra
+	GO:0032640	tumor necrosis factor production	14/175	5.29738e-10	3.01551e-08	Tyrobp/Trem2/Fcer1g/Cyba/Gpnmb/Fcgr3/Oas1a/Clu/Ptprj/Lilrb4a/Ccn1/Tlr2/Tnfrsf1a/Axl
+	GO:0071706	tumor necrosis factor superfamily cytokine production	14/175	6.78972e-10	3.72447e-08	Tyrobp/Trem2/Fcer1g/Cyba/Gpnmb/Fcgr3/Oas1a/Clu/Ptprj/Lilrb4a/Ccn1/Tlr2/Tnfrsf1a/Axl
+	GO:0032635	interleukin-6 production	13/175	7.53363e-10	4.05874e-08	Tyrobp/Trem2/Laptm5/Fcer1g/Cyba/Lilrb4a/Aif1/Ccn1/Tlr2/Tnfrsf1a/Gba/Cd74/Unc93b1
+	GO:0032613	interleukin-10 production	6/175	3.26979e-06	6.71086e-05	Tyrobp/Trem2/Fcer1g/Fcgr2b/Lilrb4a/Tlr2
+	GO:0032609	interferon-gamma production	7/175	1.27841e-05	0.000224243	Laptm5/Irf8/Lilrb4a/Slc7a5/Zfpm1/Tcirg1/Axl
+	GO:0002367	cytokine production involved in immune response	7/175	2.06611e-05	0.000329813	Laptm5/Fcer1g/Lilrb4a/Tlr2/B2m/Gba/Cd74
+	GO:0010573	vascular endothelial growth factor production	4/175	0.000219728	0.00248284	C3ar1/Sulf1/C3/Hpse
+	GO:0061082	myeloid leukocyte cytokine production	4/175	0.000376951	0.00385773	Laptm5/Fcer1g/Tlr2/Cd74
+	GO:0032611	interleukin-1 beta production	5/175	0.000485887	0.00465372	Tyrobp/Trem2/Lilrb4a/Ccn1/Tlr2
+	GO:0032615	interleukin-12 production	4/175	0.000907808	0.00784773	Laptm5/Irf8/Tlr2/Unc93b1
+	GO:0010934	macrophage cytokine production	3/175	0.00123746	0.0096721	Laptm5/Tlr2/Cd74
+	GO:0032633	interleukin-4 production	3/175	0.00123746	0.0096721	Fcer1g/Slc7a5/Zfpm1
+	GO:0072567	chemokine (C-X-C motif) ligand 2 production	3/175	0.00123746	0.0096721	Oas1a/Ccn1/Cd74
+	GO:0032612	interleukin-1 production	5/175	0.00133443	0.0102966	Tyrobp/Trem2/Lilrb4a/Ccn1/Tlr2
+	GO:0032623	interleukin-2 production	4/175	0.00296015	0.0202512	Laptm5/Fcer1g/Lilrb4a/Ezr
+	GO:0002369	T cell cytokine production	3/175	0.0049971	0.0304571	Lilrb4a/B2m/Gba
+	GO:0032620	interleukin-17 production	3/175	0.0049971	0.0304571	Slc7a5/Ccn1/Tlr2
GO:0002521		leukocyte differentiation	24/175	5.51512e-10	3.08132e-08	Tyrobp/C1qc/Trem2/Laptm5/Fcer1g/Tmem176b/Irf8/Csf1r/Vav1/Ptprj/Epha2/Lilrb4a/Tlr2/Klf10/Tmem176a/Ctla2a/B2m/Gba/Lyn/Zfpm1/Cd74/Tcirg1/Axl/Il4ra
+	GO:0002573	myeloid leukocyte differentiation	14/175	4.71304e-08	1.69277e-06	Tyrobp/C1qc/Trem2/Fcer1g/Csf1r/Epha2/Lilrb4a/Tlr2/Klf10/Gba/Lyn/Zfpm1/Cd74/Tcirg1
+	GO:1903131	mononuclear cell differentiation	17/175	3.60643e-07	9.06715e-06	Trem2/Laptm5/Fcer1g/Tmem176b/Irf8/Vav1/Ptprj/Lilrb4a/Tmem176a/Ctla2a/B2m/Gba/Lyn/Cd74/Tcirg1/Axl/Il4ra
+	GO:0030099	myeloid cell differentiation	17/175	1.4573e-06	3.16308e-05	Tyrobp/C1qc/Trem2/Fcer1g/Irf8/Csf1r/Dnase2a/Epha2/Lilrb4a/Tlr2/Klf10/B2m/Gba/Lyn/Zfpm1/Cd74/Tcirg1
+	GO:0097028	dendritic cell differentiation	5/175	1.07546e-05	0.000191991	Trem2/Tmem176b/Irf8/Tmem176a/Lyn
+	GO:0030316	osteoclast differentiation	8/175	2.14454e-05	0.000336983	Tyrobp/Trem2/Fcer1g/Csf1r/Epha2/Lilrb4a/Klf10/Tcirg1
+	GO:0030098	lymphocyte differentiation	13/175	5.43649e-05	0.000770042	Laptm5/Fcer1g/Irf8/Vav1/Ptprj/Lilrb4a/Ctla2a/B2m/Gba/Cd74/Tcirg1/Axl/Il4ra
+	GO:0030217	T cell differentiation	9/175	0.000928743	0.00798966	Fcer1g/Vav1/Lilrb4a/Ctla2a/B2m/Gba/Cd74/Tcirg1/Il4ra
+	GO:0030225	macrophage differentiation	4/175	0.00130995	0.0101859	C1qc/Csf1r/Tlr2/Gba
+	GO:0030183	B cell differentiation	5/175	0.00816056	0.0461921	Laptm5/Irf8/Ptprj/Lilrb4a/Tcirg1
GO:0071219		cellular response to molecule of bacterial origin	13/175	3.74034e-08	1.44675e-06	Trem2/Cd68/Irf8/Ly86/Litaf/Trim12a/Fcgr2b/Lilrb4a/Tlr2/Plscr3/B2m/Lyn/Axl
+	GO:0071216	cellular response to biotic stimulus	13/175	2.15583e-07	5.65577e-06	Trem2/Cd68/Irf8/Ly86/Litaf/Trim12a/Fcgr2b/Lilrb4a/Tlr2/Plscr3/B2m/Lyn/Axl
+	GO:0071345	cellular response to cytokine stimulus	23/175	9.36573e-07	2.17357e-05	Trem2/Laptm5/Fcer1g/Irf8/Csf1r/Ifi27/Oas1a/Spp1/H2-Q7/Tlr2/Ifnar2/Nmi/Tnfrsf1a/Rab20/Pcolce/Gba/Klf6/Nfe2l2/Cd74/Tcirg1/Axl/Ccl6/Il4ra
+	GO:0071222	cellular response to lipopolysaccharide	11/175	1.55103e-06	3.29539e-05	Trem2/Cd68/Irf8/Ly86/Litaf/Trim12a/Lilrb4a/Plscr3/B2m/Lyn/Axl
+	GO:0032496	response to lipopolysaccharide	12/175	4.22751e-06	8.56e-05	Trem2/Cd68/Irf8/Ly86/Litaf/Trim12a/Lilrb4a/Plscr3/B2m/Mgst1/Lyn/Axl
+	GO:0019221	cytokine-mediated signaling pathway	14/175	5.54514e-06	0.000107934	Trem2/Laptm5/Fcer1g/Csf1r/Ifi27/Oas1a/Ifnar2/Nmi/Tnfrsf1a/Klf6/Cd74/Axl/Ccl6/Il4ra
+	GO:0033993	response to lipid	18/175	7.59967e-05	0.00101903	Trem2/Cd68/Grn/Irf8/Ly86/Litaf/Ctsh/Clu/Spp1/Trim12a/Lilrb4a/Tlr2/Plscr3/B2m/Gba/Mgst1/Lyn/Axl
+	GO:0046718	viral entry into host cell	6/175	0.000177873	0.00207198	Ly6e/Ctsb/Trim34a/Trim12a/Cd74/Axl
+	GO:0044409	entry into host	6/175	0.000236658	0.00266417	Ly6e/Ctsb/Trim34a/Trim12a/Cd74/Axl
+	GO:0071396	cellular response to lipid	14/175	0.000304764	0.00333143	Trem2/Cd68/Irf8/Ly86/Litaf/Clu/Spp1/Trim12a/Lilrb4a/Plscr3/B2m/Mgst1/Lyn/Axl
+	GO:0034341	response to interferon-gamma	7/175	0.000346572	0.00364649	Irf8/H2-Q7/Tlr2/Nmi/Rab20/Cd74/Ccl6
+	GO:0050830	defense response to Gram-positive bacterium	5/175	0.000350508	0.00364649	Mpeg1/Lyz2/Epha2/Tlr2/B2m
+	GO:0044403	biological process involved in symbiotic interaction	9/175	0.000416265	0.00422853	Ly6e/Csf1r/Ctsb/Ifi27/Trim34a/Trim12a/Apoe/Cd74/Axl
+	GO:0050829	defense response to Gram-negative bacterium	4/175	0.000795791	0.00702018	Mpeg1/Trem2/Lyz2/B2m
+	GO:0071346	cellular response to interferon-gamma	6/175	0.000852086	0.00742989	Irf8/H2-Q7/Tlr2/Nmi/Rab20/Ccl6
+	GO:0019058	viral life cycle	9/175	0.00105025	0.00865742	Ly6e/Ctsb/Ifi27/Oas1a/Trim34a/Trim12a/Apoe/Cd74/Axl
+	GO:0009615	response to virus	10/175	0.00109237	0.00895568	Ifi27/Oas1a/Trim34a/Trim12a/Ifi27l2a/Ifnar2/Nmi/Ddx60/Apobec1/Unc93b1
+	GO:0035455	response to interferon-alpha	3/175	0.00252429	0.0174674	Oas1a/Ifnar2/Axl
+	GO:0051701	biological process involved in interaction with host	6/175	0.00255647	0.0176093	Ly6e/Ctsb/Trim34a/Trim12a/Cd74/Axl
+	GO:0031663	lipopolysaccharide-mediated signaling pathway	4/175	0.00450723	0.0282122	Trem2/Ly86/Trim12a/Lyn
+	GO:0044788	modulation by host of viral process	3/175	0.0049971	0.0304571	Csf1r/Ifi27/Apoe
+	GO:0009991	response to extracellular stimulus	10/175	0.00553852	0.0334864	Cd68/Rnase4/Spp1/Lilrb4a/Mfsd2a/Klf10/Apoe/Gba/Nfe2l2/Axl
+	GO:1904646	cellular response to amyloid-beta	3/175	0.00774933	0.0439469	Trem2/Fcgr2b/Gja1
+	GO:0098581	detection of external biotic stimulus	2/175	0.00889972	0.0478618	Trem2/Tlr2
GO:0030335		positive regulation of cell migration	23/175	3.87843e-08	1.48117e-06	Trem2/Sparc/Grn/Rac2/Csf1r/C3ar1/Gpnmb/Ctsh/Ptprj/P2rx4/Epha2/Aif1/Ccn1/Tlr2/Hpse/Rhod/Anxa3/Itga3/Cd151/Lyn/Nfe2l2/Cd74/Adamts1
+	GO:2000147	positive regulation of cell motility	23/175	6.82556e-08	2.26294e-06	Trem2/Sparc/Grn/Rac2/Csf1r/C3ar1/Gpnmb/Ctsh/Ptprj/P2rx4/Epha2/Aif1/Ccn1/Tlr2/Hpse/Rhod/Anxa3/Itga3/Cd151/Lyn/Nfe2l2/Cd74/Adamts1
+	GO:0040017	positive regulation of locomotion	23/175	1.03824e-07	3.13236e-06	Trem2/Sparc/Grn/Rac2/Csf1r/C3ar1/Gpnmb/Ctsh/Ptprj/P2rx4/Epha2/Aif1/Ccn1/Tlr2/Hpse/Rhod/Anxa3/Itga3/Cd151/Lyn/Nfe2l2/Cd74/Adamts1
+	GO:1905523	positive regulation of macrophage migration	5/175	6.2934e-06	0.000120172	Trem2/Csf1r/C3ar1/Ptprj/P2rx4
+	GO:0002687	positive regulation of leukocyte migration	9/175	7.11054e-06	0.000134078	Trem2/Rac2/Csf1r/C3ar1/Ptprj/P2rx4/Aif1/Tlr2/Cd74
+	GO:0002685	regulation of leukocyte migration	10/175	2.36729e-05	0.00036815	Trem2/Rac2/Csf1r/C3ar1/Ptprj/P2rx4/Aif1/Tlr2/Lyn/Cd74
+	GO:1905521	regulation of macrophage migration	5/175	2.67759e-05	0.000407994	Trem2/Csf1r/C3ar1/Ptprj/P2rx4
+	GO:0050921	positive regulation of chemotaxis	8/175	5.93231e-05	0.000821659	Trem2/Rac2/Csf1r/C3ar1/Ptprj/P2rx4/Aif1/Cd74
+	GO:0050920	regulation of chemotaxis	10/175	5.96431e-05	0.000821659	Trem2/Rac2/Csf1r/C3ar1/St6gal1/Ptprj/P2rx4/Aif1/Lyn/Cd74
+	GO:0002688	regulation of leukocyte chemotaxis	7/175	8.52155e-05	0.00111781	Rac2/Csf1r/C3ar1/Ptprj/Aif1/Lyn/Cd74
+	GO:0071622	regulation of granulocyte chemotaxis	5/175	0.000108781	0.00137318	Rac2/Csf1r/C3ar1/Ptprj/Cd74
+	GO:0002690	positive regulation of leukocyte chemotaxis	6/175	0.000196013	0.00223249	Rac2/Csf1r/C3ar1/Ptprj/Aif1/Cd74
+	GO:0010632	regulation of epithelial cell migration	10/175	0.000289453	0.00317556	Sparc/Grn/Ctsh/Cd63/P2rx4/Epha2/Apoe/Anxa3/Itga3/Nfe2l2
+	GO:0071624	positive regulation of granulocyte chemotaxis	3/175	0.00100071	0.00840985	Rac2/C3ar1/Cd74
+	GO:0090023	positive regulation of neutrophil chemotaxis	3/175	0.00100071	0.00840985	Rac2/C3ar1/Cd74
+	GO:0010759	positive regulation of macrophage chemotaxis	3/175	0.0015067	0.0114214	Csf1r/C3ar1/Ptprj
+	GO:0010634	positive regulation of epithelial cell migration	7/175	0.00157417	0.0118732	Sparc/Grn/Ctsh/P2rx4/Anxa3/Itga3/Nfe2l2
+	GO:0010758	regulation of macrophage chemotaxis	3/175	0.00214871	0.0153982	Csf1r/C3ar1/Ptprj
+	GO:1902624	positive regulation of neutrophil migration	3/175	0.00214871	0.0153982	Rac2/C3ar1/Cd74
+	GO:0010594	regulation of endothelial cell migration	7/175	0.00241258	0.0170863	Sparc/Grn/P2rx4/Epha2/Apoe/Anxa3/Nfe2l2
+	GO:0090022	regulation of neutrophil chemotaxis	3/175	0.00252429	0.0174674	Rac2/C3ar1/Cd74
+	GO:0071675	regulation of mononuclear cell migration	5/175	0.00482526	0.0298928	Csf1r/C3ar1/Ptprj/Aif1/Lyn
+	GO:1902622	regulation of neutrophil migration	3/175	0.00561802	0.0337641	Rac2/C3ar1/Cd74
+	GO:0010595	positive regulation of endothelial cell migration	5/175	0.00667849	0.0389729	Sparc/Grn/P2rx4/Anxa3/Nfe2l2
+	GO:0040013	negative regulation of locomotion	9/175	0.00843353	0.0475588	St6gal1/Ptprj/Cd63/Sulf1/Aif1/Apoe/Nfe2l2/Cd74/Slc9a3r1
GO:0009611		response to wounding	20/175	5.29759e-08	1.83711e-06	Tyrobp/Trem2/Grn/Fcer1g/Ptprj/P2rx4/Lilrb4a/Ccn1/Rgma/C3/Hpse/Apoe/Serping1/Cd151/Kremen1/Lyn/Nfe2l2/Gja1/Gfap/Axl
GO:0070371		ERK1 and ERK2 cascade	16/175	6.90455e-08	2.26424e-06	Trem2/Csf1r/Gpnmb/Ctsh/Epha2/Ccn1/C3/Tlr2/Ezr/Apoe/Lyn/Ccn2/Cd74/Ccl6/Slc9a3r1/Cavin3
+	GO:0010324	membrane invagination	9/175	7.67692e-08	2.46397e-06	Trem2/Fcer1g/Rac2/Fcgr3/Fcgr1/Fcgr2b/Aif1/C3/Itgb2
GO:0010324		protein kinase B signaling	7/175	0.00589652	0.0350193	Ptprj/P2rx4/Epha2/Hpse/Axl/Slc9a3r1/Cavin3
GO:0002831		regulation of response to biotic stimulus	16/175	1.3204e-07	3.86763e-06	Tyrobp/Trem2/Grn/Cyba/Ly86/Oas1a/Vav1/Trim12a/C3/Tlr2/Nmi/Ddx60/Apoe/Serping1/Nfe2l2/Cd74
GO:0070372		regulation of ERK1 and ERK2 cascade	15/175	1.58633e-07	4.43144e-06	Trem2/Csf1r/Gpnmb/Epha2/Ccn1/C3/Tlr2/Ezr/Apoe/Lyn/Ccn2/Cd74/Ccl6/Slc9a3r1/Cavin3
+	GO:0043408	regulation of MAPK cascade	22/175	1.51595e-06	3.26687e-05	Trem2/Laptm5/Csf1r/Gpnmb/Ptprj/Trim12a/Epha2/Fcgr2b/Lilrb4a/Ccn1/C3/Tlr2/Ezr/Apoe/Gba/Tpd52l1/Lyn/Ccn2/Cd74/Ccl6/Slc9a3r1/Cavin3
+	GO:0070374	positive regulation of ERK1 and ERK2 cascade	10/175	1.46947e-05	0.0002463	Trem2/Csf1r/Gpnmb/C3/Tlr2/Apoe/Ccn2/Cd74/Ccl6/Cavin3
+	GO:0043410	positive regulation of MAPK cascade	15/175	8.95165e-05	0.00116914	Trem2/Laptm5/Csf1r/Gpnmb/Ptprj/Trim12a/Fcgr2b/C3/Tlr2/Apoe/Tpd52l1/Ccn2/Cd74/Ccl6/Cavin3
+	GO:1902532	negative regulation of intracellular signal transduction	16/175	0.000309746	0.00337366	Trem2/Litaf/Clu/Ptprj/Epha2/Lilrb4a/Nmi/Ezr/Apoe/Gba/Itga3/Lyn/Nfe2l2/Cd74/Slc9a3r1/Cavin3
+	GO:0043409	negative regulation of MAPK cascade	8/175	0.000751479	0.0067502	Trem2/Ptprj/Lilrb4a/Ezr/Apoe/Gba/Lyn/Slc9a3r1
+	GO:0051898	negative regulation of protein kinase B signaling	4/175	0.00163845	0.0122357	Ptprj/Epha2/Slc9a3r1/Cavin3
+	GO:0051896	regulation of protein kinase B signaling	7/175	0.00230536	0.0163653	Ptprj/P2rx4/Epha2/Hpse/Axl/Slc9a3r1/Cavin3
+	GO:1901222	regulation of NIK/NF-kappaB signaling	5/175	0.00277612	0.0190354	Trem2/Laptm5/Litaf/Tlr2/Nmi
+	GO:1901224	positive regulation of NIK/NF-kappaB signaling	4/175	0.00450723	0.0282122	Trem2/Laptm5/Tlr2/Nmi
+	GO:0043407	negative regulation of MAP kinase activity	4/175	0.00487108	0.0299919	Ptprj/Apoe/Gba/Lyn
GO:0060627		regulation of vesicle-mediated transport	23/175	1.62299e-07	4.49226e-06	Trem2/Fcer1g/Cyba/Rac2/Fcgr3/Myo5b/Fcgr1/Clu/Ptprj/Cd63/Fcgr2b/C3/Tlr2/Itgb2/Rab8b/Actn2/Ezr/Apoe/B2m/Cd151/Lyn/Axl/Il4ra
+	GO:0050766	positive regulation of phagocytosis	8/175	2.46627e-07	6.41442e-06	Trem2/Fcer1g/Cyba/Fcgr3/Fcgr1/Ptprj/Fcgr2b/C3
+	GO:0050764	regulation of phagocytosis	9/175	3.50626e-07	8.89686e-06	Trem2/Fcer1g/Cyba/Fcgr3/Fcgr1/Ptprj/Fcgr2b/C3/Tlr2
+	GO:0045807	positive regulation of endocytosis	9/175	9.29379e-06	0.000168912	Trem2/Fcgr1/Clu/Cd63/C3/Apoe/B2m/Cd151/Axl
+	GO:0043300	regulation of leukocyte degranulation	5/175	5.70737e-05	0.000797182	Fcer1g/Rac2/Itgb2/Lyn/Il4ra
+	GO:0051046	regulation of secretion	19/175	8.07307e-05	0.00106827	Trem2/Fcer1g/Cyba/Rac2/Myo5b/Ucp2/Spp1/Tlr2/Itgb2/Rab8b/Tnfrsf1a/Ezr/Apoe/Lyn/Cd74/Gja1/Tcirg1/Slc9a3r1/Il4ra
+	GO:0060099	regulation of phagocytosis, engulfment	3/175	0.000344475	0.00364649	Trem2/Fcgr1/C3
+	GO:1903530	regulation of secretion by cell	16/175	0.00103809	0.00863157	Trem2/Fcer1g/Rac2/Myo5b/Ucp2/Spp1/Tlr2/Itgb2/Rab8b/Tnfrsf1a/Ezr/Apoe/Lyn/Gja1/Tcirg1/Il4ra
+	GO:1903078	positive regulation of protein localization to plasma membrane	5/175	0.00103854	0.00863157	Trem2/Myo5b/Epha2/Ezr/Itga3
+	GO:0051047	positive regulation of secretion	11/175	0.00121583	0.0096721	Trem2/Fcer1g/Cyba/Myo5b/Spp1/Tlr2/Itgb2/Rab8b/Ezr/Gja1/Il4ra
+	GO:0030100	regulation of endocytosis	9/175	0.00133197	0.0102966	Trem2/Fcgr1/Clu/Cd63/C3/Apoe/B2m/Cd151/Axl
+	GO:1904377	positive regulation of protein localization to cell periphery	5/175	0.00168834	0.0125461	Trem2/Myo5b/Epha2/Ezr/Itga3
+	GO:0043302	positive regulation of leukocyte degranulation	3/175	0.00180997	0.0133452	Fcer1g/Itgb2/Il4ra
+	GO:1903532	positive regulation of secretion by cell	10/175	0.00250645	0.0174674	Trem2/Fcer1g/Myo5b/Spp1/Tlr2/Itgb2/Rab8b/Ezr/Gja1/Il4ra
+	GO:1903076	regulation of protein localization to plasma membrane	6/175	0.00299312	0.0204304	Trem2/Myo5b/Epha2/Ezr/Tmbim1/Itga3
+	GO:0034762	regulation of transmembrane transport	14/175	0.00317493	0.0213336	Ctss/Trem2/Cyba/Cybb/Cd63/Tmem37/C3/Clic1/Actn2/Lyn/Nfe2l2/Gja1/Tcirg1/Slc9a3r1
+	GO:0048260	positive regulation of receptor-mediated endocytosis	4/175	0.00416214	0.0264362	Clu/Cd63/C3/B2m
+	GO:1904375	regulation of protein localization to cell periphery	6/175	0.00746037	0.0428722	Trem2/Myo5b/Epha2/Ezr/Tmbim1/Itga3
GO:0031341		regulation of cell killing	8/175	3.5092e-07	8.89686e-06	Tyrobp/H2-Q4/Vav1/H2-Q7/H2-T23/B2m/H2-T22/H2-K1
GO:0032944		regulation of mononuclear cell proliferation	12/175	4.3388e-07	1.07296e-05	Tyrobp/Laptm5/Rac2/Csf1r/Gpnmb/St6gal1/Fcgr2b/Lilrb4a/Aif1/Lst1/Lyn/Cd74
+	GO:0070663	regulation of leukocyte proliferation	12/175	1.0431e-06	2.36618e-05	Tyrobp/Laptm5/Rac2/Csf1r/Gpnmb/St6gal1/Fcgr2b/Lilrb4a/Aif1/Lst1/Lyn/Cd74
+	GO:0070664	negative regulation of leukocyte proliferation	7/175	7.57454e-06	0.000140199	Tyrobp/Laptm5/Gpnmb/Fcgr2b/Lilrb4a/Lst1/Lyn
+	GO:0008285	negative regulation of cell population proliferation	21/175	1.25717e-05	0.000221807	Tyrobp/Trem2/Laptm5/Sparc/Csf1r/Rgs5/Gpnmb/Ifi30/Ptprj/Fcgr2b/Lilrb4a/Sulf1/Aif1/Tlr2/Nmi/Apoe/Lst1/B2m/Lyn/Gja1/Slc9a3r1
+	GO:0050670	regulation of lymphocyte proliferation	10/175	1.68949e-05	0.000280065	Tyrobp/Laptm5/Rac2/Gpnmb/Fcgr2b/Lilrb4a/Aif1/Lst1/Lyn/Cd74
+	GO:0001937	negative regulation of endothelial cell proliferation	4/175	0.00103048	0.00861211	Sparc/Sulf1/Apoe/Gja1
+	GO:0030888	regulation of B cell proliferation	4/175	0.00146781	0.0112395	Tyrobp/Fcgr2b/Lyn/Cd74
+	GO:0050678	regulation of epithelial cell proliferation	10/175	0.00337719	0.0222409	Sparc/Grn/Cyba/Cdh3/Sulf1/Ccnd2/Apoe/B2m/Gja1/Ccnd1
+	GO:0070665	positive regulation of leukocyte proliferation	5/175	0.008564	0.0478474	Csf1r/St6gal1/Aif1/Lyn/Cd74
GO:0050878		regulation of body fluid levels	14/175	7.03937e-07	1.6592e-05	Fcer1g/Cyba/Ptprj/Lilrb4a/C3/Hpse/Apoe/Gba/Serping1/Lyn/Nfe2l2/Gja1/Axl/Ccnd1
GO:0007596		blood coagulation	10/175	9.05522e-07	2.1178e-05	Fcer1g/Ptprj/Lilrb4a/C3/Hpse/Apoe/Serping1/Lyn/Nfe2l2/Axl
+	GO:0007599	hemostasis	10/175	1.10712e-06	2.47422e-05	Fcer1g/Ptprj/Lilrb4a/C3/Hpse/Apoe/Serping1/Lyn/Nfe2l2/Axl
+	GO:0042060	wound healing	13/175	3.20218e-05	0.000478266	Fcer1g/Ptprj/Lilrb4a/Ccn1/C3/Hpse/Apoe/Serping1/Cd151/Lyn/Nfe2l2/Gja1/Axl
+	GO:0048678	response to axon injury	6/175	0.0003377	0.00361291	Tyrobp/Trem2/Grn/P2rx4/Rgma/Kremen1
+	GO:1900046	regulation of hemostasis	4/175	0.00130995	0.0101859	Hpse/Apoe/Serping1/Nfe2l2
+	GO:0030168	platelet activation	5/175	0.00133443	0.0102966	Fcer1g/Ptprj/Apoe/Lyn/Axl
GO:0050817		coagulation	10/175	1.22186e-06	2.69078e-05	Fcer1g/Ptprj/Lilrb4a/C3/Hpse/Apoe/Serping1/Lyn/Nfe2l2/Axl
GO:0048771		tissue remodeling	11/175	1.55103e-06	3.29539e-05	Ctss/Rac2/Csf1r/Gpnmb/Spp1/Epha2/Tmbim1/Klf6/Gja1/Tcirg1/Axl
GO:0019915		lipid storage	8/175	1.6278e-06	3.43432e-05	Hexb/Trem2/Hexa/Plin2/Soat1/C3/Apoe/Gba
+	GO:0033344	cholesterol efflux	4/175	0.00202021	0.0146514	Trem2/Npc2/Soat1/Apoe
+	GO:0030730	sequestering of triglyceride	2/175	0.00889972	0.0478618	Trem2/Plin2
GO:0150146		cell junction disassembly	5/175	4.69276e-06	9.37619e-05	C1qa/C1qc/Trem2/C1qb/C3
+	GO:0097062	dendritic spine maintenance	4/175	0.000376951	0.00385773	Trem2/Fcgr2b/Apoe/Itga3
GO:0045730		respiratory burst	5/175	6.2934e-06	0.000120172	Trem2/Grn/Cyba/Rac2/Cybb
GO:0055094		response to lipoprotein particle	5/175	8.29197e-06	0.000151617	Trem2/Cd68/Fcer1g/Itgb2/Apoe
GO:0002440		production of molecular mediator of immune response	10/175	1.57618e-05	0.000262726	Laptm5/Fcer1g/Fcgr2b/Lilrb4a/Tlr2/B2m/Gba/Cd74/Tcirg1/Il4ra
GO:0071402		cellular response to lipoprotein particle stimulus	5/175	1.73658e-05	0.000284743	Trem2/Cd68/Fcer1g/Itgb2/Apoe
GO:0046849		bone remodeling	7/175	2.58932e-05	0.000398571	Ctss/Rac2/Csf1r/Spp1/Epha2/Gja1/Tcirg1
GO:0007229		integrin-mediated signaling pathway	7/175	2.8892e-05	0.000435836	Tyrobp/Fcer1g/Vav1/Cd63/Itgb2/Itga3/Ccn2
GO:0097242		amyloid-beta clearance	5/175	3.97307e-05	0.000573528	Trem2/Clu/C3/Itgb2/Apoe
GO:0007040		lysosome organization	7/175	4.84987e-05	0.000693462	Hexb/Laptm5/Grn/Hexa/Naglu/Rab20/Gba
+	GO:0080171	lytic vacuole organization	7/175	4.84987e-05	0.000693462	Hexb/Laptm5/Grn/Hexa/Naglu/Rab20/Gba
GO:0031589		cell-substrate adhesion	14/175	6.15303e-05	0.000843804	Rac2/St6gal1/Ptprj/Spp1/Cd63/Ccn1/Itgb2/Actn2/Hpse/Rhod/Itga3/Ccn2/Col5a3/Axl
+	GO:0007160	cell-matrix adhesion	9/175	0.000751762	0.0067502	Ptprj/Cd63/Itgb2/Actn2/Hpse/Rhod/Itga3/Ccn2/Col5a3
+	GO:0007159	leukocyte cell-cell adhesion	9/175	0.00312511	0.0210456	Laptm5/Rac2/Gpnmb/Lilrb4a/Aif1/Itgb2/B2m/Cd74/Il4ra
+	GO:0033627	cell adhesion mediated by integrin	4/175	0.00652306	0.0383627	Epha2/Itgb2/Itga3/Lyn
GO:0030162		regulation of proteolysis	19/175	7.63916e-05	0.00101979	Trem2/Ctsz/Ctsd/Laptm5/Grn/Ctsb/Fetub/Ctsh/Clu/Ccn1/Rgma/Psmb9/Hpse/Apoe/Ctla2a/Gba/Serping1/Lyn/Ccn2
+	GO:0045862	positive regulation of proteolysis	13/175	0.000183787	0.00211636	Trem2/Ctsd/Laptm5/Grn/Ctsh/Clu/Ccn1/Rgma/Hpse/Apoe/Gba/Lyn/Ccn2
+	GO:0052547	regulation of peptidase activity	11/175	0.000817416	0.00718448	Ctsd/Laptm5/Grn/Ctsb/Fetub/Ctsh/Ccn1/Psmb9/Serping1/Lyn/Ccn2
+	GO:0010952	positive regulation of peptidase activity	7/175	0.0025236	0.0174674	Ctsd/Laptm5/Grn/Ctsh/Ccn1/Lyn/Ccn2
+	GO:0001934	positive regulation of protein phosphorylation	16/175	0.00272324	0.0187153	Trem2/Csf1r/Gpnmb/Clu/Ptprj/Aif1/Ccnd2/Ccn1/Rgma/C3/Tnfrsf1a/Tpd52l1/Lyn/Ccn2/Cd74/Ccnd1
+	GO:0050730	regulation of peptidyl-tyrosine phosphorylation	8/175	0.00395718	0.0253478	Trem2/Csf1r/Ptprj/Lilrb4a/Itgb2/Tnfrsf1a/Lyn/Cd74
+	GO:0033674	positive regulation of kinase activity	11/175	0.00570396	0.0341446	Trem2/Csf1r/Clu/Epha2/Ccnd2/Ccn1/Tpd52l1/Lyn/Cd74/Axl/Ccnd1
+	GO:0045732	positive regulation of protein catabolic process	8/175	0.00733536	0.0423151	Trem2/Laptm5/Clu/Rgma/Ezr/Apoe/Gba/Gja1
+	GO:0050731	positive regulation of peptidyl-tyrosine phosphorylation	6/175	0.00746037	0.0428722	Trem2/Csf1r/Ptprj/Tnfrsf1a/Lyn/Cd74
+	GO:0042531	positive regulation of tyrosine phosphorylation of STAT protein	3/175	0.00940098	0.0499926	Csf1r/Tnfrsf1a/Lyn
GO:0034103		regulation of tissue remodeling	6/175	0.000106013	0.00136103	Csf1r/Gpnmb/Spp1/Tmbim1/Klf6/Gja1
GO:0042063		gliogenesis	13/175	0.000108665	0.00137318	C1qa/Hexb/Trem2/Grn/Csf1r/Clu/Ptprj/P2rx4/Phgdh/Tlr2/Gba/Lyn/Gfap
+	GO:0031102	neuron projection regeneration	4/175	0.00652306	0.0383627	Grn/Rgma/Kremen1/Gfap
GO:0072348		sulfur compound transport	5/175	0.000108781	0.00137318	Mfsd12/Slc26a7/Mgst1/Slc9a3r1/Slc13a3
GO:0048514		blood vessel morphogenesis	18/175	0.000110174	0.00138498	Sparc/Grn/C3ar1/Ctsh/Ptprj/Epha2/Sulf1/Ccn1/C3/Itgb2/Tnfrsf1a/Hpse/Apoe/Anxa3/Ccn2/Nfe2l2/Adamts1/Gja1
+	GO:0001525	angiogenesis	15/175	0.000398268	0.00405937	Sparc/Grn/C3ar1/Ctsh/Epha2/Sulf1/Ccn1/C3/Itgb2/Tnfrsf1a/Hpse/Anxa3/Ccn2/Nfe2l2/Adamts1
GO:0060143		positive regulation of syncytium formation by plasma membrane fusion	4/175	0.00011627	0.00144357	Tyrobp/Trem2/Cd53/Il4ra
GO:0045785		positive regulation of cell adhesion	14/175	0.000124213	0.0015296	Vav1/Ptprj/Spp1/Cd63/Lilrb4a/Aif1/Ccn1/Itgb2/Hpse/Rhod/B2m/Itga3/Cd74/Il4ra
+	GO:0010810	regulation of cell-substrate adhesion	8/175	0.0048561	0.0299608	Rac2/St6gal1/Ptprj/Spp1/Ccn1/Hpse/Rhod/Itga3
+	GO:1903037	regulation of leukocyte cell-cell adhesion	8/175	0.00502001	0.030535	Laptm5/Gpnmb/Lilrb4a/Aif1/Itgb2/B2m/Cd74/Il4ra
+	GO:1903038	negative regulation of leukocyte cell-cell adhesion	5/175	0.00633976	0.0374306	Laptm5/Gpnmb/Lilrb4a/Cd74/Il4ra
GO:1901216		positive regulation of neuron death	8/175	0.000172463	0.00202459	C1qa/Tyrobp/Ctsz/Grn/Clu/Fcgr2b/Tnfrsf1a/Apoe
+	GO:0043523	regulation of neuron apoptotic process	9/175	0.00378558	0.0246676	Tyrobp/Trem2/Ctsz/Grn/Mt1/Tnfrsf1a/Apoe/Gba/Axl
GO:0051235		maintenance of location	12/175	0.000177176	0.00207186	Hexb/Trem2/Cyba/Hexa/Ftl1/Plin2/Soat1/C3/Apoe/Gba/Lyn/Gja1
GO:1990000		amyloid fibril formation	4/175	0.000179924	0.00207981	Trem2/Clu/Apoe/B2m
GO:0060142		regulation of syncytium formation by plasma membrane fusion	4/175	0.0002655	0.0029449	Tyrobp/Trem2/Cd53/Il4ra
GO:0097205		renal filtration	4/175	0.0002655	0.0029449	Cyba/Sulf1/Itga3/Gja1
+	GO:0003094	glomerular filtration	3/175	0.00339105	0.0222409	Cyba/Sulf1/Gja1
GO:0090322		regulation of superoxide metabolic process	4/175	0.000317739	0.00343591	Tyrobp/Cyba/Itgb2/Nfe2l2
+	GO:0032930	positive regulation of superoxide anion generation	3/175	0.00100071	0.00840985	Tyrobp/Cyba/Itgb2
+	GO:0032928	regulation of superoxide anion generation	3/175	0.00180997	0.0133452	Tyrobp/Cyba/Itgb2
+	GO:2000379	positive regulation of reactive oxygen species metabolic process	4/175	0.00565688	0.03393	Tyrobp/Cyba/Itgb2/Nfe2l2
GO:0006801		superoxide metabolic process	5/175	0.000350508	0.00364649	Tyrobp/Cyba/Cybb/Itgb2/Nfe2l2
+	GO:0042554	superoxide anion generation	4/175	0.000376951	0.00385773	Tyrobp/Cyba/Cybb/Itgb2
GO:2000106		regulation of leukocyte apoptotic process	6/175	0.000367579	0.00381095	Fcer1g/St6gal1/Fcgr2b/Lyn/Cd74/Axl
+	GO:2000107	negative regulation of leukocyte apoptotic process	5/175	0.000245799	0.00275678	Fcer1g/St6gal1/Fcgr2b/Cd74/Axl
+	GO:0033033	negative regulation of myeloid cell apoptotic process	3/175	0.000618027	0.00571959	Fcer1g/St6gal1/Fcgr2b
+	GO:0033032	regulation of myeloid cell apoptotic process	3/175	0.00441958	0.0278369	Fcer1g/St6gal1/Fcgr2b
GO:1901214		regulation of neuron death	13/175	0.000430495	0.00434051	C1qa/Tyrobp/Trem2/Ctsz/Grn/Gpnmb/Mt1/Clu/Fcgr2b/Tnfrsf1a/Apoe/Gba/Axl
GO:0010876		lipid localization	12/175	0.000431605	0.00434051	Hexb/Trem2/Npc2/Hexa/Plin2/Soat1/Spp1/C3/Plscr3/Mfsd2a/Apoe/Gba
+	GO:0072659	protein localization to plasma membrane	11/175	0.00165934	0.012361	Trem2/Fcer1g/Myo5b/Epha2/Rab8b/Tnfrsf1a/Actn2/Ezr/Tmbim1/Itga3/Slc9a3r1
+	GO:1990778	protein localization to cell periphery	11/175	0.0076963	0.0439469	Trem2/Fcer1g/Myo5b/Epha2/Rab8b/Tnfrsf1a/Actn2/Ezr/Tmbim1/Itga3/Slc9a3r1
GO:0042092		type 2 immune response	4/175	0.000443652	0.00440295	Lilrb4a/Gba/Cd74/Il4ra
GO:0045429		positive regulation of nitric oxide biosynthetic process	4/175	0.000443652	0.00440295	Clu/Aif1/Tlr2/Itgb2
+	GO:1904407	positive regulation of nitric oxide metabolic process	4/175	0.000601599	0.00567195	Clu/Aif1/Tlr2/Itgb2
+	GO:0045428	regulation of nitric oxide biosynthetic process	4/175	0.00245941	0.0172961	Clu/Aif1/Tlr2/Itgb2
GO:0060759		regulation of response to cytokine stimulus	7/175	0.000452114	0.0044576	Trem2/Laptm5/Oas1a/Tlr2/Tnfrsf1a/Cd74/Axl
GO:1905153		regulation of membrane invagination	3/175	0.000468558	0.00454546	Trem2/Fcgr1/C3
GO:0090130		tissue migration	11/175	0.000477828	0.0045911	Sparc/Grn/Ctsh/Cd63/P2rx4/Epha2/Itgb2/Apoe/Anxa3/Itga3/Nfe2l2
GO:0097190		apoptotic signaling pathway	17/175	0.000540174	0.00514103	Tyrobp/Trem2/Ifi27/Ctsh/Clu/P2rx4/Epha2/Ifi27l2a/Plscr3/Tnfrsf1a/Tmbim1/Bcl2a1b/Tpd52l1/Shisa5/Nfe2l2/Cd74/Slc9a3r1
+	GO:0070997	neuron death	13/175	0.00117762	0.00952514	C1qa/Tyrobp/Trem2/Ctsz/Grn/Gpnmb/Mt1/Clu/Fcgr2b/Tnfrsf1a/Apoe/Gba/Axl
+	GO:0071887	leukocyte apoptotic process	6/175	0.00119108	0.00960825	Fcer1g/St6gal1/Fcgr2b/Lyn/Cd74/Axl
+	GO:0008630	intrinsic apoptotic signaling pathway in response to DNA damage	6/175	0.00182851	0.0133574	Clu/Epha2/Tnfrsf1a/Bcl2a1b/Shisa5/Cd74
+	GO:0033028	myeloid cell apoptotic process	3/175	0.00699339	0.0404197	Fcer1g/St6gal1/Fcgr2b
+	GO:0051402	neuron apoptotic process	9/175	0.00821536	0.0464153	Tyrobp/Trem2/Ctsz/Grn/Mt1/Tnfrsf1a/Apoe/Gba/Axl
+	GO:0097193	intrinsic apoptotic signaling pathway	9/175	0.00865608	0.0478618	Trem2/Clu/Epha2/Tnfrsf1a/Bcl2a1b/Shisa5/Nfe2l2/Cd74/Slc9a3r1
GO:0006857		oligopeptide transport	3/175	0.000618027	0.00571959	Mgst1/Slc9a3r1/Slc13a3
GO:1900221		regulation of amyloid-beta clearance	3/175	0.000618027	0.00571959	Trem2/Clu/Apoe
GO:0003014		renal system process	6/175	0.000639008	0.00589568	Cyba/Sulf1/Chrnb4/Itga3/Gja1/Slc9a3r1
GO:0006809		nitric oxide biosynthetic process	5/175	0.000657291	0.00604587	Clu/P2rx4/Aif1/Tlr2/Itgb2
+	GO:0046209	nitric oxide metabolic process	5/175	0.000951702	0.00813396	Clu/P2rx4/Aif1/Tlr2/Itgb2
GO:0015849		organic acid transport	10/175	0.000670826	0.00615162	Plin2/Slc7a5/Mfsd2a/Mfsd12/Apoe/Slc26a7/Gja1/Gfap/Slc9a3r1/Slc13a3
+	GO:0015850	organic hydroxy compound transport	7/175	0.00589652	0.0350193	Ly6e/Npc2/Fcer1g/Fcgr3/Spp1/Slc6a2/Apoe
+	GO:0006865	amino acid transport	6/175	0.00659305	0.0386989	Slc7a5/Mfsd12/Gja1/Gfap/Slc9a3r1/Slc13a3
+	GO:0015711	organic anion transport	8/175	0.00875842	0.0478618	Slc7a5/Mfsd12/Slc26a7/Mgst1/Gja1/Gfap/Slc9a3r1/Slc13a3
GO:0031099		regeneration	7/175	0.000697357	0.00631963	Grn/Rgma/Kremen1/Ifrd1/Gja1/Gfap/Ccnd1
GO:1901136		carbohydrate derivative catabolic process	7/175	0.000739645	0.00668117	Hexb/Hexa/Gusb/Fbxo6/Hpse/Gba/Upp1
+	GO:0019377	glycolipid catabolic process	3/175	0.000468558	0.00454546	Hexb/Hexa/Gba
+	GO:0046479	glycosphingolipid catabolic process	3/175	0.000468558	0.00454546	Hexb/Hexa/Gba
+	GO:0046514	ceramide catabolic process	3/175	0.00123746	0.0096721	Hexb/Hexa/Gba
+	GO:1901658	glycosyl compound catabolic process	3/175	0.00252429	0.0174674	Gusb/Gba/Upp1
+	GO:0030149	sphingolipid catabolic process	3/175	0.00388456	0.0249887	Hexb/Hexa/Gba
+	GO:0046466	membrane lipid catabolic process	3/175	0.00441958	0.0278369	Hexb/Hexa/Gba
GO:0007033		vacuole organization	9/175	0.000784753	0.00702018	Hexb/Ctsd/Laptm5/Grn/Hexa/Naglu/Rab20/Gba/Tcirg1
GO:0002507		tolerance induction	3/175	0.000794804	0.00702018	C3ar1/Lilrb4a/Lyn
GO:0010977		negative regulation of neuron projection development	8/175	0.000956672	0.00815333	Ctsz/Rgma/Apoe/B2m/Kremen1/Ifrd1/H2-K1/Gfap
+	GO:0031345	negative regulation of cell projection organization	9/175	0.00143839	0.0110423	Ctsz/Rgma/Apoe/B2m/Itga3/Kremen1/Ifrd1/H2-K1/Gfap
+	GO:0010975	regulation of neuron projection development	15/175	0.00301793	0.0204594	Ctsz/Grn/Myo5b/Rgma/Mfsd2a/Apoe/B2m/Itga3/Kremen1/Lyn/Nfe2l2/Ifrd1/Adamts1/H2-K1/Gfap
GO:1905906		regulation of amyloid fibril formation	3/175	0.00100071	0.00840985	Trem2/Clu/Apoe
+	GO:1905907	negative regulation of amyloid fibril formation	3/175	0.000618027	0.00571959	Trem2/Clu/Apoe
GO:0046596		regulation of viral entry into host cell	4/175	0.00103048	0.00861211	Ly6e/Trim34a/Trim12a/Cd74
+	GO:0052372	modulation by symbiont of entry into host	4/175	0.00182241	0.0133452	Ly6e/Trim34a/Trim12a/Cd74
+	GO:1903900	regulation of viral life cycle	6/175	0.00229321	0.0163175	Ly6e/Oas1a/Trim34a/Trim12a/Cd74/Axl
+	GO:0046597	negative regulation of viral entry into host cell	3/175	0.00339105	0.0222409	Ly6e/Trim12a/Cd74
+	GO:1903901	negative regulation of viral life cycle	3/175	0.00441958	0.0278369	Ly6e/Trim12a/Cd74
GO:2001057		reactive nitrogen species metabolic process	5/175	0.00113111	0.00919829	Clu/P2rx4/Aif1/Tlr2/Itgb2
GO:0030865		cortical cytoskeleton organization	5/175	0.00122967	0.0096721	Rac2/Ezr/Rhod/Rnd3/Cavin3
GO:0034377		plasma lipoprotein particle assembly	3/175	0.00123746	0.0096721	Soat1/Mfsd2a/Apoe
+	GO:0065005	protein-lipid complex assembly	3/175	0.00214871	0.0153982	Soat1/Mfsd2a/Apoe
+	GO:0071827	plasma lipoprotein particle organization	3/175	0.0049971	0.0304571	Soat1/Mfsd2a/Apoe
GO:0010232		vascular transport	3/175	0.0015067	0.0114214	Mfsd2a/Apoe/Gja1
GO:0050818		regulation of coagulation	4/175	0.00163845	0.0122357	Hpse/Apoe/Serping1/Nfe2l2
GO:0090207		regulation of triglyceride metabolic process	4/175	0.00163845	0.0122357	C3/Mfsd2a/Apoe/Apobec1
GO:0043954		cellular component maintenance	5/175	0.00182031	0.0133452	Trem2/Csf1r/Fcgr2b/Apoe/Itga3
GO:1900087		positive regulation of G1/S transition of mitotic cell cycle	4/175	0.00202021	0.0146514	Aif1/Ccnd2/Adamts1/Ccnd1
+	GO:1902808	positive regulation of cell cycle G1/S phase transition	4/175	0.00383536	0.0247779	Aif1/Ccnd2/Adamts1/Ccnd1
GO:0072593		reactive oxygen species metabolic process	8/175	0.00209357	0.015147	Tyrobp/Cyba/Vav1/Cybb/Ccn1/Itgb2/Ccn2/Nfe2l2
GO:0043903		regulation of biological process involved in symbiotic interaction	4/175	0.00223238	0.0159599	Ly6e/Trim34a/Trim12a/Cd74
GO:0030198		extracellular matrix organization	9/175	0.00302449	0.0204594	Ctss/Pbxip1/Sulf1/Ccn1/Tnfrsf1a/Ccn2/Adamts1/Gfap/Col5a3
GO:0043062		extracellular structure organization	9/175	0.00302449	0.0204594	Ctss/Pbxip1/Sulf1/Ccn1/Tnfrsf1a/Ccn2/Adamts1/Gfap/Col5a3
GO:0045229		external encapsulating structure organization	9/175	0.00302449	0.0204594	Ctss/Pbxip1/Sulf1/Ccn1/Tnfrsf1a/Ccn2/Adamts1/Gfap/Col5a3
GO:0000768		syncytium formation by plasma membrane fusion	4/175	0.00323485	0.0215442	Tyrobp/Trem2/Cd53/Il4ra
+	GO:0006949	syncytium formation	4/175	0.00383536	0.0247779	Tyrobp/Trem2/Cd53/Il4ra
GO:0080164		regulation of nitric oxide metabolic process	4/175	0.00323485	0.0215442	Clu/Aif1/Tlr2/Itgb2
GO:0140253		cell-cell fusion	4/175	0.00323485	0.0215442	Tyrobp/Trem2/Cd53/Il4ra
GO:0009268		response to pH	3/175	0.00339105	0.0222409	Ctss/Gba/Gja1
GO:0034405		response to fluid shear stress	3/175	0.00339105	0.0222409	Spp1/P2rx4/Nfe2l2
GO:0072337		modified amino acid transport	3/175	0.00339105	0.0222409	Mgst1/Slc9a3r1/Slc13a3
GO:1902993		positive regulation of amyloid precursor protein catabolic process	3/175	0.00339105	0.0222409	Clu/Apoe/Lyn
GO:0016032		viral process	10/175	0.00357723	0.0234111	Ly6e/Csf1r/Ctsb/Ifi27/Oas1a/Trim34a/Trim12a/Apoe/Cd74/Axl
GO:0001501		skeletal system development	12/175	0.00413475	0.0263732	Tyrobp/Hexb/Sparc/Hexa/Pbxip1/Epha2/Sulf1/Ccn1/Maf/Ccn2/Zfpm1/Gja1
GO:0097006		regulation of plasma lipoprotein particle levels	4/175	0.00416214	0.0264362	Trem2/Soat1/Mfsd2a/Apoe
GO:0002377		immunoglobulin production	5/175	0.00482526	0.0298928	Fcgr2b/Lilrb4a/B2m/Tcirg1/Il4ra
GO:0051091		positive regulation of DNA-binding transcription factor activity	8/175	0.0048561	0.0299608	Trim34a/Clu/Trim12a/Fcgr2b/Tlr2/Itgb2/Anxa3/Ifrd1
GO:0098801		regulation of renal system process	3/175	0.0049971	0.0304571	Cyba/Gja1/Slc9a3r1
+	GO:0051969	regulation of transmission of nerve impulse	2/175	0.00889972	0.0478618	Chrnb4/Gba
GO:0050792		regulation of viral process	6/175	0.00580146	0.0345909	Ly6e/Oas1a/Trim34a/Trim12a/Cd74/Axl
GO:0009069		serine family amino acid metabolic process	3/175	0.00628319	0.0371694	Phgdh/Tst/Tha1
GO:0007186		G protein-coupled receptor signaling pathway	12/175	0.00662244	0.0387959	Gng5/Rac2/Rgs5/C3ar1/Vav1/C3/Actn2/Ezr/Adgre1/Apoe/Ccl6/Slc9a3r1
GO:0038061		NIK/NF-kappaB signaling	5/175	0.00667849	0.0389729	Trem2/Laptm5/Litaf/Tlr2/Nmi
GO:0071825		protein-lipid complex subunit organization	3/175	0.00699339	0.0404197	Soat1/Mfsd2a/Apoe
GO:0007200		phospholipase C-activating G protein-coupled receptor signaling pathway	3/175	0.00774933	0.0439469	C3ar1/Actn2/Slc9a3r1
GO:0032418		lysosome localization	4/175	0.00850976	0.04781	Fcer1g/Rac2/Lyn/Il4ra
+	GO:1990849	vacuolar localization	4/175	0.00850976	0.04781	Fcer1g/Rac2/Lyn/Il4ra
GO:0006820		anion transport	10/175	0.00865904	0.0478618	Slc7a5/Clic1/Mfsd12/Slc26a7/Mgst1/Gja1/Slc12a4/Gfap/Slc9a3r1/Slc13a3
GO:0010889		regulation of sequestering of triglyceride	2/175	0.00889972	0.0478618	Trem2/Plin2
GO:0030002		cellular anion homeostasis	2/175	0.00889972	0.0478618	Spp1/Slc9a3r1
GO:0033690		positive regulation of osteoblast proliferation	2/175	0.00889972	0.0478618	Ccn1/Hpse
GO:0071294		cellular response to zinc ion	2/175	0.00889972	0.0478618	Mt1/P2rx4
GO:1900272		negative regulation of long-term synaptic potentiation	2/175	0.00889972	0.0478618	Tyrobp/Apoe
GO:0006749		glutathione metabolic process	4/175	0.00906171	0.0486339	Gstm1/Clic1/Mgst1/Nfe2l2
GO:0035640		exploration behavior	3/175	0.00940098	0.0499926	Grn/Apoe/Itga3
GO:0051272		positive regulation of cellular component movement	23/175	1.2235e-07	3.65474e-06	Trem2/Sparc/Grn/Rac2/Csf1r/C3ar1/Gpnmb/Ctsh/Ptprj/P2rx4/Epha2/Aif1/Ccn1/Tlr2/Hpse/Rhod/Anxa3/Itga3/Cd151/Lyn/Nfe2l2/Cd74/Adamts1
GO:0052126		movement in host environment	6/175	0.00104497	0.00863747	Ly6e/Ctsb/Trim34a/Trim12a/Cd74/Axl
GO:0055065		metal ion homeostasis	15/175	0.00107749	0.0088577	Hexb/Cyba/C3ar1/Ftl1/Cd52/Mt1/Steap4/Spp1/P2rx4/Apoe/B2m/Lyn/Gja1/Tcirg1/Slc12a4
GO:0006875		cellular metal ion homeostasis	13/175	0.00247963	0.0173978	Hexb/Cyba/C3ar1/Ftl1/Cd52/Mt1/Steap4/Spp1/P2rx4/Apoe/Lyn/Gja1/Tcirg1
GO:0072503		cellular divalent inorganic cation homeostasis	11/175	0.00393701	0.0252722	Hexb/Cyba/C3ar1/Cd52/Mt1/Spp1/P2rx4/Apoe/Lyn/Gja1/Tcirg1
GO:0072507		divalent inorganic cation homeostasis	11/175	0.00598056	0.0354486	Hexb/Cyba/C3ar1/Cd52/Mt1/Spp1/P2rx4/Apoe/Lyn/Gja1/Tcirg1
GO:0034433		steroid esterification	2/175	0.00889972	0.0478618	Soat1/Apoe
GO:0034434		sterol esterification	2/175	0.00889972	0.0478618	Soat1/Apoe
GO:0034435		cholesterol esterification	2/175	0.00889972	0.0478618	Soat1/Apoe
