# Supplementary material for: Spatial transcriptomics reveals regionally altered gene expression that drives retinal degeneration
Source: Commun Biol. 2025 Apr 18;8:629. doi: 10.1038/s42003-025-07887-2 (PMC12008306; doi:10.1038/s42003-025-07887-2)
Supplement: Supplementary file 6 — Supplementary Data 4 [file 42003_2025_7887_MOESM6_ESM.xlsx]

## Sheet: Table S9A
Table S9A: Differentially expressed genes in retinal region 1 (R1) at 1PD, 3PD, 5PD compared to DR controls (p ≤ 0.05; FC ≥ 1.5). DR - dim-reared sample, PD - photo-oxidative damage paradigm. NA - gene not differentially expressed in this comparison.
GeneID	log2FC_PD1	p-value_PD1	log2FC_PD3	p-value_PD3	log2FC_PD5	p-value_PD5
3010001F23Rik	-1.79655	7.74198e-05	-2.42321	2.32091e-06	-3.0839	2.19e-06
Guf1	-1.78227	0.000178381	-0.677406	0.0499333	-0.927911	0.0267418
Kcnj14	-1.5535	0.000346907	-1.45563	0.000482985	-1.38868	0.00123318
Col2a1	-1.49201	0.00143987	-0.84421	0.0281243	-1.25424	0.00821745
Vax2os	-1.47408	0.000154866	-1.26285	0.000559698	-1.38289	0.000356582
Calb1	-1.44079	0.00106374	-1.08489	0.00538629	-1.18943	0.00799863
Gm10544	-1.34495	0.010226	-1.86656	0.000734317	-2.26352	0.00103111
Srebf1	-1.33823	0.000134112	-0.744964	0.00871529	-1.00037	0.00321345
Egr1	-1.33782	0.00130886	-1.48262	0.000309607	-0.854132	0.0303685
Klhl3	-1.22829	0.0144259	-1.28805	0.00734719	-1.36396	0.0153491
Hk2	-1.21982	0.000322101	-1.11882	0.000412784	-0.948012	0.00469195
Nt5e	-1.21562	0.00252263	-1.14552	0.00267043	-1.6771	0.000502071
Esrrb	-1.11376	0.00293282	-1.07826	0.00286053	-1.77473	0.000225442
B230220B15Rik	-1.09644	0.0208067	-1.13692	0.0120349	-1.23866	0.0199589
Reep6	-1.0867	0.000619609	-1.17145	0.000286068	-1.68551	7.44767e-06
A430035B10Rik	-1.08369	0.0200458	-1.29665	0.00513935	-1.01998	0.0414932
Casp7	-1.08272	0.0318885	-1.31599	0.00917853	-1.46183	0.0123872
E130310I04Rik	-1.01047	0.0346514	-0.949255	0.0360423	-1.6182	0.00586288
Pdc	-0.963655	0.00713983	-0.917483	0.00962799	-1.65736	8.46505e-05
Rncr4	-0.949646	0.0265788	-0.971406	0.018587	-1.31131	0.00889971
Hist1h1c	-0.90644	0.00421293	-0.657297	0.0214038	-0.745303	0.0227476
Enox1	-0.889792	0.030628	-1.26231	0.0031568	-1.3463	0.00622608
Fscn2	-0.889066	0.00514577	-0.687584	0.0184904	-0.675834	0.0347565
Dmd	-0.883719	0.0154227	-0.755437	0.0250577	-1.33885	0.00239548
Taok3	-0.883263	0.0338453	-0.788288	0.0425223	-0.982813	0.0335742
AI847159	-0.876468	0.00523148	-1.33702	0.000155145	-1.45003	0.000197399
Cep164	-0.837652	0.00618892	-0.686368	0.0149001	-0.918116	0.00635593
Gramd2	-0.815785	0.033644	-1.07662	0.00541559	-1.06877	0.0152278
Rabgef1	-0.814173	0.00368885	-0.975398	0.000695664	-1.30381	0.00013322
Rho	-0.805139	0.0289456	-1.14915	0.00327859	-1.78967	5.44433e-05
Rgs9bp	-0.804673	0.0146382	-0.763962	0.0178292	-1.28056	0.00090101
D1Ertd622e	-0.771346	0.00920239	-0.992444	0.00113182	-0.741465	0.0184643
Faim	-0.760568	0.00239357	-1.16501	3.12915e-05	-1.85145	7.56476e-07
Tnr	-0.752455	0.0396158	-0.725633	0.0361999	-1.15291	0.0076409
Grtp1	-0.751532	0.0035402	-1.01772	0.000182792	-1.22863	0.000129208
Susd3	-0.74244	0.00650697	-0.789758	0.00360492	-0.714054	0.0122756
Plpp2	-0.740918	0.0309979	-1.06295	0.00298477	-1.37647	0.00154393
Agpat3	-0.721997	0.0073133	-0.822034	0.00276619	-0.982484	0.000835064
Drd4	-0.713331	0.00401305	-0.674581	0.00483612	-0.832051	0.00225116
Tnfaip3	-0.701328	0.0383376	-1.18967	0.00123947	-1.46877	0.00078141
Fam57b	-0.691036	0.00634624	-0.697756	0.00568621	-0.640594	0.0118968
Cep63	-0.677757	0.0443431	-0.82082	0.0135186	-1.10216	0.00645178
Acadvl	-0.648107	0.0292742	-0.775441	0.00897456	-1.07936	0.00246184
Gpsm2	-0.637747	0.00588265	-0.789499	0.000876966	-0.821233	0.00164517
Abca4	-0.621582	0.00998899	-0.676791	0.00526044	-0.997251	0.00033729
Cngb1	-0.616967	0.0142926	-0.65858	0.00919395	-0.805921	0.00292326
Pdpn	0.751339	0.0152841	0.737597	0.0137517	1.09455	0.00138513
Bend6	0.778799	0.0472047	0.77317	0.0415602	1.0904	0.00968066
Sparc	0.836144	0.00977213	0.947826	0.0037481	0.980046	0.00433098
Fam78b	0.893829	0.0341886	0.824685	0.0409302	1.12751	0.0125351
Ctsz	0.939672	0.0267065	0.900712	0.0276302	1.61933	0.000757764
Trim35	0.993738	0.00297847	0.948238	0.00334615	0.866739	0.0131873
R3hcc1l	1.23326	0.0424611	1.19136	0.0402914	1.55688	0.016071
Psd3	1.25043	0.00879184	1.12018	0.0142426	1.3787	0.00629839
Lrat	1.32159	0.00372962	1.13632	0.00896219	1.13791	0.0155193
Mt1	1.33023	0.00012553	0.812491	0.008437	1.13256	0.00069404
Rnf144b	1.35	0.00686012	1.22509	0.0102351	1.05829	0.0434286
Vgf	1.40188	0.041973	1.87531	0.00588111	1.71016	0.0177885
Tnfrsf1a	1.49534	0.0210299	1.59806	0.0101102	1.87424	0.0062014
A2m	1.52354	0.00381453	1.53884	0.00246694	2.13811	0.000155481
Spen	1.60382	0.00390954	1.03898	0.049609	1.63515	0.0053435
Notch2	1.64997	0.0153885	1.75132	0.00785613	1.54763	0.0306782
S1pr3	1.69725	0.00132971	1.06656	0.0290265	1.07206	0.0459298
Slc7a5	1.79868	0.000148777	1.21026	0.00566385	1.36626	0.00479029
Rfx2	2.15668	0.0325248	2.47993	0.0106116	2.46947	0.0195193
Atf3	2.46754	0.00658217	1.7504	0.048366	2.68756	0.00458523
Dhx34	2.52622	0.0358563	2.741	0.0165474	3.44968	0.00419227
C1qb	2.68165	0.0423994	3.07045	0.0187561	4.24463	0.00406639
H2-T23	3.29352	0.0321008	3.85143	0.00742844	3.4462	0.0297417
Chac1	3.90626	0.00604137	3.26472	0.0219754	3.7211	0.0152873
Cdkn1a	4.24835	0.00267434	3.07517	0.0358071	3.37269	0.0304385
Sst	-4.77468	0.0368677	-3.35653	0.0463696	NA	NA
Plet1	-4.28035	0.00914828	-2.68511	0.0264067	NA	NA
1600014C23Rik	-2.15147	0.0398954	-2.04726	0.0340317	NA	NA
Mettl6	-1.67373	0.00951265	-1.22875	0.0276669	NA	NA
Slc29a4	-1.35986	0.0105982	-1.20121	0.0138118	NA	NA
Ift80	-1.32077	0.00273643	-0.728727	0.0458367	NA	NA
Cav1	-1.27293	0.00196914	-0.764294	0.0269285	NA	NA
Fhod3	-1.15283	0.00260981	-0.786419	0.0185101	NA	NA
Prr3	-0.989377	0.0202275	-0.945791	0.0179742	NA	NA
Abcb8	-0.91214	0.0363279	-0.929067	0.0245463	NA	NA
Ncapd3	-0.906279	0.0405647	-0.971009	0.0225511	NA	NA
Pdhx	-0.897987	0.0482185	-0.987201	0.0249729	NA	NA
Tmsb15b2	-0.85516	0.0176339	-0.641589	0.0496113	NA	NA
Qpct	-0.806465	0.0163189	-0.642955	0.0387593	NA	NA
Cds1	-0.801188	0.00299665	-0.677979	0.00799177	NA	NA
Cd59a	-0.693098	0.0463878	-1.41515	0.000384631	NA	NA
Dut	-0.658022	0.0240553	-0.713681	0.0120031	NA	NA
Cryaa	-0.642292	0.0309108	0.846845	0.0053947	NA	NA
Rorb	-0.602783	0.0385785	-0.913079	0.002944	NA	NA
Dcaf7	-0.590565	0.023596	-0.622965	0.0140715	NA	NA
Sag	0.648811	0.0285867	0.656678	0.0268481	NA	NA
Preb	0.667039	0.0380031	0.6318	0.041471	NA	NA
Eif4g1	0.667358	0.015913	0.639435	0.0169139	NA	NA
Plcb4	0.697851	0.0225114	0.587574	0.045176	NA	NA
Gstm1	0.728279	0.0401409	0.905354	0.00972717	NA	NA
Prpf31	0.786365	0.029365	0.739886	0.0330673	NA	NA
2310039H08Rik	0.837676	0.0492785	0.861655	0.0357451	NA	NA
Nadk2	0.858829	0.00242099	0.907431	0.00116753	NA	NA
Cspg5	0.872409	0.00603036	0.676988	0.0243934	NA	NA
Ppp2r5e	0.8914	0.00864551	0.701988	0.0296077	NA	NA
Unc13a	0.893392	0.00544102	0.597228	0.047512	NA	NA
Plekha3	0.964521	0.0372524	0.898783	0.0438181	NA	NA
Acaca	0.97815	0.00714268	0.954839	0.00670384	NA	NA
Slc19a1	0.987935	0.0352	1.21455	0.00809161	NA	NA
Triobp	1.02901	0.0274089	1.22307	0.00713566	NA	NA
Slc6a13	1.08943	0.0450527	1.1318	0.0303863	NA	NA
Ptpn1	1.09693	0.0265729	0.965156	0.041602	NA	NA
Prkaa1	1.12941	0.0342714	1.23887	0.0158726	NA	NA
Clcc1	1.19961	0.0288834	1.39333	0.00859094	NA	NA
Aldh1l1	1.27218	0.0472937	1.55962	0.0113523	NA	NA
Mypop	1.38251	0.0321426	1.4184	0.0225938	NA	NA
Tmf1	1.40406	0.016297	1.13897	0.0430057	NA	NA
Phospho2	1.47234	0.00685829	1.31144	0.0123854	NA	NA
Amotl2	1.54454	0.000530789	1.12368	0.00697448	NA	NA
Sema3c	1.55508	0.0350384	1.707	0.0156464	NA	NA
Cfp	1.70431	0.00343009	1.41168	0.0115553	NA	NA
Wwtr1	1.87715	0.0135477	1.65254	0.0239859	NA	NA
Ifi35	1.89944	0.0266296	2.32511	0.00459789	NA	NA
Ccn2	2.23149	0.00576035	2.00957	0.00958956	NA	NA
Gfap	2.38469	0.0282815	2.36267	0.0239186	NA	NA
6430562O15Rik	3.75678	0.00458134	2.55023	0.0420763	NA	NA
Hba-a2	4.31067	3.53729e-05	2.11663	0.0456813	NA	NA
Adra2a	-1.67326	0.00775721	NA	NA	-2.906	0.000838323
Lmbrd2	-1.34461	0.015534	NA	NA	-1.48081	0.0168925
Ptpru	-1.26856	0.0181382	NA	NA	-1.32269	0.0244934
Tpbg	-1.25458	0.0323948	NA	NA	-1.55391	0.0220128
Abhd18	-1.21379	0.0348126	NA	NA	-2.0687	0.00553599
Lgr5	-1.20388	0.0241948	NA	NA	-1.34723	0.0228668
Gm47283	-1.12829	0.000104014	NA	NA	-0.991921	0.000622191
Ccdc88b	-1.04176	0.0473472	NA	NA	-1.37088	0.0255665
Cacna2d3	-1.00917	0.00735919	NA	NA	-0.918964	0.0201273
Afdn	-1.0011	0.00662482	NA	NA	-0.747525	0.0452892
Alkbh3	-0.901832	0.0366872	NA	NA	-1.11401	0.0237172
Rnft2	-0.896914	0.0281617	NA	NA	-0.96254	0.0329612
Fam3c	-0.839724	0.0428681	NA	NA	-1.59016	0.0035814
Ctr9	-0.818135	0.0158653	NA	NA	-1.01982	0.00805347
Cdc5l	-0.807629	0.0233303	NA	NA	-0.957508	0.0168666
Ppm1g	-0.804483	0.0234572	NA	NA	-1.08974	0.00773255
Ttll1	-0.777989	0.0305316	NA	NA	-0.771593	0.0485459
Amer2	-0.759284	0.00878386	NA	NA	-0.834398	0.00831657
Abcg1	-0.738978	0.0241675	NA	NA	-1.95638	5.99851e-05
Atp9b	-0.736849	0.0490973	NA	NA	-1.25504	0.00651114
Pkm	-0.732937	0.00804027	NA	NA	-0.646011	0.018147
Zkscan2	-0.728436	0.0374132	NA	NA	-0.960087	0.0169518
Rs1	-0.71246	0.0140114	NA	NA	-1.16562	0.000456962
Pcp2	-0.691909	0.019323	NA	NA	-0.847848	0.00703558
Slc17a7	-0.690443	0.0153099	NA	NA	-0.692293	0.0169265
Hist3h2ba	-0.688199	0.0237202	NA	NA	-1.02636	0.00385975
Impdh1	-0.669476	0.0104603	NA	NA	-0.91484	0.00143106
Spc25	-0.665451	0.041033	NA	NA	-0.814918	0.0230202
Oard1	-0.662965	0.0495404	NA	NA	-0.825652	0.0269883
Osgep	-0.633	0.0278546	NA	NA	-0.996576	0.00378034
Slc38a2	0.586642	0.0466566	NA	NA	0.701836	0.0283829
Paip2b	0.622782	0.0491262	NA	NA	0.666474	0.0468246
A930001M01Rik	0.743683	0.0413811	NA	NA	1.18209	0.00288778
Ube2g2	0.77885	0.0496152	NA	NA	1.03738	0.0144727
Hk1	0.78413	0.00590082	NA	NA	0.588522	0.0359026
Tuba4a	0.833932	0.00571178	NA	NA	0.913763	0.00451922
Smyd2	0.834437	0.0337755	NA	NA	1.19398	0.00518723
Mrpl43	0.839875	0.0147479	NA	NA	0.955484	0.00964533
Map3k1	0.862603	0.0182979	NA	NA	1.0137	0.00917694
Snhg12	0.878986	0.0108445	NA	NA	0.972733	0.00924869
Cd63	0.928736	0.0294987	NA	NA	1.52447	0.00238535
Limd1	0.973137	0.045849	NA	NA	1.16042	0.0258057
Il6st	0.975622	0.0113437	NA	NA	0.807015	0.0459053
Trak2	0.987592	0.00032067	NA	NA	0.59624	0.0253515
Cebpz	1.00818	0.0403949	NA	NA	1.28512	0.0136821
Fstl1	1.13427	0.033981	NA	NA	1.32541	0.020444
S100a13	1.17399	0.0458242	NA	NA	1.27158	0.0407273
Hsd17b10	1.24344	0.0242603	NA	NA	1.35357	0.0212556
Mrps27	1.26141	0.0114793	NA	NA	1.13646	0.0304998
Gpnmb	1.28301	0.00771727	NA	NA	2.03848	0.000150614
Jmjd8	1.29091	0.0154024	NA	NA	1.51241	0.00683491
Snrnp40	1.31954	0.017461	NA	NA	1.67147	0.00487457
Lrrc2	1.32743	0.0350389	NA	NA	1.66441	0.0122329
Nudt6	1.40844	0.0489281	NA	NA	1.65338	0.0267506
Arap1	1.41078	0.0464664	NA	NA	1.84764	0.0132039
Mt2	1.72476	0.00609678	NA	NA	1.35889	0.0230575
Gadd45b	1.857	0.0432516	NA	NA	2.00308	0.0385387
Tagln2	2.32379	0.0485535	NA	NA	2.54183	0.0427073
Serping1	2.33508	0.037522	NA	NA	2.69098	0.0217729
Upk1b	-6.63136	0.0106902	NA	NA	NA	NA
Tacstd2	-6.08298	0.0107646	NA	NA	NA	NA
Net1	-2.41771	0.00441973	NA	NA	NA	NA
Chadl	-1.97902	0.0221774	NA	NA	NA	NA
Dmac2l	-1.86991	0.012094	NA	NA	NA	NA
Cptp	-1.78608	0.0105668	NA	NA	NA	NA
Mettl4	-1.77997	0.0213277	NA	NA	NA	NA
Nelfa	-1.75834	0.0064838	NA	NA	NA	NA
B230206L02Rik	-1.73535	0.0399711	NA	NA	NA	NA
Hmgxb4	-1.71937	0.0285991	NA	NA	NA	NA
Cd2ap	-1.6569	0.0036154	NA	NA	NA	NA
Pdk1	-1.56796	0.00234022	NA	NA	NA	NA
Pik3r4	-1.54174	0.00204209	NA	NA	NA	NA
Dcbld2	-1.49981	0.0241321	NA	NA	NA	NA
Tdp2	-1.49467	0.0164301	NA	NA	NA	NA
Adck5	-1.4644	0.00791382	NA	NA	NA	NA
Socs4	-1.45605	0.0371099	NA	NA	NA	NA
Polr1b	-1.43413	0.0484012	NA	NA	NA	NA
Sp2	-1.42592	0.0209385	NA	NA	NA	NA
Usp46	-1.41571	0.0175115	NA	NA	NA	NA
Sfrp1	-1.39973	0.0473742	NA	NA	NA	NA
Gm2a	-1.38184	0.0101281	NA	NA	NA	NA
Lsm11	-1.381	0.0208186	NA	NA	NA	NA
Rbm34	-1.32744	0.0176768	NA	NA	NA	NA
Radil	-1.31236	0.0308368	NA	NA	NA	NA
Blvra	-1.31097	0.00848577	NA	NA	NA	NA
Megf11	-1.30055	0.0232773	NA	NA	NA	NA
Orc5	-1.28386	0.0413181	NA	NA	NA	NA
Iqcb1	-1.283	0.0161643	NA	NA	NA	NA
Dclk2	-1.24025	0.00724638	NA	NA	NA	NA
Epdr1	-1.22565	0.0288714	NA	NA	NA	NA
Elac2	-1.22381	0.0292252	NA	NA	NA	NA
Zfp866	-1.20291	0.0283438	NA	NA	NA	NA
Arl4c	-1.18043	0.021337	NA	NA	NA	NA
6030458C11Rik	-1.17273	0.0218445	NA	NA	NA	NA
Erlec1	-1.16734	0.0115443	NA	NA	NA	NA
0610030E20Rik	-1.14735	0.0393299	NA	NA	NA	NA
Clstn2	-1.13453	0.0370315	NA	NA	NA	NA
Farp1	-1.1328	0.0146088	NA	NA	NA	NA
D10Wsu102e	-1.12422	0.041447	NA	NA	NA	NA
Astn1	-1.10191	0.0117708	NA	NA	NA	NA
Unc5a	-1.08428	0.0111028	NA	NA	NA	NA
Bckdha	-1.07825	0.0424663	NA	NA	NA	NA
Cdk8	-1.058	0.0158754	NA	NA	NA	NA
Arf2	-1.05053	0.00837401	NA	NA	NA	NA
Adgra1	-1.04229	0.0469935	NA	NA	NA	NA
Kat6b	-1.03609	0.0294889	NA	NA	NA	NA
Cab39l	-1.02982	0.0330569	NA	NA	NA	NA
Gckr	-1.0282	0.0426381	NA	NA	NA	NA
Lima1	-1.02747	0.0271615	NA	NA	NA	NA
Ero1l	-1.00202	0.0140031	NA	NA	NA	NA
Tdg	-1.00088	0.0131941	NA	NA	NA	NA
Ptprz1	-0.994945	0.0457902	NA	NA	NA	NA
Aldh6a1	-0.991528	0.0391549	NA	NA	NA	NA
Mindy1	-0.991226	0.0333106	NA	NA	NA	NA
Cyb5r4	-0.968067	0.0217891	NA	NA	NA	NA
Gas7	-0.962424	0.0374292	NA	NA	NA	NA
Galnt4	-0.959191	0.0235846	NA	NA	NA	NA
Arrdc3	-0.958957	0.0137669	NA	NA	NA	NA
Ecd	-0.952598	0.0334533	NA	NA	NA	NA
Lpin2	-0.952164	0.023642	NA	NA	NA	NA
Arfgef2	-0.94955	0.0123997	NA	NA	NA	NA
Orc3	-0.945556	0.044056	NA	NA	NA	NA
Alg14	-0.932571	0.043111	NA	NA	NA	NA
Nalcn	-0.927774	0.0488565	NA	NA	NA	NA
Secisbp2	-0.91894	0.0489022	NA	NA	NA	NA
Mtf2	-0.915736	0.0256947	NA	NA	NA	NA
Dcaf15	-0.910161	0.0431885	NA	NA	NA	NA
Tns3	-0.906912	0.0158084	NA	NA	NA	NA
A730063M14Rik	-0.903741	0.048279	NA	NA	NA	NA
Sept3	-0.869375	0.0120169	NA	NA	NA	NA
Aldh9a1	-0.869261	0.0468667	NA	NA	NA	NA
Churc1	-0.850992	0.0200415	NA	NA	NA	NA
Pnpla8	-0.836783	0.0283872	NA	NA	NA	NA
Gtf3c6	-0.834492	0.0216931	NA	NA	NA	NA
Acp1	-0.834474	0.0287835	NA	NA	NA	NA
Ola1	-0.831986	0.0258071	NA	NA	NA	NA
Tafa3	-0.825475	0.0434428	NA	NA	NA	NA
Sft2d1	-0.821698	0.042347	NA	NA	NA	NA
Grm6	-0.817268	0.0260933	NA	NA	NA	NA
Rnf121	-0.813897	0.0319458	NA	NA	NA	NA
Wrnip1	-0.801655	0.0278497	NA	NA	NA	NA
Pomgnt1	-0.765979	0.0402236	NA	NA	NA	NA
Stmn4	-0.764562	0.0440285	NA	NA	NA	NA
Ptdss2	-0.759576	0.0350663	NA	NA	NA	NA
Ppme1	-0.757482	0.0133466	NA	NA	NA	NA
Nt5m	-0.749705	0.0439131	NA	NA	NA	NA
Prkca	-0.732423	0.00268991	NA	NA	NA	NA
Hmgb2	-0.725256	0.0222378	NA	NA	NA	NA
Eml3	-0.717547	0.00593845	NA	NA	NA	NA
Six3os1	-0.712888	0.0378598	NA	NA	NA	NA
Dgkz	-0.709043	0.0246627	NA	NA	NA	NA
Ppp2r3d	-0.706015	0.0444486	NA	NA	NA	NA
Hadhb	-0.696033	0.0446811	NA	NA	NA	NA
Slc4a10	-0.683854	0.0227614	NA	NA	NA	NA
Alpl	-0.671357	0.0198701	NA	NA	NA	NA
Fam171b	-0.666996	0.0201006	NA	NA	NA	NA
C1d	-0.65093	0.021796	NA	NA	NA	NA
Aldoa	-0.64523	0.0185605	NA	NA	NA	NA
Gpr108	-0.628166	0.0329488	NA	NA	NA	NA
Fis1	-0.614439	0.00916191	NA	NA	NA	NA
Klhdc8a	-0.609556	0.0318841	NA	NA	NA	NA
Cend1	-0.600242	0.0322449	NA	NA	NA	NA
Cebpzos	-0.592327	0.044999	NA	NA	NA	NA
Prkcsh	-0.586108	0.0424699	NA	NA	NA	NA
Hist1h2bc	-0.585141	0.025438	NA	NA	NA	NA
Trim9	0.588619	0.0459817	NA	NA	NA	NA
Eif3d	0.590648	0.0426504	NA	NA	NA	NA
Rab11a	0.59354	0.0371969	NA	NA	NA	NA
Hspa9	0.604066	0.0117581	NA	NA	NA	NA
Nsd1	0.607333	0.0342262	NA	NA	NA	NA
Smap1	0.609186	0.0277817	NA	NA	NA	NA
Mtcl1	0.611305	0.0107105	NA	NA	NA	NA
Atp2c1	0.614064	0.0203841	NA	NA	NA	NA
Ccnl1	0.61562	0.0325016	NA	NA	NA	NA
Arf4	0.61619	0.0211545	NA	NA	NA	NA
Cdc34	0.617715	0.0282459	NA	NA	NA	NA
Glmn	0.627922	0.0130234	NA	NA	NA	NA
Ssbp4	0.63631	0.00881183	NA	NA	NA	NA
Celf2	0.644043	0.00997081	NA	NA	NA	NA
Lsm14a	0.656734	0.0124227	NA	NA	NA	NA
Etnk1	0.657054	0.0113011	NA	NA	NA	NA
Gnai2	0.673015	0.00695314	NA	NA	NA	NA
Bcor	0.682356	0.0453107	NA	NA	NA	NA
Atf4	0.687004	0.00672364	NA	NA	NA	NA
Ptp4a3	0.693327	0.0207075	NA	NA	NA	NA
Iars	0.694409	0.0480025	NA	NA	NA	NA
Neurod1	0.69528	0.0108425	NA	NA	NA	NA
Pcf11	0.703584	0.0221239	NA	NA	NA	NA
Sfpq	0.705201	0.00866051	NA	NA	NA	NA
Ubtd1	0.708202	0.00897868	NA	NA	NA	NA
Snx25	0.709033	0.013837	NA	NA	NA	NA
Lamp2	0.71012	0.0374811	NA	NA	NA	NA
Rnf145	0.720517	0.00564694	NA	NA	NA	NA
Tab2	0.721803	0.0456516	NA	NA	NA	NA
Usp2	0.731144	0.00474199	NA	NA	NA	NA
Sec23a	0.734349	0.0289257	NA	NA	NA	NA
Cfl2	0.737229	0.0332235	NA	NA	NA	NA
Surf4	0.738196	0.0316767	NA	NA	NA	NA
Srxn1	0.744798	0.0497425	NA	NA	NA	NA
Borcs5	0.746982	0.0266719	NA	NA	NA	NA
Slc25a51	0.747504	0.0463549	NA	NA	NA	NA
Txndc12	0.74999	0.03955	NA	NA	NA	NA
Pdlim3	0.756993	0.0402605	NA	NA	NA	NA
Ciao1	0.762052	0.0408269	NA	NA	NA	NA
Ube2r2	0.76345	0.00743073	NA	NA	NA	NA
Socs7	0.765417	0.0320139	NA	NA	NA	NA
Brd4	0.766194	0.0312387	NA	NA	NA	NA
AW549877	0.766889	0.00793183	NA	NA	NA	NA
Parp8	0.767242	0.0468137	NA	NA	NA	NA
Ado	0.768411	0.0432728	NA	NA	NA	NA
Slc39a6	0.768967	0.0351479	NA	NA	NA	NA
Anxa7	0.770185	0.024428	NA	NA	NA	NA
Ppm1l	0.771395	0.0421621	NA	NA	NA	NA
Memo1	0.775663	0.010117	NA	NA	NA	NA
Kcnab1	0.778192	0.0442583	NA	NA	NA	NA
Rnf207	0.795422	0.0044907	NA	NA	NA	NA
Slc3a2	0.810394	0.0112999	NA	NA	NA	NA
Irf2bpl	0.812029	0.0218033	NA	NA	NA	NA
Herpud2	0.817193	0.0351234	NA	NA	NA	NA
Mapk6	0.821061	0.0381725	NA	NA	NA	NA
Med6	0.821784	0.0307256	NA	NA	NA	NA
Cdk2ap2	0.825617	0.00145567	NA	NA	NA	NA
Arntl	0.833912	0.0102214	NA	NA	NA	NA
Yrdc	0.841135	0.0438579	NA	NA	NA	NA
Pcare	0.849151	0.00634478	NA	NA	NA	NA
Nyap2	0.860464	0.0336188	NA	NA	NA	NA
Rock2	0.873316	0.0138845	NA	NA	NA	NA
Psph	0.873924	0.0310032	NA	NA	NA	NA
Zfp516	0.877179	0.00426344	NA	NA	NA	NA
Zc3h7b	0.877594	0.0179394	NA	NA	NA	NA
Spon1	0.879735	0.00302897	NA	NA	NA	NA
Cnn3	0.887024	0.00170614	NA	NA	NA	NA
Csdc2	0.902258	0.00534797	NA	NA	NA	NA
Akap6	0.902459	0.0312131	NA	NA	NA	NA
Rufy1	0.903201	0.0268582	NA	NA	NA	NA
Lnpep	0.910822	0.0199034	NA	NA	NA	NA
Ptdss1	0.932258	0.0425186	NA	NA	NA	NA
Acbd3	0.946729	0.0453943	NA	NA	NA	NA
Eif1a	0.950928	0.00307109	NA	NA	NA	NA
Gna13	0.958704	0.0265561	NA	NA	NA	NA
Pank3	0.975078	0.0213508	NA	NA	NA	NA
Mmgt1	0.988593	0.0487478	NA	NA	NA	NA
Nacad	0.989502	0.0150606	NA	NA	NA	NA
Gadd45g	0.991937	0.0163205	NA	NA	NA	NA
Ccdc6	0.996133	0.0446863	NA	NA	NA	NA
Prpf3	1.00725	0.0431844	NA	NA	NA	NA
Arhgef2	1.0432	0.00966273	NA	NA	NA	NA
Jph4	1.05798	0.0380029	NA	NA	NA	NA
Fndc3a	1.06566	0.0153033	NA	NA	NA	NA
Cars	1.06674	0.00675022	NA	NA	NA	NA
Kat2a	1.07056	0.0261038	NA	NA	NA	NA
Bsdc1	1.07411	0.027103	NA	NA	NA	NA
Gm12940	1.07551	0.038375	NA	NA	NA	NA
Txnrd1	1.07641	0.0104862	NA	NA	NA	NA
Gm42067	1.08941	0.0277011	NA	NA	NA	NA
1700094D03Rik	1.09617	0.0264143	NA	NA	NA	NA
Ak6	1.10679	0.0234927	NA	NA	NA	NA
Abhd11	1.13115	0.0413475	NA	NA	NA	NA
Bcl6	1.13455	0.0423341	NA	NA	NA	NA
Josd1	1.1383	0.00456486	NA	NA	NA	NA
Cpped1	1.13984	0.0404832	NA	NA	NA	NA
Pnpla2	1.15502	0.0417456	NA	NA	NA	NA
Sema6a	1.17796	0.0331683	NA	NA	NA	NA
Rras	1.17955	0.0128046	NA	NA	NA	NA
Znfx1	1.18361	0.0259743	NA	NA	NA	NA
Cebpg	1.19403	0.00412177	NA	NA	NA	NA
Sept8	1.1984	0.00116783	NA	NA	NA	NA
Fndc5	1.21503	0.00937347	NA	NA	NA	NA
Plagl1	1.21639	0.0315246	NA	NA	NA	NA
Tor1a	1.22812	0.0262199	NA	NA	NA	NA
Tmem159	1.23837	0.0241772	NA	NA	NA	NA
Plppr5	1.27347	0.0448222	NA	NA	NA	NA
Nkd1	1.27527	0.0454754	NA	NA	NA	NA
Fmnl2	1.31004	0.0316112	NA	NA	NA	NA
Atp2b4	1.32768	0.0123422	NA	NA	NA	NA
Pnpt1	1.34493	0.039051	NA	NA	NA	NA
Arid5b	1.35189	0.0156748	NA	NA	NA	NA
Ppm1k	1.36829	0.0176269	NA	NA	NA	NA
Ypel4	1.37841	0.000625094	NA	NA	NA	NA
Saysd1	1.37947	0.0371022	NA	NA	NA	NA
Mpped2	1.39885	0.037265	NA	NA	NA	NA
Tigd2	1.41305	0.0321271	NA	NA	NA	NA
Zhx3	1.4139	0.00958079	NA	NA	NA	NA
Bves	1.42469	0.0310478	NA	NA	NA	NA
Clic4	1.45579	0.0182627	NA	NA	NA	NA
Thbs4	1.46139	0.0378076	NA	NA	NA	NA
Shmt2	1.46589	0.000673498	NA	NA	NA	NA
Arl6	1.47251	0.0271108	NA	NA	NA	NA
Ubash3b	1.47731	0.0374647	NA	NA	NA	NA
Pxylp1	1.49472	0.0363087	NA	NA	NA	NA
Trim25	1.53129	0.0340294	NA	NA	NA	NA
Rgcc	1.5636	0.032837	NA	NA	NA	NA
Pdyn	1.57961	0.0407338	NA	NA	NA	NA
Rilpl2	1.60691	0.0369272	NA	NA	NA	NA
Klhl2	1.62941	0.00589887	NA	NA	NA	NA
Hkdc1	1.64002	0.035389	NA	NA	NA	NA
Osmr	1.66073	0.0331577	NA	NA	NA	NA
A530017D24Rik	1.72396	0.0207638	NA	NA	NA	NA
Arrdc2	1.75395	0.0424565	NA	NA	NA	NA
Slc14a1	2.00249	0.00564483	NA	NA	NA	NA
Cebpb	2.2784	0.042579	NA	NA	NA	NA
Irf1	2.40343	0.00783038	NA	NA	NA	NA
Hba-a1	2.45807	0.000328233	NA	NA	NA	NA
Pros1	2.53592	0.0105653	NA	NA	NA	NA
Prss56	2.95348	0.0226662	NA	NA	NA	NA
Lcn2	3.04675	0.000756084	NA	NA	NA	NA
Hbb-bs	4.76322	1.74793e-05	NA	NA	NA	NA
Acot1	NA	NA	3.23468	0.0360842	3.38537	0.0434153
Acvr2a	NA	NA	-0.87492	0.0480607	-1.18589	0.0283262
Adgrb1	NA	NA	-0.780224	0.00469683	-0.940361	0.00360971
Aldh18a1	NA	NA	1.33081	0.0370604	1.56101	0.028108
Aqp1	NA	NA	-1.25549	0.00170932	-1.5446	0.00126613
Arhgap35	NA	NA	0.696026	0.0401913	0.81722	0.0285193
Arl4d	NA	NA	-0.641178	0.0103394	-0.976173	0.00143665
Bola1	NA	NA	0.703386	0.0450298	0.94874	0.0164483
C1qa	NA	NA	1.67342	0.00595937	3.10934	1.18303e-05
C4b	NA	NA	1.86378	0.00839669	2.58231	0.000830185
Cc2d2a	NA	NA	-0.858368	0.0368651	-1.31192	0.0109183
Ccn4	NA	NA	-1.3535	0.0358507	-1.78206	0.0276175
Ckm	NA	NA	1.66797	0.000443472	2.54784	3.80898e-06
Col4a1	NA	NA	0.826537	0.0359718	1.01727	0.0207821
Crygb	NA	NA	0.832813	0.00844285	0.965235	0.00419506
Crygc	NA	NA	1.08783	0.00566888	1.18033	0.00460315
Crygd	NA	NA	1.17122	0.00674039	1.18353	0.00967992
Cryge	NA	NA	2.00922	0.000634534	1.90248	0.00198551
Crygf	NA	NA	2.55353	0.0018539	2.49437	0.0050122
Cryzl2	NA	NA	1.93683	0.0429401	2.31957	0.0246289
Csf1r	NA	NA	1.08632	0.049509	1.72797	0.00547212
Ctss	NA	NA	1.43939	0.0128948	2.31522	0.000644418
Dcps	NA	NA	0.969884	0.045669	1.09777	0.0436596
Ddit4	NA	NA	-0.59167	0.0198031	-1.04382	0.00109659
Dpysl3	NA	NA	0.757659	0.00466283	0.601205	0.0351667
Dscam	NA	NA	-0.982589	0.0243631	-1.05585	0.0374815
Eif5a2	NA	NA	1.2971	0.0463866	1.6667	0.019973
Eno3	NA	NA	0.989368	0.0101516	1.11902	0.00838584
Etv3	NA	NA	-1.33779	0.0163403	-1.3292	0.0393359
Fam161a	NA	NA	-0.68888	0.0120209	-0.787728	0.0113132
Fam189b	NA	NA	1.67212	0.0128547	1.70032	0.0199291
Fam53b	NA	NA	-0.732061	0.0292213	-1.00233	0.0127831
Fcer1g	NA	NA	1.54446	0.0439627	2.64195	0.00198138
Gm11961	NA	NA	-1.5523	0.00849495	-1.85155	0.00960306
Gm2000	NA	NA	1.59709	0.0121421	1.86748	0.00796285
Gnat1	NA	NA	-0.653165	0.0369849	-1.12493	0.00112238
Gnb3	NA	NA	0.964665	0.0227829	0.859227	0.0420863
Guca1b	NA	NA	-0.596951	0.0217978	-0.983601	0.000762264
Hist3h2a	NA	NA	-0.672426	0.00828663	-0.793864	0.0055822
Hivep1	NA	NA	1.18715	0.0139385	1.15104	0.0315957
Hmox2	NA	NA	-0.980705	0.00191695	-0.923727	0.00824423
Ifi27	NA	NA	2.19708	8.52915e-06	2.11742	4.44474e-05
Ifi27l2a	NA	NA	3.39725	0.00954708	4.3861	0.00206548
Ifitm2	NA	NA	1.0301	0.0357028	1.43553	0.00779559
Kcnj10	NA	NA	1.11826	0.0109629	1.36134	0.00499386
Lhx4	NA	NA	-0.971818	0.0242661	-1.28733	0.0151915
Limk1	NA	NA	1.32146	0.0355561	1.55306	0.0242241
Lyz2	NA	NA	2.47601	0.0221994	2.55214	0.0311051
Mdm1	NA	NA	-0.907432	0.00288448	-1.1812	0.00106457
Mtx3	NA	NA	1.41926	0.0129804	1.26818	0.0455447
Myh1	NA	NA	2.07649	0.00155897	2.4305	0.000645643
Myh2	NA	NA	6.81969	0.0438154	7.43762	0.0318353
Nek1	NA	NA	-1.31844	0.0151201	-1.27333	0.0393717
Nim1k	NA	NA	-0.879289	0.00447275	-0.682518	0.0367151
Nrl	NA	NA	-0.756749	0.0251649	-1.27032	0.00101897
Nrsn2	NA	NA	0.825772	0.0229522	0.981873	0.0151729
Nudt2	NA	NA	-1.0079	0.00924165	-1.25404	0.00705818
Nxnl1	NA	NA	-0.797409	0.00305024	-1.2955	0.000109138
Optn	NA	NA	-0.590115	0.046643	-0.972786	0.00813256
Osbpl1a	NA	NA	0.801155	0.0345934	0.893761	0.0324353
Pcid2	NA	NA	1.13408	0.0357927	1.1962	0.0447115
Pcmtd2	NA	NA	-0.721704	0.00670491	-1.10978	0.000372504
Pcolce	NA	NA	0.810768	0.0228476	0.786461	0.0426797
Pde6g	NA	NA	-0.622443	0.0449119	-1.1707	0.000783492
Pde6h	NA	NA	-0.948934	0.0147496	-1.19135	0.00643535
Pdzph1	NA	NA	-0.82231	0.00369533	-0.939131	0.00371588
Pigq	NA	NA	0.679103	0.0375008	0.857751	0.0187991
Pitpnm3	NA	NA	-0.807038	0.0181039	-0.751799	0.042033
Plekhf2	NA	NA	-0.675229	0.0461029	-1.16914	0.00565142
Ppef2	NA	NA	-0.737717	0.0264294	-0.788769	0.0347514
Ppm1n	NA	NA	-0.658908	0.0139506	-0.876449	0.00609525
Prpsap1	NA	NA	0.893724	0.00270623	0.852138	0.00790562
Psmg2	NA	NA	-0.703058	0.0314121	-1.45822	0.00105399
Pvalb	NA	NA	0.670374	0.0456092	1.15527	0.00256102
Rbpms2	NA	NA	1.10295	0.0158218	1.15235	0.0227343
Rdh12	NA	NA	-0.885886	0.00127601	-1.40616	3.48888e-05
Ric3	NA	NA	-0.815291	0.0145746	-1.00034	0.0115984
Rimklb	NA	NA	-0.645096	0.0244989	-0.763724	0.0218737
Rom1	NA	NA	-0.77874	0.0101445	-1.12256	0.000678761
Ryr3	NA	NA	-1.15589	0.0459355	-2.11323	0.00796044
Sept4	NA	NA	-0.741221	0.00271815	-1.3296	4.69524e-05
Serpini1	NA	NA	-0.817272	0.00583229	-0.631916	0.0453486
Sgk1	NA	NA	-0.926152	0.000857814	-0.996316	0.00083007
Sh2d1a	NA	NA	-1.59742	0.00806492	-2.61188	0.00192828
Shisa5	NA	NA	1.33829	0.00730511	1.89169	0.000695202
Slc15a2	NA	NA	-1.39822	0.00158627	-2.76353	4.87975e-05
Slc1a4	NA	NA	1.69481	0.00525743	1.81953	0.00620233
Slc25a25	NA	NA	-1.12231	0.00114217	-0.760283	0.0288174
Slc6a6	NA	NA	-0.749499	0.00739111	-0.985896	0.00137969
Slc9a3r1	NA	NA	1.13581	0.00961975	1.39728	0.00372889
Sntg2	NA	NA	-1.07369	0.00768435	-0.981707	0.0291738
Socs3	NA	NA	2.58784	0.0367435	2.98916	0.0240897
Sp3os	NA	NA	-1.0476	0.0220307	-1.6687	0.00569478
Tac1	NA	NA	0.954426	0.0308826	1.20185	0.0125082
Tatdn1	NA	NA	-0.932523	0.030675	-1.1665	0.0247227
Tbc1d24	NA	NA	-0.726138	0.0169387	-1.36303	0.000657925
Them4	NA	NA	-1.50909	0.0412747	-2.11293	0.0294477
Tma7	NA	NA	-0.588614	0.03586	-0.687382	0.0170757
Tmem136	NA	NA	-0.678073	0.00745473	-0.696607	0.0135412
Tmem176b	NA	NA	0.785047	0.0258197	0.919326	0.018726
Tmem186	NA	NA	-0.948191	0.0487603	-1.21102	0.0388321
Tmem250-ps	NA	NA	0.939053	0.0273391	1.12507	0.0168609
Tnnt3	NA	NA	2.20489	0.0335518	2.71391	0.0178313
Tpm1	NA	NA	0.833897	0.023214	0.911979	0.0239791
Trpc1	NA	NA	-0.767731	0.012969	-0.981401	0.00759428
Tspyl5	NA	NA	1.77998	0.0408082	2.20983	0.0197079
Ttc39c	NA	NA	-0.916868	0.00939187	-1.08474	0.0100782
Ttll3	NA	NA	-1.72552	0.00798856	-1.77097	0.0197761
Uckl1	NA	NA	-0.681914	0.00595177	-1.08545	0.00035844
Uckl1os	NA	NA	-0.741922	0.0454698	-1.66516	0.00119217
Usp25	NA	NA	1.61115	0.00303246	1.3026	0.0269138
Usp33	NA	NA	-0.673463	0.0247588	-1.09803	0.00276345
Vegfb	NA	NA	0.652144	0.0167505	0.710067	0.0172265
Vopp1	NA	NA	-0.613944	0.00821464	-0.810469	0.00203899
Zdhhc5	NA	NA	-0.685503	0.0116265	-0.696151	0.0226472
Zyx	NA	NA	0.915523	0.0403741	1.24627	0.0132023
5430419D17Rik	NA	NA	0.681636	0.0297855	NA	NA
A330094K24Rik	NA	NA	-0.775936	0.0485763	NA	NA
Aar2	NA	NA	1.15547	0.00836821	NA	NA
Aars2	NA	NA	-1.01042	0.0289701	NA	NA
Abcb7	NA	NA	-1.18048	0.00525217	NA	NA
Adprm	NA	NA	-1.23856	0.0357659	NA	NA
Agrn	NA	NA	0.731437	0.0231607	NA	NA
Ankrd13a	NA	NA	0.836588	0.0333486	NA	NA
Apoo	NA	NA	-0.714655	0.0232051	NA	NA
Armc1	NA	NA	-0.80059	0.0262093	NA	NA
Asrgl1	NA	NA	-0.833345	0.0265833	NA	NA
Ate1	NA	NA	-0.639181	0.0383243	NA	NA
Atf7	NA	NA	0.886124	0.0452413	NA	NA
Atg12	NA	NA	0.645624	0.0430101	NA	NA
B3galt6	NA	NA	1.06383	0.0487998	NA	NA
Bbx	NA	NA	-1.0353	0.0448857	NA	NA
Bcl2	NA	NA	-1.75385	0.0363502	NA	NA
CAAA01118383.1	NA	NA	-1.19567	0.0245432	NA	NA
Cabin1	NA	NA	-0.635432	0.0471135	NA	NA
Carmil1	NA	NA	-1.42765	0.0180149	NA	NA
Ccdc59	NA	NA	-0.678449	0.020528	NA	NA
Ccna2	NA	NA	-1.30695	0.00899607	NA	NA
Cep83os	NA	NA	-1.1873	0.0403222	NA	NA
Cgrrf1	NA	NA	-0.717849	0.0264217	NA	NA
Chmp6	NA	NA	0.834366	0.0303178	NA	NA
Cited2	NA	NA	-0.585206	0.0107365	NA	NA
Ckap5	NA	NA	-0.586403	0.0174736	NA	NA
Crip2	NA	NA	0.66898	0.0227396	NA	NA
Cryab	NA	NA	0.741194	0.0186177	NA	NA
Cryba1	NA	NA	0.685695	0.0180574	NA	NA
Crybb1	NA	NA	0.764884	0.0228128	NA	NA
Crybb2	NA	NA	0.67587	0.0127453	NA	NA
Crybb3	NA	NA	0.913297	0.00121855	NA	NA
Crygs	NA	NA	0.842463	0.00628448	NA	NA
Ctdsp1	NA	NA	0.867999	0.0406982	NA	NA
Cyth1	NA	NA	0.608212	0.0170328	NA	NA
Ddah2	NA	NA	0.999746	0.025193	NA	NA
Dhrs3	NA	NA	-0.752244	0.00818989	NA	NA
Dram2	NA	NA	0.905283	0.0381145	NA	NA
Eef1d	NA	NA	0.667267	0.0425956	NA	NA
Eloa	NA	NA	-0.846205	0.0491404	NA	NA
Ephx2	NA	NA	-0.995795	0.0326124	NA	NA
Erbin	NA	NA	-0.669169	0.0420613	NA	NA
Errfi1	NA	NA	1.57921	0.00657807	NA	NA
Exosc1	NA	NA	-1.29086	0.0352905	NA	NA
Fam160a2	NA	NA	-0.697365	0.0483004	NA	NA
Fbxo28	NA	NA	-0.795895	0.0404394	NA	NA
Fem1c	NA	NA	-0.686685	0.0438048	NA	NA
Fez2	NA	NA	0.663937	0.0366567	NA	NA
Fgfr1op	NA	NA	-0.949578	0.0382226	NA	NA
Fn1	NA	NA	1.16234	0.0137812	NA	NA
Fos	NA	NA	-1.04224	0.0144169	NA	NA
Frs2	NA	NA	-0.732245	0.0496858	NA	NA
Furin	NA	NA	0.89431	0.0153591	NA	NA
Glra2	NA	NA	1.55102	0.0329661	NA	NA
Gm10076	NA	NA	-0.949169	0.0214681	NA	NA
Gm42372	NA	NA	-1.3849	0.00994045	NA	NA
Gnaz	NA	NA	-0.60657	0.027387	NA	NA
Grifin	NA	NA	1.2741	0.00369013	NA	NA
Gstp1	NA	NA	-0.966089	0.0268807	NA	NA
Hccs	NA	NA	-1.06609	0.0247991	NA	NA
Herc4	NA	NA	-0.996843	0.021038	NA	NA
Hspb6	NA	NA	-0.795203	0.0227602	NA	NA
Idnk	NA	NA	-0.770202	0.0393939	NA	NA
Ier2	NA	NA	-0.823237	0.023012	NA	NA
Impg1	NA	NA	-0.770998	0.0190571	NA	NA
Inppl1	NA	NA	-1.11242	0.0386601	NA	NA
Ipo4	NA	NA	0.725465	0.0450167	NA	NA
Klf13	NA	NA	1.11795	0.0227704	NA	NA
Lclat1	NA	NA	-1.10525	0.0334129	NA	NA
Lrrc42	NA	NA	-0.616523	0.0495346	NA	NA
Lztr1	NA	NA	0.73761	0.0378985	NA	NA
Mast2	NA	NA	-0.648911	0.0145977	NA	NA
Mfsd11	NA	NA	1.10029	0.0421594	NA	NA
Mnat1	NA	NA	-1.34781	0.00675085	NA	NA
Mroh1	NA	NA	0.820601	0.0125573	NA	NA
Naa10	NA	NA	0.774175	0.0492524	NA	NA
Naa25	NA	NA	-0.928391	0.0400068	NA	NA
Nicn1	NA	NA	-0.664675	0.0459322	NA	NA
Nudcd3	NA	NA	0.684946	0.0319918	NA	NA
Pcbd1	NA	NA	-1.53399	0.00341329	NA	NA
Pdcd7	NA	NA	1.21237	0.0338628	NA	NA
Pde9a	NA	NA	-1.34741	0.0289998	NA	NA
Per1	NA	NA	0.688033	0.0381653	NA	NA
Pgd	NA	NA	0.678536	0.0338599	NA	NA
Phyhd1	NA	NA	-0.793839	0.0339655	NA	NA
Pik3r1	NA	NA	-1.19504	0.0190995	NA	NA
Ppa2	NA	NA	-0.6484	0.0129799	NA	NA
Prkd1	NA	NA	0.964453	0.0457244	NA	NA
Prpf40a	NA	NA	-0.844038	0.0302663	NA	NA
Psmd1	NA	NA	-0.758824	0.025857	NA	NA
Rab43	NA	NA	-0.988498	0.044935	NA	NA
Rcn1	NA	NA	-0.852033	0.0429256	NA	NA
Rdh14	NA	NA	-1.12035	0.0036903	NA	NA
Rffl	NA	NA	-1.20119	0.0489077	NA	NA
Rfx7	NA	NA	0.913545	0.0470378	NA	NA
Rgs2	NA	NA	-0.739002	0.0424996	NA	NA
Ric1	NA	NA	-0.757434	0.0451241	NA	NA
Rnase4	NA	NA	1.84473	0.0318374	NA	NA
Rpp30	NA	NA	-0.933051	0.0296562	NA	NA
Scpep1	NA	NA	1.0866	0.0354392	NA	NA
Sema3b	NA	NA	0.943252	0.0496769	NA	NA
Socs5	NA	NA	-0.755342	0.0144981	NA	NA
Sord	NA	NA	-1.09745	0.0394405	NA	NA
Spcs3	NA	NA	1.08829	0.0493255	NA	NA
Spg20	NA	NA	0.948108	0.0464466	NA	NA
Sptb	NA	NA	0.798618	0.0299975	NA	NA
Srrt	NA	NA	0.698718	0.00822495	NA	NA
Stx4a	NA	NA	0.819254	0.0323296	NA	NA
Tbc1d15	NA	NA	1.31702	0.0127573	NA	NA
Tctn3	NA	NA	-1.48384	0.0235164	NA	NA
Terf1	NA	NA	-1.86307	0.0140942	NA	NA
Thyn1	NA	NA	-1.08048	0.00707492	NA	NA
Tln2	NA	NA	-0.933894	0.0117522	NA	NA
Tmco6	NA	NA	1.40678	0.0358346	NA	NA
Tmed1	NA	NA	-0.997199	0.0444702	NA	NA
Tmem129	NA	NA	-0.953029	0.0285594	NA	NA
Tns1	NA	NA	1.72913	0.0193896	NA	NA
Trappc4	NA	NA	0.639395	0.0310999	NA	NA
Trim32	NA	NA	0.756395	0.0193656	NA	NA
Trim39	NA	NA	0.797596	0.0479952	NA	NA
Ubl7	NA	NA	-0.839282	0.0369864	NA	NA
Vti1a	NA	NA	-1.14171	0.0303991	NA	NA
Wrb	NA	NA	0.616864	0.0287837	NA	NA
Ypel2	NA	NA	-0.597311	0.0191077	NA	NA
Zbtb44	NA	NA	-0.746784	0.042626	NA	NA
Zc3h18	NA	NA	0.803796	0.0436484	NA	NA
Zfp143	NA	NA	-1.48698	0.0110229	NA	NA
Zfp358	NA	NA	1.28167	0.0130183	NA	NA
Zfp426	NA	NA	1.03794	0.0347908	NA	NA
Zfp579	NA	NA	0.820242	0.0485434	NA	NA
Zfp644	NA	NA	-0.894957	0.0194398	NA	NA
1700119H24Rik	NA	NA	NA	NA	-2.79625	0.0165045
2410006H16Rik	NA	NA	NA	NA	1.39004	0.00998556
4930402H24Rik	NA	NA	NA	NA	-0.843944	0.0432138
A930003A15Rik	NA	NA	NA	NA	-0.595906	0.0136373
A930006I01Rik	NA	NA	NA	NA	-1.08533	0.0109974
Aars	NA	NA	NA	NA	0.63128	0.0205121
AC149090.1	NA	NA	NA	NA	-0.60111	0.033073
Acta1	NA	NA	NA	NA	2.73972	0.0465987
Adam11	NA	NA	NA	NA	-0.98612	0.0411963
Adamtsl5	NA	NA	NA	NA	1.35348	0.0131982
Adnp2	NA	NA	NA	NA	-1.57298	0.0299989
Afg3l1	NA	NA	NA	NA	1.06473	0.0269112
Agap3	NA	NA	NA	NA	-0.631464	0.0231556
Ahnak2	NA	NA	NA	NA	2.13039	0.00906043
Ajm1	NA	NA	NA	NA	-1.39017	0.0188422
Akr1e1	NA	NA	NA	NA	-0.928215	0.0350561
Amy1	NA	NA	NA	NA	-1.18977	0.000833805
Anapc15	NA	NA	NA	NA	0.95319	0.0414883
Anapc16	NA	NA	NA	NA	-0.592013	0.0365932
Anp32a	NA	NA	NA	NA	-0.734986	0.00478469
Appbp2	NA	NA	NA	NA	-0.874343	0.0222928
Appl2	NA	NA	NA	NA	-0.653446	0.0334145
Arcn1	NA	NA	NA	NA	-0.721646	0.0432471
Arhgap17	NA	NA	NA	NA	1.32421	0.0216014
Arhgef1	NA	NA	NA	NA	0.889043	0.0198175
Arhgef40	NA	NA	NA	NA	1.78897	0.0217523
Asb13	NA	NA	NA	NA	-1.01765	0.0142577
Atp13a2	NA	NA	NA	NA	-0.702923	0.0327815
Atp2a1	NA	NA	NA	NA	2.48101	0.0431709
Atp6v0e	NA	NA	NA	NA	1.15068	0.011869
Atp8a1	NA	NA	NA	NA	-1.08622	0.0392312
Baz2b	NA	NA	NA	NA	-0.850715	0.00522551
Bc1	NA	NA	NA	NA	1.68569	0.00565399
Bcl2l2	NA	NA	NA	NA	-0.65632	0.0377061
Bhlhe23	NA	NA	NA	NA	-0.977734	0.0402546
Borcs6	NA	NA	NA	NA	-0.921063	0.0297374
Brd1	NA	NA	NA	NA	-0.90438	0.0306639
C1qc	NA	NA	NA	NA	3.36308	0.0137864
C1ql2	NA	NA	NA	NA	-0.834195	0.0421009
Cabp4	NA	NA	NA	NA	-0.71665	0.01818
Cacna1f	NA	NA	NA	NA	-1.06688	0.00183087
Cacnb3	NA	NA	NA	NA	0.82132	0.0389859
Calu	NA	NA	NA	NA	0.94006	0.0121572
Camsap1	NA	NA	NA	NA	-0.781668	0.0100978
Caprin2	NA	NA	NA	NA	1.13015	0.0478049
Casq1	NA	NA	NA	NA	2.31035	0.0425443
Casz1	NA	NA	NA	NA	-0.638525	0.032082
Ccdc107	NA	NA	NA	NA	-0.773911	0.0111216
Ccdc115	NA	NA	NA	NA	-0.915036	0.0171684
Ccdc136	NA	NA	NA	NA	-1.0638	0.000473349
Cck	NA	NA	NA	NA	1.09407	0.0153004
Ccnd1	NA	NA	NA	NA	1.52894	0.0101663
Ccndbp1	NA	NA	NA	NA	-0.585248	0.0185979
Ccng1	NA	NA	NA	NA	0.668356	0.0466056
Ccni	NA	NA	NA	NA	0.591462	0.0224059
Cd164	NA	NA	NA	NA	0.616163	0.042349
Cdc42bpa	NA	NA	NA	NA	0.662601	0.0234944
Cdk5r1	NA	NA	NA	NA	-0.790538	0.0403784
Cdkn1c	NA	NA	NA	NA	-2.3359	0.0141464
Cep41	NA	NA	NA	NA	2.01808	0.0373605
Cfap20	NA	NA	NA	NA	-0.648543	0.048256
Cfh	NA	NA	NA	NA	0.928761	0.0468011
Chd1l	NA	NA	NA	NA	-1.43329	0.0468866
Chka	NA	NA	NA	NA	-0.9446	0.0124689
Ckmt2	NA	NA	NA	NA	2.88145	0.0144345
Cldn5	NA	NA	NA	NA	1.37267	0.0254982
Clock	NA	NA	NA	NA	-0.896899	0.0253869
Cnga1	NA	NA	NA	NA	-0.720794	0.0131799
Cnp	NA	NA	NA	NA	-1.27773	0.0352417
Col20a1	NA	NA	NA	NA	-1.66469	0.00856763
Cox6a2	NA	NA	NA	NA	3.0257	0.0394965
Cplx1	NA	NA	NA	NA	1.12713	0.000848742
Crabp1	NA	NA	NA	NA	0.996639	0.0421805
Crb1	NA	NA	NA	NA	-0.772393	0.00364327
Cryga	NA	NA	NA	NA	2.01089	0.0202159
Ctdnep1	NA	NA	NA	NA	0.825104	0.00935395
Ctsb	NA	NA	NA	NA	0.807961	0.0101659
Ctsc	NA	NA	NA	NA	2.17036	0.0163656
Ctsd	NA	NA	NA	NA	1.59957	0.000394645
Cuedc1	NA	NA	NA	NA	-0.639392	0.0181018
Cul4a	NA	NA	NA	NA	-0.706096	0.0467951
Cul5	NA	NA	NA	NA	-0.806486	0.0191138
Cxcl12	NA	NA	NA	NA	1.23214	0.0353667
Dcaf1	NA	NA	NA	NA	-2.26251	0.00283388
Ddhd1	NA	NA	NA	NA	-0.682698	0.021343
Ddx3y	NA	NA	NA	NA	-0.987114	0.0221605
Ddx6	NA	NA	NA	NA	-0.839999	0.00198731
Dgkd	NA	NA	NA	NA	-0.64632	0.025684
Dgke	NA	NA	NA	NA	-0.69165	0.00688881
Dnajc2	NA	NA	NA	NA	1.06015	0.0468744
Dnajc24	NA	NA	NA	NA	1.27239	0.0309233
E2f6	NA	NA	NA	NA	1.10137	0.0300659
Eef1a1	NA	NA	NA	NA	0.632833	0.0223088
Eef1b2	NA	NA	NA	NA	0.626536	0.0193767
Eif2b2	NA	NA	NA	NA	-0.936555	0.0256528
Eif3i	NA	NA	NA	NA	0.739649	0.0199931
Eif3m	NA	NA	NA	NA	0.681042	0.0431492
Elavl4	NA	NA	NA	NA	1.18715	0.0233565
Ell	NA	NA	NA	NA	-1.51098	0.0150791
Eno1	NA	NA	NA	NA	-0.969994	0.00502786
Epas1	NA	NA	NA	NA	0.714534	0.00578301
Eps8	NA	NA	NA	NA	-0.888339	0.040694
Eps8l1	NA	NA	NA	NA	-1.35385	0.0264355
Etv5	NA	NA	NA	NA	1.18397	0.017318
Etv6	NA	NA	NA	NA	1.8046	0.045642
Fabp5	NA	NA	NA	NA	0.697061	0.0410137
Fbxw11	NA	NA	NA	NA	0.650921	0.0488876
Fbxw2	NA	NA	NA	NA	0.85388	0.0315769
Fnbp4	NA	NA	NA	NA	-0.749656	0.0482325
Frmpd2	NA	NA	NA	NA	-1.09037	0.013597
Ftl1	NA	NA	NA	NA	1.12037	0.00616867
Fubp1	NA	NA	NA	NA	-0.598606	0.0484124
Fuom	NA	NA	NA	NA	0.751961	0.035366
Gabarap	NA	NA	NA	NA	0.700268	0.00893871
Gas5	NA	NA	NA	NA	0.905767	0.00858935
Gin1	NA	NA	NA	NA	-1.267	0.0239753
Glb1l2	NA	NA	NA	NA	-0.966663	0.0411123
Glo1	NA	NA	NA	NA	0.611789	0.0297703
Gm16701.1	NA	NA	NA	NA	1.80648	0.0328053
Gm28875	NA	NA	NA	NA	-1.69603	0.00863683
Gnat2	NA	NA	NA	NA	-1.44676	0.00257966
Gnb1	NA	NA	NA	NA	-0.873361	0.00798428
Gne	NA	NA	NA	NA	-1.37572	0.0117972
Gng5	NA	NA	NA	NA	0.96185	0.00567213
Gngt1	NA	NA	NA	NA	-0.828534	0.00825542
Gnpnat1	NA	NA	NA	NA	-1.5583	0.021064
Gpn3	NA	NA	NA	NA	-0.966459	0.0327038
Gpr137b	NA	NA	NA	NA	1.72408	0.0220869
Gpx3	NA	NA	NA	NA	2.09931	0.0469183
Grik1	NA	NA	NA	NA	-0.64199	0.0366106
Grk1	NA	NA	NA	NA	-0.823729	0.00181073
Grn	NA	NA	NA	NA	1.43924	0.0015137
Gskip	NA	NA	NA	NA	1.28407	0.00781726
Gt(ROSA)26Sor	NA	NA	NA	NA	-0.879098	0.0274292
Guca1a	NA	NA	NA	NA	-0.663542	0.0234857
Gucy2e	NA	NA	NA	NA	-0.650393	0.0200781
Gusb	NA	NA	NA	NA	2.07267	0.0295281
H2afj	NA	NA	NA	NA	0.692178	0.0142619
Hax1	NA	NA	NA	NA	-0.930541	0.0180367
Hdac1	NA	NA	NA	NA	0.858549	0.0277948
Hdgfl2	NA	NA	NA	NA	-0.958663	0.0146063
Hexa	NA	NA	NA	NA	0.667312	0.0386722
Hexb	NA	NA	NA	NA	2.25737	0.00528102
Hist1h4i	NA	NA	NA	NA	0.892105	0.0201109
Hmbox1	NA	NA	NA	NA	1.21765	0.0206512
Hnrnpa2b1	NA	NA	NA	NA	-0.586078	0.0281817
Hnrnpu	NA	NA	NA	NA	-0.766147	0.00328303
Hook1	NA	NA	NA	NA	-0.671519	0.0369951
Hpca	NA	NA	NA	NA	-0.947854	0.0263422
Ifi30	NA	NA	NA	NA	1.75602	0.0334462
Ift122	NA	NA	NA	NA	-1.34298	0.0227046
Ift27	NA	NA	NA	NA	-0.887718	0.037984
Ift57	NA	NA	NA	NA	1.02107	0.0488337
Immp1l	NA	NA	NA	NA	0.754954	0.0404581
Impdh2	NA	NA	NA	NA	-0.827978	0.0290769
Iqgap1	NA	NA	NA	NA	1.3904	0.0488698
Irak1	NA	NA	NA	NA	0.970891	0.0488842
Irak2	NA	NA	NA	NA	-1.9893	0.0206387
Itch	NA	NA	NA	NA	0.81538	0.0488722
Itm2a	NA	NA	NA	NA	1.4386	0.0198758
Iws1	NA	NA	NA	NA	-1.03775	0.048219
Jag1	NA	NA	NA	NA	-1.21509	0.0415767
Jam3	NA	NA	NA	NA	-0.937464	0.0370526
Kantr	NA	NA	NA	NA	-1.50183	0.0102097
Kcnb1	NA	NA	NA	NA	-0.736031	0.00502448
Kcne2	NA	NA	NA	NA	-1.69582	0.0023991
Kctd3	NA	NA	NA	NA	0.926171	0.0335168
Kdm7a	NA	NA	NA	NA	-1.49181	0.00486121
Kin	NA	NA	NA	NA	-3.94004	0.000577268
Klhl8	NA	NA	NA	NA	1.28647	0.00941384
Kremen1	NA	NA	NA	NA	0.956529	0.0444482
Ktn1	NA	NA	NA	NA	-0.608103	0.0246165
Lamp1	NA	NA	NA	NA	0.765329	0.00570365
Lbhd1	NA	NA	NA	NA	-0.866033	0.0282867
Lgr4	NA	NA	NA	NA	-0.976381	0.0294783
Lhfpl3	NA	NA	NA	NA	-1.62933	0.00645625
Lrrc57	NA	NA	NA	NA	-1.06491	0.0472514
Lsm5	NA	NA	NA	NA	1.13451	0.00636908
Ltbr	NA	NA	NA	NA	2.04686	0.0106298
Lynx1	NA	NA	NA	NA	0.893896	0.00786673
Maneal	NA	NA	NA	NA	-0.952086	0.0330696
Map1a	NA	NA	NA	NA	0.937121	0.0256609
Map1lc3a	NA	NA	NA	NA	0.675872	0.00786686
Map4k2	NA	NA	NA	NA	-1.03548	0.0166319
Map7	NA	NA	NA	NA	-0.58978	0.0179009
Mapk3	NA	NA	NA	NA	0.611104	0.0467481
Mapre3	NA	NA	NA	NA	-0.677711	0.00680255
Mat2a	NA	NA	NA	NA	-0.650104	0.0316067
Mbd1	NA	NA	NA	NA	0.961485	0.0153242
Mdga2	NA	NA	NA	NA	1.03402	0.0315007
Mdm4	NA	NA	NA	NA	-0.905589	0.0252039
Med23	NA	NA	NA	NA	0.845732	0.0349842
Med31	NA	NA	NA	NA	-0.719989	0.0463164
Med4	NA	NA	NA	NA	-0.975449	0.0278788
Med7	NA	NA	NA	NA	1.0549	0.0217646
Med9	NA	NA	NA	NA	0.700317	0.0434579
Mef2c	NA	NA	NA	NA	-0.884871	0.0332314
Mfap3	NA	NA	NA	NA	-1.70784	0.0324938
Mindy2	NA	NA	NA	NA	0.752016	0.0238552
Mkks	NA	NA	NA	NA	-1.22611	0.0368842
Mlycd	NA	NA	NA	NA	0.830093	0.0405978
Mpv17	NA	NA	NA	NA	0.678319	0.0478978
Mrpl1	NA	NA	NA	NA	2.12614	0.0427957
Mrpl41	NA	NA	NA	NA	-0.755714	0.026514
Mrpl52	NA	NA	NA	NA	0.683791	0.0204744
Mrpl58	NA	NA	NA	NA	-0.591298	0.0485808
Mrrf	NA	NA	NA	NA	-1.40331	0.0359566
Msn	NA	NA	NA	NA	1.49621	0.0196831
mt-Atp6	NA	NA	NA	NA	0.693118	0.032832
mt-Atp8	NA	NA	NA	NA	1.38345	0.019778
mt-Co1	NA	NA	NA	NA	0.716984	0.0273209
mt-Co2	NA	NA	NA	NA	0.820069	0.00907821
mt-Co3	NA	NA	NA	NA	0.748015	0.0221014
mt-Nd1	NA	NA	NA	NA	0.800825	0.0115895
mt-Nd3	NA	NA	NA	NA	0.912124	0.00772259
mt-Nd4	NA	NA	NA	NA	0.63398	0.0342719
mt-Nd4l	NA	NA	NA	NA	0.900481	0.00686405
mt-Nd5	NA	NA	NA	NA	0.685829	0.0492969
Mt3	NA	NA	NA	NA	0.617939	0.0156487
Mtmr10	NA	NA	NA	NA	0.97366	0.0491827
Mturn	NA	NA	NA	NA	-1.15675	0.0205211
Mtx2	NA	NA	NA	NA	0.784563	0.0280426
Mybpc1	NA	NA	NA	NA	3.87923	0.0291284
Myh4	NA	NA	NA	NA	1.8129	0.0172104
Mylk	NA	NA	NA	NA	-1.34801	0.007765
Myo5b	NA	NA	NA	NA	1.33307	0.0408324
Nadk	NA	NA	NA	NA	0.917733	0.0487271
Nav1	NA	NA	NA	NA	0.900235	0.0218907
Ndrg2	NA	NA	NA	NA	0.803986	0.00989241
Nebl	NA	NA	NA	NA	-1.66835	0.00396172
Nefm	NA	NA	NA	NA	1.10095	0.000745144
Ngdn	NA	NA	NA	NA	-1.0124	0.0469883
Npc2	NA	NA	NA	NA	0.740725	0.00932287
Nphp4	NA	NA	NA	NA	1.45166	0.0098064
Nr2e3	NA	NA	NA	NA	-0.649868	0.0189017
Nsg1	NA	NA	NA	NA	0.595065	0.0477988
Odc1	NA	NA	NA	NA	0.819804	0.0118047
Odr4	NA	NA	NA	NA	-0.80923	0.0479751
Opn1sw	NA	NA	NA	NA	-1.47817	0.0115891
Orc4	NA	NA	NA	NA	0.774527	0.0389128
Osbp2	NA	NA	NA	NA	-0.655911	0.0176243
Osbpl2	NA	NA	NA	NA	-1.03567	0.00598944
P4htm	NA	NA	NA	NA	-0.67328	0.0419061
Pabpc1	NA	NA	NA	NA	0.910752	0.00254063
Pank4	NA	NA	NA	NA	-0.703081	0.0250135
Paqr4	NA	NA	NA	NA	-0.930052	0.00639287
Pbxip1	NA	NA	NA	NA	1.05933	0.0329428
Pcdh8	NA	NA	NA	NA	-1.23122	0.023112
Pcsk4	NA	NA	NA	NA	-1.71253	0.00923042
Pcsk6	NA	NA	NA	NA	-1.59782	0.0405921
Pde4a	NA	NA	NA	NA	1.03493	0.0310921
Pde4b	NA	NA	NA	NA	-0.889202	0.0275249
Pde6a	NA	NA	NA	NA	-0.745095	0.0117072
Pde6b	NA	NA	NA	NA	-0.914559	0.0020337
Pdia3	NA	NA	NA	NA	0.697743	0.0160282
Pdia5	NA	NA	NA	NA	-0.982556	0.0174674
Peli3	NA	NA	NA	NA	-0.797248	0.045407
Per3	NA	NA	NA	NA	-0.957481	0.0163824
Pex5l	NA	NA	NA	NA	-0.873548	0.00411931
Pfkp	NA	NA	NA	NA	-0.659151	0.0263507
Pip4k2c	NA	NA	NA	NA	-0.740195	0.0299372
Plch2	NA	NA	NA	NA	-0.796725	0.0074793
Plin2	NA	NA	NA	NA	1.74209	0.0111957
Pogz	NA	NA	NA	NA	-0.908819	0.0317598
Pon2	NA	NA	NA	NA	0.901642	0.042584
Ppm1j	NA	NA	NA	NA	-1.7747	0.0201412
Ppp1r1a	NA	NA	NA	NA	-0.811387	0.0112217
Ppt1	NA	NA	NA	NA	0.946149	0.032127
Prcd	NA	NA	NA	NA	-0.756554	0.0103114
Prdx3	NA	NA	NA	NA	0.672823	0.0459518
Prpf39	NA	NA	NA	NA	-1.15969	0.0117723
Prph2	NA	NA	NA	NA	-0.875936	0.00432554
Prr14	NA	NA	NA	NA	-0.984859	0.00911762
Psmb4	NA	NA	NA	NA	0.655317	0.0131129
Ptpn4	NA	NA	NA	NA	-0.764971	0.0348044
Rab9	NA	NA	NA	NA	-0.945303	0.03208
Rabep1	NA	NA	NA	NA	-0.813245	0.030097
Rack1	NA	NA	NA	NA	0.619795	0.026263
Rae1	NA	NA	NA	NA	-1.04056	0.0209726
Raf1	NA	NA	NA	NA	0.888217	0.00589324
Rai1	NA	NA	NA	NA	-1.0088	0.0249508
Rap1b	NA	NA	NA	NA	0.742568	0.0337226
Rap1gap	NA	NA	NA	NA	-0.822955	0.00246454
Rbbp6	NA	NA	NA	NA	-0.594939	0.0188806
Rbmx	NA	NA	NA	NA	-0.980776	0.0267972
Rc3h2	NA	NA	NA	NA	-0.964924	0.0329202
Reps1	NA	NA	NA	NA	-1.31446	0.00343213
Ric8a	NA	NA	NA	NA	0.967266	0.032786
Rnf150	NA	NA	NA	NA	-1.33023	0.0024747
Rpl12	NA	NA	NA	NA	1.07749	0.0427225
Rpl13	NA	NA	NA	NA	0.590696	0.0484098
Rpl13a	NA	NA	NA	NA	0.79795	0.00770226
Rpl17	NA	NA	NA	NA	0.857345	0.00487369
Rpl18	NA	NA	NA	NA	0.748558	0.017432
Rpl19	NA	NA	NA	NA	0.630033	0.0214794
Rpl23	NA	NA	NA	NA	0.801306	0.0136269
Rpl23a	NA	NA	NA	NA	0.929493	0.00177854
Rpl26	NA	NA	NA	NA	0.707579	0.0153131
Rpl27a	NA	NA	NA	NA	0.678095	0.030217
Rpl29	NA	NA	NA	NA	0.662817	0.0206149
Rpl3	NA	NA	NA	NA	0.625774	0.0176803
Rpl30	NA	NA	NA	NA	0.643849	0.0345671
Rpl31	NA	NA	NA	NA	0.724574	0.0175962
Rpl32	NA	NA	NA	NA	0.704393	0.0262577
Rpl34	NA	NA	NA	NA	0.793096	0.010859
Rpl35a	NA	NA	NA	NA	0.814068	0.00803556
Rpl36	NA	NA	NA	NA	0.603138	0.0295748
Rpl37	NA	NA	NA	NA	0.681827	0.0225005
Rpl37a	NA	NA	NA	NA	0.755132	0.00840632
Rpl38	NA	NA	NA	NA	0.606194	0.0392424
Rpl39	NA	NA	NA	NA	0.776181	0.0115342
Rpl6	NA	NA	NA	NA	0.603817	0.0339074
Rpl9	NA	NA	NA	NA	0.708613	0.0221348
Rplp0	NA	NA	NA	NA	0.734143	0.0182876
Rplp1	NA	NA	NA	NA	0.895999	0.00798469
Rps10	NA	NA	NA	NA	0.77757	0.0308931
Rps12	NA	NA	NA	NA	1.0496	0.00285502
Rps13	NA	NA	NA	NA	0.773533	0.0147296
Rps14	NA	NA	NA	NA	0.734635	0.0107929
Rps15a	NA	NA	NA	NA	0.77225	0.0103392
Rps16	NA	NA	NA	NA	0.707495	0.0127392
Rps18	NA	NA	NA	NA	0.662025	0.0463345
Rps19	NA	NA	NA	NA	1.18305	0.004584
Rps2	NA	NA	NA	NA	0.753597	0.0348075
Rps20	NA	NA	NA	NA	0.885347	0.00529318
Rps21	NA	NA	NA	NA	0.836936	0.00646218
Rps23	NA	NA	NA	NA	0.783882	0.00713724
Rps24	NA	NA	NA	NA	0.80851	0.00679176
Rps27	NA	NA	NA	NA	0.678781	0.0235153
Rps27a	NA	NA	NA	NA	0.721001	0.0130959
Rps27l	NA	NA	NA	NA	0.799308	0.0184669
Rps28	NA	NA	NA	NA	0.820297	0.0100179
Rps29	NA	NA	NA	NA	0.782085	0.0166219
Rps3	NA	NA	NA	NA	0.596648	0.0356949
Rps3a1	NA	NA	NA	NA	0.643264	0.0233141
Rps9	NA	NA	NA	NA	0.752492	0.00813674
Rpsa	NA	NA	NA	NA	0.937003	0.00558853
Rsrp1	NA	NA	NA	NA	-0.661811	0.0120905
Rtbdn	NA	NA	NA	NA	-0.613218	0.0157065
Rtcb	NA	NA	NA	NA	0.865343	0.0368813
Samd11	NA	NA	NA	NA	-0.794422	0.005947
Scamp2	NA	NA	NA	NA	-1.36428	0.00289346
Scara3	NA	NA	NA	NA	1.30743	0.0262874
Scarb1	NA	NA	NA	NA	-0.681068	0.0210908
Scg5	NA	NA	NA	NA	-0.829056	0.00337892
Schip1	NA	NA	NA	NA	0.957497	0.0299895
Sdcbp	NA	NA	NA	NA	0.865212	0.0150397
Sdhb	NA	NA	NA	NA	0.711399	0.0106926
Sdr39u1	NA	NA	NA	NA	0.675936	0.0422373
Sema3f	NA	NA	NA	NA	-0.679508	0.0262519
Serinc4	NA	NA	NA	NA	-1.37041	0.00342004
Serpinh1	NA	NA	NA	NA	1.48403	0.0487577
Sirt2	NA	NA	NA	NA	-0.687584	0.0180873
Six3	NA	NA	NA	NA	0.73364	0.0138897
Skida1	NA	NA	NA	NA	-0.743813	0.0434181
Slc1a1	NA	NA	NA	NA	1.14764	0.0181909
Slc24a1	NA	NA	NA	NA	-0.946453	0.00196051
Slc25a19	NA	NA	NA	NA	-0.70761	0.04801
Slc26a2	NA	NA	NA	NA	-1.19059	0.0199534
Slc36a4	NA	NA	NA	NA	1.09636	0.0443985
Slc6a8	NA	NA	NA	NA	0.791819	0.0385741
Slco4a1	NA	NA	NA	NA	-0.604234	0.0354748
Sox9	NA	NA	NA	NA	1.28661	0.0130654
Spag9	NA	NA	NA	NA	-0.605957	0.0415785
Spata7	NA	NA	NA	NA	-1.84473	0.012891
Spp1	NA	NA	NA	NA	1.79505	0.00943161
Srpk2	NA	NA	NA	NA	-0.689441	0.012867
Srsf4	NA	NA	NA	NA	-0.874048	0.00246625
Ssr4	NA	NA	NA	NA	0.726011	0.0210415
Stk35	NA	NA	NA	NA	-0.77546	0.00355225
Stox2	NA	NA	NA	NA	0.865103	0.0320948
Strip2	NA	NA	NA	NA	-0.89793	0.0227526
Supt7l	NA	NA	NA	NA	-1.20978	0.0481167
Szt2	NA	NA	NA	NA	-0.979567	0.0267301
Taf10	NA	NA	NA	NA	0.6327	0.0380488
Taf1b	NA	NA	NA	NA	-1.4876	0.0101474
Tbc1d20	NA	NA	NA	NA	0.859105	0.0447394
Tcap	NA	NA	NA	NA	3.23196	0.00871854
Tctex1d2	NA	NA	NA	NA	-0.911405	0.0347564
Tgfb2	NA	NA	NA	NA	0.789707	0.0207208
Th	NA	NA	NA	NA	5.35262	0.0308173
Tmem141	NA	NA	NA	NA	-1.04276	0.0494565
Tmem167b	NA	NA	NA	NA	1.15917	0.0446764
Tmem170b	NA	NA	NA	NA	-0.744648	0.0468941
Tmem18	NA	NA	NA	NA	1.11896	0.0332582
Tmem205	NA	NA	NA	NA	0.933456	0.0403354
Tmem218	NA	NA	NA	NA	-1.2609	0.00246011
Tnnc2	NA	NA	NA	NA	2.77418	0.0432578
Tnni2	NA	NA	NA	NA	2.80062	0.00363832
Tnrc6b	NA	NA	NA	NA	-0.744788	0.0192193
Tob2	NA	NA	NA	NA	-0.619327	0.0172631
Tpt1	NA	NA	NA	NA	0.951138	0.00252566
Traf3ip3	NA	NA	NA	NA	-0.951449	0.0217017
Trafd1	NA	NA	NA	NA	-0.602399	0.0170237
Trappc6a	NA	NA	NA	NA	-0.86431	0.0331862
Trim26	NA	NA	NA	NA	-0.985073	0.0229026
Trub1	NA	NA	NA	NA	-1.47314	0.0352697
Tsc22d4	NA	NA	NA	NA	1.18355	0.0029335
Ttc21b	NA	NA	NA	NA	-2.45387	0.0184703
Ttc9c	NA	NA	NA	NA	0.987651	0.0488721
Tulp1	NA	NA	NA	NA	-0.76885	0.00794602
U2af1l4	NA	NA	NA	NA	-0.884487	0.0443155
Uchl1	NA	NA	NA	NA	0.596458	0.0492428
Ufsp2	NA	NA	NA	NA	-0.765053	0.0429713
Uhmk1	NA	NA	NA	NA	-0.726309	0.00988658
Ulk3	NA	NA	NA	NA	-1.78129	0.0306302
Unc119	NA	NA	NA	NA	-0.784917	0.00750488
Vat1	NA	NA	NA	NA	2.03259	0.0024134
Vax2	NA	NA	NA	NA	-0.815727	0.015788
Vps16	NA	NA	NA	NA	0.977417	0.0242343
Vps37c	NA	NA	NA	NA	-0.975965	0.0468797
Vtn	NA	NA	NA	NA	-0.832811	0.00680947
Wdr20	NA	NA	NA	NA	-0.789796	0.0486667
Wdr35	NA	NA	NA	NA	0.995927	0.0326151
Wdyhv1	NA	NA	NA	NA	1.52976	0.0180471
Whamm	NA	NA	NA	NA	-1.50199	0.038154
Ybx3	NA	NA	NA	NA	-0.586151	0.0337421
Yipf4	NA	NA	NA	NA	-0.624292	0.0409607
Zbtb11	NA	NA	NA	NA	-1.23637	0.0147362
Zbtb7b	NA	NA	NA	NA	1.03854	0.0284912
Zfas1	NA	NA	NA	NA	0.985126	0.0195227
Zfp319	NA	NA	NA	NA	-1.20419	0.0206109
Zfp68	NA	NA	NA	NA	-1.2344	0.0143664
Zfp768	NA	NA	NA	NA	1.24461	0.0364743
Zmat4	NA	NA	NA	NA	1.32414	0.0419123
Zmynd8	NA	NA	NA	NA	-0.628276	0.023463

## Sheet: Table S9B
Table S9B: Differentially expressed genes in retinal region 2 (R2) at 1PD, 3PD, 5PD compared to DR controls (p ≤ 0.05; FC ≥ 1.5). DR - dim-reared sample, PD - photo-oxidative damage paradigm. NA - gene not differentially expressed in this comparison.
GeneID	log2FC_PD1	p-value_PD1	log2FC_PD3	p-value_PD3	log2FC_PD5	p-value_PD5
0610010F05Rik	1.22009	0.0373623	1.25047	0.0364024	1.47974	0.0161528
1110038B12Rik	1.53525	0.00167948	1.05211	0.0242305	1.60605	0.0015027
2810030D12Rik	-1.23363	0.0489689	-1.45259	0.030726	-2.05781	0.00908659
3010001F23Rik	-1.94088	0.00157504	-2.99074	0.000186137	-2.91637	0.000283161
4930453N24Rik	0.964968	0.0089469	0.842076	0.0228114	1.05078	0.00669895
4933429O19Rik	-1.11154	0.0482917	-1.62286	0.0119335	-1.3832	0.0286784
6430562O15Rik	2.68389	0.00636214	2.09625	0.028864	2.17833	0.026344
A930001M01Rik	1.77639	6.62787e-05	1.97944	2.09934e-05	1.91389	3.87653e-05
Abhd13	1.16775	0.00895138	0.930474	0.037181	1.5778	0.0010864
Acat2	-0.88796	0.0109059	-0.8533	0.015647	-0.727325	0.037827
Ahrr	2.06965	0.00294368	2.05459	0.00355836	1.99054	0.00555748
Ak2	0.841135	0.0320776	1.04384	0.0104735	1.13074	0.00717857
Apbb3	-0.867799	0.00729545	-0.687084	0.0275834	-0.7837	0.0175587
Arl6	1.9518	0.00982452	2.03537	0.00822301	1.50731	0.0297243
Astn1	-0.636204	0.0425538	-1.16911	0.00187168	-0.905276	0.0108815
Atf4	1.16673	0.000313423	0.700644	0.0136448	0.710591	0.0129663
Atg16l1	1.06295	0.00226017	1.18531	0.0010069	0.662966	0.0480491
B4galt1	1.32064	0.000777326	1.01018	0.00763085	0.860302	0.0233562
Cacna2d3	-0.809971	0.012565	-1.04017	0.00315008	-1.00581	0.00443402
Caly	-0.928508	0.0032545	-0.990567	0.00238337	-0.731218	0.0166674
Cartpt	-2.45461	0.00314173	-2.2785	0.00450166	-1.66084	0.0172329
Casq1	1.94648	0.000254625	1.69357	0.00114889	1.16028	0.0216843
Ccn1	1.99005	0.0058603	1.93501	0.00816217	1.55528	0.0376984
Cfap410	1.22099	0.00889681	1.58726	0.00132712	0.997786	0.0350329
Cntn4	-0.788317	0.0474597	-1.09928	0.0124406	-1.2813	0.00674612
Col5a3	2.32296	0.0447227	2.77304	0.0166862	2.41353	0.0454571
Cpsf1	0.625761	0.0444925	1.02515	0.00245569	0.808753	0.0145674
Cryge	0.808495	0.0476865	1.5622	0.000638547	1.48505	0.00118098
Ctsl	0.586045	0.034077	0.816751	0.00549124	0.669359	0.0187981
Cyp4f13	1.30345	0.00695533	0.989002	0.0402164	1.30419	0.00934453
Dbp	-0.973091	0.000253816	-0.621052	0.00792343	-0.631484	0.00767069
Dgat2	-1.22278	0.00403154	-1.28762	0.00364406	-1.01934	0.0161224
Dnttip2	1.56497	0.0341705	1.77005	0.0207642	1.54911	0.0403782
Dpysl3	0.627588	0.0148259	0.984254	0.000590121	0.599388	0.0225141
Dzip1	-0.846039	0.0185222	-1.36192	0.0013383	-0.952424	0.0137662
Edil3	-1.03912	0.000774095	-0.660304	0.0165457	-0.724692	0.0114033
Eif1a	1.05564	0.00276434	0.902151	0.009014	0.938879	0.00789939
Eif3b	0.651624	0.044483	0.645065	0.0493776	0.93898	0.00725825
Faap100	1.31759	0.00694624	1.19715	0.0149858	1.1021	0.0281386
Fam3c	-0.63513	0.0394632	-0.855657	0.0101283	-1.09677	0.00258716
Fam78b	1.6939	0.000127777	1.74928	0.000103435	1.45929	0.000834954
Ftl1-ps1	1.21728	0.0213375	1.36089	0.0120732	1.54963	0.00571705
Furin	0.813483	0.0135679	0.788772	0.0179601	0.88767	0.0100588
Gbp3	1.91005	0.0172806	2.37453	0.00366394	3.2922	0.000120756
Gbp6	2.23463	0.0156598	2.17452	0.0205077	2.41935	0.0111763
Gfap	2.05472	0.0275915	2.14738	0.0235529	2.42348	0.0130474
Glb1l2	-0.691888	0.0430227	-0.862102	0.0178507	-1.80428	0.000196371
Gm10544	-0.927376	0.0405855	-1.15651	0.0185134	-1.23341	0.0166691
Gm45441	-2.28444	0.00829009	-4.58951	0.000630862	-3.50889	0.00249649
Gm48552	-1.15138	0.0213804	-1.51373	0.00666363	-1.81774	0.00318392
Gmeb2	1.19579	0.0183287	1.0297	0.044872	1.45871	0.00646417
Gng5	0.648628	0.0389977	0.77453	0.0171631	1.13508	0.00152729
Gpr153	-0.732748	0.0335337	-0.951543	0.0106425	-0.782102	0.030991
Grtp1	-0.633065	0.0264835	-0.935139	0.00325251	-0.816707	0.00872167
Hist1h1c	-1.22422	0.00117367	-1.33897	0.0007332	-0.813332	0.0187452
Hk1	0.713412	0.00977027	0.934338	0.00153873	0.690803	0.0123248
Ifi27	0.889959	0.048917	1.40313	0.0036508	1.5112	0.00229424
Ifrd1	1.08901	0.0214954	0.970514	0.0395113	1.47121	0.00430442
Inka2	0.795992	0.0294306	0.757001	0.0400632	0.907414	0.0178806
Jchain	2.45191	0.00393728	2.30465	0.00741516	1.81531	0.0399089
Kcnab3	-0.89885	0.00697289	-0.751412	0.020694	-0.767012	0.0215497
Kcnj14	-0.78621	0.0155716	-1.32012	0.000643058	-0.909633	0.00797425
Kctd15	0.821544	0.0203756	0.845488	0.0191337	0.866854	0.0188018
Limd1	1.33216	0.0143162	1.6373	0.00367537	1.32206	0.0197537
Lsm10	1.93187	0.0196617	2.16459	0.0101191	2.35744	0.00601935
Mars	1.12285	0.00116602	1.22368	0.000600083	1.19583	0.000863475
Mfhas1	0.83207	0.0260893	0.94575	0.0140684	0.783574	0.0428418
Mlf1	1.3106	0.0269541	1.80711	0.00334929	1.38899	0.0250679
Mt1	1.12289	0.0073942	1.30072	0.00285689	1.54632	0.00079828
Mt2	1.67634	0.0211995	1.74112	0.0184917	1.8284	0.0155788
Myo5b	1.28582	0.0184589	1.69258	0.00290283	1.41462	0.0132751
Nrxn1	-0.797999	0.0310427	-1.26087	0.00336866	-1.17786	0.00630448
Nsdhl	-0.993479	0.0212584	-0.851026	0.046172	-1.19673	0.0127233
Optn	-0.708748	0.0185465	-0.692721	0.0232227	-0.862742	0.00888258
Osmr	2.94213	0.000455287	2.10915	0.00934145	2.36867	0.00456074
Oxct1	0.696265	0.0236835	0.891151	0.00582183	0.635402	0.042554
Pcare	1.89106	0.000392378	1.6757	0.000966852	1.03338	0.0189546
Pcdh15	1.30325	0.000260517	1.6443	2.39343e-05	0.721226	0.0265577
Pcp2	-0.936674	0.00721203	-0.944813	0.00697262	-0.761137	0.0232098
Pnp	1.2186	0.00297581	0.888515	0.0268557	1.20257	0.00444988
Ppard	1.01355	0.0124592	1.35598	0.00161844	1.01243	0.0163178
Ptp4a3	1.06101	0.0109864	1.15589	0.00685657	0.788166	0.0454086
Ptpn23	0.94071	0.00286682	0.810891	0.0091548	0.622565	0.0431564
R3hcc1l	1.71915	0.00504955	1.55414	0.0105804	1.23088	0.0415651
Reep6	-0.849296	0.00588185	-1.21232	0.000418391	-1.1686	0.000591651
Rhebl1	2.52629	0.000123749	1.98139	0.00189242	1.87564	0.00373182
Rimbp2	-0.917805	0.0310736	-0.930679	0.0333037	-0.991455	0.0299108
Rnf144b	1.10127	0.0378098	1.69752	0.00329531	1.23863	0.0255065
Rnf213	2.53866	0.00486739	2.71221	0.00320838	2.25789	0.0136523
Rnf8	0.787414	0.0212114	0.752673	0.0294605	0.726557	0.0391821
Rpusd1	-0.982062	0.0057072	-1.16429	0.00236722	-0.985606	0.00805813
S100a16	0.678008	0.0147048	0.859874	0.00334269	0.976921	0.00139047
Sag	1.08387	0.00485936	1.21336	0.00221655	1.00013	0.00812609
Sat1	0.814241	0.0178286	0.827703	0.0173396	0.921674	0.0102445
Sh2d1a	-1.17308	0.0271599	-1.90962	0.00306125	-1.09916	0.0465608
Slc19a1	1.43232	0.000520854	1.4107	0.000710553	1.09257	0.00730903
Slc24a1	-0.662974	0.0149604	-0.745881	0.00786021	-0.890111	0.00257218
Slc3a2	0.82012	0.045007	0.993586	0.0201818	0.978207	0.0228896
Slc7a5	1.43015	0.0351515	1.46653	0.0332822	1.57575	0.0264881
Slitrk2	-0.677258	0.0480767	-0.961357	0.0113808	-0.752824	0.0410943
Strip2	-1.13674	0.0018164	-1.60759	0.000160623	-1.43226	0.00051163
Syap1	-2.34	0.00398869	-1.39762	0.0434372	-2.40917	0.00628127
Tars	1.3665	0.00482785	1.18058	0.0130209	0.939444	0.0456903
Trak2	0.925038	0.000245081	0.910376	0.000309907	0.803922	0.00106181
Tro	-0.588	0.0496978	-0.703845	0.0262795	-0.919913	0.00823193
Tyrobp	1.28358	0.0210207	1.45037	0.0110567	3.89456	1.52952e-07
Ube2q2	-0.604913	0.0440726	-0.764011	0.0172927	-0.625684	0.0474119
Vax2os	-1.28931	0.00444322	-1.62156	0.00118463	-1.44533	0.00252521
Xiap	-0.642169	0.0134423	-0.672713	0.0111438	-0.765911	0.00563482
Yars	0.648982	0.0346676	0.741764	0.0187465	0.715003	0.0250192
Zfp36l2	0.688967	0.0204761	0.675512	0.0239832	0.643775	0.0331642
Actl6b	-0.89144	0.0157593	-0.816672	0.0270813	NA	NA
Actn2	1.6906	0.0333494	1.66762	0.039125	NA	NA
Actr3b	-0.728402	0.0382064	-0.734503	0.0417236	NA	NA
Adcy1	0.738251	0.0150924	0.794933	0.0102501	NA	NA
Adgrb3	-1.0597	0.00675244	-1.0831	0.00717396	NA	NA
Ankrd33b	0.589518	0.0183019	0.589735	0.0191024	NA	NA
Arsb	-0.958456	0.0178551	-1.06945	0.0119591	NA	NA
As3mt	-0.859527	0.0228718	-0.909034	0.0200864	NA	NA
Atf5	2.08265	0.0209792	1.85985	0.0359599	NA	NA
Bbc3	2.27789	0.0174886	2.30053	0.0179902	NA	NA
BC051226	1.22758	0.00692076	1.06837	0.0188956	NA	NA
Bhlhe22	-0.982924	0.0267337	-0.964885	0.0328257	NA	NA
Bsg	-0.615858	0.0324145	-0.610998	0.0338678	NA	NA
Btg2	0.742566	0.00826259	0.645702	0.0201902	NA	NA
Btrc	1.10706	0.00212187	1.02044	0.0045248	NA	NA
Cad	0.82163	0.0496275	0.914891	0.0329826	NA	NA
Calb1	-1.50568	0.00600092	-1.48674	0.00736064	NA	NA
Car10	-0.655914	0.0258309	-0.702772	0.0207624	NA	NA
Cast	-1.23176	0.0223042	-1.65345	0.00678528	NA	NA
Casz1	0.803979	0.00948025	0.77528	0.0123737	NA	NA
Ccdc184	-0.918573	0.0302011	-0.924897	0.0336684	NA	NA
Ccdc85c	1.03539	0.00507453	0.753916	0.0329938	NA	NA
Cebpd	4.39154	0.0266868	3.93992	0.0402364	NA	NA
Cep290	0.608127	0.0456034	0.649238	0.0365517	NA	NA
Cep89	1.12007	0.0110643	0.989566	0.0256123	NA	NA
Chadl	-1.27405	0.0136321	-1.03268	0.039347	NA	NA
Chsy1	1.19721	0.00183537	1.04177	0.00594585	NA	NA
Col2a1	-1.53963	0.0149016	-1.59024	0.0153204	NA	NA
Cpt1a	0.949312	0.000541458	0.866157	0.00131136	NA	NA
Crim1	-0.954995	0.0122945	-0.738005	0.044716	NA	NA
Ctdp1	1.27425	0.0132131	1.06182	0.0399308	NA	NA
Ctso	-1.0999	0.0314108	-1.10445	0.0356823	NA	NA
Dach1	-0.799339	0.0391554	-0.812949	0.0414353	NA	NA
Dancr	-0.984973	0.029865	-1.44977	0.00553494	NA	NA
Dnajb1	1.34973	0.000969479	0.995877	0.0102441	NA	NA
Dnajc7	0.684853	0.0111368	0.958937	0.00103265	NA	NA
Dzip3	-0.844617	0.0299487	-0.851639	0.0324262	NA	NA
Edem1	1.30151	0.0273555	1.34641	0.0251938	NA	NA
Eef2kmt	0.906559	0.0255562	1.31347	0.00236529	NA	NA
Elfn1	0.960528	0.0162714	0.873096	0.0295452	NA	NA
Eml2	0.869597	0.0459996	0.91758	0.039349	NA	NA
Enpp2	-1.40064	0.020654	-1.31882	0.0282065	NA	NA
Esam	-0.947434	0.0112597	-0.753662	0.0375039	NA	NA
Fbl	0.732282	0.0255486	0.728337	0.0287251	NA	NA
Fkrp	-0.803225	0.0184518	-0.724685	0.0335703	NA	NA
Flot2	1.08548	0.00522434	0.858669	0.0241668	NA	NA
Fundc1	-0.756747	0.0192797	-0.914262	0.00813598	NA	NA
Gadd45g	1.35654	0.000541682	1.18104	0.00206726	NA	NA
Gdpd5	0.704907	0.0106938	0.637968	0.0198491	NA	NA
Glmn	1.31561	0.000125718	0.915743	0.00339789	NA	NA
Gpr37	-1.15598	0.0105718	-0.890689	0.0372129	NA	NA
Gpt2	1.20161	0.0351945	1.281	0.0277402	NA	NA
Gtf2e1	-1.48092	0.00710716	-1.3438	0.0140861	NA	NA
Gtpbp6	0.815072	0.00913004	0.643929	0.0360972	NA	NA
Hadha	0.677694	0.021552	0.633968	0.0326976	NA	NA
Herpud2	-0.750233	0.0168022	-0.641666	0.0382947	NA	NA
Hs3st5	-1.63807	0.0236806	-1.56215	0.0337616	NA	NA
Ifit1	5.52006	0.0324576	5.17288	0.0480002	NA	NA
Ints11	1.01944	0.00751558	1.1539	0.00343691	NA	NA
Isl1	-1.19656	0.0012458	-1.08356	0.00294107	NA	NA
Kalrn	-0.859864	0.0282658	-1.15751	0.00774708	NA	NA
Klhl3	-0.843716	0.0407143	-0.859116	0.0432459	NA	NA
Klhl36	1.3593	0.00231735	0.968362	0.0237054	NA	NA
Kmt2b	0.632363	0.0276285	0.695517	0.0181367	NA	NA
Lars2	-1.48846	0.0143615	-1.43146	0.0192326	NA	NA
Lhfp	-0.708676	0.014296	-0.716023	0.015277	NA	NA
Lpcat2	0.671279	0.0479715	0.842243	0.0168324	NA	NA
Lrit1	0.773222	0.00219403	0.687703	0.00538875	NA	NA
Lsm14a	0.928994	0.00101672	0.836377	0.00245869	NA	NA
Mab21l1	0.823219	0.00122349	0.835494	0.00113999	NA	NA
Manea	-0.839506	0.0497931	-1.37915	0.00611895	NA	NA
Marveld3	1.60216	0.034801	1.76916	0.0220386	NA	NA
Memo1	0.873897	0.00614566	0.664856	0.0314799	NA	NA
Metrn	-1.25923	0.00194454	-0.742506	0.0385362	NA	NA
Mkks	0.90838	0.0150923	0.735641	0.0488428	NA	NA
Mpp4	0.762726	0.0143718	0.659842	0.0304766	NA	NA
Mtcl1	0.975399	0.00146806	0.589712	0.0342531	NA	NA
Mthfd2	1.47403	0.000907758	1.13749	0.00830975	NA	NA
Mthfr	1.49578	0.00185345	1.23907	0.00904691	NA	NA
Mylpf	1.07408	0.0296053	0.982599	0.0434299	NA	NA
Myoz1	1.42677	0.0119984	1.71687	0.00349326	NA	NA
Naa35	1.03289	0.0251058	1.01595	0.0287766	NA	NA
Naaa	-0.866285	0.0316828	-0.833545	0.041887	NA	NA
Nadk2	0.912327	0.00876868	1.14624	0.00185894	NA	NA
Ncln	0.758638	0.0134346	0.626909	0.0390996	NA	NA
Neat1	0.880062	0.012102	0.763919	0.0286597	NA	NA
Necap2	0.782179	0.022087	0.832409	0.0173575	NA	NA
Neurod1	1.21839	0.00324626	1.10668	0.0060324	NA	NA
Nfkbil1	1.40653	0.00621261	1.01927	0.0462656	NA	NA
Ngrn	0.817982	0.00425525	0.717531	0.0110837	NA	NA
Npff	1.44551	0.0402772	1.73258	0.0160323	NA	NA
Nrm	0.862138	0.00534134	0.787293	0.0106457	NA	NA
Nrp2	-0.964038	0.0489173	-1.26493	0.0188219	NA	NA
Nsg1	-0.631314	0.0441765	-0.717124	0.0277714	NA	NA
Ntng1	-0.897373	0.00878334	-0.705563	0.0327182	NA	NA
Parp1	0.818961	0.00978789	0.909316	0.00532915	NA	NA
Parp9	2.07088	0.0363564	2.59312	0.00961862	NA	NA
Pcbd1	-1.02109	0.0286521	-1.21092	0.0156624	NA	NA
Pde6c	1.51124	0.00397372	1.07661	0.0345375	NA	NA
Pde8b	-0.831709	0.0257821	-0.852055	0.0258741	NA	NA
Per2	-1.17048	0.0304404	-1.11203	0.0425607	NA	NA
Phlpp2	2.03302	0.0226808	2.02977	0.0235124	NA	NA
Picalm	0.85021	0.00275824	0.594261	0.0277756	NA	NA
Plod3	0.9525	0.0414494	0.949963	0.0457754	NA	NA
Pmvk	0.782957	0.0167872	0.641177	0.0474145	NA	NA
Ppp2r2b	0.626385	0.0100232	0.833647	0.00139304	NA	NA
Prkacb	-0.585295	0.0127355	-0.778349	0.00229293	NA	NA
Prkca	-0.713627	0.00863797	-0.702273	0.0102	NA	NA
Prmt2	-0.863237	0.00924804	-0.992403	0.00481327	NA	NA
Prtg	2.46077	0.0244473	2.36917	0.0329355	NA	NA
Qpct	-0.649782	0.0248375	-0.846609	0.00675647	NA	NA
R3hdm4	0.615459	0.0433416	0.710716	0.0233848	NA	NA
Rbm22	0.755838	0.0192143	0.756596	0.0209923	NA	NA
Rcn2	-0.632862	0.0165008	-0.746721	0.00725006	NA	NA
Rd3	0.695618	0.00605262	0.681036	0.00718715	NA	NA
Rela	1.07386	0.00565968	0.96236	0.0130651	NA	NA
Rncr4	-1.07218	0.034871	-1.10229	0.035762	NA	NA
Rnf40	0.69583	0.024597	0.697496	0.0265923	NA	NA
Rorb	-0.703702	0.00432617	-0.897449	0.000822249	NA	NA
Rptor	0.624925	0.0432258	1.03497	0.0021429	NA	NA
Scgn	-0.800726	0.00288435	-0.851413	0.00216435	NA	NA
Scrt1	-0.661276	0.0134707	-0.747361	0.00755162	NA	NA
Senp3	0.768936	0.0163644	0.818826	0.0122227	NA	NA
Sgce	-1.36432	0.00402195	-0.900489	0.036852	NA	NA
Sh3bgrl	-0.648165	0.0297078	-0.732548	0.0187664	NA	NA
Shisal2b	-2.55804	0.0154046	-1.91453	0.048375	NA	NA
Shmt2	1.02386	0.00775944	1.13402	0.00414512	NA	NA
Slc1a4	1.3786	0.0027016	1.19111	0.00904903	NA	NA
Slc31a2	0.998631	0.000298585	0.803013	0.00213449	NA	NA
Slc38a2	0.621699	0.0152592	0.615388	0.0170787	NA	NA
Smug1	1.39695	0.00213557	0.908269	0.0355898	NA	NA
Sned1	-1.52382	0.0133892	-1.40383	0.0230183	NA	NA
Snhg12	0.883452	0.0105671	0.683947	0.0405434	NA	NA
Snrnp48	0.90177	0.0393356	1.02885	0.0220663	NA	NA
Sntb1	-0.846824	0.0415076	-0.87715	0.0409081	NA	NA
Spock3	-0.665126	0.00861689	-0.696012	0.00737026	NA	NA
Ssx2ip	0.978035	0.00278736	0.853482	0.00823684	NA	NA
Stat3	1.79638	0.0410945	1.85058	0.0378837	NA	NA
Stk40	0.705377	0.0295102	0.748801	0.0235389	NA	NA
Surf6	0.982533	0.0432192	0.970135	0.0499324	NA	NA
Syt7	-0.691594	0.0179009	-0.796607	0.00954061	NA	NA
Tcap	0.943558	0.0397803	0.919205	0.0477396	NA	NA
Tfpt	1.03908	0.00793594	0.838236	0.0307895	NA	NA
Timm9	0.857965	0.0273159	0.89283	0.0241573	NA	NA
Tnip2	1.60973	0.00819198	1.47163	0.0164318	NA	NA
Tor3a	1.66383	0.00413694	1.38918	0.0166774	NA	NA
Trim25	1.66358	0.00558186	1.30011	0.0280607	NA	NA
Tti1	0.905226	0.0399664	1.21671	0.00815096	NA	NA
Ube2j2	0.714127	0.0226993	0.632403	0.0437089	NA	NA
Unc13c	-0.972572	0.0335755	-0.917506	0.0473269	NA	NA
Usp14	-0.69871	0.0287176	-0.649026	0.0431125	NA	NA
Usp2	1.13179	0.00021476	0.819083	0.00369855	NA	NA
Vps37a	0.681629	0.0398138	0.848068	0.0138677	NA	NA
Zc3h7a	0.885122	0.00458922	0.7475	0.0151121	NA	NA
Zfp36	2.61496	0.0042489	2.25642	0.0149757	NA	NA
Zfp467	-0.770326	0.0161751	-0.758509	0.0193522	NA	NA
Zfp592	0.812109	0.027262	0.770901	0.0387298	NA	NA
Zfp654	0.708178	0.0272446	0.753448	0.0213622	NA	NA
Aars	0.655059	0.0494517	NA	NA	0.748986	0.0300876
Ahnak	0.913667	0.0156453	NA	NA	1.05257	0.00824985
Amy1	-0.611081	0.0168744	NA	NA	-0.897808	0.00199339
Atg16l2	1.03335	0.0402047	NA	NA	1.22866	0.0203655
Casd1	-0.782902	0.0370501	NA	NA	-0.771998	0.0480191
Clic4	1.22832	0.00253754	NA	NA	0.84451	0.0357736
Cpne5	-1.19557	0.0193684	NA	NA	-1.22372	0.0253276
Ctla2a	1.0964	0.0488984	NA	NA	1.21731	0.0371241
Cxcl10	8.52866	5.9372e-06	NA	NA	4.65033	0.0351993
Drd4	-0.754587	0.0191432	NA	NA	-0.62223	0.0496257
Eif2s2	0.595099	0.0366191	NA	NA	0.628944	0.0321258
Eno1	-0.821049	0.0271425	NA	NA	-0.790479	0.0328796
Fgfr1	1.17179	0.00907751	NA	NA	1.145	0.0138882
Gabra1	-0.682346	0.0256545	NA	NA	-0.705517	0.0257165
Gatad2a	0.698	0.0162695	NA	NA	0.825177	0.00715646
Gbp2	3.62599	7.96356e-05	NA	NA	2.76952	0.00194884
Gdf11	1.25088	0.0348026	NA	NA	1.44982	0.0194996
Gm47283	-0.724383	0.00430412	NA	NA	-0.974908	0.000503719
Gpnmb	1.15938	0.0427869	NA	NA	2.80839	9.98667e-05
Gstm1	1.0128	0.0192383	NA	NA	1.27462	0.00566787
Gstm5	-0.923774	0.00186444	NA	NA	-1.02743	0.00118111
H2-T22	1.62964	0.0193619	NA	NA	1.50669	0.0370538
Id4	-0.818315	0.0183918	NA	NA	-0.80452	0.0261931
Ip6k2	1.01712	0.000947549	NA	NA	-0.674383	0.032868
Kcnc1	-0.612964	0.0451878	NA	NA	-0.659553	0.0395723
Ly6c1	0.647004	0.0383213	NA	NA	0.675312	0.037516
Map3k14	1.24828	0.0403262	NA	NA	1.26532	0.0470269
Mcl1	0.674588	0.0264195	NA	NA	0.737751	0.0195767
Mcrip2	1.18326	0.0306732	NA	NA	1.2373	0.0306696
Mpp6	2.09534	0.00834638	NA	NA	2.45863	0.00289684
Myh4	2.52176	0.00198343	NA	NA	1.37141	0.0387007
Mzt2	0.91354	0.0458179	NA	NA	1.01171	0.0346497
Nfkbia	0.862405	0.0243944	NA	NA	0.856159	0.0317419
Olfm3	-1.17622	0.0154877	NA	NA	-0.993806	0.0436576
Osgep	-0.764641	0.00707109	NA	NA	-0.63549	0.0244936
Parp3	1.6733	0.020917	NA	NA	1.7808	0.0181269
Pfkl	-0.861644	0.00136284	NA	NA	-0.613647	0.0142312
Pgam2	1.2754	0.00809466	NA	NA	0.982453	0.0420925
Phf23	1.29948	0.0013626	NA	NA	0.884567	0.0246634
Pnck	-0.784549	0.0337185	NA	NA	-1.40103	0.00240359
Prex2	-1.24112	0.0366423	NA	NA	-1.49708	0.0248674
Psmb8	1.55728	0.0124957	NA	NA	1.85977	0.00440439
Psmd10	1.04157	0.0327024	NA	NA	1.10325	0.0306992
Ptprd	-0.710734	0.00502247	NA	NA	-0.613123	0.0143243
Rab4a	-0.727868	0.0129997	NA	NA	-0.607881	0.0388598
Rap1b	0.588746	0.0401118	NA	NA	0.665046	0.0267041
S1pr3	1.81074	0.000895972	NA	NA	1.4431	0.00809796
Serping1	1.03398	0.0217695	NA	NA	1.16395	0.0135816
Sestd1	-1.00507	0.0336115	NA	NA	-1.49811	0.00816786
Slc4a10	-0.618929	0.022641	NA	NA	-0.708904	0.014072
Susd6	1.16834	0.00352227	NA	NA	0.867105	0.0312122
Tdrd3	-0.891261	0.0312189	NA	NA	-1.05022	0.0208635
Uspl1	0.787169	0.0137277	NA	NA	0.697747	0.03217
1700029J07Rik	0.953127	0.042492	NA	NA	NA	NA
1700094D03Rik	1.13003	0.0120222	NA	NA	NA	NA
2310022B05Rik	-0.887215	0.0377099	NA	NA	NA	NA
4930570G19Rik	-1.11479	0.0427358	NA	NA	NA	NA
4933439C10Rik	-1.48232	0.0163594	NA	NA	NA	NA
9330151L19Rik	-0.930805	0.0342302	NA	NA	NA	NA
A930024E05Rik	1.31927	0.0177475	NA	NA	NA	NA
Aar2	-0.915819	0.00909706	NA	NA	NA	NA
Acot11	-2.14407	0.0128502	NA	NA	NA	NA
Acsl5	-1.29535	0.0473731	NA	NA	NA	NA
Actn3	1.89643	0.00408948	NA	NA	NA	NA
Acvr2a	-0.809906	0.0343172	NA	NA	NA	NA
Acy1	0.998534	0.0495272	NA	NA	NA	NA
Acyp2	-0.760459	0.034071	NA	NA	NA	NA
Adh5	-0.625313	0.0125506	NA	NA	NA	NA
Aff1	0.620088	0.0183333	NA	NA	NA	NA
Ago2	0.700046	0.0255062	NA	NA	NA	NA
Ahr	2.03628	0.0229222	NA	NA	NA	NA
Aig1	-0.592947	0.029822	NA	NA	NA	NA
Aldh18a1	0.8334	0.0351272	NA	NA	NA	NA
Aldh6a1	-1.11353	0.027065	NA	NA	NA	NA
Arhgef1	0.69605	0.0446539	NA	NA	NA	NA
Arhgef7	-0.680179	0.0254057	NA	NA	NA	NA
Armc9	1.44333	0.0156013	NA	NA	NA	NA
Arrdc3	-0.932915	0.0138286	NA	NA	NA	NA
Arvcf	-0.902574	0.0246379	NA	NA	NA	NA
Atad3a	0.799888	0.0223886	NA	NA	NA	NA
Atf3	4.17504	0.0356088	NA	NA	NA	NA
AW549877	0.898995	0.00140514	NA	NA	NA	NA
Banp	0.843488	0.0255202	NA	NA	NA	NA
Bax	0.627975	0.0312288	NA	NA	NA	NA
Bicd1	-1.47157	0.0156068	NA	NA	NA	NA
Bicd2	0.666314	0.0211744	NA	NA	NA	NA
Brd2	0.621335	0.0103054	NA	NA	NA	NA
Brd9	-0.624381	0.0369203	NA	NA	NA	NA
Brdt	-1.4782	0.0117734	NA	NA	NA	NA
Bud23	0.65339	0.0441076	NA	NA	NA	NA
C1ql2	-1.14408	0.00534744	NA	NA	NA	NA
C2cd2l	0.61297	0.00850585	NA	NA	NA	NA
Cacna1s	1.01656	0.0181452	NA	NA	NA	NA
Cars	0.75478	0.0244077	NA	NA	NA	NA
Ccdc117	1.01847	0.00807458	NA	NA	NA	NA
Ccna2	1.37845	0.0125227	NA	NA	NA	NA
Ccnc	-0.703852	0.0398957	NA	NA	NA	NA
Cd2ap	0.875675	0.0428616	NA	NA	NA	NA
Cdk20	1.03554	0.0143187	NA	NA	NA	NA
Cdk2ap2	1.05887	0.000124183	NA	NA	NA	NA
Cebpb	1.89645	0.0444064	NA	NA	NA	NA
Cebpg	1.03828	0.00721454	NA	NA	NA	NA
Chgb	-0.652016	0.00482737	NA	NA	NA	NA
Chm	-0.831517	0.043905	NA	NA	NA	NA
Chrdl1	-1.28982	0.0448523	NA	NA	NA	NA
Churc1	-0.8464	0.00517772	NA	NA	NA	NA
Cish	1.60898	0.0101396	NA	NA	NA	NA
Ckap5	-0.610433	0.0123678	NA	NA	NA	NA
Ckm	1.55602	0.0254622	NA	NA	NA	NA
Cln6	-0.771113	0.0216771	NA	NA	NA	NA
Cmpk2	1.19714	0.0399904	NA	NA	NA	NA
Cnnm4	1.52994	0.0332532	NA	NA	NA	NA
Cntf	2.71717	0.0213051	NA	NA	NA	NA
Cog4	0.663338	0.0412147	NA	NA	NA	NA
Coq7	-0.725175	0.020111	NA	NA	NA	NA
Cox15	-1.09751	0.0304137	NA	NA	NA	NA
Cp	2.46295	0.0408133	NA	NA	NA	NA
Cplx2	-0.957359	0.00983196	NA	NA	NA	NA
Cpq	-1.35736	0.0287356	NA	NA	NA	NA
Cpt1c	-0.822657	0.0124121	NA	NA	NA	NA
Crb1	-0.587809	0.022119	NA	NA	NA	NA
Crebzf	0.689934	0.0300896	NA	NA	NA	NA
Crem	1.06463	0.0224923	NA	NA	NA	NA
Csnk1g1	0.679693	0.0401432	NA	NA	NA	NA
Dcp1a	-1.00798	0.0289724	NA	NA	NA	NA
Ddx28	1.37568	0.0459399	NA	NA	NA	NA
Dedd2	1.21908	0.00117022	NA	NA	NA	NA
Dhrs4	-1.32112	0.0400259	NA	NA	NA	NA
Dnajb9	-0.740161	0.0249294	NA	NA	NA	NA
Dnajc6	-0.720742	0.00454601	NA	NA	NA	NA
Dock3	-0.871337	0.0244658	NA	NA	NA	NA
Drd2	-0.962749	0.0207333	NA	NA	NA	NA
Dusp8	0.83646	0.0282113	NA	NA	NA	NA
E130307A14Rik	-1.0592	0.0283079	NA	NA	NA	NA
Eef1akmt2	-0.795613	0.022697	NA	NA	NA	NA
Eif5a2	-0.997771	0.0302478	NA	NA	NA	NA
Eipr1	0.826241	0.0496265	NA	NA	NA	NA
Elavl2	-1.23065	0.0442431	NA	NA	NA	NA
Eml1	0.615475	0.0273585	NA	NA	NA	NA
Ets2	0.979196	0.0491061	NA	NA	NA	NA
Etv5	0.709715	0.0213452	NA	NA	NA	NA
Etv6	1.50096	0.00641065	NA	NA	NA	NA
Fabp4	1.54427	0.0259656	NA	NA	NA	NA
Fam135b	-1.00448	0.00765524	NA	NA	NA	NA
Fam155a	-0.766133	0.0256998	NA	NA	NA	NA
Fam184b	-1.25257	0.0372573	NA	NA	NA	NA
Fam53b	1.07457	0.0108262	NA	NA	NA	NA
Fam53c	0.703858	0.0150386	NA	NA	NA	NA
Fance	0.649558	0.0163391	NA	NA	NA	NA
Fbxo28	0.691094	0.047638	NA	NA	NA	NA
Fdx1	-0.965965	0.012333	NA	NA	NA	NA
Fgfrl1	-1.6905	0.011312	NA	NA	NA	NA
Flcn	0.628689	0.0292727	NA	NA	NA	NA
Fndc10	-1.10423	0.00752235	NA	NA	NA	NA
Fxyd7	-1.08079	0.0074027	NA	NA	NA	NA
Gab1	1.0558	0.00775328	NA	NA	NA	NA
Gbf1	0.638378	0.0322596	NA	NA	NA	NA
Gm15417	-0.893391	0.0190709	NA	NA	NA	NA
Gm15513	2.27359	0.0441756	NA	NA	NA	NA
Gm45495	-1.19143	0.0267397	NA	NA	NA	NA
Gna13	1.27265	0.00792447	NA	NA	NA	NA
Gng2	-0.863396	0.015378	NA	NA	NA	NA
Golgb1	0.717178	0.0282521	NA	NA	NA	NA
Gpm6a	-0.667462	0.00762851	NA	NA	NA	NA
Gpr146	1.20665	0.00963369	NA	NA	NA	NA
Grhpr	-0.625102	0.0493776	NA	NA	NA	NA
Grm5	-1.62049	0.0115019	NA	NA	NA	NA
Gspt1	0.882573	0.0328899	NA	NA	NA	NA
Gtdc1	-0.9696	0.0205183	NA	NA	NA	NA
Gtpbp1	0.700498	0.010995	NA	NA	NA	NA
Hcn3	-0.906483	0.0244191	NA	NA	NA	NA
Hdhd2	-0.635027	0.028063	NA	NA	NA	NA
Hipk1	-0.59267	0.0116042	NA	NA	NA	NA
Hk2	-0.924688	0.00388409	NA	NA	NA	NA
Hmgb2	-1.22408	0.0037016	NA	NA	NA	NA
Hmgb3	-1.30649	0.00869097	NA	NA	NA	NA
Hnrnph3	0.775977	0.00193483	NA	NA	NA	NA
Hook2	1.26327	0.00580749	NA	NA	NA	NA
Hook3	0.620017	0.0364216	NA	NA	NA	NA
Hspa1a	1.41157	0.00281078	NA	NA	NA	NA
Hspa1b	1.78961	3.50571e-05	NA	NA	NA	NA
Iars	0.614474	0.0336774	NA	NA	NA	NA
Icmt	0.681082	0.0143612	NA	NA	NA	NA
Ier3	0.739314	0.026449	NA	NA	NA	NA
Ift122	0.912512	0.0310342	NA	NA	NA	NA
Ift52	-1.17567	0.0200557	NA	NA	NA	NA
Igflr1	0.913209	0.0227924	NA	NA	NA	NA
Il18	-1.60317	0.0302566	NA	NA	NA	NA
Il6st	0.986926	0.0298036	NA	NA	NA	NA
Ints5	1.1628	0.0107715	NA	NA	NA	NA
Irf1	1.59802	0.0183624	NA	NA	NA	NA
Jcad	1.15158	0.0486418	NA	NA	NA	NA
Josd1	0.979035	0.00323991	NA	NA	NA	NA
Jun	0.912037	0.0369759	NA	NA	NA	NA
Jup	-0.906366	0.0110017	NA	NA	NA	NA
Kcnh2	-0.604532	0.0330919	NA	NA	NA	NA
Kctd8	-0.797154	0.0410662	NA	NA	NA	NA
Kdm4c	0.6339	0.0210337	NA	NA	NA	NA
Kif1b	0.91038	0.000530132	NA	NA	NA	NA
Kif21b	0.695873	0.0149629	NA	NA	NA	NA
Klf9	0.666547	0.00634317	NA	NA	NA	NA
Kptn	-1.18224	0.00620474	NA	NA	NA	NA
Lamb2	0.989547	0.040245	NA	NA	NA	NA
Lats1	0.71054	0.0490504	NA	NA	NA	NA
Lbhd1	0.921307	0.0210445	NA	NA	NA	NA
Ldb3	1.06187	0.0381516	NA	NA	NA	NA
Lgalsl	0.865196	0.0145357	NA	NA	NA	NA
Lmbr1l	0.64483	0.0451578	NA	NA	NA	NA
Lpcat1	0.808464	0.00192715	NA	NA	NA	NA
Lrrfip1	-1.03867	0.037951	NA	NA	NA	NA
Map1b	0.650429	0.00627417	NA	NA	NA	NA
Map2k3	0.899187	0.0497356	NA	NA	NA	NA
March9	0.720706	0.0276643	NA	NA	NA	NA
Max	0.659604	0.0280694	NA	NA	NA	NA
Mb21d2	0.987124	0.0477516	NA	NA	NA	NA
Mettl27	-1.87478	0.0364443	NA	NA	NA	NA
Mfap3l	-0.880111	0.0120704	NA	NA	NA	NA
Mfsd6	-0.960734	0.00647952	NA	NA	NA	NA
Mgarp	-0.609307	0.047237	NA	NA	NA	NA
Mif	-0.688481	0.0161374	NA	NA	NA	NA
Mindy1	0.861253	0.0268226	NA	NA	NA	NA
Mkln1	0.601212	0.0417427	NA	NA	NA	NA
Mkrn2	-0.802514	0.0336882	NA	NA	NA	NA
Mmp24	-1.02658	0.0409224	NA	NA	NA	NA
Mms19	0.626488	0.0395705	NA	NA	NA	NA
Mta2	0.742483	0.0166142	NA	NA	NA	NA
Mtor	0.602162	0.0221071	NA	NA	NA	NA
Mtx3	-0.92352	0.0351945	NA	NA	NA	NA
Mvb12b	-0.862276	0.0273125	NA	NA	NA	NA
Mybpc2	1.72988	0.0233263	NA	NA	NA	NA
Myh14	-0.762057	0.0428387	NA	NA	NA	NA
Mysm1	1.05233	0.0126949	NA	NA	NA	NA
N4bp2l2	-0.87126	0.0321513	NA	NA	NA	NA
Naa16	1.25987	0.0419069	NA	NA	NA	NA
Nalcn	-0.686597	0.0498965	NA	NA	NA	NA
Nckipsd	0.819589	0.04186	NA	NA	NA	NA
Ndufa4	-0.718145	0.0145105	NA	NA	NA	NA
Nf2	0.963693	0.00527583	NA	NA	NA	NA
Nfya	0.876761	0.0429089	NA	NA	NA	NA
Nhlrc2	0.737293	0.0420874	NA	NA	NA	NA
Ntm	-0.730224	0.0356816	NA	NA	NA	NA
Nufip2	0.907361	0.0259464	NA	NA	NA	NA
Omg	-1.38838	0.0257804	NA	NA	NA	NA
Otud7b	0.698899	0.0131125	NA	NA	NA	NA
Padi2	-1.12677	0.0106264	NA	NA	NA	NA
Pan2	0.686121	0.0313572	NA	NA	NA	NA
Paqr9	-0.648193	0.037726	NA	NA	NA	NA
Pcbd2	-0.679662	0.0304571	NA	NA	NA	NA
Pcdh8	-0.701958	0.0479668	NA	NA	NA	NA
Pcdh9	-0.837049	0.0412584	NA	NA	NA	NA
Pdcd7	1.20653	0.0105085	NA	NA	NA	NA
Pde1c	-0.780333	0.0494655	NA	NA	NA	NA
Pdk1	-1.13159	0.0060993	NA	NA	NA	NA
Peli3	1.13711	0.00398305	NA	NA	NA	NA
Pet100	-0.593279	0.040084	NA	NA	NA	NA
Pgam1	-0.680793	0.0232797	NA	NA	NA	NA
Pgk1	-0.644704	0.0224624	NA	NA	NA	NA
Phf21b	0.942944	0.0110605	NA	NA	NA	NA
Phf8	0.711452	0.0375957	NA	NA	NA	NA
Pik3c2a	-1.13509	0.0158095	NA	NA	NA	NA
Pkm	-0.641425	0.0355941	NA	NA	NA	NA
Plagl2	1.23893	0.00123858	NA	NA	NA	NA
Plat	1.99058	0.0300704	NA	NA	NA	NA
Podxl	0.673322	0.0465936	NA	NA	NA	NA
Ppa1	-0.636264	0.00644693	NA	NA	NA	NA
Ppfia1	-0.899687	0.013587	NA	NA	NA	NA
Ppm1d	1.02857	0.00819162	NA	NA	NA	NA
Ppp1r17	-0.779871	0.0450436	NA	NA	NA	NA
Ppp2r3d	-0.61668	0.0453412	NA	NA	NA	NA
Prdx4	-0.959371	0.0433778	NA	NA	NA	NA
Prkra	-0.914376	0.026656	NA	NA	NA	NA
Pros1	2.32391	0.00535856	NA	NA	NA	NA
Prpf31	0.784546	0.0363005	NA	NA	NA	NA
Prxl2a	-0.704652	0.031428	NA	NA	NA	NA
Ptbp1	0.6804	0.0216834	NA	NA	NA	NA
Ptcd1	0.777911	0.0451513	NA	NA	NA	NA
Ptpn1	1.13152	0.0318856	NA	NA	NA	NA
Pvalb	1.24711	0.001905	NA	NA	NA	NA
Pygl	-1.58995	0.0278254	NA	NA	NA	NA
Qars	0.651313	0.0436815	NA	NA	NA	NA
Qdpr	-0.799382	0.00398851	NA	NA	NA	NA
Rab12	0.831997	0.0148275	NA	NA	NA	NA
Raf1	0.627305	0.0333731	NA	NA	NA	NA
Ramac	-0.63428	0.0388251	NA	NA	NA	NA
Rasgrp2	-1.39542	0.0214844	NA	NA	NA	NA
Rassf1	0.851131	0.0413214	NA	NA	NA	NA
Rbm4b	-1.01502	0.0231767	NA	NA	NA	NA
Rfesd	-1.25724	0.0336605	NA	NA	NA	NA
Rffl	1.0092	0.0414311	NA	NA	NA	NA
Rgs20	1.05068	0.043905	NA	NA	NA	NA
Ric8b	0.954978	0.00107553	NA	NA	NA	NA
Rmnd5b	0.632227	0.0357271	NA	NA	NA	NA
Rnaseh2b	-2.62436	0.00415349	NA	NA	NA	NA
Robo2	-0.891667	0.00924463	NA	NA	NA	NA
Rpa1	-0.800414	0.00642612	NA	NA	NA	NA
Rrp12	1.71906	0.0494647	NA	NA	NA	NA
Rsad2	4.16412	0.00399881	NA	NA	NA	NA
Rsu1	-1.70714	0.0468624	NA	NA	NA	NA
Rusc2	0.600408	0.04539	NA	NA	NA	NA
Rxrb	0.631389	0.0189573	NA	NA	NA	NA
Ryr1	1.41783	0.0386492	NA	NA	NA	NA
Sbno2	0.806927	0.034458	NA	NA	NA	NA
Sbsn	-0.884107	0.018159	NA	NA	NA	NA
Sdhaf4	-0.816149	0.00411539	NA	NA	NA	NA
Sec22c	2.39249	0.0471405	NA	NA	NA	NA
Selenof	-0.597814	0.0091722	NA	NA	NA	NA
Sema6a	-0.664469	0.0478646	NA	NA	NA	NA
Senp6	0.592859	0.0425557	NA	NA	NA	NA
Setdb1	0.703433	0.0448687	NA	NA	NA	NA
Sfxn5	-1.20941	0.0429813	NA	NA	NA	NA
Sh2b3	1.37989	0.0485252	NA	NA	NA	NA
Shank3	-1.39034	0.0127856	NA	NA	NA	NA
Shtn1	-1.09944	0.0351128	NA	NA	NA	NA
Sirt4	1.13871	0.000996259	NA	NA	NA	NA
Six3	-0.639328	0.00864161	NA	NA	NA	NA
Six3os1	-0.857552	0.0135082	NA	NA	NA	NA
Ski	0.58974	0.045268	NA	NA	NA	NA
Skida1	0.74912	0.015482	NA	NA	NA	NA
Slc14a1	1.57671	0.010994	NA	NA	NA	NA
Slc16a3	-0.901739	0.0350427	NA	NA	NA	NA
Slc24a3	-0.637091	0.00752762	NA	NA	NA	NA
Slc24a4	1.51448	0.0497057	NA	NA	NA	NA
Slc31a1	1.0962	0.0329564	NA	NA	NA	NA
Slc5a8	-1.6161	0.0286486	NA	NA	NA	NA
Snta1	0.682828	0.0374735	NA	NA	NA	NA
Sntb2	1.17711	0.00408773	NA	NA	NA	NA
Sp1	0.94384	0.0448793	NA	NA	NA	NA
Srp54a	0.761398	0.0247584	NA	NA	NA	NA
Srrm2	0.588656	0.0203132	NA	NA	NA	NA
Stard7	0.71096	0.0284082	NA	NA	NA	NA
Sulf1	0.924687	0.0117244	NA	NA	NA	NA
Suv39h2	1.43704	0.00738319	NA	NA	NA	NA
Syngr2	1.58026	0.0136576	NA	NA	NA	NA
Synpr	-0.589654	0.0308232	NA	NA	NA	NA
Tada1	0.975693	0.00737577	NA	NA	NA	NA
Taf12	0.838492	0.0323903	NA	NA	NA	NA
Tbcc	0.666028	0.0129678	NA	NA	NA	NA
Tead1	1.08776	0.0454096	NA	NA	NA	NA
Tent4a	0.727041	0.041964	NA	NA	NA	NA
Tiparp	1.58622	0.0251375	NA	NA	NA	NA
Tjp2	0.712769	0.00297366	NA	NA	NA	NA
Tmed1	-0.939886	0.0340912	NA	NA	NA	NA
Tmem108	0.886044	0.00792193	NA	NA	NA	NA
Tmem120a	-0.815038	0.038404	NA	NA	NA	NA
Tmem86a	-1.06968	0.0326649	NA	NA	NA	NA
Tmem97	-0.910077	0.0484634	NA	NA	NA	NA
Tnfaip1	0.723355	0.0261166	NA	NA	NA	NA
Tnni2	1.51362	0.0258731	NA	NA	NA	NA
Tob2	0.651584	0.00878805	NA	NA	NA	NA
Tox	-1.78056	0.00141187	NA	NA	NA	NA
Triobp	-0.715764	0.0346139	NA	NA	NA	NA
Trip6	1.03406	0.0307028	NA	NA	NA	NA
Trmt2b	-1.16119	0.0276938	NA	NA	NA	NA
Trub2	1.13011	0.029099	NA	NA	NA	NA
Tshz1	-1.00382	0.0224443	NA	NA	NA	NA
Tspan15	-0.744902	0.0308206	NA	NA	NA	NA
Tspan33	-0.947826	0.0418705	NA	NA	NA	NA
Tubb2b	1.05825	0.0496247	NA	NA	NA	NA
Ubxn8	-0.842919	0.0302296	NA	NA	NA	NA
Unk	0.893085	0.0144699	NA	NA	NA	NA
Wdr11	-0.822587	0.0213737	NA	NA	NA	NA
Wdr31	-1.60337	0.0105101	NA	NA	NA	NA
Whrn	0.822775	0.0109643	NA	NA	NA	NA
Yif1b	-0.78521	0.011437	NA	NA	NA	NA
Yy1	0.730698	0.0155521	NA	NA	NA	NA
Zbtb49	1.32858	0.0475071	NA	NA	NA	NA
Zc3h18	0.859949	0.0127324	NA	NA	NA	NA
Zfand3	0.596926	0.0465593	NA	NA	NA	NA
Zfp410	0.900902	0.0303423	NA	NA	NA	NA
Zfp516	1.44854	0.0193512	NA	NA	NA	NA
Zfp553	1.18569	0.0202833	NA	NA	NA	NA
Zfp608	0.942254	0.0498871	NA	NA	NA	NA
Zkscan3	0.692133	0.039934	NA	NA	NA	NA
Znfx1	0.985639	0.010633	NA	NA	NA	NA
Zscan26	0.682392	0.013474	NA	NA	NA	NA
5330438D12Rik	NA	NA	-0.893558	0.0272365	-1.45508	0.00280019
5430419D17Rik	NA	NA	1.98659	0.0125784	1.8036	0.0220084
Abca4	NA	NA	-0.587427	0.0161209	-0.897671	0.00102783
Abcf1	NA	NA	0.633419	0.0116088	0.616575	0.0149863
Adssl1	NA	NA	0.691216	0.0446481	1.19679	0.00150366
Apc	NA	NA	-0.704682	0.00694326	-0.650994	0.0124743
Aqp1	NA	NA	-1.30811	0.00536511	-0.862418	0.0431092
Arfgap1	NA	NA	0.745627	0.0234473	0.982685	0.00471511
B230220B15Rik	NA	NA	-1.32986	0.0165324	-1.4592	0.013381
B2m	NA	NA	1.27336	0.0256755	2.47567	0.000882636
Bst2	NA	NA	3.66409	0.0148988	4.11548	0.00894761
C1qa	NA	NA	1.10096	0.0140218	2.8514	9.47578e-07
C1qb	NA	NA	1.02833	0.023702	2.91218	2.12695e-06
C1qc	NA	NA	1.53311	0.0012313	3.0288	3.92222e-07
Cant1	NA	NA	0.65687	0.0424344	0.820075	0.0151103
Caskin1	NA	NA	-0.699865	0.0158041	-0.764673	0.0115189
Casp7	NA	NA	-1.31167	0.00761535	-0.92202	0.043981
Cav1	NA	NA	-0.793969	0.0218575	0.93974	0.00365223
Cck	NA	NA	-1.02453	0.00477833	-0.741313	0.0301361
Cd2bp2	NA	NA	0.726588	0.0131721	0.692582	0.019439
Cd52	NA	NA	2.34258	0.000911512	3.43291	9.17012e-06
Cfap298	NA	NA	0.596907	0.0483822	0.647082	0.0370721
Cisd3	NA	NA	0.671036	0.0431871	0.839906	0.0152922
Cplx3	NA	NA	-0.896926	0.00160208	-0.711173	0.00811927
Ctss	NA	NA	0.955627	0.0411087	2.26591	4.77903e-05
D1Ertd622e	NA	NA	-0.981803	0.00595822	-1.13633	0.00289352
Dio2	NA	NA	2.4857	0.0254748	2.74771	0.0162074
Dipk1a	NA	NA	-1.58842	0.00463907	-1.01019	0.0449736
Dnajb11	NA	NA	0.601967	0.0318595	0.632477	0.0276326
Dtd1	NA	NA	-0.620297	0.0468026	-0.65573	0.0431517
E130310I04Rik	NA	NA	-1.30332	0.0489958	-1.49988	0.0352274
Eif1ad	NA	NA	0.746058	0.0156783	0.687633	0.0272734
Enox1	NA	NA	-0.893733	0.0122121	-0.892434	0.0150975
Faim	NA	NA	-0.813127	0.00288201	-0.978559	0.000874324
Fam13c	NA	NA	-1.50804	0.0129607	-1.38031	0.0235362
Fam20c	NA	NA	-1.37093	0.0247171	-1.68854	0.0126106
Fam57b	NA	NA	-0.607757	0.0276249	-0.699882	0.013737
Fcer1g	NA	NA	1.25183	0.00973902	2.99343	7.44526e-07
Fgf2	NA	NA	4.57646	0.0158169	4.0288	0.0291967
Fry	NA	NA	-1.14605	0.000990222	-0.742132	0.0173455
Gfer	NA	NA	0.846693	0.0481378	1.02305	0.0212388
Ggh	NA	NA	-0.926008	0.041091	-0.947156	0.0442631
Glo1	NA	NA	0.754417	0.0205014	0.637149	0.045502
Gnb3	NA	NA	1.43657	0.00508103	1.04152	0.0264068
Gphn	NA	NA	-0.914127	0.00552118	-1.0856	0.00230434
Grn	NA	NA	0.7402	0.0231355	1.86832	7.62112e-06
Gtpbp4	NA	NA	1.07973	0.00848315	1.09704	0.00902994
H2-K1	NA	NA	1.01241	0.0248293	2.18611	0.000189264
H2-Q7	NA	NA	2.28531	0.0135399	3.91191	5.11363e-05
H2afj	NA	NA	0.926694	0.00694756	0.870556	0.0115151
Hmgcs1	NA	NA	-0.706351	0.00689244	-0.693049	0.00869935
Hs3st1	NA	NA	-1.84762	0.0255642	-2.53466	0.0101836
Ifi27l2a	NA	NA	1.05708	0.015949	2.60812	1.90956e-06
Ifitm3	NA	NA	1.76666	0.0252173	2.76225	0.00293651
Kremen1	NA	NA	0.763802	0.040746	0.890599	0.0212381
Krtcap2	NA	NA	0.601419	0.0252658	0.755107	0.00745769
Lamtor5	NA	NA	0.808094	0.0224519	0.722354	0.0391694
Lap3	NA	NA	1.14086	0.0422364	1.23999	0.0321497
Lgals3bp	NA	NA	1.47957	0.00424128	2.59171	2.90377e-05
Lgals9	NA	NA	2.07688	0.0116149	2.85371	0.000800069
Ly86	NA	NA	2.10835	0.0486826	3.37226	0.00156217
Megf11	NA	NA	-1.06311	0.0301588	-1.59733	0.00539387
Mpped2	NA	NA	-1.21921	0.0404618	-1.3483	0.0330935
Mtmr3	NA	NA	0.715898	0.0186066	0.659431	0.03146
Ndufa9	NA	NA	0.732991	0.0176986	0.763479	0.0155309
Neu1	NA	NA	0.970873	0.00430358	0.652292	0.0480857
Nrl	NA	NA	-0.8893	0.0397643	-1.05247	0.0195433
Nt5e	NA	NA	-1.68045	0.000556096	-1.17999	0.00662172
Oasl2	NA	NA	2.54217	0.032872	2.72743	0.0257278
Ogfr	NA	NA	0.904738	0.00851329	0.745329	0.028845
Pank3	NA	NA	-1.10752	0.00650755	-0.782804	0.0410623
Pdia5	NA	NA	-1.09878	0.0192832	-1.21648	0.0145645
Penk	NA	NA	-1.39381	0.0116439	-1.33236	0.0179475
Pias4	NA	NA	0.95444	0.0102131	0.987612	0.00950836
Pitpnm2	NA	NA	1.16839	0.00135456	0.886232	0.0123466
Plekhf2	NA	NA	-0.821474	0.0324884	-1.30236	0.00364741
Plpp2	NA	NA	-1.41908	0.000602842	-0.727824	0.0348064
Polg2	NA	NA	-0.812666	0.0285148	-0.7998	0.0350552
Prph2	NA	NA	-0.649086	0.0429847	-0.827519	0.0133093
Psd2	NA	NA	-1.31756	0.0254567	-1.18572	0.0449611
Ptprz1	NA	NA	-0.865056	0.0126249	-1.57419	0.000352851
Pwwp2a	NA	NA	-0.814303	0.0353891	-0.917481	0.0255899
Rab33a	NA	NA	-1.3631	0.0256777	-1.67279	0.0134783
Radil	NA	NA	1.65315	0.00340323	1.15941	0.0391699
Rdh12	NA	NA	-0.680833	0.0237406	-0.949304	0.00401513
Rgs9bp	NA	NA	-0.610901	0.0330275	-0.953526	0.00287613
Rho	NA	NA	-1.45581	0.0106602	-1.52437	0.00817046
Riox2	NA	NA	1.04559	0.0236194	1.02627	0.0297289
Ripor2	NA	NA	-0.97881	0.0302689	-1.02052	0.0307299
Rnf26	NA	NA	1.24574	0.0197318	1.07326	0.0487421
Rom1	NA	NA	-0.713717	0.0420665	-0.908179	0.0131191
Rwdd4a	NA	NA	0.981631	0.0129856	1.07254	0.00857725
Sept4	NA	NA	-0.864835	0.0349599	-0.858093	0.0384216
Sf3b4	NA	NA	0.625636	0.0312987	0.696861	0.0199226
Shisa5	NA	NA	1.18737	0.0171981	1.73059	0.00124161
Slc17a1	NA	NA	1.87605	0.017116	1.80558	0.0251342
Slc39a1	NA	NA	0.996103	0.0140444	0.982226	0.0174244
Slc6a2	NA	NA	2.81384	0.0395017	3.02293	0.0290289
Smc6	NA	NA	-0.88912	0.0157579	-0.925737	0.0156277
Snhg11	NA	NA	-0.678709	0.0194534	-0.779976	0.00927548
Snhg14	NA	NA	-0.672894	0.0108853	-0.75508	0.00647936
Snhg15	NA	NA	1.70448	0.0277761	1.66495	0.0335351
Spsb2	NA	NA	2.57079	0.0422955	2.63333	0.0416897
Tapbp	NA	NA	0.788913	0.0235818	0.840436	0.0183359
Tmem136	NA	NA	-0.633487	0.0110866	-1.20799	0.000124865
Tnfaip3	NA	NA	-1.56087	0.000344714	-0.963107	0.0101176
Traf3	NA	NA	0.838558	0.0187109	0.833787	0.0221006
Tram1l1	NA	NA	-0.741594	0.0174676	-0.654885	0.0357416
Ttyh2	NA	NA	1.22542	0.000721428	0.876836	0.011286
Wdr12	NA	NA	1.42171	0.00252709	1.14553	0.0144081
Xaf1	NA	NA	2.05716	0.0378918	2.31413	0.0225216
Zdhhc12	NA	NA	0.904932	0.0407774	0.892006	0.0487958
Zfp385b	NA	NA	-0.656218	0.0262806	-0.705741	0.0212871
1700030K09Rik	NA	NA	1.01005	0.032263	NA	NA
2310061I04Rik	NA	NA	0.766587	0.0121932	NA	NA
5530601H04Rik	NA	NA	0.901714	0.0303316	NA	NA
A530058N18Rik	NA	NA	-0.675798	0.0232618	NA	NA
Aatk	NA	NA	-0.780308	0.00734842	NA	NA
Abhd6	NA	NA	-0.741207	0.0292983	NA	NA
Adar	NA	NA	0.720609	0.0168276	NA	NA
Adgrb2	NA	NA	-1.02673	0.00751861	NA	NA
Adprhl2	NA	NA	0.705835	0.026641	NA	NA
Afg3l2	NA	NA	0.762898	0.0265504	NA	NA
Agpat5	NA	NA	0.611753	0.0175262	NA	NA
AI837181	NA	NA	0.681403	0.0243302	NA	NA
Akap6	NA	NA	-0.790124	0.0361607	NA	NA
Anks3	NA	NA	0.848374	0.0084848	NA	NA
Antxr2	NA	NA	1.83957	0.0205895	NA	NA
Ap1b1	NA	NA	0.596613	0.00824536	NA	NA
Ap4s1	NA	NA	-0.883963	0.00462399	NA	NA
Aplp1	NA	NA	-0.588179	0.012243	NA	NA
Arhgap10	NA	NA	0.850436	0.0409375	NA	NA
Arhgap12	NA	NA	0.868731	0.0224191	NA	NA
Arhgap29	NA	NA	2.38538	0.010349	NA	NA
Arhgap39	NA	NA	1.02426	0.0185466	NA	NA
Arhgdig	NA	NA	-0.872422	0.0473637	NA	NA
Arhgef15	NA	NA	-1.03929	0.0297843	NA	NA
Arhgef9	NA	NA	-0.666156	0.0125187	NA	NA
Arid3b	NA	NA	0.762045	0.0416661	NA	NA
Arl4d	NA	NA	-1.23821	0.00013428	NA	NA
Arxes2	NA	NA	-0.618041	0.0205413	NA	NA
Asb2	NA	NA	-1.26428	0.0478926	NA	NA
Atp1a1	NA	NA	0.693714	0.0488481	NA	NA
Atp1b1	NA	NA	-0.754877	0.0275797	NA	NA
Atxn7l1	NA	NA	-1.29734	0.0444568	NA	NA
B3gat1	NA	NA	-0.832714	0.00503099	NA	NA
BC029722	NA	NA	-0.655213	0.015198	NA	NA
Bcl11a	NA	NA	-2.16194	0.017412	NA	NA
Bend6	NA	NA	-0.691829	0.0266663	NA	NA
Bgn	NA	NA	-1.78906	0.0147685	NA	NA
Bmf	NA	NA	1.33215	0.0294816	NA	NA
Bok	NA	NA	-1.66748	0.0205415	NA	NA
Brinp1	NA	NA	-1.35026	0.0300596	NA	NA
Btbd8	NA	NA	-0.665232	0.0486696	NA	NA
Bub1b	NA	NA	1.26353	0.0290331	NA	NA
Cabp1	NA	NA	-0.808761	0.0280966	NA	NA
Cabp5	NA	NA	-0.823353	0.0333826	NA	NA
Cacna2d1	NA	NA	-0.69128	0.0246315	NA	NA
Cactin	NA	NA	1.0876	0.0221575	NA	NA
Cadm4	NA	NA	-0.779542	0.0277252	NA	NA
Calb2	NA	NA	-0.669732	0.013675	NA	NA
Calm1	NA	NA	-0.676285	0.0110456	NA	NA
Camk1d	NA	NA	0.69875	0.0328772	NA	NA
Camk2n1	NA	NA	-0.628868	0.0115292	NA	NA
Caprin2	NA	NA	1.08437	0.0301629	NA	NA
Cbr2	NA	NA	-3.73575	0.0483591	NA	NA
Cbx5	NA	NA	-0.909231	0.00206355	NA	NA
Cc2d1a	NA	NA	0.679529	0.0416421	NA	NA
Ccdc73	NA	NA	1.92592	0.0101514	NA	NA
Ccdc86	NA	NA	1.78141	0.0103253	NA	NA
Ccng2	NA	NA	-0.993659	0.0427358	NA	NA
Cd59a	NA	NA	-0.980921	0.0160575	NA	NA
Cdc42ep4	NA	NA	-0.619959	0.0363753	NA	NA
Cdh11	NA	NA	-0.76869	0.042627	NA	NA
Cdk5r1	NA	NA	-0.794515	0.00958031	NA	NA
Cebpzos	NA	NA	-0.636049	0.0215608	NA	NA
Cenpc1	NA	NA	-0.9066	0.0332024	NA	NA
Cetn4	NA	NA	1.55814	0.0187202	NA	NA
Chrnb3	NA	NA	-0.878219	0.0339018	NA	NA
Cib2	NA	NA	-0.893084	0.0350202	NA	NA
Cmpk1	NA	NA	-0.599649	0.0368274	NA	NA
Commd4	NA	NA	0.601098	0.0186806	NA	NA
Cpne8	NA	NA	-1.16019	0.0118971	NA	NA
Cpne9	NA	NA	-1.43024	0.0164292	NA	NA
Crb2	NA	NA	-0.839458	0.0432373	NA	NA
Cryzl2	NA	NA	1.45116	0.039316	NA	NA
Csf1	NA	NA	1.633	0.0297157	NA	NA
Cstf3	NA	NA	0.640358	0.0391098	NA	NA
Ctcf	NA	NA	0.777461	0.00861585	NA	NA
Cyfip2	NA	NA	-0.62481	0.00917744	NA	NA
Cyp2f2	NA	NA	-2.37339	0.0487471	NA	NA
Dalrd3	NA	NA	0.700979	0.00337197	NA	NA
Daxx	NA	NA	0.966585	0.0132451	NA	NA
Ddx25	NA	NA	-0.871804	0.0204499	NA	NA
Ddx39	NA	NA	1.15516	0.00913843	NA	NA
Ddx41	NA	NA	0.837346	0.0354068	NA	NA
Ddx58	NA	NA	1.65535	0.0256986	NA	NA
Degs1	NA	NA	-0.734376	0.0113466	NA	NA
Dgkh	NA	NA	-0.836055	0.0155793	NA	NA
Dhdh	NA	NA	1.07649	0.0396821	NA	NA
Dhx38	NA	NA	0.873995	0.0228366	NA	NA
Dip2c	NA	NA	0.709892	0.0369566	NA	NA
Dlg5	NA	NA	0.760822	0.0428352	NA	NA
Dlgap1	NA	NA	-0.755782	0.0224724	NA	NA
Dnajc12	NA	NA	-0.646218	0.0309717	NA	NA
Dnm3	NA	NA	-0.665182	0.0157247	NA	NA
Dpy30	NA	NA	-0.596809	0.021792	NA	NA
Dram2	NA	NA	-0.948597	0.0334028	NA	NA
Dyrk1a	NA	NA	0.734614	0.0305757	NA	NA
Ebag9	NA	NA	-0.943569	0.0439264	NA	NA
Ebp	NA	NA	0.743613	0.046778	NA	NA
Ehd3	NA	NA	-0.777384	0.0333355	NA	NA
Eif2s3y	NA	NA	0.670595	0.0168655	NA	NA
Eif3l	NA	NA	0.627773	0.0269308	NA	NA
Elmod1	NA	NA	-0.653832	0.0163443	NA	NA
Elp6	NA	NA	-1.56853	0.0333249	NA	NA
Emc9	NA	NA	-0.672959	0.0486732	NA	NA
Epc1	NA	NA	0.673929	0.0177176	NA	NA
Epha7	NA	NA	-1.03088	0.043053	NA	NA
Eri3	NA	NA	-0.624506	0.0159611	NA	NA
Espn	NA	NA	-0.861646	0.0403177	NA	NA
Esrrg	NA	NA	-0.785795	0.0415588	NA	NA
Ess2	NA	NA	0.836028	0.0406754	NA	NA
Fam102a	NA	NA	-0.608411	0.0417657	NA	NA
Fam162a	NA	NA	-0.5984	0.0244883	NA	NA
Fam174b	NA	NA	-2.78611	0.00803362	NA	NA
Farp1	NA	NA	0.818791	0.0331773	NA	NA
Fbxo2	NA	NA	-1.04222	0.00453278	NA	NA
Fbxo33	NA	NA	-0.825018	0.0251098	NA	NA
Fdft1	NA	NA	-0.637095	0.0162439	NA	NA
Fez1	NA	NA	-0.664239	0.0213441	NA	NA
Fgf1	NA	NA	-0.944046	0.0367525	NA	NA
Fgf12	NA	NA	-0.780855	0.0209227	NA	NA
Foxn2	NA	NA	-1.18169	0.0392674	NA	NA
Foxn3	NA	NA	-0.710103	0.0132149	NA	NA
Fscn2	NA	NA	-0.705053	0.0120248	NA	NA
Fxyd6	NA	NA	-0.941658	0.00712269	NA	NA
Gabrr1	NA	NA	-0.609959	0.0394732	NA	NA
Gad1	NA	NA	-0.793576	0.0144984	NA	NA
Gadd45a	NA	NA	1.07054	0.0252014	NA	NA
Galnt7	NA	NA	0.845308	0.0183315	NA	NA
Gars	NA	NA	0.689333	0.0120341	NA	NA
Gas1	NA	NA	-1.44298	0.0129338	NA	NA
Gatc	NA	NA	-0.867483	0.0398644	NA	NA
Glra3	NA	NA	-1.03962	0.0168649	NA	NA
Gm15706	NA	NA	0.793657	0.0247583	NA	NA
Gm17750	NA	NA	-1.25468	0.0234498	NA	NA
Gm47543	NA	NA	0.677696	0.0429678	NA	NA
Gm50431	NA	NA	-1.03962	0.0490325	NA	NA
Gnai1	NA	NA	-0.845937	0.0342227	NA	NA
Gng11	NA	NA	-0.74376	0.0477898	NA	NA
Golga2	NA	NA	0.659968	0.0439472	NA	NA
Gpr179	NA	NA	-0.839504	0.011006	NA	NA
Gpr85	NA	NA	-1.00881	0.0410551	NA	NA
Grin2d	NA	NA	-1.56683	0.0435581	NA	NA
Grm6	NA	NA	-0.812481	0.0347952	NA	NA
Gt(ROSA)26Sor	NA	NA	-0.941463	0.00772923	NA	NA
Gtf2h1	NA	NA	0.698171	0.0314824	NA	NA
Gtf2ird2	NA	NA	0.805287	0.0427062	NA	NA
Gtf3c5	NA	NA	0.907611	0.0464341	NA	NA
Gyg	NA	NA	-0.947735	0.0328426	NA	NA
H1fx	NA	NA	-1.68214	0.00270291	NA	NA
Hba-a2	NA	NA	-4.55584	0.0407236	NA	NA
Hdac10	NA	NA	1.1988	0.0127121	NA	NA
Hjurp	NA	NA	-0.746432	0.0410982	NA	NA
Hlcs	NA	NA	-1.10858	0.031187	NA	NA
Hmx1	NA	NA	-1.14217	0.00421961	NA	NA
Hpcal4	NA	NA	-0.746813	0.0430457	NA	NA
Hs3st3b1	NA	NA	0.815727	0.0193766	NA	NA
Hspa12a	NA	NA	-0.731406	0.00346081	NA	NA
Id2	NA	NA	-1.17296	0.00628951	NA	NA
Ifi35	NA	NA	1.37906	0.0346477	NA	NA
Ifih1	NA	NA	1.93818	0.0286902	NA	NA
Igfbp4	NA	NA	-1.51903	0.0385097	NA	NA
Inafm2	NA	NA	-0.588924	0.0348435	NA	NA
Ing2	NA	NA	1.27876	0.00197572	NA	NA
Inpp5e	NA	NA	0.937073	0.0417489	NA	NA
Isca2	NA	NA	-0.657611	0.0295681	NA	NA
Isoc1	NA	NA	-1.20947	0.00947851	NA	NA
Itfg1	NA	NA	-0.644327	0.0499416	NA	NA
Kantr	NA	NA	-0.899771	0.0455023	NA	NA
Kcnip1	NA	NA	-0.886248	0.00698027	NA	NA
Kcnn2	NA	NA	-0.890802	0.0351478	NA	NA
Klhdc10	NA	NA	0.605172	0.0477682	NA	NA
Klhl5	NA	NA	-0.932309	0.0275964	NA	NA
Lamb1	NA	NA	-1.56807	0.0103507	NA	NA
Lbh	NA	NA	-0.657744	0.0059214	NA	NA
Ldb2	NA	NA	-1.246	0.0122478	NA	NA
Lhfpl4	NA	NA	0.801677	0.0219767	NA	NA
Lifr	NA	NA	0.859686	0.0304999	NA	NA
Lima1	NA	NA	0.852538	0.0326605	NA	NA
Limk1	NA	NA	-1.03937	0.0466644	NA	NA
Lrba	NA	NA	-0.640698	0.0381571	NA	NA
Lrrfip2	NA	NA	1.02185	0.034383	NA	NA
Lsm11	NA	NA	0.974099	0.0314565	NA	NA
Lsm2	NA	NA	0.846761	0.0197835	NA	NA
Luzp2	NA	NA	-1.08844	0.0236628	NA	NA
Lysmd2	NA	NA	-0.986355	0.015809	NA	NA
Maged2	NA	NA	-0.686995	0.0366353	NA	NA
Magee1	NA	NA	-0.719455	0.0162652	NA	NA
Man1c1	NA	NA	-0.823855	0.0318737	NA	NA
March8	NA	NA	0.77228	0.0315014	NA	NA
Mark1	NA	NA	-1.30844	0.00714131	NA	NA
Mcat	NA	NA	1.00606	0.0245649	NA	NA
Mcc	NA	NA	-1.34187	0.00534285	NA	NA
Mdc1	NA	NA	0.891044	0.045654	NA	NA
Meak7	NA	NA	0.890136	0.033872	NA	NA
Med12l	NA	NA	-1.6575	0.00706687	NA	NA
Med30	NA	NA	-0.754071	0.0224053	NA	NA
Mettl5	NA	NA	-0.7893	0.0282835	NA	NA
Mgll	NA	NA	-0.785132	0.027126	NA	NA
Mia2	NA	NA	0.765534	0.0267643	NA	NA
Micu2	NA	NA	0.875659	0.0299765	NA	NA
Mks1	NA	NA	1.12121	0.0168461	NA	NA
Mmp15	NA	NA	-1.65946	0.0175442	NA	NA
Mob1a	NA	NA	0.87814	0.0169651	NA	NA
Mob1b	NA	NA	0.94868	0.00761568	NA	NA
Mphosph9	NA	NA	0.757287	0.0489674	NA	NA
Mpp7	NA	NA	-1.06476	0.0324926	NA	NA
Mrps27	NA	NA	0.881518	0.0232774	NA	NA
Msmo1	NA	NA	-0.812775	0.0133283	NA	NA
Msto1	NA	NA	1.37224	0.0266645	NA	NA
Mturn	NA	NA	-1.04798	0.00694854	NA	NA
Mtus2	NA	NA	-0.665579	0.0229296	NA	NA
Mvp	NA	NA	1.74965	0.0130433	NA	NA
Myoc	NA	NA	-4.35736	0.00569732	NA	NA
Nampt	NA	NA	0.845763	0.0185436	NA	NA
Nap1l3	NA	NA	-0.84031	0.0498139	NA	NA
Nav2	NA	NA	1.45883	0.0496608	NA	NA
Ncbp3	NA	NA	0.730148	0.0415528	NA	NA
Ndrg4	NA	NA	-0.711927	0.0065726	NA	NA
Negr1	NA	NA	-0.73627	0.0110992	NA	NA
Nme6	NA	NA	1.11587	0.0337466	NA	NA
Nnat	NA	NA	-1.00922	0.0233384	NA	NA
Nom1	NA	NA	1.06067	0.041032	NA	NA
Nos3	NA	NA	-2.72179	0.00141086	NA	NA
Nphp1	NA	NA	0.914367	0.0453922	NA	NA
Npnt	NA	NA	-1.20142	0.0228333	NA	NA
Nptxr	NA	NA	-1.00837	0.021811	NA	NA
Npy	NA	NA	-1.32944	0.00216826	NA	NA
Nrd1	NA	NA	0.761611	0.0111311	NA	NA
Nrde2	NA	NA	0.982254	0.0376804	NA	NA
Nrgn	NA	NA	-1.18707	0.0485555	NA	NA
Nrn1	NA	NA	-0.752914	0.0217761	NA	NA
Nrn1l	NA	NA	-0.83125	0.0194303	NA	NA
Nrsn2	NA	NA	-0.71816	0.0137422	NA	NA
Nsun4	NA	NA	0.919668	0.0270818	NA	NA
Nub1	NA	NA	0.797969	0.00496252	NA	NA
Nudt6	NA	NA	2.25773	0.0247931	NA	NA
Ofd1	NA	NA	0.956828	0.0370021	NA	NA
Opcml	NA	NA	-1.25751	0.0272755	NA	NA
Papss1	NA	NA	-0.841379	0.0427094	NA	NA
Parp10	NA	NA	2.50016	0.013183	NA	NA
Pbdc1	NA	NA	0.964198	0.0491489	NA	NA
Pbx3	NA	NA	0.870865	0.00826256	NA	NA
Pcdh17	NA	NA	-0.972943	0.0338796	NA	NA
Pcdh7	NA	NA	-0.811657	0.0206938	NA	NA
Pde10a	NA	NA	-1.43371	0.0187911	NA	NA
Pde3a	NA	NA	-1.13933	0.00924948	NA	NA
Pde4b	NA	NA	-0.68736	0.0360971	NA	NA
Peli2	NA	NA	1.02464	0.0103889	NA	NA
Pgm2l1	NA	NA	-0.655393	0.0248885	NA	NA
Phf24	NA	NA	-1.17918	0.00885519	NA	NA
Pkd1	NA	NA	0.756265	0.0420623	NA	NA
Plppr2	NA	NA	-0.832044	0.0195557	NA	NA
Plvap	NA	NA	-1.03424	0.0116416	NA	NA
Pmm2	NA	NA	0.927221	0.031465	NA	NA
Pop4	NA	NA	0.833868	0.027156	NA	NA
Ppan	NA	NA	0.743068	0.0495008	NA	NA
Ppil2	NA	NA	0.616938	0.0342718	NA	NA
Ppp1r1a	NA	NA	-0.918559	0.00420033	NA	NA
Praf2	NA	NA	-0.650233	0.0171304	NA	NA
Prep	NA	NA	0.774853	0.0360193	NA	NA
Prkar2b	NA	NA	-1.37711	0.00758492	NA	NA
Prmt7	NA	NA	0.684239	0.040462	NA	NA
Prox1	NA	NA	-0.752726	0.0252708	NA	NA
Prr3	NA	NA	0.750019	0.0469866	NA	NA
Prrc1	NA	NA	-0.88216	0.0483494	NA	NA
Psd3	NA	NA	-0.813232	0.0339687	NA	NA
Psph	NA	NA	0.653286	0.0474807	NA	NA
Ptn	NA	NA	-0.63705	0.0401392	NA	NA
Pygb	NA	NA	-0.878676	0.0171141	NA	NA
Rab35	NA	NA	0.973679	0.0192854	NA	NA
Rap1gap	NA	NA	-0.718676	0.00649101	NA	NA
Rbbp9	NA	NA	-1.20481	0.00887	NA	NA
Rbm17	NA	NA	1.53493	0.0438716	NA	NA
Rbsn	NA	NA	0.963835	0.0282033	NA	NA
Rcc2	NA	NA	1.18186	0.0440882	NA	NA
Reps2	NA	NA	-0.957253	0.0215364	NA	NA
Resp18	NA	NA	-0.89821	0.0143543	NA	NA
Ret	NA	NA	-0.855333	0.0226391	NA	NA
Rgs2	NA	NA	-1.59053	0.0433557	NA	NA
Rhot1	NA	NA	0.729834	0.00238252	NA	NA
Rhpn1	NA	NA	0.93939	0.00977377	NA	NA
Rida	NA	NA	-0.662241	0.0484917	NA	NA
Rims1	NA	NA	-0.867424	0.0210919	NA	NA
Rnd2	NA	NA	-0.780816	0.0255228	NA	NA
Rnf13	NA	NA	-0.600623	0.0163547	NA	NA
Rnf169	NA	NA	0.995293	0.0155002	NA	NA
Rnf31	NA	NA	1.00759	0.0463737	NA	NA
Rsbn1l	NA	NA	-0.902446	0.0338292	NA	NA
Rtn1	NA	NA	-0.611923	0.0284492	NA	NA
Rubcn	NA	NA	0.67327	0.0454555	NA	NA
Runx1t1	NA	NA	-1.14235	0.00933231	NA	NA
Samd14	NA	NA	-0.613159	0.00953064	NA	NA
Samd7	NA	NA	1.00785	0.0415429	NA	NA
Scd2	NA	NA	-1.02128	0.00594265	NA	NA
Sdad1	NA	NA	1.32574	0.0316491	NA	NA
Sebox	NA	NA	-1.21117	0.00786497	NA	NA
Sema4g	NA	NA	-0.805972	0.0370281	NA	NA
Serpinb6a	NA	NA	0.957634	0.0415793	NA	NA
Serpine2	NA	NA	-1.54573	0.00570661	NA	NA
Serpini1	NA	NA	-0.667262	0.048405	NA	NA
Sgcb	NA	NA	1.02448	0.0356738	NA	NA
Sgf29	NA	NA	1.02325	0.0281979	NA	NA
Slc16a1	NA	NA	-0.644616	0.0130127	NA	NA
Slc17a6	NA	NA	-0.791116	0.0144613	NA	NA
Slc25a1	NA	NA	-1.26093	0.0272314	NA	NA
Slc25a37	NA	NA	3.18049	0.0233021	NA	NA
Slc49a4	NA	NA	-0.734729	0.0403894	NA	NA
Smc5	NA	NA	0.953001	0.0146879	NA	NA
Spon1	NA	NA	-0.634016	0.0475125	NA	NA
Sptbn4	NA	NA	-1.00459	0.00192496	NA	NA
Srp68	NA	NA	0.713301	0.00989235	NA	NA
St3gal3	NA	NA	-0.993384	0.0137363	NA	NA
Stard4	NA	NA	-1.25916	0.039104	NA	NA
Stk11ip	NA	NA	1.05354	0.0249084	NA	NA
Stk19	NA	NA	1.02238	0.0321392	NA	NA
Stk39	NA	NA	-0.736335	0.040029	NA	NA
Stmn2	NA	NA	-0.597035	0.0425023	NA	NA
Supt20	NA	NA	0.615024	0.0478745	NA	NA
Sytl2	NA	NA	-1.41333	0.0374861	NA	NA
Taf1	NA	NA	0.692815	0.0285029	NA	NA
Tax1bp1	NA	NA	0.651915	0.0224559	NA	NA
Tceal1	NA	NA	-0.613276	0.0413042	NA	NA
Tie1	NA	NA	-1.76345	0.0192164	NA	NA
Timm29	NA	NA	0.634708	0.0307142	NA	NA
Tmbim1	NA	NA	1.21354	0.0407737	NA	NA
Tmco1	NA	NA	-0.58563	0.0205584	NA	NA
Tmem130	NA	NA	-0.827941	0.0085041	NA	NA
Tmem159	NA	NA	0.869187	0.0451562	NA	NA
Tmem167b	NA	NA	0.816174	0.0398781	NA	NA
Tmem178b	NA	NA	-1.09254	0.0465965	NA	NA
Tmem25	NA	NA	-0.683765	0.0436504	NA	NA
Tmem70	NA	NA	0.704445	0.0369228	NA	NA
Tmsb15b2	NA	NA	-0.695201	0.0384482	NA	NA
Tmx2	NA	NA	-0.644933	0.0126247	NA	NA
Tnfrsf1a	NA	NA	1.60607	0.0465173	NA	NA
Tnr	NA	NA	-0.947498	0.0131477	NA	NA
Tns3	NA	NA	-0.753639	0.0228827	NA	NA
Tox2	NA	NA	-0.657529	0.0495121	NA	NA
Tppp	NA	NA	-0.702895	0.0481895	NA	NA
Tppp3	NA	NA	-0.733385	0.0369347	NA	NA
Trarg1	NA	NA	-1.03254	0.0244636	NA	NA
Trmt1	NA	NA	0.710354	0.0418715	NA	NA
Trpm1	NA	NA	-0.698135	0.0239218	NA	NA
Ttc7b	NA	NA	-0.781318	0.00321171	NA	NA
Tvp23a	NA	NA	-1.32907	0.0256401	NA	NA
Usp21	NA	NA	0.84365	0.0470318	NA	NA
Usp3	NA	NA	0.759602	0.0490002	NA	NA
Vasp	NA	NA	0.915305	0.0383416	NA	NA
Vps26c	NA	NA	1.25022	0.0297531	NA	NA
Vstm2l	NA	NA	-0.643097	0.0339066	NA	NA
Vsx2	NA	NA	-0.657041	0.00890324	NA	NA
Wdr4	NA	NA	1.25921	0.0308258	NA	NA
Wdr73	NA	NA	1.38022	0.00535062	NA	NA
Wwp1	NA	NA	0.855245	0.0291198	NA	NA
Xkr6	NA	NA	1.25509	0.0263121	NA	NA
Zbtb20	NA	NA	-0.713856	0.0406931	NA	NA
Zbtb48	NA	NA	0.948632	0.0341215	NA	NA
Zbtb9	NA	NA	1.27457	0.0410782	NA	NA
Zcchc8	NA	NA	0.675498	0.0484984	NA	NA
Zeb1	NA	NA	-1.30612	0.00624679	NA	NA
Zfp598	NA	NA	0.713652	0.0364785	NA	NA
Zfp61	NA	NA	0.951409	0.0247491	NA	NA
Zfp799	NA	NA	-1.37063	0.0306614	NA	NA
Zfyve28	NA	NA	1.49084	0.0360928	NA	NA
Zgpat	NA	NA	-1.91472	0.00542877	NA	NA
1600012H06Rik	NA	NA	NA	NA	-0.882891	0.0143185
Aasdhppt	NA	NA	NA	NA	-1.02895	0.0138892
Abcb9	NA	NA	NA	NA	-1.13602	0.0199859
Acaa2	NA	NA	NA	NA	1.05236	0.0175164
Acadsb	NA	NA	NA	NA	-0.705155	0.0485464
Aco1	NA	NA	NA	NA	-1.02565	0.0172552
Adgrb1	NA	NA	NA	NA	-0.732226	0.0338181
Afg3l1	NA	NA	NA	NA	0.801641	0.0302335
AI506816	NA	NA	NA	NA	3.22647	0.0016119
Aifm2	NA	NA	NA	NA	1.56401	0.0194516
Alg2	NA	NA	NA	NA	-0.662299	0.0207644
Alyref	NA	NA	NA	NA	0.729723	0.0153565
Amd1	NA	NA	NA	NA	1.66241	0.00298413
Ankrd13d	NA	NA	NA	NA	-0.923119	0.0491727
Ankrd29	NA	NA	NA	NA	1.1071	0.0414908
Anxa1	NA	NA	NA	NA	1.35637	0.0172395
Anxa3	NA	NA	NA	NA	1.31701	0.0297968
Arf6	NA	NA	NA	NA	1.02325	0.0488702
Arhgdia	NA	NA	NA	NA	0.838765	0.0138704
Arid4a	NA	NA	NA	NA	-1.1409	0.0280746
Arpc1b	NA	NA	NA	NA	1.63465	0.00471344
Atp6v0e	NA	NA	NA	NA	0.680678	0.0361821
Atpaf2	NA	NA	NA	NA	1.10481	0.0438105
Axl	NA	NA	NA	NA	1.32291	0.00711641
B4galt5	NA	NA	NA	NA	1.29034	0.0176634
C4b	NA	NA	NA	NA	3.22286	0.0209861
Camkv	NA	NA	NA	NA	-0.736096	0.0378447
Ccdc71	NA	NA	NA	NA	0.927289	0.0350381
Ccnd1	NA	NA	NA	NA	2.47154	0.0445143
Cd276	NA	NA	NA	NA	-1.26302	0.0322413
Cd320	NA	NA	NA	NA	1.14831	0.00883734
Cd63	NA	NA	NA	NA	1.82698	0.0247474
Cd68	NA	NA	NA	NA	2.96351	0.000286785
Cdkl3	NA	NA	NA	NA	-1.25332	0.0396443
Cdkn1a	NA	NA	NA	NA	3.50274	0.0184931
Cdon	NA	NA	NA	NA	-1.10106	0.0130035
Cep57	NA	NA	NA	NA	-0.854076	0.0423803
Cers2	NA	NA	NA	NA	0.603328	0.0433248
Cflar	NA	NA	NA	NA	0.783112	0.0484
Chmp6	NA	NA	NA	NA	0.696934	0.0358447
Chrna4	NA	NA	NA	NA	-1.22935	0.0323098
Clasp1	NA	NA	NA	NA	-0.71885	0.0289355
Clic1	NA	NA	NA	NA	1.09193	0.021417
Cnga1	NA	NA	NA	NA	-0.669841	0.0346236
Cnot6	NA	NA	NA	NA	-0.714099	0.011649
Col20a1	NA	NA	NA	NA	-1.07718	0.0173959
Cox6b2	NA	NA	NA	NA	-1.59305	0.0122379
Cpne7	NA	NA	NA	NA	-1.23231	0.010445
Creg1	NA	NA	NA	NA	0.785639	0.0308136
Cryab	NA	NA	NA	NA	0.849794	0.0170522
Crym	NA	NA	NA	NA	1.7847	0.0165215
Ctnnd1	NA	NA	NA	NA	0.825394	0.025138
Ctsa	NA	NA	NA	NA	0.661166	0.00876918
Ctsb	NA	NA	NA	NA	0.871433	0.00278086
Ctsd	NA	NA	NA	NA	1.71763	0.000227153
Ctsz	NA	NA	NA	NA	1.03059	0.000760437
Cttnbp2	NA	NA	NA	NA	-0.732488	0.037383
Cyba	NA	NA	NA	NA	1.03513	0.020484
Cyth3	NA	NA	NA	NA	-0.817475	0.0406749
Dennd4c	NA	NA	NA	NA	-1.46168	0.0139349
Dhcr24	NA	NA	NA	NA	-0.939367	0.0109741
Dido1	NA	NA	NA	NA	-0.65391	0.0400061
Dlg1	NA	NA	NA	NA	0.752722	0.0234751
Dop1a	NA	NA	NA	NA	-0.920154	0.0074403
Drosha	NA	NA	NA	NA	0.591039	0.034907
Dscam	NA	NA	NA	NA	1.10973	0.0258669
Dusp16	NA	NA	NA	NA	-1.00022	0.0295196
Dxo	NA	NA	NA	NA	1.13731	0.0189279
Echs1	NA	NA	NA	NA	0.66176	0.0301219
Efhd2	NA	NA	NA	NA	0.809781	0.0264908
Eml3	NA	NA	NA	NA	-0.860976	0.00549085
Entpd6	NA	NA	NA	NA	-1.20891	0.0279926
Esrrb	NA	NA	NA	NA	-1.12361	0.0368746
Fam129b	NA	NA	NA	NA	0.97755	0.0154157
Fam151b	NA	NA	NA	NA	-1.44418	0.0354528
Fam161a	NA	NA	NA	NA	-1.02797	0.0139566
Fasn	NA	NA	NA	NA	-0.613709	0.0145382
Fbll1	NA	NA	NA	NA	-0.888259	0.0285449
Fbxo45	NA	NA	NA	NA	-0.665274	0.0457464
Fbxo6	NA	NA	NA	NA	1.27211	0.000846565
Fbxo7	NA	NA	NA	NA	0.853189	0.0413335
Fktn	NA	NA	NA	NA	0.919802	0.0300016
Fopnl	NA	NA	NA	NA	-0.724125	0.0371558
Ftl1	NA	NA	NA	NA	1.25098	0.00559968
Fut9	NA	NA	NA	NA	-1.53404	0.0151217
Gadd45b	NA	NA	NA	NA	3.43717	0.0466132
Gba	NA	NA	NA	NA	1.00806	0.0262626
Gigyf1	NA	NA	NA	NA	-0.80801	0.0191522
Gm20219	NA	NA	NA	NA	-1.66332	0.0265179
Gmppa	NA	NA	NA	NA	-0.665508	0.0431592
Gng13	NA	NA	NA	NA	-0.651066	0.0376793
Golga4	NA	NA	NA	NA	-0.809414	0.00556976
Gorab	NA	NA	NA	NA	1.38569	0.0361675
Gpr107	NA	NA	NA	NA	0.735431	0.0394107
Gpx8	NA	NA	NA	NA	0.962288	0.0466527
Guca1b	NA	NA	NA	NA	-0.596722	0.020222
Gusb	NA	NA	NA	NA	1.20106	0.01112
H2-T23	NA	NA	NA	NA	1.7576	0.00116725
Hexa	NA	NA	NA	NA	0.727533	0.0162197
Hexb	NA	NA	NA	NA	1.83693	8.38805e-05
Hibch	NA	NA	NA	NA	-1.42723	0.0152937
Hist2h3c2	NA	NA	NA	NA	1.09187	0.00865867
Hmgcr	NA	NA	NA	NA	-0.646311	0.0499456
Hpca	NA	NA	NA	NA	-0.591255	0.0218728
Ica1	NA	NA	NA	NA	-1.37108	0.00736079
Idi1	NA	NA	NA	NA	-1.15467	0.00833109
Ier2	NA	NA	NA	NA	0.936623	0.0339154
Ifi30	NA	NA	NA	NA	2.13605	0.0117016
Ifnar2	NA	NA	NA	NA	1.06154	0.025267
Ift57	NA	NA	NA	NA	1.74138	0.0370322
Ikbip	NA	NA	NA	NA	0.71769	0.0372817
Insig1	NA	NA	NA	NA	-0.702417	0.0396714
Ints6l	NA	NA	NA	NA	-0.96227	0.0479766
Ipo4	NA	NA	NA	NA	0.99187	0.00292973
Iqsec2	NA	NA	NA	NA	1.21171	0.0395989
Irf7	NA	NA	NA	NA	2.12414	0.0334136
Itga7	NA	NA	NA	NA	1.79027	0.0304681
Itgb5	NA	NA	NA	NA	0.670248	0.0430542
Jpt1	NA	NA	NA	NA	0.633718	0.0491713
Kat7	NA	NA	NA	NA	-0.724522	0.0407437
Kcnv2	NA	NA	NA	NA	-1.00615	0.0028639
Kdm5b	NA	NA	NA	NA	-0.597133	0.0485072
Klhdc1	NA	NA	NA	NA	-1.04322	0.038512
Kmt2c	NA	NA	NA	NA	-0.689084	0.0399302
Kmt5b	NA	NA	NA	NA	-0.62852	0.0386003
Lamp2	NA	NA	NA	NA	0.927102	0.0448254
Laptm5	NA	NA	NA	NA	2.22391	0.000723241
Leng8	NA	NA	NA	NA	-0.652415	0.0354695
Leprot	NA	NA	NA	NA	0.961545	0.0220082
Litaf	NA	NA	NA	NA	2.09126	0.0433814
Lmf2	NA	NA	NA	NA	0.861646	0.0421801
Lnx1	NA	NA	NA	NA	-1.13133	0.0205533
Lrig2	NA	NA	NA	NA	-0.842382	0.0285677
Lrit2	NA	NA	NA	NA	-0.612178	0.0233614
Luc7l3	NA	NA	NA	NA	-0.652188	0.0155511
Ly6e	NA	NA	NA	NA	1.0844	0.000158575
Lyz2	NA	NA	NA	NA	2.07762	0.00328128
Magohb	NA	NA	NA	NA	1.09429	0.0157232
Malsu1	NA	NA	NA	NA	0.833685	0.020764
Mapk1ip1l	NA	NA	NA	NA	0.839237	0.0188408
Mcoln1	NA	NA	NA	NA	0.832406	0.0215407
Megf8	NA	NA	NA	NA	-0.650598	0.0290402
Mettl25	NA	NA	NA	NA	1.44959	0.021914
Mir124-2hg	NA	NA	NA	NA	-0.700647	0.0154546
Mknk1	NA	NA	NA	NA	1.10337	0.022883
Mpeg1	NA	NA	NA	NA	2.31936	0.000496307
Mrtfa	NA	NA	NA	NA	1.18485	0.0485854
Myl12a	NA	NA	NA	NA	0.646211	0.0403893
Nat9	NA	NA	NA	NA	0.82569	0.048071
Nceh1	NA	NA	NA	NA	0.9813	0.0136662
Necab1	NA	NA	NA	NA	-0.957992	0.0291242
Nme2	NA	NA	NA	NA	1.2667	0.0217899
Npc2	NA	NA	NA	NA	1.02388	0.00596316
Nploc4	NA	NA	NA	NA	0.661379	0.049933
Nr1d1	NA	NA	NA	NA	-0.805475	0.00372867
Nsa2	NA	NA	NA	NA	0.643978	0.0379786
Nt5m	NA	NA	NA	NA	0.656522	0.0417184
Ogt	NA	NA	NA	NA	-0.592501	0.0128481
Oma1	NA	NA	NA	NA	1.89771	0.0211022
Osbp	NA	NA	NA	NA	-0.863767	0.0206349
Parp12	NA	NA	NA	NA	1.37143	0.0145921
Parp2	NA	NA	NA	NA	-0.822591	0.049499
Pbxip1	NA	NA	NA	NA	0.726139	0.0409729
Pcmtd2	NA	NA	NA	NA	-0.860121	0.00394219
Pcolce	NA	NA	NA	NA	0.877962	0.0115145
Pdc	NA	NA	NA	NA	-1.02023	0.0386088
Pde6g	NA	NA	NA	NA	-0.944547	0.0217145
Pdik1l	NA	NA	NA	NA	-1.53611	0.0305066
Pdzph1	NA	NA	NA	NA	-1.19576	0.00594426
Per3	NA	NA	NA	NA	-0.597898	0.0479547
Pex26	NA	NA	NA	NA	1.25186	0.0482558
Pfkp	NA	NA	NA	NA	-0.700725	0.0169618
Phgdh	NA	NA	NA	NA	0.821415	0.0415398
Plch1	NA	NA	NA	NA	-0.908424	0.00831802
Pld4	NA	NA	NA	NA	2.29479	0.0190596
Plekha3	NA	NA	NA	NA	-0.779919	0.0341217
Plekhb1	NA	NA	NA	NA	0.662264	0.00616447
Plin2	NA	NA	NA	NA	1.7176	0.0242872
Pnisr	NA	NA	NA	NA	-0.613849	0.0117468
Pno1	NA	NA	NA	NA	0.766225	0.0356444
Polr2f	NA	NA	NA	NA	0.652562	0.0131765
Pomgnt2	NA	NA	NA	NA	-1.34102	0.0188941
Ppef2	NA	NA	NA	NA	-0.857372	0.0291055
Ppp1r14b	NA	NA	NA	NA	1.02455	0.0101648
Ppp1r16b	NA	NA	NA	NA	-1.01515	0.0435953
Proser2	NA	NA	NA	NA	-1.53712	0.0477704
Prpf4b	NA	NA	NA	NA	-0.669242	0.0286827
Psma6	NA	NA	NA	NA	0.681398	0.0084785
Ptch1	NA	NA	NA	NA	-0.79064	0.0186695
Ptgr2	NA	NA	NA	NA	0.680695	0.0333234
R3hcc1	NA	NA	NA	NA	1.05797	0.026347
Rab8b	NA	NA	NA	NA	1.09382	0.0486729
Rabl6	NA	NA	NA	NA	0.61408	0.0411411
Rap2a	NA	NA	NA	NA	0.884553	0.032397
Rcor3	NA	NA	NA	NA	-0.936903	0.0138191
Rev3l	NA	NA	NA	NA	-0.660685	0.0222674
Rgs10	NA	NA	NA	NA	1.35362	0.0057473
Rgs5	NA	NA	NA	NA	0.91132	0.0151107
Rnase4	NA	NA	NA	NA	1.99756	0.0323614
Rnf150	NA	NA	NA	NA	-0.757816	0.0285093
Rnf165	NA	NA	NA	NA	-1.28223	0.0431509
Rplp0	NA	NA	NA	NA	0.598988	0.0404632
Rps10	NA	NA	NA	NA	0.663909	0.0405343
Rps2	NA	NA	NA	NA	0.673534	0.0396577
Rps27l	NA	NA	NA	NA	1.08437	0.01091
Rpsa	NA	NA	NA	NA	0.816268	0.0147223
Rras2	NA	NA	NA	NA	1.99186	0.0415482
Rrp15	NA	NA	NA	NA	1.22897	0.0365132
Rtf2	NA	NA	NA	NA	0.693163	0.0142496
Rtl8b	NA	NA	NA	NA	-0.603201	0.0193674
Sbf1	NA	NA	NA	NA	-0.774366	0.0317751
Scg5	NA	NA	NA	NA	-0.616466	0.0228094
Sec22a	NA	NA	NA	NA	-0.690824	0.0438732
Serpina3n	NA	NA	NA	NA	5.02262	0.0383514
Sgpl1	NA	NA	NA	NA	1.1264	0.0102325
Sh2d5	NA	NA	NA	NA	-0.800584	0.0410515
Slc16a6	NA	NA	NA	NA	-0.837341	0.0499427
Slc4a1ap	NA	NA	NA	NA	1.30015	0.0166857
Slc6a13	NA	NA	NA	NA	-1.32883	0.0373279
Slc6a5	NA	NA	NA	NA	-1.8653	0.0288649
Slc6a6	NA	NA	NA	NA	-0.817831	0.00160026
Slc7a11	NA	NA	NA	NA	5.96932	0.0473243
Smchd1	NA	NA	NA	NA	0.695373	0.039769
Smcr8	NA	NA	NA	NA	1.01493	0.0179308
Snhg1	NA	NA	NA	NA	1.08621	0.0455
Snn	NA	NA	NA	NA	-0.856488	0.016868
Snx8	NA	NA	NA	NA	0.776816	0.0402673
Spag5	NA	NA	NA	NA	-0.866779	0.0225706
Sparc	NA	NA	NA	NA	0.786188	0.0031148
Spire2	NA	NA	NA	NA	-1.37687	0.0185421
Spp1	NA	NA	NA	NA	1.02693	0.0214561
Srm	NA	NA	NA	NA	1.04146	0.0131333
Susd4	NA	NA	NA	NA	-1.03022	0.0226654
Tab1	NA	NA	NA	NA	0.947716	0.0214065
Tbc1d10a	NA	NA	NA	NA	1.08206	0.0402672
Tcn2	NA	NA	NA	NA	0.823563	0.0313786
Tet2	NA	NA	NA	NA	-0.766692	0.0442392
Thumpd1	NA	NA	NA	NA	-0.9175	0.0417705
Timp2	NA	NA	NA	NA	0.738764	0.0223153
Tmcc3	NA	NA	NA	NA	-0.999506	0.0383105
Tmem160	NA	NA	NA	NA	0.691888	0.0195312
Tmem176b	NA	NA	NA	NA	0.868713	0.017495
Tnpo2	NA	NA	NA	NA	-0.817694	0.0264701
Tns1	NA	NA	NA	NA	1.15729	0.0383223
Traip	NA	NA	NA	NA	-1.85134	0.0033209
Trem2	NA	NA	NA	NA	2.70245	0.000347562
Trip11	NA	NA	NA	NA	0.665444	0.0391152
Trp53rkb	NA	NA	NA	NA	-1.04756	0.0491649
Trpc1	NA	NA	NA	NA	-0.696947	0.0337379
Ttc14	NA	NA	NA	NA	-0.654053	0.0307025
Ttc27	NA	NA	NA	NA	1.45801	0.0492429
Ttc39b	NA	NA	NA	NA	-1.10342	0.0250794
Tulp3	NA	NA	NA	NA	1.20818	0.0456016
Uckl1os	NA	NA	NA	NA	-2.01098	0.00781535
Uri1	NA	NA	NA	NA	-0.67592	0.0285627
Usp48	NA	NA	NA	NA	-0.733947	0.00893426
Vars	NA	NA	NA	NA	0.856535	0.0232601
Vps13d	NA	NA	NA	NA	-0.719103	0.0198399
Wdfy1	NA	NA	NA	NA	1.55132	0.014516
Yif1a	NA	NA	NA	NA	0.761597	0.0339099
Ykt6	NA	NA	NA	NA	0.843184	0.0342465
Zc3h14	NA	NA	NA	NA	0.978053	0.00444686
Zc3hav1	NA	NA	NA	NA	1.96255	0.0317621
Zdhhc22	NA	NA	NA	NA	-0.81282	0.0199245
Zfp105	NA	NA	NA	NA	1.41183	0.0207875
Zfp40	NA	NA	NA	NA	-1.4917	0.0147761
Zfp617	NA	NA	NA	NA	-0.753011	0.0480638
Zfp830	NA	NA	NA	NA	-1.52175	0.0229904
Zfp871	NA	NA	NA	NA	-0.670207	0.0108549
Zfpm1	NA	NA	NA	NA	1.77617	0.00437887
Zscan29	NA	NA	NA	NA	-1.0248	0.0374888
Zswim5	NA	NA	NA	NA	-1.51972	0.0344798
Zswim7	NA	NA	NA	NA	0.857812	0.0327057
Zzef1	NA	NA	NA	NA	-0.865168	0.0439325

## Sheet: Table S9C
Table S9C: Differentially expressed genes in retinal region 3 (R3) at 1PD, 3PD, 5PD compared to DR controls (p ≤ 0.05; FC ≥ 1.5). DR - dim-reared sample, PD - photo-oxidative damage paradigm. NA - gene not differentially expressed in this comparison.
GeneID	log2FC_PD1	p-value_PD1	log2FC_PD3	p-value_PD3	log2FC_PD5	p-value_PD5
3010001F23Rik	-2.01027	0.00871859	-1.83203	0.00989395	-3.38573	0.000921065
Ahr	1.80591	0.000497996	1.71467	0.000631837	1.19292	0.014934
Antxr2	2.76457	0.00951709	3.11963	0.00283881	2.4476	0.0201927
Arl6	1.96664	0.0202317	2.1667	0.0134708	1.53967	0.0490718
Atf7	1.07243	0.0213967	1.03071	0.0217951	1.03074	0.0250809
Atp1a1	0.662716	0.0210482	0.902201	0.00275667	0.790106	0.00743546
Bag3	2.12591	0.00638135	1.64356	0.0294683	1.768	0.0199988
Cacna2d3	-0.812436	0.0234478	-1.00284	0.00663796	-0.796391	0.0249909
Cd44	3.16882	0.021976	3.06458	0.0232232	2.94333	0.0290534
Cd59a	-1.32757	0.00109415	-1.05794	0.00364197	-1.09935	0.00360469
Cdh3	2.22772	0.0428428	2.39154	0.0226216	4.01677	0.000128489
Cebpb	1.36457	0.0076765	1.04866	0.0321019	1.54535	0.00250064
Cpne7	-1.41	0.00541864	-1.03541	0.0194479	-1.50866	0.00287985
Ctla2a	1.55422	0.0438274	2.06578	0.0052046	2.24427	0.00282884
Dpagt1	1.36068	0.0285756	1.61849	0.00742151	1.85045	0.00287798
E2f6	1.00805	0.0158853	1.1889	0.00395405	1.28104	0.00241535
Edil3	-0.792369	0.00554159	-0.977278	0.00093749	-0.663665	0.0150511
Fgf2	2.83644	0.0135782	3.21994	0.00641486	3.03295	0.00954442
Fkbp15	1.09733	0.0399164	1.69162	0.00144143	1.34632	0.0106269
Gal	-2.3723	0.015137	-3.02113	0.0036499	-3.86217	0.00160695
Glis2	1.21534	0.00813956	0.957941	0.0282156	0.961298	0.0305227
Gm45441	-1.97969	0.00435809	-2.57302	0.000549624	-2.23325	0.00183526
Gm48552	-2.00741	0.00764127	-1.33465	0.0309943	-2.6145	0.00209802
Gnb3	0.831052	0.0325201	1.39676	0.00169173	1.13363	0.0066078
Gpt2	1.57347	0.0261315	1.38743	0.0427029	1.48875	0.0323157
Hk1	0.79885	0.0193403	1.09018	0.00280574	0.679225	0.0417148
Hkdc1	1.49963	0.0339681	1.67505	0.0142658	1.75097	0.0111924
Htra1	0.588946	0.038145	0.772459	0.00738775	0.742781	0.0103982
Idi1	-0.800493	0.03836	-0.949643	0.0136962	-1.66559	0.000441733
Insig1	-0.650402	0.02768	-0.629985	0.027731	-0.878715	0.00480759
Lrrc2	2.41115	0.00258318	2.65456	0.000813284	2.46567	0.00191805
Map4k4	0.895586	0.0138605	0.69825	0.0437776	0.704187	0.0466233
Mef2c	-0.875164	0.0242963	-0.94331	0.013078	-1.24091	0.00322861
mt-Cytb	-0.950961	0.00985925	-0.936517	0.0107907	-0.747572	0.0349764
mt-Nd3	-0.885809	0.00736986	-0.983062	0.00363028	-0.670511	0.0333371
mt-Nd4	-1.03806	0.00521721	-1.19488	0.0019004	-0.726588	0.0371623
Mt1	1.07161	0.0443424	1.2102	0.0274668	1.43617	0.0130126
Myo9b	0.783246	0.0455386	1.11552	0.00454627	0.918525	0.018402
Nova1	-0.927615	0.0384555	-1.19367	0.00901042	-1.26188	0.00794228
Nupr1	1.80351	0.0268561	1.85708	0.0221135	1.55357	0.0472051
Optn	-1.28483	0.007135	-0.99368	0.0203982	-1.08731	0.0163946
Osmr	2.47312	0.00811713	2.45778	0.00712822	2.60891	0.00511489
Pde10a	-1.29212	0.0274686	-1.48773	0.0105324	-1.18941	0.0326787
Pdlim4	1.63023	0.0219502	2.07953	0.00304461	2.18788	0.00209874
Plod3	1.32203	0.0141866	1.35452	0.00944439	1.45532	0.00646039
Pros1	1.28538	0.0269991	1.13804	0.0419879	1.95449	0.000871159
Ptp4a3	0.896643	0.0308281	1.21043	0.00669584	0.812351	0.0464946
Pttg1ip	0.696569	0.0496173	0.778405	0.0252911	0.962316	0.00752103
Rbm14	0.919753	0.0411522	0.96992	0.0262571	0.888629	0.046435
Rfx2	4.24305	0.0219729	4.66885	0.0101181	3.90204	0.0338738
Rmc1	1.17249	0.0211008	0.962072	0.0479501	1.17853	0.0189402
Sbno2	1.57205	0.001804	1.25985	0.00839847	1.00732	0.035408
Sf3a2	1.26649	0.00428865	1.01276	0.0163915	0.844175	0.0485532
Slc14a1	1.53285	0.00393197	1.80849	0.000621452	1.09211	0.0329813
Slc3a2	0.709044	0.0105324	0.698421	0.0103825	0.656596	0.0161168
Spred3	2.70998	0.000511699	2.32192	0.00199007	1.92426	0.011697
Stat3	1.64555	0.00111869	1.7505	0.000583829	1.4303	0.00299689
Tagln2	1.93981	0.00565066	2.27221	0.00107808	1.92315	0.00503753
Taok3	-0.745034	0.0469882	-1.34124	0.00137056	-1.16405	0.00434427
Trim56	1.95819	0.0203539	1.87969	0.0216442	2.06124	0.0125419
Vax2os	-0.939798	0.0160834	-0.839822	0.0257887	-1.22809	0.00384175
Wbp11	0.850599	0.00803253	0.68374	0.0249844	0.696898	0.024724
Zcchc7	0.934078	0.0111293	0.975399	0.00663678	0.950065	0.00895588
1600020E01Rik	0.934014	0.0189416	0.929233	0.016078	NA	NA
1700023F06Rik	-1.16436	0.0174608	-0.905818	0.0391974	NA	NA
2610507B11Rik	0.636925	0.04151	0.684925	0.0257968	NA	NA
5430419D17Rik	0.96784	0.0220645	1.83252	7.72858e-05	NA	NA
Aars	0.591701	0.0340876	0.629543	0.0233087	NA	NA
Acsl1	0.744956	0.0244271	0.838966	0.0102782	NA	NA
Acta1	1.57436	0.000141921	0.872475	0.0141518	NA	NA
Actn1	-0.995361	0.0308281	-0.917783	0.0337689	NA	NA
Adamts1	1.32089	0.0139989	2.11484	0.000161786	NA	NA
Adcy1	0.681628	0.0288397	0.784446	0.012465	NA	NA
Agtpbp1	1.4609	0.0380782	1.40523	0.0420226	NA	NA
Armcx4	1.0301	0.0227006	1.10334	0.0119418	NA	NA
Atf3	2.95258	0.00104615	2.09878	0.0122968	NA	NA
Atf5	2.0437	3.52668e-05	0.888245	0.0368981	NA	NA
Atg16l1	1.26813	0.000169722	0.74163	0.012673	NA	NA
Atp2a1	2.05522	4.10238e-05	1.17842	0.00460489	NA	NA
AW046200	2.62503	0.0206781	2.23618	0.0423092	NA	NA
AW549877	0.782243	0.00870158	0.596283	0.0355047	NA	NA
Bbs12	1.46616	0.0109361	1.17927	0.0328632	NA	NA
Bhlhe22	-0.875275	0.036512	-0.809962	0.039769	NA	NA
Calb1	-0.874468	0.00596807	-0.667494	0.0214693	NA	NA
Ccp110	1.06423	0.0305948	0.966712	0.0411614	NA	NA
Cdkn1a	2.39287	0.00314408	1.55622	0.0471566	NA	NA
Cfap410	0.771472	0.0376685	0.778939	0.0301986	NA	NA
Cnnm4	1.57102	0.00752077	1.2842	0.0199611	NA	NA
Cnot10	0.824733	0.0264833	0.776617	0.0311474	NA	NA
Col2a1	-1.69929	0.00446812	-1.03293	0.036827	NA	NA
Ctu2	1.04912	0.040373	1.09626	0.027164	NA	NA
Cxcl14	0.714449	0.0255612	0.688234	0.0278638	NA	NA
Dbndd1	-1.62181	0.0350563	-1.487	0.0368388	NA	NA
Dedd	1.01792	0.027349	0.99988	0.0253304	NA	NA
Dipk1a	-1.00293	0.0415666	-1.09972	0.0218141	NA	NA
Disp2	-0.925072	0.00359115	-0.812385	0.00692599	NA	NA
Dusp1	-0.887444	0.0446381	-0.903017	0.0341187	NA	NA
Dusp8	1.15677	0.00765711	0.824863	0.0394629	NA	NA
Eed	1.18362	0.0084488	0.971135	0.023344	NA	NA
Eif1a	0.931959	0.0148192	0.775948	0.0339533	NA	NA
Enox1	-0.924574	0.0140191	-1.1252	0.00316381	NA	NA
Enpp2	-1.61797	0.00305293	-1.1238	0.0161783	NA	NA
Etv5	0.935105	0.0117537	0.725589	0.0396275	NA	NA
Fance	0.818295	0.0311316	0.813368	0.028383	NA	NA
Fmod	-1.13779	0.0456429	-1.0871	0.0418383	NA	NA
Galnt18	1.5965	0.0106038	1.19742	0.0449243	NA	NA
Gdpd5	0.723221	0.00765232	0.953525	0.000752361	NA	NA
Glul	-1.87095	0.000518886	-0.851053	0.0391986	NA	NA
Gm16062	1.87272	0.0288586	1.78846	0.0314521	NA	NA
Gpr153	-0.649972	0.0326078	-0.597295	0.0397297	NA	NA
Gprc5b	-0.881761	0.0491883	-1.033	0.0202174	NA	NA
Hook2	1.94917	0.00276941	1.3879	0.0229366	NA	NA
Ice1	0.825269	0.0147682	0.855414	0.0100235	NA	NA
Ifrd1	1.39723	0.000641417	0.908675	0.015079	NA	NA
Igsf11	1.76249	0.0475871	1.75188	0.0429245	NA	NA
Ints11	1.09769	0.00959881	0.927134	0.0219985	NA	NA
Jun	1.16508	0.00247479	0.750109	0.0350748	NA	NA
Kif1b	0.820392	0.00232647	0.694256	0.00739995	NA	NA
Lcmt2	1.77914	0.0107598	1.36014	0.0432581	NA	NA
Lpcat1	0.925149	0.00118358	0.597374	0.0219364	NA	NA
Lsm14a	0.821466	0.0149319	0.679127	0.0362431	NA	NA
Mcm7	1.02245	0.0428265	1.09666	0.0248635	NA	NA
Mest	1.02457	0.0163941	1.28273	0.0030454	NA	NA
Mettl17	1.20468	0.0129562	1.2738	0.00699659	NA	NA
Mindy2	0.674018	0.0497934	0.690346	0.0395749	NA	NA
Mir124a-1hg	0.620776	0.00877634	0.600096	0.010431	NA	NA
Morc2a	0.744108	0.0389822	0.74704	0.0325374	NA	NA
mt-Atp6	-1.05174	0.00637589	-1.0313	0.0072278	NA	NA
mt-Co1	-1.01266	0.00756995	-1.01645	0.00738422	NA	NA
mt-Co2	-1.16746	0.00313627	-1.23294	0.00209576	NA	NA
mt-Co3	-0.982825	0.0105734	-1.01211	0.00884152	NA	NA
mt-Nd1	-1.05873	0.00274068	-1.11956	0.00178075	NA	NA
mt-Nd2	-0.873622	0.0250764	-1.18188	0.00455263	NA	NA
Mtcl1	1.07357	0.00131749	0.699996	0.0216621	NA	NA
Myo10	1.36025	0.0270422	1.32644	0.0266376	NA	NA
Neurod1	1.20298	0.00135824	0.935265	0.0075333	NA	NA
Noc2l	0.896291	0.0195299	0.950568	0.0112526	NA	NA
Nsun4	0.992034	0.0210749	0.980117	0.0185456	NA	NA
Nsun5	1.50433	0.0105079	1.44036	0.0112037	NA	NA
Nt5dc2	-0.746241	0.045066	-0.805577	0.0266873	NA	NA
Osbpl1a	-0.716769	0.0266873	-0.796807	0.0127424	NA	NA
Pcare	1.59422	0.000100446	1.34485	0.000459656	NA	NA
Pcdh15	1.08865	0.00260803	1.36425	0.000256468	NA	NA
Pkd1	0.875511	0.00241399	0.838649	0.00295445	NA	NA
Pla2g7	-1.09945	0.00855045	-0.920049	0.01792	NA	NA
Plec	0.913338	0.0232314	0.797046	0.0401151	NA	NA
Prxl2a	-0.925013	0.00341669	-0.639158	0.0239612	NA	NA
Pum1	0.795049	0.00920051	0.585206	0.0424683	NA	NA
Pvr	1.5486	0.0179497	1.31309	0.0368452	NA	NA
Rhebl1	1.3425	0.0255654	1.41814	0.0148072	NA	NA
Rnf144b	1.64857	0.000877539	1.33964	0.00414072	NA	NA
Rnf207	1.12316	0.00120939	0.866443	0.00773175	NA	NA
Rorb	-0.71133	0.00782758	-0.599647	0.0178896	NA	NA
Rpl22l1	-0.616037	0.0213692	-0.668608	0.0129547	NA	NA
Rps19	-0.590241	0.027987	-0.601221	0.0249657	NA	NA
Rxra	0.855733	0.0262002	0.789046	0.0338178	NA	NA
Samd7	0.827923	0.0277088	1.35517	0.000610398	NA	NA
Scarf2	-0.971724	0.0444631	-0.888636	0.0493205	NA	NA
Scd1	-1.57826	0.0237129	-1.85062	0.00954635	NA	NA
Sept4	-0.68479	0.0182195	-0.662031	0.0193738	NA	NA
Sfxn5	-0.724308	0.0498831	-0.774397	0.0316752	NA	NA
Shroom3	1.34821	0.0287512	1.26923	0.033054	NA	NA
Ska2	-1.17184	0.00478258	-0.753632	0.0350442	NA	NA
Slc15a2	-0.962095	0.0488507	-0.923855	0.0475372	NA	NA
Slc31a2	0.89756	0.00600475	0.780681	0.0132572	NA	NA
Slc9a6	-0.637356	0.0469224	-0.766964	0.0166323	NA	NA
Sostdc1	-2.62363	0.00704717	-2.09047	0.0115416	NA	NA
Sp1	1.22844	0.017037	1.21958	0.0144169	NA	NA
Stk19	0.990459	0.018489	0.876514	0.0299183	NA	NA
Tacc2	0.87378	0.0204602	0.890797	0.0153764	NA	NA
Tead3	1.83158	0.00225774	1.77118	0.00234397	NA	NA
Tnfsf13	0.814077	0.0419331	0.845918	0.0304361	NA	NA
Tnnt3	1.57157	8.63286e-05	0.767618	0.0245088	NA	NA
Trim28	0.586198	0.0356421	0.597965	0.0292089	NA	NA
Washc3	-1.24627	0.00554575	-1.13607	0.00643935	NA	NA
Xbp1	0.754042	0.0266207	0.693887	0.0354157	NA	NA
Zfp516	1.20181	0.00156131	1.15909	0.00175697	NA	NA
Zfyve1	1.0518	0.0369966	1.24557	0.0114764	NA	NA
Zfyve27	0.804785	0.0174731	0.808043	0.014075	NA	NA
Zfyve28	1.17838	0.010709	1.28857	0.00490577	NA	NA
Zscan21	1.02523	0.022246	0.995954	0.0216658	NA	NA
Abracl	1.77145	0.0135449	NA	NA	1.56213	0.0272409
Aqp4	-1.10632	0.0195873	NA	NA	1.08991	0.00765872
Atad2b	0.882805	0.0340941	NA	NA	-1.25688	0.0156029
BC055402	-1.96377	0.0453623	NA	NA	1.60545	0.0115145
C1galt1c1	-0.796491	0.0421618	NA	NA	-1.35094	0.00236418
Cbfa2t3	1.66996	0.0225634	NA	NA	1.43469	0.0466737
Cd63	0.869343	0.0187835	NA	NA	1.02348	0.00720187
Cebpd	3.56971	0.0386163	NA	NA	3.33537	0.0474624
Chmp1b	1.09519	0.0169896	NA	NA	1.10744	0.0140111
Ckmt2	1.07975	0.0223109	NA	NA	-1.20755	0.037255
Cltrn	-1.12891	0.00892624	NA	NA	0.712104	0.0386185
Cnot6	-0.647497	0.0359681	NA	NA	-0.871598	0.00793659
Col4a1	1.12395	0.00425436	NA	NA	0.830437	0.0270238
Coq7	-0.918266	0.00690637	NA	NA	-0.751731	0.0186154
Dpp7	0.929157	0.0230733	NA	NA	0.856665	0.0327551
Esrrb	-1.29829	0.041578	NA	NA	-1.73805	0.0149356
Fbln1	-1.31084	0.0263354	NA	NA	-1.3691	0.0184066
Flrt3	1.65409	0.0192892	NA	NA	1.5494	0.0249516
Gnat2	-0.659873	0.0390419	NA	NA	-0.681993	0.032363
Gpr37	-0.878843	0.0072643	NA	NA	0.704221	0.013679
Gstm1	0.717432	0.0349598	NA	NA	0.753468	0.0257854
Hexim1	0.79365	0.0178387	NA	NA	0.687342	0.0353494
Hivep1	-0.868618	0.0368294	NA	NA	-0.863768	0.0331891
Hmox1	3.2648	0.0111125	NA	NA	3.16039	0.0118183
Itga3	1.5434	0.00399555	NA	NA	1.27618	0.0140201
Lhfpl3	-1.27883	0.0031484	NA	NA	-0.755215	0.0425269
Mfhas1	1.04955	0.0117913	NA	NA	0.854473	0.0348948
Msmo1	-0.649525	0.0327081	NA	NA	-0.965949	0.00320719
Mylip	1.1936	0.0170618	NA	NA	1.2225	0.0133707
Nme2	0.93987	0.00781005	NA	NA	0.674752	0.0437641
Plpp2	-1.09948	0.0264343	NA	NA	-1.27508	0.0123818
Ptprj	1.24427	0.0158863	NA	NA	1.67405	0.00130927
Rusc2	0.702545	0.0221124	NA	NA	0.663432	0.0285864
Slc16a3	-0.975573	0.0157392	NA	NA	-0.994494	0.0127533
Slc25a35	-1.35666	0.0364929	NA	NA	-1.26833	0.0402935
Strn4	0.658805	0.0163389	NA	NA	0.716632	0.00936816
Tbc1d22b	1.13588	0.0242302	NA	NA	1.13507	0.0221381
Thrsp	-0.888612	0.0236573	NA	NA	-1.18266	0.00443456
Tmbim1	1.11064	0.0248775	NA	NA	1.24156	0.0110107
Trim35	0.643499	0.0259271	NA	NA	0.678447	0.0187863
Tulp3	1.03436	0.0352909	NA	NA	1.19966	0.0136799
Uba7	-2.30472	0.0446253	NA	NA	1.65818	0.0156852
Usp30	-0.820986	0.0371494	NA	NA	-0.789876	0.0384674
1700008J07Rik	-1.80742	0.0438431	NA	NA	NA	NA
1700094D03Rik	1.24555	0.020949	NA	NA	NA	NA
2310010J17Rik	-1.52444	0.0031146	NA	NA	NA	NA
2310034G01Rik	-2.13706	0.0276459	NA	NA	NA	NA
2810004N23Rik	1.30631	0.018708	NA	NA	NA	NA
6430571L13Rik	-1.14913	0.032286	NA	NA	NA	NA
9330151L19Rik	-1.07463	0.0495258	NA	NA	NA	NA
9330188P03Rik	2.12472	0.047689	NA	NA	NA	NA
A2ml1	-1.53492	0.0266747	NA	NA	NA	NA
A330023F24Rik	0.653926	0.0188901	NA	NA	NA	NA
A530058N18Rik	-0.851393	0.0312892	NA	NA	NA	NA
A730011C13Rik	1.81846	0.0084232	NA	NA	NA	NA
Abcc1	0.993194	0.0414499	NA	NA	NA	NA
Abhd13	0.874331	0.0371704	NA	NA	NA	NA
Acad9	1.25868	0.0280623	NA	NA	NA	NA
Actr3b	-1.00568	0.0262158	NA	NA	NA	NA
Adgra2	-1.30179	0.0351287	NA	NA	NA	NA
Adra2c	-1.51436	0.00601454	NA	NA	NA	NA
Akap8	0.657868	0.0169551	NA	NA	NA	NA
Aldh18a1	1.17036	0.0169513	NA	NA	NA	NA
Aldh6a1	-1.22703	0.0310383	NA	NA	NA	NA
Aldoa	-0.634028	0.0174527	NA	NA	NA	NA
Alg10b	-0.67325	0.0448868	NA	NA	NA	NA
Amotl2	1.11952	0.00930464	NA	NA	NA	NA
Anxa2	-0.866619	0.0235956	NA	NA	NA	NA
Ap3d1	0.706584	0.00634224	NA	NA	NA	NA
Appl2	0.698376	0.00931681	NA	NA	NA	NA
Arap1	-1.02812	0.0485239	NA	NA	NA	NA
Arhgef2	0.933868	0.0336176	NA	NA	NA	NA
Arhgef25	0.636681	0.0382513	NA	NA	NA	NA
Arid4b	0.720129	0.0428097	NA	NA	NA	NA
Arih1	0.805089	0.00754429	NA	NA	NA	NA
Arih2	0.76168	0.023683	NA	NA	NA	NA
Arl14ep	1.08446	0.00852237	NA	NA	NA	NA
Armh3	-1.26202	0.0307523	NA	NA	NA	NA
Arpc3	-0.661728	0.0445273	NA	NA	NA	NA
Asah1	-0.83659	0.0273206	NA	NA	NA	NA
Asic3	-0.719452	0.0372823	NA	NA	NA	NA
Atf4	0.918711	0.000660644	NA	NA	NA	NA
Atox1	-0.615589	0.0109327	NA	NA	NA	NA
Atp5k	-0.664373	0.0311229	NA	NA	NA	NA
Atxn2l	0.703781	0.00904192	NA	NA	NA	NA
Atxn7l3	0.624345	0.0363904	NA	NA	NA	NA
Aurkaip1	-0.664367	0.0105417	NA	NA	NA	NA
Banp	1.00275	0.0110135	NA	NA	NA	NA
Baz2a	0.786624	0.0157311	NA	NA	NA	NA
BC024978	1.31071	0.0244562	NA	NA	NA	NA
BC034090	0.72933	0.0138381	NA	NA	NA	NA
BC051226	1.07506	0.0215667	NA	NA	NA	NA
Bcl6	1.03246	0.0262118	NA	NA	NA	NA
Bhlhb9	-0.983566	0.02262	NA	NA	NA	NA
Blvra	-1.547	0.0020864	NA	NA	NA	NA
Borcs7	-1.12155	0.0274442	NA	NA	NA	NA
Brd4	0.957867	0.00478143	NA	NA	NA	NA
C1d	-0.698471	0.0145302	NA	NA	NA	NA
Cad	1.12293	0.0188211	NA	NA	NA	NA
Caly	-0.672644	0.0384453	NA	NA	NA	NA
Car14	-0.806102	0.0388207	NA	NA	NA	NA
Caskin1	-0.72799	0.0476764	NA	NA	NA	NA
Casq1	2.27943	0.00669781	NA	NA	NA	NA
Casz1	0.926907	0.0248982	NA	NA	NA	NA
Ccdc117	0.916084	0.0174587	NA	NA	NA	NA
Ccdc43	1.75315	0.004941	NA	NA	NA	NA
Ccdc85c	1.11558	0.00141667	NA	NA	NA	NA
Ccnl2	0.684275	0.00722026	NA	NA	NA	NA
Cd83	1.47718	0.0391419	NA	NA	NA	NA
Cdc42se1	1.09526	0.0201594	NA	NA	NA	NA
Cdk5rap2	-1.70536	0.0196005	NA	NA	NA	NA
Cdkn1b	0.718155	0.0364898	NA	NA	NA	NA
Celsr3	0.702417	0.0362111	NA	NA	NA	NA
Cfap97	0.826015	0.0351637	NA	NA	NA	NA
Chac2	-1.25506	0.0340268	NA	NA	NA	NA
Chd6	0.678415	0.033561	NA	NA	NA	NA
Chd7	0.794051	0.018504	NA	NA	NA	NA
Chfr	0.851685	0.04113	NA	NA	NA	NA
Chst2	-0.992247	0.00929962	NA	NA	NA	NA
Ciart	-1.19872	0.0455932	NA	NA	NA	NA
Cish	1.47271	0.00891033	NA	NA	NA	NA
Ckm	2.24785	0.00433674	NA	NA	NA	NA
Cln6	-0.796597	0.0301645	NA	NA	NA	NA
Cmpk1	-0.686897	0.0321944	NA	NA	NA	NA
Cnih1	-0.678936	0.0341013	NA	NA	NA	NA
Cnp	-1.11143	0.0090943	NA	NA	NA	NA
Cnrip1	-0.742819	0.0157014	NA	NA	NA	NA
Col1a2	-1.57165	0.00119712	NA	NA	NA	NA
Col3a1	-1.48462	0.00255361	NA	NA	NA	NA
Cox4i2	-1.50547	0.000981422	NA	NA	NA	NA
Cox6a2	1.2136	0.0367563	NA	NA	NA	NA
Cox6b2	-1.15138	0.0165905	NA	NA	NA	NA
Cpsf7	0.595221	0.0345388	NA	NA	NA	NA
Cpt1b	1.5256	0.045622	NA	NA	NA	NA
Crb1	-0.758325	0.0267135	NA	NA	NA	NA
Crb2	0.874844	0.0246931	NA	NA	NA	NA
Cst3	-0.621698	0.0250552	NA	NA	NA	NA
Ctsf	-0.617769	0.0220072	NA	NA	NA	NA
Cxxc1	0.765977	0.0286798	NA	NA	NA	NA
Cyb5d2	-1.25543	0.0405886	NA	NA	NA	NA
Cyp20a1	-1.48435	0.0349833	NA	NA	NA	NA
Cyp2j6	-1.73603	0.0449944	NA	NA	NA	NA
D6Wsu163e	-1.16629	0.0386426	NA	NA	NA	NA
Dalrd3	0.670351	0.0100792	NA	NA	NA	NA
Ddi2	0.766006	0.0454342	NA	NA	NA	NA
Ddit3	1.00838	0.0103766	NA	NA	NA	NA
Ddx39b	0.654	0.0132846	NA	NA	NA	NA
Des	1.53911	0.0287981	NA	NA	NA	NA
Dgcr6	-0.97722	0.00483375	NA	NA	NA	NA
Dhrs7	-1.02054	0.0219056	NA	NA	NA	NA
Dnaja4	0.998526	0.014837	NA	NA	NA	NA
Dnajb1	1.42576	0.000228485	NA	NA	NA	NA
Dnm2	0.665435	0.0353648	NA	NA	NA	NA
Dpy19l1	-0.774128	0.0474109	NA	NA	NA	NA
Dpy19l4	-1.03336	0.0297903	NA	NA	NA	NA
Dus3l	0.906792	0.0106674	NA	NA	NA	NA
Dusp11	0.698071	0.020074	NA	NA	NA	NA
Dyrk1a	0.842332	0.00741815	NA	NA	NA	NA
E130114P18Rik	-1.07486	0.0497719	NA	NA	NA	NA
E130218I03Rik	-0.596717	0.0229118	NA	NA	NA	NA
Eif2ak3	-1.82382	0.00587125	NA	NA	NA	NA
Eif3a	0.6669	0.0179693	NA	NA	NA	NA
Eif3i	-0.826471	0.00737402	NA	NA	NA	NA
Eif4ebp1	2.05927	0.0128982	NA	NA	NA	NA
Eno1	-0.813504	0.00667328	NA	NA	NA	NA
Eno3	0.885782	0.0234428	NA	NA	NA	NA
Epm2a	-1.15383	0.0268114	NA	NA	NA	NA
Erlin2	-0.947299	0.0057284	NA	NA	NA	NA
Etv4	1.33149	0.0297383	NA	NA	NA	NA
F2r	-1.19771	0.0452742	NA	NA	NA	NA
Fads2	-0.973307	0.014103	NA	NA	NA	NA
Fahd2a	-1.16422	0.0105878	NA	NA	NA	NA
Fam107b	0.975277	0.0492641	NA	NA	NA	NA
Fam149b	-0.830956	0.0446303	NA	NA	NA	NA
Fam229b	-0.942764	0.0454924	NA	NA	NA	NA
Fancg	1.56725	0.0166422	NA	NA	NA	NA
Fbxo42	0.913909	0.0368864	NA	NA	NA	NA
Fcgrt	-0.98747	0.0409256	NA	NA	NA	NA
Fis1	-0.649899	0.00753526	NA	NA	NA	NA
Flcn	0.694627	0.00932613	NA	NA	NA	NA
Flot2	0.728816	0.0322838	NA	NA	NA	NA
Fndc3a	0.941993	0.0296708	NA	NA	NA	NA
Fubp1	-0.708879	0.0130547	NA	NA	NA	NA
Furin	0.973795	0.0183153	NA	NA	NA	NA
Gad2	-1.00501	0.0362808	NA	NA	NA	NA
Gadd45b	2.32524	0.0250445	NA	NA	NA	NA
Gadd45g	1.35283	0.00282313	NA	NA	NA	NA
Gapdh	-0.723176	0.00959736	NA	NA	NA	NA
Gatad2b	0.945921	0.0321592	NA	NA	NA	NA
Gem	-0.975316	0.0494628	NA	NA	NA	NA
Ggh	-0.94808	0.042638	NA	NA	NA	NA
Gigyf1	0.936356	0.0176988	NA	NA	NA	NA
Glce	1.08599	0.0321864	NA	NA	NA	NA
Gm15513	1.83357	0.0122781	NA	NA	NA	NA
Gm28151	1.30531	0.031997	NA	NA	NA	NA
Gm43305	-1.48943	0.0266022	NA	NA	NA	NA
Gpd1	1.96644	0.018232	NA	NA	NA	NA
Grin2d	-1.43363	0.047175	NA	NA	NA	NA
Grm8	-1.7065	0.0327829	NA	NA	NA	NA
Gstm5	-0.670922	0.019996	NA	NA	NA	NA
Heg1	1.01849	0.0437741	NA	NA	NA	NA
Hid1	0.689696	0.0338895	NA	NA	NA	NA
Hikeshi	-0.674225	0.0411793	NA	NA	NA	NA
Hist1h2bc	-0.696756	0.0372432	NA	NA	NA	NA
Hivep2	0.917146	0.0376757	NA	NA	NA	NA
Hmgb2	-1.42605	0.00519858	NA	NA	NA	NA
Hmgn5	-1.18503	0.0391827	NA	NA	NA	NA
Hook3	0.656466	0.040225	NA	NA	NA	NA
Hps4	0.955838	0.0241155	NA	NA	NA	NA
Hspa1a	2.17622	1.46146e-05	NA	NA	NA	NA
Hspa1b	2.04307	0.00586058	NA	NA	NA	NA
Hspa9	0.602448	0.0229231	NA	NA	NA	NA
Hsph1	0.734662	0.01647	NA	NA	NA	NA
Iars	0.796813	0.0186965	NA	NA	NA	NA
Ier2	1.33258	0.00356695	NA	NA	NA	NA
Ier3	0.95582	0.0040569	NA	NA	NA	NA
Ifrd2	1.50305	0.0376991	NA	NA	NA	NA
Igf2	-1.78487	0.0311563	NA	NA	NA	NA
Impdh2	0.892916	0.0131508	NA	NA	NA	NA
Ino80b	0.974007	0.0427219	NA	NA	NA	NA
Ip6k2	1.30728	0.000271794	NA	NA	NA	NA
Iqce	1.25387	0.0211678	NA	NA	NA	NA
Irf1	1.38659	0.0472448	NA	NA	NA	NA
Itgb8	-1.31702	0.00141244	NA	NA	NA	NA
Jmjd6	0.783992	0.014677	NA	NA	NA	NA
Junb	1.69573	0.0485581	NA	NA	NA	NA
Kcna5	0.782113	0.0208144	NA	NA	NA	NA
Kctd10	0.619462	0.0476569	NA	NA	NA	NA
Kctd15	0.992252	0.00566906	NA	NA	NA	NA
Kctd20	0.757194	0.0328926	NA	NA	NA	NA
Kdm4c	0.810851	0.0262506	NA	NA	NA	NA
Kif21b	0.623138	0.0142315	NA	NA	NA	NA
Klf7	1.19872	0.0290614	NA	NA	NA	NA
Kmt2a	0.624249	0.0428124	NA	NA	NA	NA
Krt8	-1.6	0.0372218	NA	NA	NA	NA
Lad1	4.76274	0.0117894	NA	NA	NA	NA
Lgals8	0.897543	0.017069	NA	NA	NA	NA
Lsm5	-1.2207	0.00443067	NA	NA	NA	NA
Lsp1	1.91226	0.0165857	NA	NA	NA	NA
Luzp2	-1.74767	0.0193863	NA	NA	NA	NA
Macrod2	-1.23134	0.0190348	NA	NA	NA	NA
Mafb	1.39352	0.0468639	NA	NA	NA	NA
Map1a	-0.721445	0.0327777	NA	NA	NA	NA
Map3k1	1.28658	0.0268865	NA	NA	NA	NA
Map3k2	0.806911	0.0463363	NA	NA	NA	NA
Mapk1ip1	0.785247	0.0334088	NA	NA	NA	NA
Mars	1.00863	0.00703156	NA	NA	NA	NA
Mat2b	-0.850959	0.0115896	NA	NA	NA	NA
Mavs	-1.78425	0.0117853	NA	NA	NA	NA
Mcu	0.920004	0.0253835	NA	NA	NA	NA
Med30	-0.885447	0.0189841	NA	NA	NA	NA
Metrn	-1.46039	0.000935372	NA	NA	NA	NA
Mkks	0.819739	0.041607	NA	NA	NA	NA
Mms19	0.662824	0.0441902	NA	NA	NA	NA
Mpnd	-0.646922	0.0359871	NA	NA	NA	NA
Mrpl27	-0.613679	0.0345109	NA	NA	NA	NA
Mrpl54	-0.707737	0.0481016	NA	NA	NA	NA
Mrpl57	-0.712654	0.0117485	NA	NA	NA	NA
Mrps6	0.703628	0.0366437	NA	NA	NA	NA
Msra	-0.943072	0.0329423	NA	NA	NA	NA
Mtg2	0.951965	0.0303471	NA	NA	NA	NA
Myh14	-0.938767	0.0405534	NA	NA	NA	NA
Myoz1	2.56128	0.00367614	NA	NA	NA	NA
Naa15	0.707806	0.0386595	NA	NA	NA	NA
Naa38	-0.594667	0.0348539	NA	NA	NA	NA
Naga	-1.10522	0.0380183	NA	NA	NA	NA
Nat10	1.33545	0.0183535	NA	NA	NA	NA
Nbdy	-0.665957	0.0399091	NA	NA	NA	NA
Nckap5l	-1.68353	0.0353902	NA	NA	NA	NA
Ndufa1	-0.633581	0.0101191	NA	NA	NA	NA
Ndufa4	-0.676238	0.0223364	NA	NA	NA	NA
Ndufaf4	0.776375	0.0339263	NA	NA	NA	NA
Ndufb2	-0.623886	0.0241085	NA	NA	NA	NA
Ndufs8	-0.673169	0.0201806	NA	NA	NA	NA
Neat1	0.945527	0.023378	NA	NA	NA	NA
Nfia	-0.869128	0.0411087	NA	NA	NA	NA
Nfil3	1.30234	0.0173065	NA	NA	NA	NA
Nfu1	-0.825379	0.0105567	NA	NA	NA	NA
Npff	1.68427	0.0487068	NA	NA	NA	NA
Nphp4	1.1348	0.0488406	NA	NA	NA	NA
Nras	1.01665	0.0215413	NA	NA	NA	NA
Nrbp1	-0.797114	0.00787301	NA	NA	NA	NA
Nsd3	0.901486	0.00986748	NA	NA	NA	NA
Nup50	0.828732	0.0369534	NA	NA	NA	NA
Nxf1	0.694782	0.0202919	NA	NA	NA	NA
Olfm4	-2.96166	0.0291452	NA	NA	NA	NA
Otud7b	0.752128	0.0143379	NA	NA	NA	NA
Pcbd1	-1.2136	0.0228208	NA	NA	NA	NA
Pcp2	-0.831804	0.0158532	NA	NA	NA	NA
Pdzd8	0.708953	0.0493031	NA	NA	NA	NA
Pet100	-0.647142	0.0450491	NA	NA	NA	NA
Pfkl	-1.07957	0.000135525	NA	NA	NA	NA
Pgam1	-0.712368	0.00916542	NA	NA	NA	NA
Pgam2	1.32908	0.00779515	NA	NA	NA	NA
Pgk1	-0.781044	0.0025071	NA	NA	NA	NA
Phf12	0.832664	0.0166943	NA	NA	NA	NA
Pkm	-0.675222	0.0120008	NA	NA	NA	NA
Plaat3	-0.829918	0.0223934	NA	NA	NA	NA
Plgrkt	-0.849582	0.0455124	NA	NA	NA	NA
Pnck	-0.882463	0.0383175	NA	NA	NA	NA
Polr2d	-0.827246	0.0307061	NA	NA	NA	NA
Ppa1	-0.871703	0.00203686	NA	NA	NA	NA
Ppard	1.31951	0.0207388	NA	NA	NA	NA
Ppil3	1.27551	0.0332965	NA	NA	NA	NA
Ppil4	0.798828	0.0110376	NA	NA	NA	NA
Ppp1r18	1.22256	0.0286292	NA	NA	NA	NA
Ppp2r2a	0.706185	0.0263528	NA	NA	NA	NA
Ppp2r5a	0.835876	0.0238422	NA	NA	NA	NA
Prdx4	-1.01252	0.0227686	NA	NA	NA	NA
Prox1	-0.871651	0.00890887	NA	NA	NA	NA
Prpf3	1.37915	0.00794258	NA	NA	NA	NA
Prss56	6.26352	0.0476791	NA	NA	NA	NA
Ptbp1	0.65629	0.0325802	NA	NA	NA	NA
Ptcd3	-0.804206	0.0484874	NA	NA	NA	NA
Ptges3	0.58511	0.0241569	NA	NA	NA	NA
Qdpr	-1.12259	0.000671596	NA	NA	NA	NA
R3hcc1l	1.65845	0.0354213	NA	NA	NA	NA
R3hdm1	0.768956	0.0238139	NA	NA	NA	NA
Rabggta	1.06886	0.00859458	NA	NA	NA	NA
Ramac	-0.8762	0.0274443	NA	NA	NA	NA
Ranbp9	0.796318	0.017612	NA	NA	NA	NA
Rap1a	-0.738393	0.0230302	NA	NA	NA	NA
Rbbp7	-0.641186	0.0314813	NA	NA	NA	NA
Rbbp9	-1.0249	0.023733	NA	NA	NA	NA
Rbm19	-1.70036	0.0297477	NA	NA	NA	NA
Rlbp1	-0.938916	0.00446563	NA	NA	NA	NA
Rnf103	-0.755172	0.0391161	NA	NA	NA	NA
Romo1	-0.673437	0.00745022	NA	NA	NA	NA
Rpa1	-0.748733	0.0108433	NA	NA	NA	NA
Rpap2	0.938332	0.031771	NA	NA	NA	NA
Rpe65	-2.11633	0.0114426	NA	NA	NA	NA
Rps27	-0.734115	0.0183022	NA	NA	NA	NA
Rps6kb2	0.754798	0.0349665	NA	NA	NA	NA
Rrp1b	1.03143	0.0403289	NA	NA	NA	NA
Rsrc1	-0.855489	0.0483249	NA	NA	NA	NA
Rsrp1	0.693515	0.00439881	NA	NA	NA	NA
Rxrb	0.792697	0.0172371	NA	NA	NA	NA
Ryr1	1.87358	0.01169	NA	NA	NA	NA
S100a10	0.794223	0.0284225	NA	NA	NA	NA
Scara3	-0.963758	0.0430513	NA	NA	NA	NA
Scgn	-0.710359	0.0384148	NA	NA	NA	NA
Scrn2	-1.37963	0.0273554	NA	NA	NA	NA
Sdhaf4	-0.790944	0.0213787	NA	NA	NA	NA
Sec61a2	-0.923506	0.0342991	NA	NA	NA	NA
Sesn2	1.26025	0.0293106	NA	NA	NA	NA
Sfpq	0.617565	0.0188016	NA	NA	NA	NA
Shisal2b	-3.42534	0.00216892	NA	NA	NA	NA
Shmt2	1.01532	0.0123239	NA	NA	NA	NA
Sirt4	0.847693	0.0165434	NA	NA	NA	NA
Slc16a1	-0.609663	0.020288	NA	NA	NA	NA
Slc17a8	1.36769	0.0333695	NA	NA	NA	NA
Slc25a26	-1.62702	0.0201479	NA	NA	NA	NA
Slc26a2	1.196	0.010947	NA	NA	NA	NA
Slc50a1	1.08416	0.0182881	NA	NA	NA	NA
Smad5	1.16923	0.0078602	NA	NA	NA	NA
Smarcd2	0.881814	0.0169541	NA	NA	NA	NA
Smim12	-0.825033	0.0162359	NA	NA	NA	NA
Smim18	-1.08855	0.0357697	NA	NA	NA	NA
Snhg12	1.1123	0.00132157	NA	NA	NA	NA
Snrnp25	-1.26541	0.0139325	NA	NA	NA	NA
Snrnp27	-0.704394	0.0192359	NA	NA	NA	NA
Sntb1	-1.26499	0.0158556	NA	NA	NA	NA
Socs2	2.05501	0.0102068	NA	NA	NA	NA
Sp3os	-1.77713	0.00708249	NA	NA	NA	NA
Spag7	-0.900706	0.0151956	NA	NA	NA	NA
Spr	-1.03094	0.0285695	NA	NA	NA	NA
Spred1	0.823143	0.0143484	NA	NA	NA	NA
Srek1ip1	-1.40518	0.00654147	NA	NA	NA	NA
Srpk1	0.810379	0.0179796	NA	NA	NA	NA
Ssbp2	-0.72443	0.010637	NA	NA	NA	NA
Ssu72	-0.930798	0.0174595	NA	NA	NA	NA
Stat5b	0.620646	0.0487625	NA	NA	NA	NA
Stra6	-1.07256	0.0400489	NA	NA	NA	NA
Tac1	0.868032	0.00951708	NA	NA	NA	NA
Tacr3	-1.60635	0.00721509	NA	NA	NA	NA
Tank	0.857214	0.0488154	NA	NA	NA	NA
Tars	1.23229	0.0112106	NA	NA	NA	NA
Tbca	-0.810944	0.00356385	NA	NA	NA	NA
Tbpl1	0.794754	0.0258953	NA	NA	NA	NA
Tedc2	1.49761	0.0383764	NA	NA	NA	NA
Tet3	0.858271	0.00770256	NA	NA	NA	NA
Thap12	-0.617897	0.0442504	NA	NA	NA	NA
Timp3	-0.760725	0.0185797	NA	NA	NA	NA
Tmem101	-1.06727	0.03083	NA	NA	NA	NA
Tmem120a	1.50198	0.0115254	NA	NA	NA	NA
Tmem201	0.701553	0.0418317	NA	NA	NA	NA
Tmem214	0.693182	0.0256286	NA	NA	NA	NA
Tmem42	-0.799592	0.040124	NA	NA	NA	NA
Tmem9b	-0.675398	0.0272418	NA	NA	NA	NA
Tmf1	0.990223	0.031753	NA	NA	NA	NA
Tmpo	0.609833	0.0471057	NA	NA	NA	NA
Tmsb15b2	-0.77637	0.0382606	NA	NA	NA	NA
Tnfrsf12a	1.81871	0.00216433	NA	NA	NA	NA
Tnni2	1.14371	0.0151915	NA	NA	NA	NA
Tnpo1	1.1734	0.0192666	NA	NA	NA	NA
Tnr	-0.74196	0.0287201	NA	NA	NA	NA
Tns3	-0.879136	0.0104965	NA	NA	NA	NA
Tpm1	0.619957	0.0369787	NA	NA	NA	NA
Tpm2	0.849546	0.019051	NA	NA	NA	NA
Trak2	0.702146	0.0100193	NA	NA	NA	NA
Trip4	-0.750723	0.0498249	NA	NA	NA	NA
Trmt2b	-1.55264	0.00682667	NA	NA	NA	NA
Tspan3	-0.60364	0.0181829	NA	NA	NA	NA
Ttbk1	1.12461	0.0438183	NA	NA	NA	NA
Ttc37	1.30263	0.0119379	NA	NA	NA	NA
Ttn	1.9844	0.00575025	NA	NA	NA	NA
Ubr2	0.700408	0.0300677	NA	NA	NA	NA
Ubxn8	-1.42664	0.00451497	NA	NA	NA	NA
Upf2	0.830465	0.0255639	NA	NA	NA	NA
Urod	0.826375	0.0152442	NA	NA	NA	NA
Uspl1	1.18509	0.00364991	NA	NA	NA	NA
Vamp3	0.806373	0.0432333	NA	NA	NA	NA
Vamp8	-0.6759	0.0178062	NA	NA	NA	NA
Vps37d	-1.18499	0.0211744	NA	NA	NA	NA
Vps54	0.827049	0.0422365	NA	NA	NA	NA
Washc1	0.982276	0.0415347	NA	NA	NA	NA
Wbp1l	0.862562	0.019945	NA	NA	NA	NA
Wdr59	1.18278	0.0442932	NA	NA	NA	NA
Wdr74	0.731758	0.0496119	NA	NA	NA	NA
Wfs1	0.802027	0.0479191	NA	NA	NA	NA
Xpot	0.828827	0.0168093	NA	NA	NA	NA
Zbtb21	1.02276	0.0295355	NA	NA	NA	NA
Zc3h6	-1.86834	0.00713016	NA	NA	NA	NA
Zcchc10	-1.32919	0.0294027	NA	NA	NA	NA
Zfp131	0.841135	0.0415315	NA	NA	NA	NA
Zfp512	-0.919979	0.0183654	NA	NA	NA	NA
Zfp553	1.11597	0.0405311	NA	NA	NA	NA
Zfp62	1.12055	0.0159643	NA	NA	NA	NA
Zfp846	1.26199	0.0259014	NA	NA	NA	NA
Zmynd19	1.02049	0.0379465	NA	NA	NA	NA
Zw10	1.03041	0.0474337	NA	NA	NA	NA
A930001M01Rik	NA	NA	1.62465	0.00858906	1.30495	0.032965
Axl	NA	NA	1.07083	0.025897	1.35685	0.00631308
Bst2	NA	NA	4.07712	0.028095	4.46916	0.0202818
C1qa	NA	NA	1.34509	0.00547725	3.42356	6.39388e-08
C3	NA	NA	2.83706	0.018829	2.43559	0.0446211
C4b	NA	NA	3.34602	0.0316931	4.11465	0.0127562
Cd52	NA	NA	3.63535	0.00288721	4.27973	0.000693536
Cd9	NA	NA	0.927312	0.00252103	1.22656	0.000215932
Clec2d	NA	NA	1.34553	0.0313279	1.61639	0.0110227
Clu	NA	NA	0.892612	0.00675426	1.75865	1.65579e-05
Cmpk2	NA	NA	2.04337	0.026974	2.14821	0.0215363
Cntf	NA	NA	1.96921	0.0139527	1.92983	0.0167637
Crym	NA	NA	1.9507	0.0444707	1.91013	0.0482048
Cryzl2	NA	NA	2.12531	0.00877068	2.54086	0.00211891
Ctsh	NA	NA	0.840146	0.0429425	1.90804	5.77679e-05
Ctss	NA	NA	1.20883	0.0497845	2.71863	0.000304793
Ctsz	NA	NA	0.937666	0.0097098	1.84027	2.41571e-05
D1Ertd622e	NA	NA	-0.794649	0.0472018	-0.893809	0.0351633
Ddx60	NA	NA	2.24427	0.0333751	2.59718	0.0135406
E130310I04Rik	NA	NA	-1.36578	0.0453426	-2.24494	0.00749199
Edn2	NA	NA	9.79011	0.0256013	9.58683	0.0295447
Elmod1	NA	NA	-0.604568	0.0185183	-0.59271	0.0222554
F630040K05Rik	NA	NA	-1.3767	0.0318488	-1.27042	0.0488504
Fgf2os	NA	NA	5.97557	0.0027184	6.79468	0.000459212
Gbp2	NA	NA	3.02165	0.0072717	3.25876	0.00415784
Gbp3	NA	NA	4.34276	0.000919011	4.71123	0.000426788
Gbp7	NA	NA	2.49911	0.0215283	3.21441	0.00329211
Gpd1l	NA	NA	1.15049	0.0276055	1.17462	0.0282764
H2-Q6	NA	NA	2.73882	0.0440427	4.42832	0.000899898
H2-Q7	NA	NA	2.52815	0.0143922	4.28323	9.05658e-05
H2-T22	NA	NA	2.16281	0.00304116	2.65518	0.000421082
H2-T23	NA	NA	2.40319	0.0171851	2.94693	0.00513116
Hmga1	NA	NA	-1.77188	0.00113539	-1.76673	0.00147808
Hsd17b10	NA	NA	0.820582	0.049725	1.04963	0.0150166
Ifi27	NA	NA	0.911865	0.0157832	1.48488	0.00034929
Ifih1	NA	NA	2.62671	0.018102	2.95451	0.0081436
Ifit3	NA	NA	3.78438	0.0473977	3.82912	0.0458366
Ift57	NA	NA	0.860769	0.0231333	1.20865	0.0025872
Igfbp7	NA	NA	0.600227	0.0464057	0.817062	0.00988252
Il18bp	NA	NA	1.51881	0.0333036	2.47	0.000857516
Irgm2	NA	NA	2.8362	0.0144077	2.61423	0.025368
Itgav	NA	NA	0.668218	0.0422129	0.874402	0.0105772
Itpkb	NA	NA	1.38095	0.027495	1.54058	0.0158725
Jag1	NA	NA	-0.729887	0.0314397	-1.2392	0.00194785
Kcnj14	NA	NA	-1.21728	0.0351631	-1.28248	0.0324732
Klhl5	NA	NA	-0.85307	0.0349213	-1.06427	0.0144049
Kpna2	NA	NA	-1.17173	0.0372232	-2.03648	0.00314998
Lrat	NA	NA	0.813011	0.0152923	0.675505	0.042708
Ly6a	NA	NA	1.30173	0.0226723	1.2584	0.027379
Meg3	NA	NA	-0.79255	0.004547	-0.661741	0.0145184
Mfsd12	NA	NA	1.18565	0.0045647	1.00778	0.0157902
Mpeg1	NA	NA	2.36439	0.00802772	3.93452	6.50622e-05
Myo5b	NA	NA	1.16274	0.0302887	1.44504	0.00931807
Naa35	NA	NA	1.07929	0.00558861	0.779882	0.0422684
Neurl1a	NA	NA	0.949132	0.00203965	0.702797	0.0180519
Nmi	NA	NA	2.89497	0.0106452	3.54177	0.00166544
Nptx1	NA	NA	-0.835568	0.00999212	-0.693448	0.0292727
Oasl2	NA	NA	4.20582	0.0179444	4.41686	0.0145468
Panx2	NA	NA	-0.725746	0.0453837	-0.763797	0.0405524
Parp9	NA	NA	2.5819	0.0138741	2.67294	0.0114283
Pkig	NA	NA	0.928221	0.00808981	0.894765	0.0111053
Plekhf2	NA	NA	-0.947726	0.00964358	-1.78862	0.000131992
Psmb10	NA	NA	1.08382	0.017553	0.994754	0.0301818
Psmb9	NA	NA	1.80961	0.0284867	2.55619	0.00232774
Rabgef1	NA	NA	-1.24513	0.00763827	-1.5643	0.00260644
Ralgds	NA	NA	1.0073	0.0164487	1.25571	0.00398793
Rnf145	NA	NA	0.647906	0.0104966	0.656525	0.0106826
Rnf150	NA	NA	-0.788772	0.0352336	-1.02995	0.0118673
Rtp4	NA	NA	3.63134	0.0302382	3.6911	0.0282889
Sebox	NA	NA	-0.92673	0.0125225	-0.781647	0.0321547
Sgk1	NA	NA	-0.672973	0.0112938	-0.67129	0.0125376
Sh2d1a	NA	NA	-1.60025	0.00951212	-2.13012	0.00273412
Siah3	NA	NA	1.89776	0.0184703	2.27813	0.00501402
Sirt5	NA	NA	1.31112	0.0460874	1.37899	0.0384653
Slc1a1	NA	NA	0.585058	0.0454117	0.93723	0.00290408
Slit2	NA	NA	-0.656459	0.0459607	-0.656757	0.0483299
Snhg11	NA	NA	-0.724716	0.0101525	-0.736921	0.00940009
Snx1	NA	NA	0.638423	0.0269639	0.652484	0.0261408
Steap4	NA	NA	2.72409	0.0218189	4.39231	0.000175235
Stmn4	NA	NA	-0.942201	0.0140239	-0.736982	0.0495052
Sulf1	NA	NA	0.728785	0.0201172	1.10328	0.00117755
Thoc6	NA	NA	1.74916	0.0107952	1.42964	0.0398607
Tlr3	NA	NA	3.6458	0.00574742	4.1676	0.00148782
Tmem218	NA	NA	-1.13124	0.0187036	-1.15582	0.0197716
Tnfrsf1a	NA	NA	0.971331	0.0481461	1.39329	0.00604445
Tor3a	NA	NA	2.26344	0.0332032	2.43782	0.0228009
Trim30a	NA	NA	3.47813	0.0303871	3.70392	0.0210875
Ube2l6	NA	NA	2.48423	0.00135836	2.82394	0.000360471
Ucp2	NA	NA	1.11535	0.0218534	1.7711	0.000685618
Zc3h7a	NA	NA	0.702627	0.0461608	0.749495	0.0379385
Zcchc18	NA	NA	-0.637002	0.0220675	-0.669099	0.0182911
5330438D12Rik	NA	NA	-0.944876	0.047586	NA	NA
5730455P16Rik	NA	NA	0.899458	0.0261285	NA	NA
6330403K07Rik	NA	NA	-0.817249	0.0150488	NA	NA
6530402F18Rik	NA	NA	1.13051	0.0479315	NA	NA
Abcb9	NA	NA	1.11883	0.0352265	NA	NA
Abcg1	NA	NA	-0.756723	0.0157585	NA	NA
Abhd14a	NA	NA	0.607876	0.0359082	NA	NA
Acta2	NA	NA	-1.03432	0.0499107	NA	NA
Add2	NA	NA	-0.905865	0.0232958	NA	NA
Alcam	NA	NA	-1.34592	0.0448796	NA	NA
Amacr	NA	NA	1.60599	0.00286739	NA	NA
Amigo2	NA	NA	0.654473	0.0389261	NA	NA
Ankfy1	NA	NA	0.998938	0.0225556	NA	NA
Ankrd13c	NA	NA	-0.938788	0.0163455	NA	NA
Asap1	NA	NA	-0.593661	0.0487004	NA	NA
Asb1	NA	NA	1.50169	0.023426	NA	NA
Asphd2	NA	NA	-0.773503	0.0488768	NA	NA
Atf1	NA	NA	1.00173	0.0392572	NA	NA
Atl1	NA	NA	-0.789354	0.0445558	NA	NA
Atp1b1	NA	NA	-0.652067	0.0121539	NA	NA
Atrnl1	NA	NA	-0.649937	0.0322087	NA	NA
Atxn7l1	NA	NA	-1.65804	0.00802757	NA	NA
Bax	NA	NA	0.692049	0.0298255	NA	NA
Bivm	NA	NA	-1.45962	0.0262117	NA	NA
Bmf	NA	NA	1.42254	0.0316647	NA	NA
Bmpr2	NA	NA	-0.754618	0.00888115	NA	NA
Calb2	NA	NA	-1.00097	0.00120607	NA	NA
Calm1	NA	NA	-0.62797	0.0184169	NA	NA
Camk2n2	NA	NA	-0.651045	0.0199385	NA	NA
Car11	NA	NA	-0.800308	0.0283981	NA	NA
Ccdc106	NA	NA	-0.957231	0.0258873	NA	NA
Cd47	NA	NA	0.628234	0.0499415	NA	NA
Cdh11	NA	NA	-1.1652	0.00740303	NA	NA
Cdh4	NA	NA	-1.06111	0.0276093	NA	NA
Cdh6	NA	NA	-1.6651	0.0300498	NA	NA
Cecr2	NA	NA	1.00787	0.0345299	NA	NA
Celf4	NA	NA	-0.72885	0.0118186	NA	NA
Cetn4	NA	NA	1.1708	0.024397	NA	NA
Chrnb3	NA	NA	-0.887563	0.0347909	NA	NA
Chst1	NA	NA	-0.797847	0.0409574	NA	NA
Churc1	NA	NA	-0.667704	0.026362	NA	NA
Clstn2	NA	NA	-1.46209	0.00855359	NA	NA
Cmtr1	NA	NA	0.620576	0.0250326	NA	NA
Cnih2	NA	NA	-0.941524	0.0160893	NA	NA
Cntn4	NA	NA	-0.979582	0.0207677	NA	NA
Cplx1	NA	NA	-0.764119	0.0447143	NA	NA
Cptp	NA	NA	1.10217	0.0338922	NA	NA
Crabp1	NA	NA	-1.47059	0.0123624	NA	NA
Crtac1	NA	NA	-1.14028	0.0171679	NA	NA
Crybg3	NA	NA	1.50817	0.0251771	NA	NA
Cul9	NA	NA	0.703498	0.0462435	NA	NA
Cxcl10	NA	NA	3.84416	0.0455679	NA	NA
D130017N08Rik	NA	NA	-1.80921	0.0208983	NA	NA
D16Ertd472e	NA	NA	0.865779	0.022995	NA	NA
D730003I15Rik	NA	NA	1.23797	0.0450441	NA	NA
Daxx	NA	NA	1.08629	0.020632	NA	NA
Dcps	NA	NA	1.36642	0.0199194	NA	NA
Ddx56	NA	NA	1.06559	0.0270805	NA	NA
Ddx58	NA	NA	3.74422	0.0382254	NA	NA
Dgkh	NA	NA	-0.870848	0.0188288	NA	NA
Dgkz	NA	NA	-0.705047	0.0264513	NA	NA
Dhh	NA	NA	1.302	0.045635	NA	NA
Dhx38	NA	NA	0.937749	0.0181953	NA	NA
Dlg5	NA	NA	1.17097	0.0161976	NA	NA
Dmtn	NA	NA	-1.13291	0.0294251	NA	NA
Dnttip2	NA	NA	1.10109	0.0208777	NA	NA
Dpysl3	NA	NA	0.652919	0.0458927	NA	NA
Ebp	NA	NA	1.12897	0.00791195	NA	NA
Ehbp1	NA	NA	-0.998317	0.0202075	NA	NA
Eif2b3	NA	NA	0.850101	0.0321679	NA	NA
Elavl4	NA	NA	-0.871868	0.0291837	NA	NA
Elovl6	NA	NA	-0.697006	0.0303286	NA	NA
Emc8	NA	NA	0.713801	0.0202914	NA	NA
Emp1	NA	NA	-1.13967	0.0392494	NA	NA
Ep300	NA	NA	0.657993	0.0324146	NA	NA
Epn2	NA	NA	-0.729188	0.030482	NA	NA
Etv6	NA	NA	1.70187	0.0121209	NA	NA
Evl	NA	NA	-0.587783	0.0498522	NA	NA
Fam126b	NA	NA	-0.633099	0.0376303	NA	NA
Fam13c	NA	NA	-1.03383	0.0260733	NA	NA
Fam207a	NA	NA	0.851466	0.0460275	NA	NA
Fam50a	NA	NA	0.82425	0.0418275	NA	NA
Fbxo2	NA	NA	-0.955545	0.0136013	NA	NA
Fbxo36	NA	NA	1.22569	0.0460063	NA	NA
Fgf1	NA	NA	-1.38816	0.00735502	NA	NA
Fip1l1	NA	NA	0.606696	0.0461567	NA	NA
Fry	NA	NA	-0.701692	0.0314544	NA	NA
Gap43	NA	NA	-1.0095	0.0297343	NA	NA
Gjd2	NA	NA	0.71654	0.0315216	NA	NA
Gle1	NA	NA	-0.815003	0.0301666	NA	NA
Gm1673	NA	NA	-0.802493	0.00670855	NA	NA
Gm17750	NA	NA	-1.15884	0.0185674	NA	NA
Gm42418	NA	NA	-1.34093	0.0450013	NA	NA
Gnai1	NA	NA	-0.950211	0.0375815	NA	NA
Gnaq	NA	NA	-0.890209	0.0482256	NA	NA
Gng7	NA	NA	-0.882386	0.0493613	NA	NA
Gpr180	NA	NA	0.699039	0.0431701	NA	NA
Gpr22	NA	NA	-1.49037	0.032913	NA	NA
Gprasp2	NA	NA	-0.685439	0.0299516	NA	NA
Grb14	NA	NA	-1.59655	0.0283928	NA	NA
Gria4	NA	NA	-0.956119	0.0103112	NA	NA
Gsto1	NA	NA	-1.03183	0.0381412	NA	NA
Gtf3c3	NA	NA	-0.894122	0.0483683	NA	NA
Hdac11	NA	NA	-0.809088	0.0107831	NA	NA
Hdac7	NA	NA	0.865293	0.0261831	NA	NA
Hes1	NA	NA	-1.06326	0.0439538	NA	NA
Hint2	NA	NA	0.59634	0.0445537	NA	NA
Hist3h2ba	NA	NA	-0.658886	0.0374296	NA	NA
Hs6st1	NA	NA	0.745406	0.0328213	NA	NA
Id3	NA	NA	-0.779036	0.0181323	NA	NA
Il6st	NA	NA	0.758097	0.0265289	NA	NA
Imp3	NA	NA	0.607512	0.0482827	NA	NA
Irf2	NA	NA	1.30017	0.0214123	NA	NA
Islr	NA	NA	-1.47349	0.0255902	NA	NA
Itpk1	NA	NA	0.660402	0.0306498	NA	NA
Jup	NA	NA	-1.18521	0.00641675	NA	NA
Kcnip1	NA	NA	-1.05881	0.00791321	NA	NA
Kcnip4	NA	NA	-0.695851	0.0478385	NA	NA
Kcnq2	NA	NA	-0.891314	0.00412383	NA	NA
Kif13a	NA	NA	0.680492	0.0290666	NA	NA
Kif3c	NA	NA	-0.731464	0.0399017	NA	NA
L1cam	NA	NA	-0.959419	0.0262207	NA	NA
Larp6	NA	NA	-1.86204	0.0290619	NA	NA
Leo1	NA	NA	0.704756	0.0463825	NA	NA
Lgals1	NA	NA	-0.632538	0.0405986	NA	NA
Lgi4	NA	NA	1.4856	0.0117719	NA	NA
Lrrc17	NA	NA	-3.4128	0.0017626	NA	NA
Lrrc27	NA	NA	-1.6845	0.0454259	NA	NA
Lta4h	NA	NA	0.991674	0.00548553	NA	NA
Ltbp4	NA	NA	-0.996754	0.0127285	NA	NA
Lypla2	NA	NA	0.619709	0.0294759	NA	NA
Mafk	NA	NA	2.26519	0.00998627	NA	NA
Mak	NA	NA	0.915975	0.0366025	NA	NA
Mapk10	NA	NA	-0.795792	0.0274296	NA	NA
Marcks	NA	NA	-0.683047	0.010102	NA	NA
Mau2	NA	NA	1.01381	0.019344	NA	NA
Med28	NA	NA	-0.732617	0.00338028	NA	NA
Mettl22	NA	NA	0.921493	0.0415862	NA	NA
Micu3	NA	NA	-0.668948	0.0210723	NA	NA
Miip	NA	NA	1.01154	0.0140029	NA	NA
Mmut	NA	NA	-1.32087	0.0262187	NA	NA
Msantd4	NA	NA	-0.642365	0.0381341	NA	NA
Msh3	NA	NA	1.34926	0.0426428	NA	NA
Msh6	NA	NA	-1.28732	0.039856	NA	NA
Msl3	NA	NA	-1.32297	0.0186644	NA	NA
mt-Nd5	NA	NA	-1.15791	0.0392627	NA	NA
Mthfr	NA	NA	0.988884	0.0327149	NA	NA
Mtrex	NA	NA	0.758849	0.0309324	NA	NA
Mybbp1a	NA	NA	0.739812	0.0186336	NA	NA
Nadk2	NA	NA	1.04489	0.0239346	NA	NA
Necab2	NA	NA	-1.17263	0.0219931	NA	NA
Nefh	NA	NA	-1.04999	0.0196324	NA	NA
Nefl	NA	NA	-0.897933	0.00341871	NA	NA
Neil1	NA	NA	1.45164	0.0320013	NA	NA
Neurl4	NA	NA	0.687543	0.0276214	NA	NA
Nhlh2	NA	NA	-0.930956	0.0195345	NA	NA
Npat	NA	NA	-1.33622	0.034325	NA	NA
Nrn1	NA	NA	-1.16976	0.0239381	NA	NA
Nrsn2	NA	NA	-0.643014	0.0324739	NA	NA
Nsg1	NA	NA	-0.679508	0.0212539	NA	NA
Nudt19	NA	NA	-0.709144	0.0401296	NA	NA
Nudt6	NA	NA	1.50025	0.0323152	NA	NA
Nup62	NA	NA	0.970848	0.0171965	NA	NA
Nvl	NA	NA	-0.864142	0.0427334	NA	NA
Ogn	NA	NA	-1.30996	0.0465352	NA	NA
Pak3	NA	NA	-0.932515	0.0130713	NA	NA
Pcdh17	NA	NA	-1.41801	0.00946744	NA	NA
Pdcd4	NA	NA	-0.754356	0.0329919	NA	NA
Pfdn1	NA	NA	-0.594687	0.0229369	NA	NA
Pgap3	NA	NA	0.776132	0.0438573	NA	NA
Pgls	NA	NA	0.802491	0.00588158	NA	NA
Phc1	NA	NA	0.962264	0.0107102	NA	NA
Phkb	NA	NA	-1.13594	0.0243536	NA	NA
Phlpp2	NA	NA	1.35163	0.0367601	NA	NA
Picalm	NA	NA	0.603131	0.0390349	NA	NA
Pih1d1	NA	NA	1.15454	0.00541558	NA	NA
Plat	NA	NA	1.21325	0.0200227	NA	NA
Plcxd2	NA	NA	-0.774692	0.0231102	NA	NA
Pmvk	NA	NA	0.672768	0.0270481	NA	NA
Ppif	NA	NA	-1.23265	0.021324	NA	NA
Ppp1r1a	NA	NA	-0.703064	0.0190335	NA	NA
Ppp2r2c	NA	NA	-0.845616	0.00912576	NA	NA
Ppp2r3d	NA	NA	0.722506	0.0261869	NA	NA
Ppp2r5b	NA	NA	-0.645527	0.0200825	NA	NA
Psen2	NA	NA	0.863439	0.0315243	NA	NA
Psph	NA	NA	0.904149	0.0374642	NA	NA
Ptar1	NA	NA	0.622626	0.0496338	NA	NA
Ptk2	NA	NA	0.816138	0.0440335	NA	NA
Ptpn23	NA	NA	0.714008	0.029686	NA	NA
Rabep2	NA	NA	-1.13666	0.0353228	NA	NA
Rad9b	NA	NA	-2.77235	0.00168251	NA	NA
Radil	NA	NA	1.24399	0.0234981	NA	NA
Rasgrf1	NA	NA	-0.655354	0.028479	NA	NA
Rasgrp2	NA	NA	-0.899753	0.0439125	NA	NA
Rbm4b	NA	NA	-0.965321	0.0198196	NA	NA
Rbpms	NA	NA	-1.04963	0.00439877	NA	NA
Reep5	NA	NA	-0.596328	0.0201748	NA	NA
Rgs7bp	NA	NA	-0.911711	0.0288563	NA	NA
Rian	NA	NA	-0.842406	0.0233684	NA	NA
Rims1	NA	NA	-0.967235	0.0131579	NA	NA
Ripor2	NA	NA	-1.23449	0.0248517	NA	NA
Rpl23a	NA	NA	-0.613614	0.0140495	NA	NA
Rpp25	NA	NA	-0.962224	0.039157	NA	NA
Rps29	NA	NA	-0.697923	0.026071	NA	NA
Rtn1	NA	NA	-0.726643	0.00690878	NA	NA
Sag	NA	NA	1.36515	0.0418232	NA	NA
Scaper	NA	NA	-1.11307	0.0255459	NA	NA
Scd2	NA	NA	-0.686832	0.0157342	NA	NA
Scn2a	NA	NA	-1.14035	0.0158328	NA	NA
Scn3b	NA	NA	-1.21264	0.025358	NA	NA
Scoc	NA	NA	-0.634933	0.0133126	NA	NA
Scrt1	NA	NA	-0.656709	0.0246821	NA	NA
Sema6d	NA	NA	-1.36368	0.0450991	NA	NA
Serp2	NA	NA	-0.836431	0.00415017	NA	NA
Sgcb	NA	NA	0.934723	0.0195276	NA	NA
Sh2b1	NA	NA	0.656793	0.0400112	NA	NA
Sil1	NA	NA	0.833497	0.0472391	NA	NA
Slc44a1	NA	NA	0.658033	0.0413094	NA	NA
Slc7a5	NA	NA	0.750949	0.0268292	NA	NA
Slc9a8	NA	NA	0.763912	0.0356975	NA	NA
Smad7	NA	NA	-1.34272	0.018417	NA	NA
Smyd2	NA	NA	-0.724602	0.0493275	NA	NA
Sncg	NA	NA	-0.785723	0.0319524	NA	NA
Snx25	NA	NA	0.720807	0.0131789	NA	NA
Spns1	NA	NA	0.689959	0.0418247	NA	NA
Spock1	NA	NA	-0.836729	0.0375132	NA	NA
Spock2	NA	NA	-0.648769	0.0251668	NA	NA
Spock3	NA	NA	-0.934978	0.00638627	NA	NA
Stmn1	NA	NA	-0.658362	0.0106799	NA	NA
Stmn2	NA	NA	-0.791883	0.00983553	NA	NA
Strip2	NA	NA	-0.923121	0.00756653	NA	NA
Stx1b	NA	NA	-0.631333	0.0231098	NA	NA
Stx7	NA	NA	-0.626526	0.0308877	NA	NA
Sv2c	NA	NA	-1.18704	0.00631747	NA	NA
Syt5	NA	NA	-1.0621	0.0347119	NA	NA
Syt7	NA	NA	-0.615619	0.0419308	NA	NA
Tafa3	NA	NA	-0.640276	0.0437962	NA	NA
Tagln	NA	NA	-1.98347	0.00144843	NA	NA
Tagln3	NA	NA	-0.644118	0.0153649	NA	NA
Tecpr1	NA	NA	0.604742	0.0283222	NA	NA
Tfap2b	NA	NA	-0.778567	0.0144806	NA	NA
Tgfb3	NA	NA	-1.04861	0.020817	NA	NA
Thap3	NA	NA	0.833511	0.0298568	NA	NA
Thy1	NA	NA	-0.731123	0.0138212	NA	NA
Thyn1	NA	NA	-0.692958	0.0457451	NA	NA
Tmem163	NA	NA	-1.18334	0.0428463	NA	NA
Tmem240	NA	NA	0.792378	0.0493791	NA	NA
Tmem80	NA	NA	-0.717836	0.0406487	NA	NA
Tmub1	NA	NA	0.885463	0.0220422	NA	NA
Tor2a	NA	NA	0.820624	0.0322969	NA	NA
Tox	NA	NA	-1.08474	0.0220989	NA	NA
Tpgs2	NA	NA	-0.656048	0.0460086	NA	NA
Tppp	NA	NA	-0.66551	0.0441706	NA	NA
Traf3	NA	NA	1.16503	0.009487	NA	NA
Trim25	NA	NA	2.1268	0.0440757	NA	NA
Trub2	NA	NA	1.0368	0.0284183	NA	NA
Tspan17	NA	NA	-0.769589	0.0162195	NA	NA
Ttll1	NA	NA	-0.719222	0.0474251	NA	NA
Ttll7	NA	NA	-0.626902	0.0484695	NA	NA
Tuba4a	NA	NA	-0.627692	0.0316994	NA	NA
Tut4	NA	NA	-0.715006	0.0457176	NA	NA
Txlng	NA	NA	1.53978	0.0117248	NA	NA
Ube2e2	NA	NA	-0.84086	0.0410503	NA	NA
Ube2j1	NA	NA	0.604933	0.0227839	NA	NA
Ubqln2	NA	NA	-0.604326	0.0262005	NA	NA
Uchl1	NA	NA	-0.755372	0.0134191	NA	NA
Vsnl1	NA	NA	-0.893093	0.0391037	NA	NA
Vstm2l	NA	NA	-0.691989	0.0416587	NA	NA
Vsx1	NA	NA	-1.12314	0.0440033	NA	NA
Wasf1	NA	NA	-0.920518	0.0169793	NA	NA
Wdr34	NA	NA	1.06685	0.028983	NA	NA
Zdhhc8	NA	NA	-0.867027	0.0281762	NA	NA
Zfp385b	NA	NA	-0.645595	0.0473159	NA	NA
Zfp467	NA	NA	-0.601841	0.0353867	NA	NA
Zfp507	NA	NA	1.02577	0.034897	NA	NA
Zfp740	NA	NA	0.620245	0.027489	NA	NA
Zhx3	NA	NA	0.970792	0.0252109	NA	NA
Zwint	NA	NA	-0.691823	0.0113541	NA	NA
Zxdb	NA	NA	-1.18126	0.0366992	NA	NA
2510039O18Rik	NA	NA	NA	NA	-0.885987	0.0360629
2700046G09Rik	NA	NA	NA	NA	1.67965	0.0134057
4930430F08Rik	NA	NA	NA	NA	-1.13869	0.0265421
5830408C22Rik	NA	NA	NA	NA	-1.4212	0.0425307
Abca1	NA	NA	NA	NA	0.946495	0.0337868
Abca4	NA	NA	NA	NA	-1.16479	0.0408539
Abhd6	NA	NA	NA	NA	-0.969578	0.0120906
Acaa2	NA	NA	NA	NA	0.933471	0.0269637
Acbd3	NA	NA	NA	NA	-0.964791	0.0188543
Acin1	NA	NA	NA	NA	-0.619531	0.0440826
Acot11	NA	NA	NA	NA	1.19593	0.0445021
Acp6	NA	NA	NA	NA	-1.07144	0.0448493
Adi1	NA	NA	NA	NA	0.983912	0.028178
Adra2a	NA	NA	NA	NA	1.15565	0.00881441
AI847159	NA	NA	NA	NA	-1.40861	0.033111
Aif1	NA	NA	NA	NA	2.92817	0.0119361
Akap1	NA	NA	NA	NA	-0.780345	0.0238275
Akna	NA	NA	NA	NA	-2.33453	0.0202742
Amotl1	NA	NA	NA	NA	1.22292	0.024638
Ampd3	NA	NA	NA	NA	1.32161	0.0470554
Amy1	NA	NA	NA	NA	-0.600999	0.025323
Ano10	NA	NA	NA	NA	1.2356	0.0282888
Anxa5	NA	NA	NA	NA	0.603758	0.0375086
Ap1s2	NA	NA	NA	NA	0.785003	0.0179601
Ap2a2	NA	NA	NA	NA	-0.622303	0.0412045
Apoc1	NA	NA	NA	NA	2.97297	0.00574845
Apoe	NA	NA	NA	NA	1.60808	0.00556112
Apold1	NA	NA	NA	NA	1.87419	0.0307224
Aqp1	NA	NA	NA	NA	-1.59227	0.0121387
Arhgap27	NA	NA	NA	NA	1.57474	0.0274726
Arl15	NA	NA	NA	NA	-1.63131	0.0199461
Arl16	NA	NA	NA	NA	-1.33887	0.0390909
Arl4a	NA	NA	NA	NA	-0.945294	0.0250082
Arl6ip1	NA	NA	NA	NA	0.729722	0.00525238
Arpc1b	NA	NA	NA	NA	1.15674	0.0244389
Arr3	NA	NA	NA	NA	-1.32869	0.0191266
Arvcf	NA	NA	NA	NA	0.886173	0.0321095
Asap3	NA	NA	NA	NA	2.29118	0.00385825
Ash2l	NA	NA	NA	NA	-0.841075	0.0371089
Asns	NA	NA	NA	NA	0.814058	0.0162289
Asrgl1	NA	NA	NA	NA	-1.12062	0.00455767
Atp6v0e	NA	NA	NA	NA	0.856315	0.0276186
B2m	NA	NA	NA	NA	2.7765	0.010225
Bdh2	NA	NA	NA	NA	1.78394	0.00381044
Bgn	NA	NA	NA	NA	-0.691835	0.047816
Brd3os	NA	NA	NA	NA	-0.830913	0.0489068
C1qb	NA	NA	NA	NA	2.89565	0.0395109
C1qc	NA	NA	NA	NA	2.64397	0.00157876
Cav1	NA	NA	NA	NA	0.739987	0.0418348
Cavin1	NA	NA	NA	NA	0.949141	0.0262816
Cavin3	NA	NA	NA	NA	1.05271	0.0353228
Ccdc24	NA	NA	NA	NA	-1.27991	0.0248873
Ccl27a	NA	NA	NA	NA	-0.792083	0.0105718
Ccn1	NA	NA	NA	NA	2.10658	0.0212351
Ccn2	NA	NA	NA	NA	1.03025	0.0279643
Ccn4	NA	NA	NA	NA	-3.09294	0.00308685
Ccnd1	NA	NA	NA	NA	0.874747	0.0434692
Ccnd2	NA	NA	NA	NA	2.11005	0.00967695
Ccng2	NA	NA	NA	NA	-0.955408	0.0454109
Cd151	NA	NA	NA	NA	1.01043	0.00655316
Cd68	NA	NA	NA	NA	3.86063	0.00111021
Cd74	NA	NA	NA	NA	1.86602	0.0275886
Cdr2	NA	NA	NA	NA	-1.04557	0.00237849
Cep120	NA	NA	NA	NA	-0.878473	0.0149389
Chrdl1	NA	NA	NA	NA	1.47414	0.0133429
Chrna4	NA	NA	NA	NA	-1.39337	0.0375657
Chuk	NA	NA	NA	NA	-1.05484	0.0256249
Cited2	NA	NA	NA	NA	-0.62257	0.0159154
Clip1	NA	NA	NA	NA	-0.696585	0.0449296
Cobl	NA	NA	NA	NA	1.31693	0.0105155
Col7a1	NA	NA	NA	NA	-1.09357	0.0380308
Col9a3	NA	NA	NA	NA	1.14003	0.0365461
Cotl1	NA	NA	NA	NA	0.679486	0.0216008
Cox19	NA	NA	NA	NA	-0.71522	0.0326983
Cp	NA	NA	NA	NA	2.01165	0.0423743
Cpq	NA	NA	NA	NA	0.91265	0.0247222
Creg1	NA	NA	NA	NA	0.894626	0.00871786
Crxos	NA	NA	NA	NA	-2.68747	0.00507395
Csdc2	NA	NA	NA	NA	-0.719517	0.020453
Csf1r	NA	NA	NA	NA	1.69391	0.00241979
Ctnnal1	NA	NA	NA	NA	1.57784	0.004415
Ctsa	NA	NA	NA	NA	1.05205	0.000400527
Ctsb	NA	NA	NA	NA	0.951861	0.00106272
Ctsd	NA	NA	NA	NA	1.64868	4.20036e-06
Ctsl	NA	NA	NA	NA	0.807171	0.0175247
Cxcl16	NA	NA	NA	NA	1.57236	0.00186832
Cyb5r3	NA	NA	NA	NA	0.668107	0.0405381
Cyba	NA	NA	NA	NA	1.24904	0.00476916
D430042O09Rik	NA	NA	NA	NA	-0.836267	0.0149435
Dcun1d4	NA	NA	NA	NA	0.775389	0.0383631
Dcxr	NA	NA	NA	NA	1.69796	0.0356343
Ddhd1	NA	NA	NA	NA	-0.709274	0.0315624
Ddit4	NA	NA	NA	NA	-0.992535	0.00166843
Ddr1	NA	NA	NA	NA	0.945839	0.00714147
Dennd2a	NA	NA	NA	NA	1.08175	0.0308702
Desi2	NA	NA	NA	NA	-1.14299	0.00995256
Dgke	NA	NA	NA	NA	-0.607143	0.0475576
Dkk3	NA	NA	NA	NA	0.796199	0.0150068
Dnal4	NA	NA	NA	NA	-0.721679	0.0294521
Dpy19l3	NA	NA	NA	NA	1.77931	0.0076566
Dpy30	NA	NA	NA	NA	-0.657603	0.0220596
Echs1	NA	NA	NA	NA	0.731402	0.0344589
Eea1	NA	NA	NA	NA	1.52767	0.0144663
Efcab14	NA	NA	NA	NA	0.676239	0.0489807
Efemp1	NA	NA	NA	NA	1.26022	0.00479011
Elk1	NA	NA	NA	NA	1.25266	0.045888
Elovl1	NA	NA	NA	NA	0.847004	0.0411142
Eml3	NA	NA	NA	NA	-0.665911	0.0320041
Emsy	NA	NA	NA	NA	-0.978891	0.0116885
Ess2	NA	NA	NA	NA	-1.01714	0.0341501
Exosc2	NA	NA	NA	NA	-1.19917	0.038963
Ezr	NA	NA	NA	NA	1.32132	0.00261178
Fabp4	NA	NA	NA	NA	-1.41679	0.0222266
Faim	NA	NA	NA	NA	-1.1265	0.0390918
Fam155a	NA	NA	NA	NA	0.743205	0.0478861
Fam161a	NA	NA	NA	NA	-0.947134	0.0234266
Fam234a	NA	NA	NA	NA	0.99572	0.00652425
Fam3c	NA	NA	NA	NA	-1.65128	0.0072073
Fam53b	NA	NA	NA	NA	-0.964689	0.0301497
Fbxo32	NA	NA	NA	NA	-1.10546	0.0336447
Fbxo7	NA	NA	NA	NA	1.40733	0.00893157
Fbxw9	NA	NA	NA	NA	-0.840367	0.0490171
Fcer1g	NA	NA	NA	NA	3.30591	0.0159545
Fcgr3	NA	NA	NA	NA	4.33629	0.00551344
Fdft1	NA	NA	NA	NA	-0.848628	0.00823551
Fdps	NA	NA	NA	NA	-0.944338	0.00126695
Fez2	NA	NA	NA	NA	0.694516	0.0299354
Foxk1	NA	NA	NA	NA	-1.07461	0.0463122
Foxred2	NA	NA	NA	NA	-1.52988	0.0497318
Frmpd2	NA	NA	NA	NA	-1.24943	0.00315015
Ftl1	NA	NA	NA	NA	0.916813	0.00102535
Ftl1-ps1	NA	NA	NA	NA	1.80122	0.017536
Fuca1	NA	NA	NA	NA	0.727464	0.0436749
Fxyd1	NA	NA	NA	NA	1.01529	0.000681582
Gabrd	NA	NA	NA	NA	-0.882113	0.0469828
Gas7	NA	NA	NA	NA	-1.36123	0.00355215
Gba	NA	NA	NA	NA	1.50877	0.00860226
Gfap	NA	NA	NA	NA	2.90656	0.0319221
Gja1	NA	NA	NA	NA	1.20455	0.0252132
Glb1l2	NA	NA	NA	NA	-1.40562	0.0485407
Glcci1	NA	NA	NA	NA	-0.882536	0.0289349
Gldc	NA	NA	NA	NA	0.977911	0.0307466
Glod4	NA	NA	NA	NA	1.02725	0.0227315
Gm15417	NA	NA	NA	NA	-0.92213	0.0103404
Gm16174	NA	NA	NA	NA	6.33248	0.0400539
Gm20219	NA	NA	NA	NA	-1.67311	0.0162507
Gm47283	NA	NA	NA	NA	-1.03448	0.0216817
Gm5617	NA	NA	NA	NA	1.22856	0.043465
Gng5	NA	NA	NA	NA	0.715293	0.00969536
Gpnmb	NA	NA	NA	NA	3.57665	0.014063
Gpr152	NA	NA	NA	NA	-0.997249	0.0393171
Gpsm2	NA	NA	NA	NA	-0.860026	0.0146789
Gpsm3	NA	NA	NA	NA	-0.81272	0.0355243
Gramd2	NA	NA	NA	NA	-1.43027	0.00281403
Greb1	NA	NA	NA	NA	1.33022	0.0106981
Grn	NA	NA	NA	NA	1.76965	0.00308219
Grtp1	NA	NA	NA	NA	-1.38233	0.0046691
Gsr	NA	NA	NA	NA	1.07987	0.00958632
Gss	NA	NA	NA	NA	-1.213	0.0461122
Gsta4	NA	NA	NA	NA	0.846519	0.0102509
Gucd1	NA	NA	NA	NA	-1.06643	0.0172716
Gusb	NA	NA	NA	NA	1.06383	0.0421233
H2-D1	NA	NA	NA	NA	2.59987	0.0188848
H2-K1	NA	NA	NA	NA	3.17455	0.0110892
H2-Q4	NA	NA	NA	NA	3.25952	0.00113254
Hadh	NA	NA	NA	NA	0.849466	0.0490497
Hcls1	NA	NA	NA	NA	-1.41454	0.00896428
Heatr5a	NA	NA	NA	NA	-1.12741	0.0291186
Hectd3	NA	NA	NA	NA	0.852776	0.0381823
Herc6	NA	NA	NA	NA	3.24734	0.0381795
Hes5	NA	NA	NA	NA	-1.08112	0.0342216
Hexa	NA	NA	NA	NA	1.0075	0.00418305
Hist1h4i	NA	NA	NA	NA	1.30692	0.0119056
Hist2h3c2	NA	NA	NA	NA	1.21971	0.0177615
Hk2	NA	NA	NA	NA	-1.33601	0.0189494
Hmgcr	NA	NA	NA	NA	-1.04133	0.00301773
Hmgcs1	NA	NA	NA	NA	-0.680888	0.0112081
Hook1	NA	NA	NA	NA	-0.84475	0.00280949
Hopx	NA	NA	NA	NA	0.841107	0.0115385
Hpf1	NA	NA	NA	NA	-0.659775	0.0184834
Htr1b	NA	NA	NA	NA	1.29505	0.0295423
Icmt	NA	NA	NA	NA	-0.624461	0.0368019
Id1	NA	NA	NA	NA	0.993734	0.00930486
Ifi27l2a	NA	NA	NA	NA	2.18264	0.0214757
Ifi30	NA	NA	NA	NA	1.72381	0.0104842
Ifi44	NA	NA	NA	NA	3.18407	0.0334598
Ifitm3	NA	NA	NA	NA	2.4612	0.0470615
Impact	NA	NA	NA	NA	-0.647907	0.0185475
Inf2	NA	NA	NA	NA	0.806363	0.037694
Ipo11	NA	NA	NA	NA	0.98562	0.0400211
Iqcb1	NA	NA	NA	NA	-0.898296	0.0482142
Iqgap2	NA	NA	NA	NA	1.33189	0.0380325
Isy1	NA	NA	NA	NA	1.09467	0.0375733
Itgb5	NA	NA	NA	NA	0.862233	0.0109649
Jmy	NA	NA	NA	NA	-0.898773	0.0239618
Kantr	NA	NA	NA	NA	-1.10376	0.0139448
Kcnd3	NA	NA	NA	NA	0.746773	0.0293527
Kcnj13	NA	NA	NA	NA	0.975545	0.0293499
Kcnv2	NA	NA	NA	NA	-1.40096	0.045689
Kdr	NA	NA	NA	NA	0.798734	0.0143539
Kif2a	NA	NA	NA	NA	-0.592902	0.0487457
Kif5b	NA	NA	NA	NA	0.623777	0.02149
Klhl21	NA	NA	NA	NA	1.20553	0.0479573
Kmt5c	NA	NA	NA	NA	-0.706149	0.0309614
Kremen1	NA	NA	NA	NA	1.15746	0.0165855
Krt18	NA	NA	NA	NA	0.695024	0.0456983
Laptm5	NA	NA	NA	NA	2.45052	0.00253136
Lclat1	NA	NA	NA	NA	-1.07972	0.0220114
Ldb1	NA	NA	NA	NA	0.625745	0.0446204
Lemd3	NA	NA	NA	NA	-0.923864	0.0341368
Lgals3bp	NA	NA	NA	NA	3.0298	0.0209323
Lgals9	NA	NA	NA	NA	2.2672	0.0300641
Limch1	NA	NA	NA	NA	0.874609	0.0428467
Lipa	NA	NA	NA	NA	1.10671	0.0370572
Litaf	NA	NA	NA	NA	1.50347	0.0104022
Loxl1	NA	NA	NA	NA	0.981881	0.0298489
Lrba	NA	NA	NA	NA	-0.729144	0.0448845
Lrit2	NA	NA	NA	NA	-0.780406	0.0241306
Lrp1	NA	NA	NA	NA	0.615908	0.0277769
Lrrc41	NA	NA	NA	NA	0.78248	0.0357242
Lrrc73	NA	NA	NA	NA	-0.976014	0.0263076
Lss	NA	NA	NA	NA	-1.14428	0.0109332
LTO1	NA	NA	NA	NA	1.34283	0.0295186
Ly6e	NA	NA	NA	NA	2.18847	0.0371055
Lyz2	NA	NA	NA	NA	2.99687	0.0429952
Man2a2	NA	NA	NA	NA	-0.710731	0.0129561
Mapre1	NA	NA	NA	NA	0.619751	0.0417596
Marc2	NA	NA	NA	NA	0.72014	0.034519
Mdm1	NA	NA	NA	NA	-0.935914	0.0348927
Med13l	NA	NA	NA	NA	-0.641148	0.0464085
Megf10	NA	NA	NA	NA	1.29596	0.0352723
Mfap3l	NA	NA	NA	NA	0.745641	0.0344803
Mgst1	NA	NA	NA	NA	1.65288	0.0394293
Mir100hg	NA	NA	NA	NA	0.84382	0.0350984
Mir124-2hg	NA	NA	NA	NA	-0.605179	0.0248566
Mir670hg	NA	NA	NA	NA	-1.21118	0.0355593
Mis12	NA	NA	NA	NA	-1.03759	0.0261609
Mlc1	NA	NA	NA	NA	1.32231	0.00284531
Msn	NA	NA	NA	NA	1.2022	0.00377895
Mustn1	NA	NA	NA	NA	-1.32789	0.0250804
Naa25	NA	NA	NA	NA	0.977635	0.0419199
Naglu	NA	NA	NA	NA	1.26777	0.00754437
Nap1l5	NA	NA	NA	NA	-0.884244	0.0124631
Ncoa1	NA	NA	NA	NA	-0.855116	0.00368177
Ncstn	NA	NA	NA	NA	0.991539	0.0346953
Ndrg1	NA	NA	NA	NA	0.701388	0.00848
Ndufs2	NA	NA	NA	NA	-0.728126	0.00361108
Nfe2l2	NA	NA	NA	NA	0.962294	0.0418408
Nfix	NA	NA	NA	NA	0.821523	0.0491894
Nim1k	NA	NA	NA	NA	-0.857149	0.0428558
Nipa2	NA	NA	NA	NA	0.837371	0.0395635
Nlrc5	NA	NA	NA	NA	4.43758	0.0284163
Notch1	NA	NA	NA	NA	1.10976	0.0150164
Npc2	NA	NA	NA	NA	1.06651	0.00168091
Nt5e	NA	NA	NA	NA	-1.83502	0.00797215
Ntn4	NA	NA	NA	NA	1.32138	0.0430945
Ntpcr	NA	NA	NA	NA	1.37968	0.0107272
Nup155	NA	NA	NA	NA	-1.09633	0.0197554
Nxnl1	NA	NA	NA	NA	-1.63618	0.02031
Oard1	NA	NA	NA	NA	-0.637151	0.0438546
Ociad2	NA	NA	NA	NA	1.22931	0.0191377
Olfm3	NA	NA	NA	NA	-1.21435	0.0456884
Os9	NA	NA	NA	NA	0.817123	0.00795752
Osbp2	NA	NA	NA	NA	-0.815826	0.0105573
Otx2os1	NA	NA	NA	NA	-0.875892	0.0464708
P2rx4	NA	NA	NA	NA	1.74897	0.00451688
Parp11	NA	NA	NA	NA	1.12885	0.0311116
Pbxip1	NA	NA	NA	NA	1.28492	0.000575627
Pcmtd2	NA	NA	NA	NA	-0.821533	0.0423717
Pcolce	NA	NA	NA	NA	1.43722	0.0401912
Pdap1	NA	NA	NA	NA	-0.600517	0.0412292
Pde6h	NA	NA	NA	NA	-1.04146	0.018654
Pdia5	NA	NA	NA	NA	-1.33506	0.0238608
Pdia6	NA	NA	NA	NA	0.713895	0.0165278
Pdlim3	NA	NA	NA	NA	0.954044	0.0393315
Pdzph1	NA	NA	NA	NA	-2.47659	0.00123044
Pelo	NA	NA	NA	NA	1.31968	0.0236569
Pex16	NA	NA	NA	NA	0.885691	0.0280325
Pfkfb2	NA	NA	NA	NA	-0.824273	0.0256807
Phgdh	NA	NA	NA	NA	0.90963	0.0436017
Pip4p2	NA	NA	NA	NA	0.778882	0.0499103
Pitpnm3	NA	NA	NA	NA	-1.56959	0.00847027
Pld3	NA	NA	NA	NA	0.639194	0.0297545
Pld4	NA	NA	NA	NA	3.46029	0.00171059
Plek	NA	NA	NA	NA	1.86418	0.0222351
Plekha8	NA	NA	NA	NA	-0.864866	0.0401414
Plin2	NA	NA	NA	NA	1.51941	0.0274554
Plscr3	NA	NA	NA	NA	1.18353	0.0264879
Plxnb2	NA	NA	NA	NA	0.889003	0.00454211
Pnrc1	NA	NA	NA	NA	-0.631385	0.0286439
Polr3k	NA	NA	NA	NA	0.857988	0.0232617
Ppp1r21	NA	NA	NA	NA	0.845445	0.0472179
Prdx6	NA	NA	NA	NA	0.984745	0.00255443
Prelp	NA	NA	NA	NA	0.76191	0.0467605
Prex1	NA	NA	NA	NA	1.58337	0.00712329
Prodh	NA	NA	NA	NA	1.17292	0.00988768
Prr12	NA	NA	NA	NA	1.13451	0.00527007
Prr14	NA	NA	NA	NA	-0.71647	0.0279073
Prrg2	NA	NA	NA	NA	1.87383	0.0272298
Psmb8	NA	NA	NA	NA	3.07701	0.0169539
Psme2	NA	NA	NA	NA	0.997428	0.00893797
Ptcd1	NA	NA	NA	NA	1.24445	0.0424864
Ptgds	NA	NA	NA	NA	0.866258	0.0493816
Pxmp2	NA	NA	NA	NA	1.81582	0.0275466
Rab28	NA	NA	NA	NA	-0.684706	0.0136998
Rab8b	NA	NA	NA	NA	1.23231	0.04409
Rapgef4	NA	NA	NA	NA	0.785677	0.0421632
Rbms1	NA	NA	NA	NA	1.23932	0.0400386
Rbp1	NA	NA	NA	NA	0.612489	0.0278789
Rdh5	NA	NA	NA	NA	0.85669	0.0246947
Recql	NA	NA	NA	NA	-0.980062	0.0350744
Rgs2	NA	NA	NA	NA	0.7776	0.0403868
Rgs5	NA	NA	NA	NA	0.797499	0.0301774
Rhog	NA	NA	NA	NA	1.25367	0.0351154
Rhpn1	NA	NA	NA	NA	-1.01515	0.0331481
Rims2	NA	NA	NA	NA	-0.913665	0.002524
Rnase4	NA	NA	NA	NA	2.01262	0.000384637
Rnf185	NA	NA	NA	NA	-1.15248	0.0109379
Rnh1	NA	NA	NA	NA	0.640015	0.0498747
Rpgrip1	NA	NA	NA	NA	-0.686014	0.0496835
Rrh	NA	NA	NA	NA	0.885923	0.0461041
S100a1	NA	NA	NA	NA	0.772686	0.0226872
S100a11	NA	NA	NA	NA	0.792608	0.0461577
S100a16	NA	NA	NA	NA	0.667628	0.0237758
S100a6	NA	NA	NA	NA	1.22348	0.0182952
Samd11	NA	NA	NA	NA	-0.808532	0.0366888
Sat1	NA	NA	NA	NA	0.685438	0.0310333
Sdc4	NA	NA	NA	NA	0.964338	0.00853844
Sdhaf1	NA	NA	NA	NA	-0.726472	0.0348451
Sema3c	NA	NA	NA	NA	1.28095	0.0251073
Serinc4	NA	NA	NA	NA	-1.65282	0.00464279
Serping1	NA	NA	NA	NA	1.7473	0.000301632
Sfr1	NA	NA	NA	NA	-0.61915	0.0277687
Shisa5	NA	NA	NA	NA	1.79855	0.0386735
Sipa1l1	NA	NA	NA	NA	0.989164	0.0130689
Sirt1	NA	NA	NA	NA	-1.11137	0.0175592
Slc12a2	NA	NA	NA	NA	0.84769	0.0429206
Slc12a4	NA	NA	NA	NA	1.59903	0.00895975
Slc1a3	NA	NA	NA	NA	0.698389	0.0368104
Slc26a7	NA	NA	NA	NA	2.07649	0.00025705
Slc4a2	NA	NA	NA	NA	0.754525	0.0265011
Slc4a7	NA	NA	NA	NA	-0.845886	0.048938
Slc6a20a	NA	NA	NA	NA	1.10606	0.0182643
Slc6a6	NA	NA	NA	NA	-0.746444	0.00674228
Slc9a3r1	NA	NA	NA	NA	0.866447	0.0285188
Slco4a1	NA	NA	NA	NA	-0.705917	0.049539
Smc1a	NA	NA	NA	NA	0.773632	0.0228548
Smc5	NA	NA	NA	NA	-0.873053	0.040294
Snrpc	NA	NA	NA	NA	-0.593595	0.0372233
Soat1	NA	NA	NA	NA	1.87422	0.00131286
Sparc	NA	NA	NA	NA	1.09655	0.00177433
Spon1	NA	NA	NA	NA	0.814866	0.00603118
Sqle	NA	NA	NA	NA	-0.891506	0.0116272
Srgn	NA	NA	NA	NA	1.37118	0.0283426
St6gal1	NA	NA	NA	NA	2.00534	0.009424
Stard7	NA	NA	NA	NA	-0.913555	0.00266638
Syne2	NA	NA	NA	NA	-0.962687	0.00489352
Syngr3	NA	NA	NA	NA	0.66318	0.0357024
Syt15	NA	NA	NA	NA	1.25378	0.0368119
Tac2	NA	NA	NA	NA	-1.32931	0.00282886
Tanc1	NA	NA	NA	NA	0.937452	0.0233971
Tap2	NA	NA	NA	NA	1.32782	0.038542
Tbc1d23	NA	NA	NA	NA	-0.906583	0.0416903
Timp2	NA	NA	NA	NA	0.903608	0.0121758
Tle6	NA	NA	NA	NA	0.927527	0.0365665
Tmem136	NA	NA	NA	NA	-0.786239	0.0425405
Tmem176a	NA	NA	NA	NA	1.30411	0.0120085
Tmem176b	NA	NA	NA	NA	1.19359	0.00132397
Tmem231	NA	NA	NA	NA	-1.42109	0.0276273
Tmem242	NA	NA	NA	NA	0.76562	0.0418858
Tmem98	NA	NA	NA	NA	0.886493	0.0188424
Tmsb4x	NA	NA	NA	NA	0.638066	0.00727436
Tnfaip3	NA	NA	NA	NA	-1.12023	0.0480167
Tob1	NA	NA	NA	NA	-0.758488	0.008921
Tob2	NA	NA	NA	NA	-0.815587	0.0144502
Toe1	NA	NA	NA	NA	-1.08114	0.0259212
Tpgs1	NA	NA	NA	NA	0.614736	0.0460404
Traf3ip3	NA	NA	NA	NA	-1.70774	0.0434279
Trem2	NA	NA	NA	NA	3.61021	1.10624e-05
Trf	NA	NA	NA	NA	2.03748	0.0481051
Tril	NA	NA	NA	NA	1.31338	0.00652357
Trim34a	NA	NA	NA	NA	2.80719	0.0310978
Trpc1	NA	NA	NA	NA	-0.779126	0.0206145
Tsc22d4	NA	NA	NA	NA	1.31493	0.00556445
Ttc17	NA	NA	NA	NA	-1.16545	0.00887884
Ttc39c	NA	NA	NA	NA	-1.28335	0.00226145
Tyr	NA	NA	NA	NA	1.8187	0.00830379
Tyrobp	NA	NA	NA	NA	3.76679	0.00227537
Uckl1	NA	NA	NA	NA	-0.744105	0.0449697
Uckl1os	NA	NA	NA	NA	-2.79219	0.000135664
Unc45a	NA	NA	NA	NA	-0.70865	0.0210004
Unc93b1	NA	NA	NA	NA	2.46181	0.00336182
Uqcc3	NA	NA	NA	NA	-0.704138	0.0427267
Usp33	NA	NA	NA	NA	-0.705399	0.0105501
Usp34	NA	NA	NA	NA	-0.618047	0.0289169
Vbp1	NA	NA	NA	NA	-0.602422	0.0370495
Vgf	NA	NA	NA	NA	-0.917603	0.0494077
Vim	NA	NA	NA	NA	1.06349	0.00816023
Vkorc1	NA	NA	NA	NA	0.986012	0.0395219
Vps13b	NA	NA	NA	NA	-0.845837	0.0270902
Wdr27	NA	NA	NA	NA	-1.08684	0.0332837
Wdr78	NA	NA	NA	NA	-1.12885	0.0478363
Wfdc10	NA	NA	NA	NA	1.49901	0.043164
Xaf1	NA	NA	NA	NA	2.94815	0.0393795
Ybx1	NA	NA	NA	NA	-0.633335	0.0190324
Ypel2	NA	NA	NA	NA	-0.699564	0.0099798
Zbtb43	NA	NA	NA	NA	1.67627	0.0317078
Zc3h3	NA	NA	NA	NA	-1.52509	0.00253955
Zfp14	NA	NA	NA	NA	-1.32232	0.0276026
Zfp281	NA	NA	NA	NA	-1.15838	0.0157459
Zfp329	NA	NA	NA	NA	-1.04909	0.0208318
Zfp383	NA	NA	NA	NA	-1.16426	0.0386249
Zfp580	NA	NA	NA	NA	0.843504	0.0307762
Zfp617	NA	NA	NA	NA	-0.935752	0.0332704
Zfp672	NA	NA	NA	NA	-1.17166	0.0102138
Zswim7	NA	NA	NA	NA	0.84741	0.0430066
Zup1	NA	NA	NA	NA	1.25533	0.0419485
Zyg11b	NA	NA	NA	NA	-0.982924	0.0165761

## Sheet: Table S9D
Table S9D: Differentially expressed genes in retinal region 4 (R4) at 1PD, 3PD, 5PD compared to DR controls (p ≤ 0.05; FC ≥ 1.5). DR - dim-reared sample, PD - photo-oxidative damage paradigm. NA - gene not differentially expressed in this comparison.
GeneID	log2FC_PD1	p-value_PD1	log2FC_PD3	p-value_PD3	log2FC_PD5	p-value_PD5
2810030D12Rik	-2.40835	0.00928245	-3.05571	0.00563575	-2.54951	0.0211173
3010001F23Rik	-2.37095	0.0334491	-2.60777	0.0311325	-3.3651	0.0261007
4833420G17Rik	-0.627242	0.0373504	-1.00862	0.00444406	-0.783822	0.0259189
Acvr1	1.28613	0.0264863	1.8344	0.00365141	1.47981	0.0244074
Adam15	0.929905	0.00880825	1.00183	0.00699007	0.869761	0.022284
AI506816	3.23252	0.00217944	2.98993	0.00572003	2.56565	0.0262737
Aldh1l1	1.95276	0.00650132	2.52398	0.00121069	1.66375	0.0301363
Arf3	0.596968	0.0344636	0.712584	0.0156814	0.869074	0.00588177
Arg2	-1.44972	0.0348501	-1.65704	0.0289235	-4.17354	0.00176891
Atf5	2.2851	8.6908e-05	1.03809	0.0396445	1.35388	0.0123619
Bag3	1.19334	0.036209	1.25536	0.036092	1.55713	0.016016
Bcar1	0.816499	0.0200785	0.772851	0.0317698	0.743764	0.0484846
Camsap3	0.857712	0.0452742	0.941388	0.0357463	1.23123	0.0115331
Cd151	0.938382	0.0212055	0.857287	0.0400994	1.004	0.0246028
Cd63	1.22608	0.0363172	1.13998	0.048685	1.48704	0.0185431
Cdkn1a	2.38757	0.00639407	2.37778	0.00893813	2.08908	0.0251008
Cebpd	3.0713	0.0226612	3.42018	0.0160459	3.29064	0.0201346
Cep250	-1.07637	0.0125588	-0.865734	0.0419088	-1.38086	0.00925004
Chl1	2.04449	0.00460633	2.00128	0.00760936	2.19348	0.00511705
Daam1	0.874252	0.0333316	1.10999	0.0116087	1.03618	0.0231666
Dhx34	1.37254	0.0320916	1.50909	0.0245995	1.94995	0.00752906
Dmd	-1.47034	0.00274139	-1.00419	0.0275592	-1.08876	0.0325952
E130310I04Rik	-1.30505	0.0307698	-2.64503	0.00173218	-3.85411	0.00091254
E2f6	1.15261	0.0169058	1.0456	0.0354001	1.33807	0.0131945
Fads3	1.30211	0.0341289	1.28796	0.0440314	1.73922	0.0128096
Fam129b	1.23779	0.0052773	1.10368	0.0144811	1.13432	0.0166928
Galnt4	-1.35137	0.0102232	-1.11838	0.0318973	-1.9987	0.00368557
Gas7	-1.23058	0.0087306	-1.13668	0.0169673	-1.55844	0.00708118
Gnpda1	1.02708	0.0411542	1.0842	0.0401978	1.36819	0.0161729
Gpr146	1.142	0.0320698	1.4173	0.0126447	1.41123	0.0170946
Gramd2	-1.67885	0.000914533	-1.49404	0.00288369	-4.01755	2.28812e-05
Hes5	-1.23213	0.029924	-1.17547	0.0472849	-1.95115	0.0107516
Hist1h1c	-1.31622	0.000725873	-0.827954	0.0164519	-1.11521	0.0056059
Hkdc1	1.64634	0.0377242	1.66065	0.047039	1.98972	0.0218044
Htra1	0.616579	0.0319951	1.28388	0.000261471	1.10966	0.00120444
Ift140	-1.06933	0.0311863	-1.09444	0.0389811	-1.26693	0.0336341
Il6st	0.998751	0.0256478	1.28971	0.00754413	1.23277	0.0136706
Itgav	0.720521	0.0313486	0.990805	0.00620363	1.02903	0.00665186
Itgb8	-0.831289	0.0210503	1.15185	0.00167287	1.20198	0.00181216
Kcng4	1.22643	0.00998302	1.64507	0.00160166	1.26794	0.0152164
Klf13	1.12872	0.0197672	1.07012	0.0323582	1.2945	0.0172962
Lad1	6.39322	0.0160622	6.78495	0.0117676	6.37767	0.0253132
Lman2	0.727149	0.0424382	0.784156	0.0360738	0.899032	0.0243614
Lrp10	0.900848	0.0132529	1.05977	0.00614948	1.30595	0.00201066
Mast2	-0.622863	0.0450425	-0.669509	0.0384367	-0.981085	0.00837495
Mef2c	-1.57516	0.00601318	-1.51886	0.00967951	-2.05267	0.00461355
Mvp	2.49425	0.00954617	1.95756	0.045504	2.48509	0.0173434
Nav1	0.92665	0.00497707	1.11888	0.00158977	1.0076	0.00507978
Notch1	1.0767	0.0159773	1.39073	0.00403058	1.10755	0.0225227
Olfm2	0.892317	0.00851264	1.15959	0.00174938	1.20915	0.00189515
Pdia5	-1.14104	0.00837736	-1.44777	0.00289786	-3.36566	4.36521e-05
Phgdh	1.44079	0.0366457	1.42102	0.0459469	1.53401	0.0465087
Pitpnm3	-1.31645	0.0385729	-2.20703	0.00571126	-3.16893	0.00243714
Pmp22	1.36167	0.000551741	0.845976	0.0203827	1.31299	0.00165058
Ric8a	0.726034	0.0333352	0.756211	0.0326327	0.7737	0.040162
Rpe65	-1.02919	0.00336427	1.16181	0.000718537	0.668372	0.0351513
Sept9	1.36714	0.0159396	1.15895	0.0479373	1.75731	0.00617896
Sh2d1a	-1.71266	0.0342837	-2.08371	0.0226175	-4.70342	0.00342378
Slbp	-0.894538	0.0246656	-0.916207	0.0300293	-0.939824	0.0388239
Slc12a4	1.47568	0.0194641	2.15907	0.00184678	1.79691	0.0117224
Slc1a4	1.28371	0.00429063	1.0959	0.0154952	1.11029	0.0210144
Slc39a1	1.21438	0.00984561	1.46588	0.00363796	1.86228	0.000738168
Slc3a2	0.756433	0.0118382	0.803671	0.00909268	0.687875	0.0260423
Sp3os	-1.89904	0.00134695	-1.54169	0.00694466	-2.08219	0.00317741
Tgfb2	0.792131	0.00976932	0.766684	0.0139905	0.90389	0.00704919
Tle3	1.05248	0.0275089	1.11102	0.0265899	1.40767	0.00830566
Tmem176a	1.33232	0.0101648	1.72805	0.00216637	2.20757	0.000367744
Tmem176b	1.1322	0.0137632	0.960422	0.0364096	1.69068	0.00163579
Vax2os	-2.33962	0.000138982	-1.74582	0.00114712	-1.85969	0.00141996
Wfs1	1.05183	0.00480656	0.758983	0.0359154	0.87017	0.0247053
Wwtr1	2.12739	0.00304386	1.91665	0.00880775	1.70402	0.0267199
Xiap	-0.618774	0.0260115	-0.602932	0.0316136	-1.08768	0.00148876
Yipf2	1.1327	0.0104501	0.922508	0.039286	1.36853	0.00559125
Abcg1	-0.915132	0.0222339	-0.794558	0.0483745	NA	NA
Adra2a	-1.08772	0.0455642	-1.43138	0.0211529	NA	NA
Antxr2	2.71805	0.0133389	2.49686	0.027822	NA	NA
Atf3	2.54751	0.0288655	2.43383	0.0404704	NA	NA
Atg16l1	0.643873	0.0254034	0.68971	0.0213647	NA	NA
Atp11b	-0.784911	0.0133888	-0.887543	0.00873885	NA	NA
Bcl6	1.2356	0.00586679	1.15686	0.011821	NA	NA
Col4a1	1.33611	0.0278022	1.86344	0.00554769	NA	NA
Dio2	1.46973	0.00677018	1.65986	0.00376925	NA	NA
Dock1	1.3523	0.0197477	1.19563	0.0471702	NA	NA
Dtx3l	3.05854	0.0176819	4.43436	0.00100442	NA	NA
Efemp2	0.976248	0.0287942	1.22751	0.0104247	NA	NA
Gm15417	-0.642857	0.0386506	-0.812999	0.0168988	NA	NA
Hsph1	1.10226	0.00137978	0.668505	0.0363064	NA	NA
Ilrun	0.629252	0.0402066	0.665986	0.0354605	NA	NA
Jak3	3.42433	0.0439214	3.86154	0.0273383	NA	NA
Josd1	0.780416	0.0253147	0.701572	0.0475021	NA	NA
Lss	-0.772221	0.0418682	-0.800887	0.045576	NA	NA
Ltbr	1.86254	0.0113647	1.53594	0.0415102	NA	NA
Lztfl1	-0.700304	0.049379	-0.757446	0.0453122	NA	NA
Myd88	1.38408	0.0363509	1.74701	0.0133056	NA	NA
Nes	1.98624	0.0375753	2.40194	0.0163989	NA	NA
Nudt6	1.37751	0.0436335	1.97613	0.00668945	NA	NA
Pstk	-0.784862	0.0459422	-0.923616	0.0297126	NA	NA
Rab11fip2	-0.948991	0.0315081	-1.19666	0.0165911	NA	NA
Rnf144b	0.783024	0.0445095	1.20626	0.00487346	NA	NA
Sec22c	1.16779	0.0226489	1.64383	0.00361975	NA	NA
Senp6	0.791884	0.0351371	0.832445	0.0324344	NA	NA
Setd1b	1.17273	0.00541308	0.839758	0.0423584	NA	NA
Slc14a1	2.59033	0.0071677	2.20585	0.0200642	NA	NA
Slc25a37	1.27622	0.0258508	1.63186	0.0078786	NA	NA
Slc7a5	0.804193	0.0356328	1.4872	0.000842074	NA	NA
Socs3	4.44965	0.0165842	4.29042	0.0248027	NA	NA
Stat3	1.34435	0.0474942	1.62986	0.0242634	NA	NA
Tfpt	0.8339	0.0286961	0.788764	0.0445814	NA	NA
Ufl1	-1.00138	0.0234457	-1.08215	0.0215204	NA	NA
2900052N01Rik	1.25196	0.0052356	NA	NA	-1.25335	0.0412667
Cacna2d4	-0.60779	0.018122	NA	NA	-0.969217	0.00154939
Ccndbp1	-0.611539	0.0394965	NA	NA	-0.70342	0.0307711
Cdkn2c	-1.06181	0.0342324	NA	NA	-1.66796	0.0110891
Cebpb	1.44362	0.0497577	NA	NA	1.91105	0.0218008
Cgnl1	1.26974	0.0421339	NA	NA	1.72101	0.0153301
Chst3	-1.48747	0.0177483	NA	NA	-2.76474	0.00343472
Cnpy4	1.82773	0.00975779	NA	NA	2.66626	0.000950156
Cntnap1	0.656316	0.0316358	NA	NA	0.73858	0.0266556
Dhx35	-1.05416	0.0176748	NA	NA	-1.14265	0.0265257
Dscaml1	-0.786404	0.0318955	NA	NA	-1.13142	0.0106564
Gm21887	-2.55676	0.00881283	NA	NA	-3.72414	0.0089518
Gm47283	-1.20683	0.00327705	NA	NA	-1.50205	0.00101909
Gng5	0.607192	0.0359432	NA	NA	0.998675	0.00250627
Gsta3	2.44684	0.0425947	NA	NA	2.85198	0.0305405
Gulo	-1.40729	0.0379313	NA	NA	-1.93875	0.0276821
Hk2	-1.48946	0.00118231	NA	NA	-1.72547	0.00158928
Hmgb2	-1.76102	0.000455168	NA	NA	-1.20417	0.0129693
Ip6k2	0.771913	0.0144211	NA	NA	-0.925379	0.0159595
Iqsec2	1.36874	0.0141084	NA	NA	1.24936	0.0414822
Krt10	-0.830517	0.0133036	NA	NA	-1.05915	0.00778744
Ktn1	-0.59974	0.020248	NA	NA	-0.754956	0.0098115
Mfsd8	-1.44016	0.02992	NA	NA	-1.79324	0.0301042
Mir124-2hg	-0.817424	0.0287772	NA	NA	-1.20616	0.00438249
Mrpl18	-0.708175	0.0274017	NA	NA	-0.70127	0.0447521
Mrpl54	-0.683627	0.0287913	NA	NA	-0.663798	0.0461214
Mthfd2l	-0.952735	0.0208597	NA	NA	-1.03951	0.0266732
Nim1k	-1.06958	0.046045	NA	NA	-1.7588	0.0126867
Nme2	0.979681	0.029281	NA	NA	0.932293	0.0421639
Phf20l1	-0.867501	0.0122744	NA	NA	-0.804251	0.0331318
Pid1	0.904252	0.0408246	NA	NA	1.03952	0.0355291
Pla2g7	-0.944937	0.00902069	NA	NA	-1.05829	0.0102279
Ppp1r15b	0.881571	0.0261601	NA	NA	1.04738	0.0194646
Ptprg	0.765183	0.0420587	NA	NA	0.871164	0.0386244
Rbfox2	0.662368	0.023477	NA	NA	0.649251	0.0374814
Rgl1	0.97408	0.0203798	NA	NA	0.91486	0.0475399
Rmdn3	-0.708313	0.0163164	NA	NA	-1.43589	0.000434116
Saxo2	-0.931779	0.0382616	NA	NA	-2.52292	0.000714261
Serp1	0.88609	0.0318249	NA	NA	1.08635	0.0176045
Sgpl1	1.14914	0.0101355	NA	NA	1.50317	0.00312047
Slc16a3	-1.37187	0.000372008	NA	NA	-0.726752	0.0371049
Slc17a7	-1.03166	0.0285544	NA	NA	-1.22515	0.0150685
Slc25a19	-0.60432	0.0329743	NA	NA	-0.856148	0.0115268
Slc26a7	3.22331	0.0296087	NA	NA	3.61816	0.024974
Srgap3	0.636403	0.0226553	NA	NA	0.644952	0.0274058
Tafa5	0.612176	0.0388421	NA	NA	0.639076	0.0471615
Tex261	-0.701701	0.0173267	NA	NA	-0.741523	0.0258789
Tmtc4	-1.10725	0.0401002	NA	NA	-1.80294	0.0136585
Trarg1	1.19566	0.00158975	NA	NA	1.47623	0.000551173
Trim56	2.26849	0.0428315	NA	NA	2.83566	0.0210083
Tube1	-1.41773	0.0228643	NA	NA	-3.23929	0.00225357
Vamp7	1.03816	0.0295323	NA	NA	1.32532	0.0144539
Zeb2	0.679608	0.0230377	NA	NA	0.823019	0.0131148
Zfp160	-1.21257	0.0118573	NA	NA	-1.38362	0.0160999
Zfp362	1.01122	0.0375987	NA	NA	1.22947	0.0238745
1700088E04Rik	-1.55342	0.0331616	NA	NA	NA	NA
1810026B05Rik	0.732591	0.0278192	NA	NA	NA	NA
4930570G19Rik	-1.20996	0.0482367	NA	NA	NA	NA
8430429K09Rik	-1.51101	0.0281314	NA	NA	NA	NA
Abcb10	-0.880246	0.0476153	NA	NA	NA	NA
Abcb7	-0.850051	0.0252989	NA	NA	NA	NA
Acyp2	-1.19756	0.00401784	NA	NA	NA	NA
Anapc13	-0.730696	0.0108854	NA	NA	NA	NA
Arhgdia	0.738679	0.0238707	NA	NA	NA	NA
Arhgef2	0.755084	0.0308455	NA	NA	NA	NA
Arxes2	-0.615237	0.0353609	NA	NA	NA	NA
Asrgl1	-1.0349	0.0114696	NA	NA	NA	NA
Atf4	0.794804	0.00520652	NA	NA	NA	NA
Brd2	0.63514	0.0162367	NA	NA	NA	NA
Cald1	1.2239	0.025147	NA	NA	NA	NA
Cav1	-0.82538	0.0406453	NA	NA	NA	NA
Ccdc14	-2.17015	0.0266945	NA	NA	NA	NA
Ccdc9	-0.896964	0.0295997	NA	NA	NA	NA
Ccl4	5.92282	0.0414975	NA	NA	NA	NA
Ccnd1	1.92443	0.0144949	NA	NA	NA	NA
Ccnt2	-0.736166	0.0281551	NA	NA	NA	NA
Cdr2l	0.951193	0.0248863	NA	NA	NA	NA
Cetn3	-0.680893	0.00978887	NA	NA	NA	NA
Chrac1	-0.690178	0.038994	NA	NA	NA	NA
Churc1	-0.771185	0.013886	NA	NA	NA	NA
Cish	1.30061	0.0137462	NA	NA	NA	NA
Clasp1	-0.604118	0.0345586	NA	NA	NA	NA
Cmtm5	-2.25193	0.0409664	NA	NA	NA	NA
Cobl	0.958827	0.0252463	NA	NA	NA	NA
Crem	1.30428	0.00975498	NA	NA	NA	NA
Crispld2	1.30518	0.0446868	NA	NA	NA	NA
Ctsf	-0.640855	0.0278	NA	NA	NA	NA
Cuedc1	-0.608298	0.0307002	NA	NA	NA	NA
Dcaf10	1.08899	0.0401118	NA	NA	NA	NA
Ddit3	0.757299	0.0347835	NA	NA	NA	NA
Dnajb1	1.22046	0.000331273	NA	NA	NA	NA
Dnajc19	-0.788621	0.0241286	NA	NA	NA	NA
Dnal4	-0.846859	0.0448151	NA	NA	NA	NA
Dock9	-1.0831	0.0206231	NA	NA	NA	NA
E130307A14Rik	-1.00119	0.0429579	NA	NA	NA	NA
Ebp	0.804517	0.0483608	NA	NA	NA	NA
Eif1a	0.647688	0.0451981	NA	NA	NA	NA
Elp6	-1.87321	0.00309145	NA	NA	NA	NA
Eml6	-1.20854	0.0257344	NA	NA	NA	NA
Eno1	-0.652641	0.0381373	NA	NA	NA	NA
Enpp2	-0.859335	0.00237212	NA	NA	NA	NA
Etv5	0.894559	0.0160228	NA	NA	NA	NA
Etv6	1.33135	0.0256222	NA	NA	NA	NA
Fahd1	-1.28792	0.0125782	NA	NA	NA	NA
Fam131b	1.21008	0.0309802	NA	NA	NA	NA
Fam189b	0.744836	0.0499168	NA	NA	NA	NA
Fbxo8	-0.7256	0.0373126	NA	NA	NA	NA
Fech	0.720025	0.0279641	NA	NA	NA	NA
Fmc1	-0.598967	0.0229189	NA	NA	NA	NA
Fzd5	-1.05669	0.00487431	NA	NA	NA	NA
Gabpb2	-0.944906	0.0467351	NA	NA	NA	NA
Galnt16	1.10788	0.0247886	NA	NA	NA	NA
Gas1	-0.926848	0.0143429	NA	NA	NA	NA
Gck	-1.86744	0.026769	NA	NA	NA	NA
Gdpd1	-0.845968	0.0428486	NA	NA	NA	NA
Glul	-1.06473	0.0446549	NA	NA	NA	NA
Gm10419	-0.759526	0.0368494	NA	NA	NA	NA
Gnl3	0.999027	0.0167951	NA	NA	NA	NA
Gpld1	-1.02868	0.0249787	NA	NA	NA	NA
Gpr37l1	-3.58468	0.0309975	NA	NA	NA	NA
Gprin1	0.626662	0.0485472	NA	NA	NA	NA
Grm6	-0.69695	0.0234934	NA	NA	NA	NA
Hmgn5	-1.30897	0.0329689	NA	NA	NA	NA
Hspa8	0.657596	0.00422701	NA	NA	NA	NA
Igfbp3	2.20705	0.0304803	NA	NA	NA	NA
Jmjd6	0.825183	0.0119517	NA	NA	NA	NA
Jmjd7	-1.70589	0.04482	NA	NA	NA	NA
Jun	1.11988	0.0483752	NA	NA	NA	NA
Kcnq2	0.970355	0.0148941	NA	NA	NA	NA
Khdrbs2	-1.19198	0.0456696	NA	NA	NA	NA
Klf6	1.71363	0.0370181	NA	NA	NA	NA
Lif	5.63276	0.0396324	NA	NA	NA	NA
Lrrc75b	-1.23667	0.0335139	NA	NA	NA	NA
Luzp2	-1.58621	0.00275096	NA	NA	NA	NA
Lypla1	-0.605435	0.0372185	NA	NA	NA	NA
Mapk1ip1l	0.816591	0.0300517	NA	NA	NA	NA
Mars	0.770832	0.0273096	NA	NA	NA	NA
Mavs	-1.21229	0.0397263	NA	NA	NA	NA
Mcl1	0.916335	0.00518106	NA	NA	NA	NA
Med30	-0.682597	0.0397534	NA	NA	NA	NA
Mfsd5	0.855573	0.0410226	NA	NA	NA	NA
Mks1	-1.43941	0.00449049	NA	NA	NA	NA
Mrto4	0.835834	0.0269275	NA	NA	NA	NA
Msi1	-0.647097	0.00884192	NA	NA	NA	NA
Mthfd2	1.07028	0.0317217	NA	NA	NA	NA
Mycbp	-0.979337	0.0277096	NA	NA	NA	NA
Nav2	1.48373	0.012494	NA	NA	NA	NA
Naxe	-0.627149	0.0235544	NA	NA	NA	NA
Nf2	0.673629	0.0311076	NA	NA	NA	NA
Nfil3	1.50174	0.00412308	NA	NA	NA	NA
Nop2	0.859864	0.0332684	NA	NA	NA	NA
Ntan1	-0.836324	0.0296982	NA	NA	NA	NA
Nudt2	-1.00031	0.0145803	NA	NA	NA	NA
Nufip1	-0.885715	0.0484192	NA	NA	NA	NA
Oaf	1.04466	0.0353725	NA	NA	NA	NA
Pard6b	0.991529	0.0284996	NA	NA	NA	NA
Pcdh1	1.03279	0.0440598	NA	NA	NA	NA
Pcp2	-0.699062	0.0443042	NA	NA	NA	NA
Pde8a	-1.28117	0.0123261	NA	NA	NA	NA
Pelp1	0.959403	0.0420221	NA	NA	NA	NA
Pfkl	-0.733894	0.00275195	NA	NA	NA	NA
Pgam1	-0.600876	0.021348	NA	NA	NA	NA
Pgc	-1.74736	0.0206907	NA	NA	NA	NA
Phf14	-0.747023	0.0372406	NA	NA	NA	NA
Pkm	-0.59001	0.0107207	NA	NA	NA	NA
Plppr2	-0.684036	0.0376912	NA	NA	NA	NA
Polr3f	1.02441	0.0499598	NA	NA	NA	NA
Pou6f1	-0.673047	0.0442202	NA	NA	NA	NA
Ppp1r35	0.648892	0.0497489	NA	NA	NA	NA
Prpf38b	0.84898	0.0142169	NA	NA	NA	NA
Ptpn9	0.935516	0.0484341	NA	NA	NA	NA
Pvr	1.30937	0.017763	NA	NA	NA	NA
Pygb	-0.606565	0.048518	NA	NA	NA	NA
Rbbp5	0.869048	0.0180926	NA	NA	NA	NA
Renbp	1.4549	0.037126	NA	NA	NA	NA
Rhpn2	-1.11947	0.0434283	NA	NA	NA	NA
Rida	-0.735855	0.0254759	NA	NA	NA	NA
Rnf214	-0.86563	0.0421564	NA	NA	NA	NA
Rpa1	-0.638887	0.0186955	NA	NA	NA	NA
Rpl10-ps3	1.3533	0.0289468	NA	NA	NA	NA
S100b	-0.776652	0.0397894	NA	NA	NA	NA
Sap30l	-0.710101	0.0410778	NA	NA	NA	NA
Sco2	1.05131	0.0325545	NA	NA	NA	NA
Scrt2	0.807001	0.0468611	NA	NA	NA	NA
Sept4	-0.660319	0.0399053	NA	NA	NA	NA
Sfxn4	-1.48314	0.0107666	NA	NA	NA	NA
Slc25a42	-1.15407	0.0315755	NA	NA	NA	NA
Slc2a3	0.75845	0.0302095	NA	NA	NA	NA
Slc38a2	0.841108	0.00579826	NA	NA	NA	NA
Slc7a1	1.36047	0.0198164	NA	NA	NA	NA
Slmap	-0.612321	0.0176504	NA	NA	NA	NA
Smim26	-0.706062	0.0100017	NA	NA	NA	NA
Snhg1	0.950464	0.00466572	NA	NA	NA	NA
Sox4	1.08859	0.0283728	NA	NA	NA	NA
Spice1	-1.25734	0.0345294	NA	NA	NA	NA
Spred1	0.784844	0.0337116	NA	NA	NA	NA
Spred3	1.29308	0.0216401	NA	NA	NA	NA
Spsb2	1.3295	0.0380373	NA	NA	NA	NA
St8sia2	-1.72856	0.0411609	NA	NA	NA	NA
Stx17	-1.08039	0.0188957	NA	NA	NA	NA
Syde1	1.31351	0.0236743	NA	NA	NA	NA
Tanc1	0.717557	0.0256732	NA	NA	NA	NA
Timm21	-0.960503	0.0306601	NA	NA	NA	NA
Tmed5	0.943194	0.043823	NA	NA	NA	NA
Tmem218	-1.15508	0.00582194	NA	NA	NA	NA
Trim8	0.728233	0.0206132	NA	NA	NA	NA
Ttbk1	1.38007	0.00970037	NA	NA	NA	NA
U2af1l4	-0.823834	0.015164	NA	NA	NA	NA
Usp2	0.794833	0.0442006	NA	NA	NA	NA
Vars	0.701678	0.0474726	NA	NA	NA	NA
Vat1	1.13015	0.0247149	NA	NA	NA	NA
Vgf	1.21196	0.00849399	NA	NA	NA	NA
Virma	-0.70693	0.0432859	NA	NA	NA	NA
Wdr5b	-1.30253	0.0292775	NA	NA	NA	NA
Zc3h6	-1.10855	0.0379739	NA	NA	NA	NA
Zfp414	-0.852821	0.026953	NA	NA	NA	NA
Zfp446	-0.944743	0.0369731	NA	NA	NA	NA
Zfp516	0.614993	0.0392438	NA	NA	NA	NA
Zfp574	0.952837	0.04176	NA	NA	NA	NA
Zfp607b	-1.2124	0.0344041	NA	NA	NA	NA
Znhit3	-0.700464	0.0374006	NA	NA	NA	NA
1700119H24Rik	NA	NA	-2.75738	0.0133274	-4.13434	0.00775372
Abhd14a	NA	NA	-0.817917	0.0307035	-1.16327	0.00852175
Acadvl	NA	NA	-0.805997	0.0262317	-1.02136	0.0135737
Adamts1	NA	NA	1.08034	0.033215	1.05131	0.0478261
Alas1	NA	NA	0.995407	0.0296576	1.15675	0.0183727
Aldh2	NA	NA	0.663019	0.028932	1.05503	0.00223078
Apba3	NA	NA	-0.945224	0.0280552	-1.34296	0.00986665
Apoe	NA	NA	0.986881	0.0136237	2.32266	4.6021e-05
Aqp1	NA	NA	-1.79123	0.0158454	-2.29745	0.0111923
Arl4d	NA	NA	-1.2157	0.0454975	-2.08343	0.00968699
Arl6ip1	NA	NA	0.781443	0.0172545	0.820932	0.0145411
C3	NA	NA	2.78745	0.00287297	3.27257	0.00100673
C4b	NA	NA	3.71075	0.00481417	3.98941	0.0037726
Ccdc163	NA	NA	-0.936333	0.0421026	-1.51792	0.00884967
Ccnd2	NA	NA	1.71561	0.0173273	1.7579	0.0193246
Cd200	NA	NA	0.915707	0.0172405	0.845578	0.033192
Cd9	NA	NA	1.21208	0.000492212	1.14779	0.000920944
Cep164	NA	NA	-1.70262	0.00886613	-2.19301	0.00573983
Cerk	NA	NA	-0.655265	0.0238195	-0.710577	0.0228379
Clec2d	NA	NA	3.38347	0.000915294	2.10928	0.0419219
Clu	NA	NA	1.59656	0.00204585	2.0323	0.000449157
Cnn3	NA	NA	1.09071	0.00205353	1.17939	0.00139689
Col3a1	NA	NA	1.03604	0.0459894	2.38602	0.000174052
Col8a1	NA	NA	2.00961	0.0444878	2.12801	0.0429747
Col9a3	NA	NA	1.56369	0.0030844	1.81571	0.0014344
Crb2	NA	NA	-1.12305	0.0191243	-1.98781	0.00190525
Crym	NA	NA	2.61822	0.0174627	2.39444	0.0247976
Cspg5	NA	NA	1.17531	0.000401145	0.983365	0.00208738
Ctsa	NA	NA	0.941193	0.00406264	0.985378	0.00381307
Ctsb	NA	NA	0.925797	0.0483601	1.43072	0.0074511
Cyth3	NA	NA	0.782927	0.038719	0.802417	0.0444947
D1Ertd622e	NA	NA	-1.21553	0.0272489	-2.07329	0.00476331
Ddhd1	NA	NA	-0.909572	0.0163575	-1.44557	0.00195501
Dgke	NA	NA	-0.857713	0.0130031	-1.95147	8.40989e-05
Dlg4	NA	NA	-0.674943	0.0120595	-0.668911	0.0152571
Elk3	NA	NA	2.14648	0.035841	2.17392	0.0444559
Emilin1	NA	NA	2.10312	0.0478116	2.5255	0.0245004
Ermn	NA	NA	1.73458	0.0136805	1.56716	0.0334358
Fam161a	NA	NA	-1.31546	0.0466986	-2.96976	0.00422703
Fbxo7	NA	NA	1.04113	0.0323469	1.01957	0.0491612
Fcrls	NA	NA	4.49727	0.0328421	4.87965	0.0219968
Flt3l	NA	NA	1.47446	0.0371555	1.59112	0.0314556
Flvcr2	NA	NA	2.39816	0.0124928	2.39774	0.01628
Fmnl3	NA	NA	2.12437	0.0267902	2.39234	0.0179915
Fuca1	NA	NA	0.779568	0.0208	1.16057	0.00220348
Fxyd1	NA	NA	0.909209	0.0207078	1.26386	0.00378348
Fxyd5	NA	NA	2.69922	0.0215045	2.50651	0.0371024
Fyco1	NA	NA	-0.802387	0.0159577	-0.735149	0.0333182
Gba	NA	NA	1.23334	0.008672	1.05939	0.0288662
Glb1l3	NA	NA	-4.03129	0.0260579	-6.53103	0.0218317
Gm28875	NA	NA	-1.217	0.011385	-2.0449	0.00140694
Gm2a	NA	NA	0.831041	0.0112708	1.02759	0.00391563
Gm48552	NA	NA	-1.97054	0.0287826	-3.54465	0.00883312
Gnb3	NA	NA	1.45089	0.000202266	0.922126	0.00624961
Gpc3	NA	NA	2.15441	0.00591166	1.8934	0.0180045
Gstm1	NA	NA	1.03816	0.0474004	1.34283	0.01959
Gstt1	NA	NA	0.917511	0.036974	1.06405	0.0232045
Gusb	NA	NA	1.5045	0.0170665	2.29983	0.00110027
H2-Aa	NA	NA	2.72486	0.00905795	2.73193	0.0119351
H2-Q4	NA	NA	3.55148	0.035113	3.86016	0.026575
Hdac7	NA	NA	0.826133	0.0263032	1.09451	0.00683181
Hspa4	NA	NA	0.711608	0.0170586	0.661899	0.0305579
Htra3	NA	NA	1.33932	0.0425834	1.45903	0.0372319
Ifi27	NA	NA	2.05743	0.00184898	2.16517	0.00180426
Il18bp	NA	NA	1.86139	0.014525	1.86585	0.0182844
Ildr2	NA	NA	1.16918	0.0130231	1.10816	0.0241953
Irf8	NA	NA	3.08693	0.0184845	3.25596	0.0147618
Itgb5	NA	NA	0.923376	0.0343332	1.56714	0.00150999
Kcnj13	NA	NA	1.84501	0.00253697	1.78036	0.00549604
Kifc3	NA	NA	-1.23454	0.0108849	-1.05838	0.034615
Kpna2	NA	NA	-1.59003	0.0446583	-2.11001	0.0277618
Lalba	NA	NA	3.98467	0.00533659	4.65212	0.0019083
Lama5	NA	NA	1.20145	0.0398105	1.30916	0.0342406
Lamp2	NA	NA	1.2901	0.0138571	1.35149	0.0134683
Lgals3bp	NA	NA	3.2643	0.0468149	3.28743	0.0487835
Lhfpl3	NA	NA	-0.830114	0.0467339	-0.903505	0.0490971
Lilrb4a	NA	NA	6.46547	0.0414483	6.86652	0.0314277
Litaf	NA	NA	2.31931	0.0100055	2.70784	0.00455866
Lpcat3	NA	NA	1.36766	0.0368908	1.78878	0.0103888
Lrat	NA	NA	1.86696	0.000820719	1.31029	0.013304
Lrig1	NA	NA	0.835972	0.0412865	0.951214	0.0294325
Luc7l2	NA	NA	0.661102	0.039825	0.709497	0.0384227
Map4k3	NA	NA	-0.84186	0.0259604	-0.998618	0.018738
Met	NA	NA	1.94729	0.011844	1.9764	0.0161057
Mfap2	NA	NA	2.7513	0.00255528	3.38723	0.000481692
Mfap3l	NA	NA	0.807559	0.0322697	0.953747	0.0176299
Mgst1	NA	NA	1.56126	0.0125802	1.98925	0.00319739
Msh6	NA	NA	1.28875	0.0172052	1.12846	0.0454887
Nap1l5	NA	NA	-0.628266	0.0150182	-0.591706	0.0227219
Ndrg3	NA	NA	-0.674126	0.0396632	-1.20221	0.00194532
Nfix	NA	NA	0.938884	0.0479456	0.985354	0.0470494
Notch2	NA	NA	1.08125	0.0244341	1.65526	0.00197504
Npc2	NA	NA	1.01996	0.0254181	1.57277	0.00268116
Nr4a1	NA	NA	-1.04276	0.0335035	-1.05842	0.0489306
Ntrk2	NA	NA	1.00769	0.016666	1.18064	0.00903991
Nxn	NA	NA	1.69708	0.0258482	1.94842	0.0156868
Oas1a	NA	NA	6.03846	0.0284641	5.87565	0.0418873
Oat	NA	NA	0.710346	0.0113625	0.747144	0.0109129
Oca2	NA	NA	2.19374	0.0239056	2.13193	0.0346255
Os9	NA	NA	0.745879	0.0365345	0.764554	0.0426319
Parm1	NA	NA	1.23394	0.00218305	1.34082	0.00180541
Pbxip1	NA	NA	1.51827	0.000205205	1.42225	0.000597291
Pcmtd2	NA	NA	-1.05804	0.00934714	-1.75334	0.00055506
Pde8b	NA	NA	-0.760751	0.048443	-0.875921	0.0409857
Pdia3	NA	NA	0.896092	0.00727832	0.868829	0.0106908
Plcd3	NA	NA	-1.19186	0.0325274	-1.92822	0.00821869
Plekha4	NA	NA	2.49569	0.0164864	2.43946	0.0238052
Plpp2	NA	NA	-1.53643	0.0155993	-1.76467	0.014874
Plpp3	NA	NA	1.18249	0.00103912	0.90665	0.00972799
Plxnb2	NA	NA	0.733936	0.0247292	0.916313	0.0100217
Plxnd1	NA	NA	1.3466	0.0104138	1.44759	0.00972901
Pnpla6	NA	NA	0.77971	0.0455462	0.899351	0.0303846
Podxl	NA	NA	0.865578	0.00843733	-0.992216	0.0127603
Pon1	NA	NA	1.91343	0.00629092	2.57626	0.00116982
Ppa1	NA	NA	-0.664705	0.0221588	-0.725903	0.0183068
Ppp3cc	NA	NA	-1.1444	0.0269808	-1.17495	0.0353957
Prdx4	NA	NA	1.00946	0.0347701	1.20015	0.0196993
Prelp	NA	NA	1.09461	0.0241852	2.06972	0.000387021
Prkab1	NA	NA	-0.839285	0.0240671	-1.45631	0.00190644
Pros1	NA	NA	1.70509	0.00179538	1.4351	0.0100681
Psap	NA	NA	0.65568	0.0195687	0.814771	0.00588757
Psmb8	NA	NA	3.02426	0.0413344	3.04997	0.0468147
Psme1	NA	NA	1.24599	0.0324161	1.52001	0.0158286
Ptgds	NA	NA	1.51627	0.0362216	1.98548	0.0134914
Ptpmt1	NA	NA	-0.734206	0.0295328	-0.922752	0.0150514
Pygo2	NA	NA	0.914058	0.0193196	0.958167	0.0198995
Rabgef1	NA	NA	-1.68069	0.027172	-2.34779	0.0120284
Ralgds	NA	NA	0.88506	0.011534	0.841158	0.0208461
Rcbtb2	NA	NA	1.26907	0.0149014	1.46377	0.00890857
Rdh5	NA	NA	1.59659	0.0445755	1.87215	0.0276925
Rgr	NA	NA	1.30976	0.0100416	1.11448	0.0222164
Rnase4	NA	NA	3.28581	0.0077615	3.26213	0.00995687
Rras	NA	NA	1.42764	0.00220102	1.38404	0.00447581
Rrbp1	NA	NA	0.890604	0.0331267	1.08231	0.0164023
S100a13	NA	NA	1.10726	0.00548274	0.995402	0.0153612
S100a16	NA	NA	1.23627	0.000375903	0.943607	0.00423083
S100a6	NA	NA	1.06412	0.030061	1.05743	0.0332308
Sash1	NA	NA	0.880049	0.0465706	1.1639	0.0160516
Saysd1	NA	NA	-1.11411	0.0408202	-1.17883	0.0494108
Serping1	NA	NA	1.67676	0.0114297	2.93612	0.000261199
Sft2d2	NA	NA	1.12608	0.0184668	1.05723	0.0360869
Slc16a8	NA	NA	1.87399	9.27942e-05	1.56422	0.000735452
Slc16a9	NA	NA	1.90368	0.036123	2.55865	0.00800317
Slc1a1	NA	NA	1.41906	0.0072467	1.55021	0.00570575
Slc43a2	NA	NA	0.903917	0.0460965	1.14977	0.0192128
Slc6a20a	NA	NA	2.21315	0.0228757	2.51181	0.0152319
Sparc	NA	NA	1.07301	0.00127891	1.4242	0.000133773
Spata1	NA	NA	-1.82152	0.0125764	-2.3241	0.00863974
Spon1	NA	NA	0.91218	0.00442651	0.965375	0.00380039
Src	NA	NA	0.788342	0.0425512	1.01409	0.0151309
Ssh2	NA	NA	-1.07429	0.041698	-1.43936	0.0223764
St3gal5	NA	NA	0.976961	0.0214394	1.43032	0.00279229
Stab1	NA	NA	1.64483	0.0461332	2.26638	0.0101136
Steap4	NA	NA	3.45618	0.0332727	4.03478	0.01571
Stra6	NA	NA	1.19977	0.0201348	1.41657	0.0122545
Sulf1	NA	NA	1.0624	0.00089486	1.17602	0.000543596
Sulf2	NA	NA	0.834666	0.0427889	0.951778	0.0292667
Syt15	NA	NA	1.32989	0.0190195	1.36835	0.0202498
Tac2	NA	NA	-1.13572	0.0283638	-1.13531	0.0377157
Tbc1d23	NA	NA	-0.74814	0.0284813	-0.831323	0.0268895
Timp2	NA	NA	0.812256	0.024128	1.60533	0.000285463
Timp3	NA	NA	1.10833	0.00758868	1.38974	0.00215531
Tmem106a	NA	NA	5.78153	0.0453064	6.5648	0.0205363
Tnfaip3	NA	NA	-1.889	0.0239352	-2.55282	0.013976
Tnfrsf1a	NA	NA	2.12175	0.0237193	2.50602	0.0126871
Tns3	NA	NA	0.799557	0.0181746	1.57571	0.000155017
Trafd1	NA	NA	-0.710887	0.0374317	-1.24395	0.00303645
Trem2	NA	NA	2.71139	0.0344217	4.24135	0.00228538
Trf	NA	NA	2.78754	0.0456601	3.20981	0.0310315
Trim12a	NA	NA	3.2138	0.0154857	3.41716	0.014233
Trim17	NA	NA	-1.78928	0.0144982	-1.54022	0.0409154
Trim30a	NA	NA	3.30357	0.0101397	2.75825	0.041701
Trim30d	NA	NA	4.7719	0.0038685	4.40878	0.0100842
Tspo	NA	NA	1.69549	0.032533	1.62039	0.0492892
Ttc28	NA	NA	1.1573	0.0208673	1.08015	0.0372379
Ttc39c	NA	NA	-0.874679	0.044364	-1.01419	0.0393485
Tub	NA	NA	-0.840501	0.0186894	-0.898148	0.019444
Ube2l6	NA	NA	3.07558	0.0166535	3.14202	0.0198108
Unc93b1	NA	NA	1.96195	0.041782	2.64944	0.00856521
Usp33	NA	NA	-0.777874	0.0146147	-0.936449	0.00767106
Utp14b	NA	NA	1.48975	0.00976865	1.41484	0.0183745
Vat1l	NA	NA	0.733625	0.00741884	0.769004	0.0069958
Vim	NA	NA	1.23177	0.0126609	1.35054	0.00864412
Yaf2	NA	NA	-0.72749	0.0232457	-0.690472	0.0408267
Zfand6	NA	NA	-0.773818	0.00697877	-0.874077	0.0049128
0610010F05Rik	NA	NA	-0.960079	0.0438234	NA	NA
1500009L16Rik	NA	NA	-1.59756	0.0317698	NA	NA
2610301B20Rik	NA	NA	-0.811283	0.0372715	NA	NA
4933439C10Rik	NA	NA	-1.0776	0.0434076	NA	NA
6330403K07Rik	NA	NA	-0.822258	0.00527487	NA	NA
Abhd2	NA	NA	1.06462	0.0142028	NA	NA
Acox3	NA	NA	1.13065	0.013116	NA	NA
Adgrg1	NA	NA	1.44057	0.0409945	NA	NA
Agrn	NA	NA	0.675605	0.0428871	NA	NA
Agtpbp1	NA	NA	1.52388	0.0168348	NA	NA
Ak4	NA	NA	-0.897129	0.0378882	NA	NA
Akap6	NA	NA	-0.944262	0.0214965	NA	NA
Aldh1a1	NA	NA	1.44153	0.018367	NA	NA
Alg14	NA	NA	0.898365	0.0270078	NA	NA
Ankfy1	NA	NA	1.06727	0.0386234	NA	NA
Ankrd6	NA	NA	1.23341	0.00516679	NA	NA
Aph1a	NA	NA	0.682851	0.039584	NA	NA
Arhgap23	NA	NA	0.627619	0.0481159	NA	NA
Asf1b	NA	NA	2.18985	0.0344062	NA	NA
Atg4c	NA	NA	0.824168	0.030743	NA	NA
Atpaf1	NA	NA	-0.870599	0.0365744	NA	NA
Bace1	NA	NA	-0.810048	0.0456929	NA	NA
Baz2a	NA	NA	0.939782	0.00693824	NA	NA
Bdh2	NA	NA	1.05502	0.0303987	NA	NA
Bend6	NA	NA	-0.888106	0.0172881	NA	NA
Brms1	NA	NA	1.2851	0.00908221	NA	NA
Bsg	NA	NA	0.594397	0.0387614	NA	NA
C1s1	NA	NA	2.18653	0.00987403	NA	NA
Calb2	NA	NA	-1.18945	0.000385423	NA	NA
Calr	NA	NA	0.599206	0.0207052	NA	NA
Card10	NA	NA	1.8178	0.0200884	NA	NA
Carhsp1	NA	NA	1.3229	0.00894563	NA	NA
Ccdc184	NA	NA	-1.10103	0.0240978	NA	NA
Ccnd3	NA	NA	0.832894	0.032762	NA	NA
Cd34	NA	NA	1.3055	0.0369037	NA	NA
Cd47	NA	NA	0.974464	0.00279579	NA	NA
Cdc5l	NA	NA	0.717162	0.0366648	NA	NA
Cdh3	NA	NA	3.08003	0.00286162	NA	NA
Cdr1os	NA	NA	-1.23907	0.00733856	NA	NA
Cebpzos	NA	NA	-0.66476	0.0420716	NA	NA
Cep19	NA	NA	-0.939427	0.0312741	NA	NA
Cgrrf1	NA	NA	0.735091	0.0279573	NA	NA
Chchd4	NA	NA	-0.790515	0.0360659	NA	NA
Chrna3	NA	NA	-1.74908	0.0258038	NA	NA
Chrna6	NA	NA	-0.595767	0.0410557	NA	NA
Chst1	NA	NA	-0.970266	0.00985712	NA	NA
Chst12	NA	NA	0.976811	0.0324358	NA	NA
Cln6	NA	NA	0.818801	0.0145299	NA	NA
Cmpk1	NA	NA	-0.73556	0.0247114	NA	NA
Cnbd2	NA	NA	-1.45674	0.0410989	NA	NA
Cox5a	NA	NA	-0.628886	0.0204591	NA	NA
Crbn	NA	NA	-0.948807	0.0218433	NA	NA
Cryzl2	NA	NA	1.94654	0.0383904	NA	NA
Ctdsp1	NA	NA	0.935878	0.0304792	NA	NA
Cwf19l2	NA	NA	-1.19354	0.0259531	NA	NA
Cyp1b1	NA	NA	1.40246	0.0425469	NA	NA
Dapk1	NA	NA	0.71536	0.0339831	NA	NA
Daxx	NA	NA	0.789728	0.041284	NA	NA
Dbndd1	NA	NA	-1.36431	0.0184447	NA	NA
Ddost	NA	NA	0.70275	0.0361499	NA	NA
Ddr1	NA	NA	1.1695	0.0197048	NA	NA
Ddx60	NA	NA	2.58344	0.00568007	NA	NA
Dennd4b	NA	NA	-0.888478	0.0275432	NA	NA
Dguok	NA	NA	-0.84321	0.0389639	NA	NA
Dhcr24	NA	NA	-0.594626	0.0424199	NA	NA
Dnaja4	NA	NA	-0.951424	0.0445185	NA	NA
Dnal1	NA	NA	-0.958306	0.0371044	NA	NA
Dnase2a	NA	NA	2.48245	0.0374055	NA	NA
Dnmbp	NA	NA	-1.14131	0.0212356	NA	NA
Dnttip2	NA	NA	1.2627	0.0209125	NA	NA
Dpy30	NA	NA	-0.787478	0.0137863	NA	NA
Dram2	NA	NA	-0.924396	0.0365647	NA	NA
Ebf1	NA	NA	-1.10573	0.0247146	NA	NA
Ebf4	NA	NA	1.59357	0.0147049	NA	NA
Ech1	NA	NA	0.705969	0.038165	NA	NA
Edn2	NA	NA	6.17578	0.0374524	NA	NA
Eid2	NA	NA	-0.666107	0.0286437	NA	NA
Eif3l	NA	NA	0.767235	0.0355142	NA	NA
Elavl3	NA	NA	-0.748788	0.0251684	NA	NA
Elmod1	NA	NA	-0.820441	0.00536666	NA	NA
Epb41l4b	NA	NA	-1.18557	0.0340971	NA	NA
Ero1l	NA	NA	-0.849588	0.0146998	NA	NA
Exoc5	NA	NA	0.803177	0.0156879	NA	NA
Fam174a	NA	NA	-0.698708	0.0372392	NA	NA
Fam189a2	NA	NA	0.792614	0.041133	NA	NA
Fam78b	NA	NA	0.817545	0.0466269	NA	NA
Fam98b	NA	NA	0.799227	0.0290719	NA	NA
Fbxo27	NA	NA	-0.990277	0.0435891	NA	NA
Fgf12	NA	NA	-1.00877	0.00718954	NA	NA
Fgf2	NA	NA	3.32546	0.0215842	NA	NA
Fgfrl1	NA	NA	1.32862	0.0217706	NA	NA
Flnb	NA	NA	0.958089	0.0134364	NA	NA
Flvcr1	NA	NA	-1.1821	0.0202235	NA	NA
Fos	NA	NA	-1.38304	0.0240554	NA	NA
Fosl2	NA	NA	1.55781	0.0357765	NA	NA
Foxo3	NA	NA	0.613295	0.0351596	NA	NA
Frmd3	NA	NA	1.11063	0.0204273	NA	NA
Furin	NA	NA	0.973205	0.0428258	NA	NA
Fxyd7	NA	NA	-0.948898	0.0253192	NA	NA
Gap43	NA	NA	-0.831297	0.0462672	NA	NA
Gbp2	NA	NA	3.05635	0.017205	NA	NA
Gbp3	NA	NA	4.40727	0.0478969	NA	NA
Gbp6	NA	NA	3.50782	0.0322059	NA	NA
Gbp7	NA	NA	3.45154	0.020522	NA	NA
Gdap1l1	NA	NA	-0.921406	0.0370331	NA	NA
Ggcx	NA	NA	1.36976	0.0331879	NA	NA
Glo1	NA	NA	0.77274	0.0156894	NA	NA
Gm10076	NA	NA	-1.00907	0.039962	NA	NA
Gm42418	NA	NA	-0.602785	0.017211	NA	NA
Gng3	NA	NA	-0.614339	0.0369706	NA	NA
Gpam	NA	NA	0.766643	0.03292	NA	NA
Gpr179	NA	NA	0.73584	0.0220102	NA	NA
Gt(ROSA)26Sor	NA	NA	-1.02945	0.0296893	NA	NA
H2-T23	NA	NA	2.79886	0.0403431	NA	NA
Hacl1	NA	NA	-1.63768	0.0194522	NA	NA
Hcn3	NA	NA	1.18527	0.00368059	NA	NA
Hdac10	NA	NA	1.08926	0.0403235	NA	NA
Hey1	NA	NA	-1.9929	0.00419425	NA	NA
Hist1h4h	NA	NA	1.48183	0.0153984	NA	NA
Hk1	NA	NA	0.907567	0.0285955	NA	NA
Hspa4l	NA	NA	-0.6767	0.0111166	NA	NA
Ice2	NA	NA	-1.1234	0.0459907	NA	NA
Ifi35	NA	NA	2.7211	0.0192227	NA	NA
Ifi47	NA	NA	3.61879	0.00934794	NA	NA
Ifih1	NA	NA	2.93748	0.0291854	NA	NA
Ifit3b	NA	NA	4.94427	0.0466572	NA	NA
Ifitm10	NA	NA	1.50175	0.0388288	NA	NA
Igsf11	NA	NA	1.27034	0.0437008	NA	NA
Inpp5k	NA	NA	0.84245	0.0117998	NA	NA
Itpk1	NA	NA	0.730798	0.0161009	NA	NA
Jmjd8	NA	NA	0.849752	0.0152895	NA	NA
Kank2	NA	NA	1.74236	0.0198897	NA	NA
Kbtbd11	NA	NA	1.30333	0.0246676	NA	NA
Kcnip1	NA	NA	-0.633377	0.041002	NA	NA
Khsrp	NA	NA	0.735702	0.0378989	NA	NA
Kpna3	NA	NA	-0.879693	0.00844603	NA	NA
Kremen1	NA	NA	0.922548	0.0344818	NA	NA
L1cam	NA	NA	-0.807626	0.0435009	NA	NA
Lars2	NA	NA	-0.918286	0.0191324	NA	NA
Lgi4	NA	NA	1.32971	0.0256512	NA	NA
Lhx4	NA	NA	0.716821	0.033957	NA	NA
Lmf2	NA	NA	1.01745	0.0266427	NA	NA
Lpin2	NA	NA	-0.745803	0.0309345	NA	NA
Lrfn5	NA	NA	-1.31687	0.0173	NA	NA
Lsr	NA	NA	2.79113	0.00845258	NA	NA
Lyn	NA	NA	3.31394	0.0293132	NA	NA
Lypd1	NA	NA	-2.18923	0.0439917	NA	NA
Map3k1	NA	NA	0.655391	0.0461637	NA	NA
Matk	NA	NA	-0.885772	0.0239319	NA	NA
Mbd1	NA	NA	0.983757	0.0336028	NA	NA
Mindy2	NA	NA	0.768153	0.0120594	NA	NA
Mir670hg	NA	NA	-1.87429	0.0190258	NA	NA
Mllt11	NA	NA	-0.654274	0.0411984	NA	NA
Mmp9	NA	NA	-1.71263	0.00157363	NA	NA
Mospd1	NA	NA	-1.68672	0.00884398	NA	NA
Mrpl15	NA	NA	-0.804316	0.0298338	NA	NA
Mrps26	NA	NA	-0.639048	0.0463851	NA	NA
Msn	NA	NA	2.04409	0.0217876	NA	NA
Myh14	NA	NA	0.754755	0.0330922	NA	NA
Mylip	NA	NA	0.893818	0.0451328	NA	NA
Mylk	NA	NA	-1.14229	0.0197145	NA	NA
Myo10	NA	NA	1.45794	0.00621758	NA	NA
Myo1b	NA	NA	-1.17969	0.0176013	NA	NA
Myo1e	NA	NA	1.87126	0.0179734	NA	NA
Naa20	NA	NA	-0.692767	0.0230416	NA	NA
Naa35	NA	NA	0.652337	0.0393222	NA	NA
Nap1l2	NA	NA	-0.925515	0.0146571	NA	NA
Necab2	NA	NA	-1.17056	0.0131557	NA	NA
Necap2	NA	NA	0.820436	0.0373745	NA	NA
Nf1	NA	NA	-1.25257	0.0356586	NA	NA
Nfkbia	NA	NA	0.996156	0.012661	NA	NA
Nit2	NA	NA	-1.65798	0.0212644	NA	NA
Nr2f6	NA	NA	0.750753	0.0396825	NA	NA
Nrn1	NA	NA	-1.44628	0.005411	NA	NA
Nudt19	NA	NA	-0.654469	0.0497746	NA	NA
Optn	NA	NA	-1.25449	0.0257163	NA	NA
Oxa1l	NA	NA	0.640539	0.040833	NA	NA
Oxct1	NA	NA	0.98	0.00735648	NA	NA
P2ry14	NA	NA	2.99359	0.0438278	NA	NA
P3h3	NA	NA	1.09229	0.0227797	NA	NA
Pak1ip1	NA	NA	-0.745532	0.0448093	NA	NA
Panx2	NA	NA	-0.772332	0.0279716	NA	NA
Parp12	NA	NA	2.17643	0.0446677	NA	NA
Pdk3	NA	NA	1.14941	0.0150793	NA	NA
Pdlim4	NA	NA	1.17233	0.017289	NA	NA
Pla2g4b	NA	NA	-1.24998	0.0453581	NA	NA
Plat	NA	NA	1.65609	0.0258329	NA	NA
Plce1	NA	NA	1.02503	0.0390659	NA	NA
Plekhb1	NA	NA	0.630884	0.0329364	NA	NA
Plod1	NA	NA	1.01132	0.0332518	NA	NA
Pltp	NA	NA	1.29772	0.0336775	NA	NA
Pou4f2	NA	NA	-1.84079	0.00658017	NA	NA
Pou6f2	NA	NA	-2.14866	0.00751751	NA	NA
Ppp2r2c	NA	NA	-0.728759	0.0399814	NA	NA
Pqlc2	NA	NA	1.0995	0.0447587	NA	NA
Psmd1	NA	NA	-0.830651	0.0232624	NA	NA
Ptges2	NA	NA	-0.986102	0.0206063	NA	NA
Ptpn23	NA	NA	0.691209	0.0412069	NA	NA
Pus1	NA	NA	-1.66178	0.0219047	NA	NA
Pxdn	NA	NA	1.0571	0.0492161	NA	NA
Rab27a	NA	NA	1.33231	0.0259083	NA	NA
Rasgef1a	NA	NA	-0.986982	0.0472062	NA	NA
Rdh10	NA	NA	0.761122	0.016705	NA	NA
Resp18	NA	NA	-1.01711	0.00657801	NA	NA
Rgs7	NA	NA	-0.721937	0.0297953	NA	NA
Rit2	NA	NA	-0.597344	0.0216058	NA	NA
Rlim	NA	NA	-0.965577	0.0405857	NA	NA
Rnf31	NA	NA	1.08481	0.0306279	NA	NA
Rnh1	NA	NA	0.676008	0.0414288	NA	NA
Rorb	NA	NA	-0.613794	0.0305955	NA	NA
Rpl22l1	NA	NA	-0.62493	0.0362786	NA	NA
Rsad2	NA	NA	6.14756	0.00519917	NA	NA
Rskr	NA	NA	0.628748	0.0224555	NA	NA
S1pr3	NA	NA	1.82723	0.0454661	NA	NA
Sap30	NA	NA	-1.77433	0.00261532	NA	NA
Sbno2	NA	NA	0.976342	0.0435058	NA	NA
Sdc4	NA	NA	0.753587	0.0331173	NA	NA
Sdf4	NA	NA	0.692345	0.0207673	NA	NA
Selenon	NA	NA	0.885863	0.0157799	NA	NA
Sema3c	NA	NA	2.19904	0.038108	NA	NA
Sema5a	NA	NA	0.811377	0.0363153	NA	NA
Serinc5	NA	NA	-1.22043	0.0224451	NA	NA
Sez6	NA	NA	0.624707	0.0481048	NA	NA
Sgip1	NA	NA	-1.02765	0.00869503	NA	NA
Sgpp1	NA	NA	0.771574	0.0471454	NA	NA
Sh3bgrl2	NA	NA	-0.748698	0.0170124	NA	NA
Siah3	NA	NA	1.94354	0.00225303	NA	NA
Slc25a17	NA	NA	-0.871551	0.0252311	NA	NA
Slc4a2	NA	NA	1.07904	0.00628733	NA	NA
Slc6a11	NA	NA	0.676956	0.0383463	NA	NA
Slc6a13	NA	NA	0.844937	0.0390109	NA	NA
Slc7a10	NA	NA	1.48646	0.0274739	NA	NA
Slc8a1	NA	NA	0.616152	0.0372016	NA	NA
Slco1a4	NA	NA	1.13505	0.0108661	NA	NA
Snapc1	NA	NA	-1.00701	0.0135739	NA	NA
Snca	NA	NA	-1.33884	0.00210982	NA	NA
Sncg	NA	NA	-0.879211	0.0376084	NA	NA
Sox18	NA	NA	2.53685	0.0423197	NA	NA
Sppl2a	NA	NA	0.962945	0.0360056	NA	NA
Srsf7	NA	NA	-0.705544	0.00819884	NA	NA
Ss18	NA	NA	0.84641	0.031287	NA	NA
Ssc5d	NA	NA	1.18738	0.0188258	NA	NA
St3gal1	NA	NA	1.18624	0.0487809	NA	NA
Stmn1	NA	NA	-0.611005	0.0245005	NA	NA
Stmn2	NA	NA	-0.99673	0.00568434	NA	NA
Strada	NA	NA	-1.04551	0.0370249	NA	NA
Sun2	NA	NA	1.0112	0.0499251	NA	NA
Supt6	NA	NA	0.596719	0.0355899	NA	NA
Tac1	NA	NA	-0.96291	0.0185692	NA	NA
Tada2a	NA	NA	-0.965499	0.0363169	NA	NA
Tagln2	NA	NA	2.64401	0.0376107	NA	NA
Tbx1	NA	NA	2.52752	0.0455641	NA	NA
Tceal3	NA	NA	-0.610164	0.0325254	NA	NA
Thap4	NA	NA	1.1445	0.0189535	NA	NA
Thy1	NA	NA	-0.670675	0.0174478	NA	NA
Tm9sf4	NA	NA	0.619027	0.0441438	NA	NA
Tmco3	NA	NA	-1.00019	0.0191278	NA	NA
Tmem132d	NA	NA	0.919695	0.0485922	NA	NA
Tmem141	NA	NA	-0.903773	0.0439981	NA	NA
Tmem151b	NA	NA	0.918543	0.0476577	NA	NA
Tmem163	NA	NA	-0.84782	0.0485929	NA	NA
Tmem209	NA	NA	0.872665	0.0385551	NA	NA
Tmem267	NA	NA	1.18291	0.0389971	NA	NA
Tmem98	NA	NA	1.81806	0.0424923	NA	NA
Tmsb10	NA	NA	-0.593927	0.043083	NA	NA
Tpm3	NA	NA	0.587336	0.047027	NA	NA
Ttc39b	NA	NA	0.833458	0.0228942	NA	NA
Ttc7b	NA	NA	-0.597523	0.0334195	NA	NA
Ttyh2	NA	NA	1.17875	0.013638	NA	NA
Tubb3	NA	NA	-0.708681	0.027437	NA	NA
Tulp3	NA	NA	1.33154	0.0102009	NA	NA
Uap1l1	NA	NA	1.98597	0.0308893	NA	NA
Uchl1	NA	NA	-0.716482	0.0403916	NA	NA
Uhmk1	NA	NA	-0.685823	0.0108718	NA	NA
Unc5a	NA	NA	-0.832658	0.0321451	NA	NA
Vegfa	NA	NA	0.708443	0.0143499	NA	NA
Vrk3	NA	NA	0.767323	0.037645	NA	NA
Vwa5b2	NA	NA	-1.45523	0.0260457	NA	NA
Wdr47	NA	NA	-0.807849	0.0200942	NA	NA
Wdr66	NA	NA	1.54061	0.0227004	NA	NA
Xaf1	NA	NA	3.19402	0.0255493	NA	NA
Xkr6	NA	NA	1.09745	0.0435931	NA	NA
Zdhhc5	NA	NA	-0.831176	0.0496667	NA	NA
Zfp579	NA	NA	0.72608	0.0480099	NA	NA
Zfp580	NA	NA	0.698687	0.0459827	NA	NA
Zmat2	NA	NA	0.59207	0.035236	NA	NA
Zscan29	NA	NA	-1.41053	0.0326326	NA	NA
1810059H22Rik	NA	NA	NA	NA	-2.32307	0.0183472
2900093K20Rik	NA	NA	NA	NA	-1.89365	0.0282812
Abca1	NA	NA	NA	NA	1.4753	0.0115772
Abca4	NA	NA	NA	NA	-2.46739	0.0448557
Abi3bp	NA	NA	NA	NA	1.90199	0.0156183
Acadm	NA	NA	NA	NA	-0.891307	0.0143253
Ace	NA	NA	NA	NA	1.77974	0.0289072
Acsf3	NA	NA	NA	NA	1.18601	0.0363636
Actn4	NA	NA	NA	NA	0.638349	0.047693
Acyp1	NA	NA	NA	NA	-0.700689	0.0378886
Adam8	NA	NA	NA	NA	1.8173	0.0359171
Adcy6	NA	NA	NA	NA	-1.6046	0.00560678
Adgre1	NA	NA	NA	NA	6.48965	0.0197171
Adprm	NA	NA	NA	NA	-1.43961	0.0351691
Aebp1	NA	NA	NA	NA	1.46794	0.027239
Aff1	NA	NA	NA	NA	-0.946104	0.0415709
Aga	NA	NA	NA	NA	1.42013	0.0203135
Agt	NA	NA	NA	NA	1.12087	0.0479584
Ahnak	NA	NA	NA	NA	1.18142	0.0314659
Aif1l	NA	NA	NA	NA	1.6917	0.0385885
Ak3	NA	NA	NA	NA	0.85814	0.01942
Akr1e1	NA	NA	NA	NA	-0.905365	0.0278551
Alkbh5	NA	NA	NA	NA	-1.14479	0.0013189
Alpl	NA	NA	NA	NA	-1.46682	0.0455169
Ankrd37	NA	NA	NA	NA	-0.726035	0.047949
Antxr1	NA	NA	NA	NA	1.14945	0.0287431
Anxa1	NA	NA	NA	NA	1.27416	0.00408089
Anxa3	NA	NA	NA	NA	1.41414	0.0345236
Ap2a2	NA	NA	NA	NA	-0.848546	0.00441471
Ap2b1	NA	NA	NA	NA	0.605909	0.0382793
Apoc1	NA	NA	NA	NA	2.76212	0.000318553
Apoc2	NA	NA	NA	NA	4.94277	0.0121117
Appbp2	NA	NA	NA	NA	-0.797627	0.0292087
Arhgap10	NA	NA	NA	NA	-2.25648	0.00497235
Arhgdib	NA	NA	NA	NA	1.5846	0.0400669
Arhgef26	NA	NA	NA	NA	-1.59028	0.00345624
Arhgef7	NA	NA	NA	NA	-0.805233	0.0299961
Arid3a	NA	NA	NA	NA	-2.05453	0.0311813
Arih2	NA	NA	NA	NA	-0.738327	0.0267814
Arl11	NA	NA	NA	NA	6.1591	0.0443162
Arl3	NA	NA	NA	NA	-0.812464	0.0139987
Arl6ip6	NA	NA	NA	NA	-1.18202	0.0372729
Arpc5	NA	NA	NA	NA	0.78441	0.0300012
Arsb	NA	NA	NA	NA	0.881249	0.00953935
Arv1	NA	NA	NA	NA	-2.32989	0.0239418
Atg2b	NA	NA	NA	NA	-1.14939	0.030941
Atp6v0e	NA	NA	NA	NA	1.10344	0.010238
Atp8a2	NA	NA	NA	NA	-1.78451	0.0231954
Atrnl1	NA	NA	NA	NA	0.648555	0.0407894
Azi2	NA	NA	NA	NA	-0.65505	0.0493189
B2m	NA	NA	NA	NA	3.2789	0.0498184
B4galt1	NA	NA	NA	NA	-0.982886	0.0263637
Baz2b	NA	NA	NA	NA	-0.891665	0.0117216
Bbs2	NA	NA	NA	NA	-1.26959	0.00229914
BC055402	NA	NA	NA	NA	2.0972	0.041657
Bcl2a1b	NA	NA	NA	NA	6.8026	0.00858015
Bcl7c	NA	NA	NA	NA	-0.857614	0.0330535
Bloc1s2	NA	NA	NA	NA	-1.2078	0.00849981
Bmp4	NA	NA	NA	NA	2.38162	0.00718862
Borcs8	NA	NA	NA	NA	-0.654022	0.043784
Brat1	NA	NA	NA	NA	1.82351	0.0258561
Brd3os	NA	NA	NA	NA	-1.71815	0.00323831
Btf3l4	NA	NA	NA	NA	-0.968442	0.0479684
Bzw2	NA	NA	NA	NA	-0.859705	0.0460971
C1qa	NA	NA	NA	NA	3.59043	0.0306188
C1qb	NA	NA	NA	NA	3.55395	0.0304621
C1qc	NA	NA	NA	NA	3.50876	0.0159321
C1qtnf4	NA	NA	NA	NA	-0.81632	0.0290709
C3ar1	NA	NA	NA	NA	5.10014	0.0130061
CAAA01118383.1	NA	NA	NA	NA	-1.16238	0.0478008
Cacna1f	NA	NA	NA	NA	-0.994744	0.0120898
Cacna2d2	NA	NA	NA	NA	0.67489	0.0381027
Cacnb2	NA	NA	NA	NA	-1.60407	0.00543343
Cacng4	NA	NA	NA	NA	1.03671	0.0126316
Cadm4	NA	NA	NA	NA	0.74136	0.0303002
Camk1	NA	NA	NA	NA	1.16022	0.00667044
Camsap1	NA	NA	NA	NA	-1.50268	0.000335184
Camta2	NA	NA	NA	NA	-0.808287	0.0266113
Cap1	NA	NA	NA	NA	0.999515	0.017095
Car14	NA	NA	NA	NA	0.669226	0.035604
Cbfa2t3	NA	NA	NA	NA	1.46509	0.0236118
Ccdc24	NA	NA	NA	NA	-2.66966	0.0056637
Ccdc51	NA	NA	NA	NA	-1.5014	0.0342023
Ccn1	NA	NA	NA	NA	1.63102	0.036969
Ccn2	NA	NA	NA	NA	1.63768	0.0162415
Ccna2	NA	NA	NA	NA	-1.90495	0.0162692
Cd36	NA	NA	NA	NA	2.2616	0.00575582
Cd53	NA	NA	NA	NA	3.40191	0.0110965
Cd59a	NA	NA	NA	NA	-1.19739	0.0498371
Cd68	NA	NA	NA	NA	3.92118	0.00722297
Cd81	NA	NA	NA	NA	0.585831	0.0186232
Cd99l2	NA	NA	NA	NA	0.880213	0.0404145
Cdc42ep4	NA	NA	NA	NA	0.794982	0.0354176
Cdh2	NA	NA	NA	NA	0.754672	0.0107753
Cdk19	NA	NA	NA	NA	-0.893732	0.0394332
Cdk20	NA	NA	NA	NA	-1.17137	0.0187077
Cdk2ap1	NA	NA	NA	NA	0.728272	0.027774
Cdk5r2	NA	NA	NA	NA	-0.987071	0.0110215
Cep120	NA	NA	NA	NA	-0.977522	0.0176764
Cep89	NA	NA	NA	NA	-2.14363	0.012993
Cfap36	NA	NA	NA	NA	-0.673119	0.0270348
Chd1	NA	NA	NA	NA	-1.39767	0.0175513
Chd7	NA	NA	NA	NA	-0.859175	0.0472745
Chpt1	NA	NA	NA	NA	1.07324	0.0395607
Chrdl1	NA	NA	NA	NA	1.6745	0.0271857
Chst2	NA	NA	NA	NA	1.68777	0.00172091
Cirbp	NA	NA	NA	NA	-0.624346	0.0449804
Ckap4	NA	NA	NA	NA	1.07559	0.0264511
Ckmt1	NA	NA	NA	NA	-1.25579	0.0236191
Clk1	NA	NA	NA	NA	-0.67268	0.0128206
Clpp	NA	NA	NA	NA	-0.699959	0.0291607
Cnmd	NA	NA	NA	NA	1.78679	0.00591212
Cntnap2	NA	NA	NA	NA	0.61976	0.0237764
Col12a1	NA	NA	NA	NA	1.37683	0.0222142
Col1a1	NA	NA	NA	NA	1.43073	0.00588868
Col1a2	NA	NA	NA	NA	1.58614	0.00276322
Colec12	NA	NA	NA	NA	2.16651	0.0235762
Cotl1	NA	NA	NA	NA	1.40666	0.0252923
Cox8b	NA	NA	NA	NA	1.96542	0.0029561
Cp	NA	NA	NA	NA	2.90868	0.0395302
Cpne6	NA	NA	NA	NA	0.729033	0.0274675
Cpne7	NA	NA	NA	NA	-1.66181	0.0209038
Cpt1a	NA	NA	NA	NA	-0.894133	0.0187214
Cpxm1	NA	NA	NA	NA	1.18569	0.0491224
Cpxm2	NA	NA	NA	NA	1.99876	0.0408554
Creld2	NA	NA	NA	NA	-0.932177	0.0412586
Crim1	NA	NA	NA	NA	1.38761	0.0076717
Crip2	NA	NA	NA	NA	0.912155	0.0491876
Crlf3	NA	NA	NA	NA	-1.06369	0.013884
Crls1	NA	NA	NA	NA	-1.45574	0.0205264
Crocc	NA	NA	NA	NA	-1.30538	0.00573178
Crot	NA	NA	NA	NA	1.25619	0.043732
Csad	NA	NA	NA	NA	0.88664	0.0385759
Csf2ra	NA	NA	NA	NA	0.92047	0.0179304
Cspp1	NA	NA	NA	NA	-1.03037	0.0383668
Cst3	NA	NA	NA	NA	1.06935	0.0250419
Cstb	NA	NA	NA	NA	0.77516	0.0244706
Ctsd	NA	NA	NA	NA	2.24133	0.0205155
Ctsl	NA	NA	NA	NA	0.97066	0.00801542
Ctss	NA	NA	NA	NA	2.42378	0.0378757
Ctsz	NA	NA	NA	NA	2.45533	0.012426
Ctxn3	NA	NA	NA	NA	1.63234	0.0333721
Cxcl16	NA	NA	NA	NA	1.50504	0.0191045
Cyb5r1	NA	NA	NA	NA	-1.27894	0.0326821
Cys1	NA	NA	NA	NA	0.94588	0.0475588
Cyth4	NA	NA	NA	NA	4.02072	0.0154656
Cytl1	NA	NA	NA	NA	4.68839	0.00139293
D16Ertd472e	NA	NA	NA	NA	-1.40279	0.0347871
D430042O09Rik	NA	NA	NA	NA	-1.6934	0.0145516
Dab2	NA	NA	NA	NA	3.01893	0.0315268
Dach1	NA	NA	NA	NA	0.729527	0.0488901
Dag1	NA	NA	NA	NA	0.712776	0.0481601
Dbndd2	NA	NA	NA	NA	-0.976019	0.00847524
Ddit4	NA	NA	NA	NA	-1.1815	0.00423406
Ddx42	NA	NA	NA	NA	-0.670531	0.0463241
Des	NA	NA	NA	NA	2.04887	0.0227234
Dgka	NA	NA	NA	NA	1.38027	0.0416366
Dhrs3	NA	NA	NA	NA	-0.762774	0.0230148
Dhx29	NA	NA	NA	NA	-1.22442	0.0295109
Dimt1	NA	NA	NA	NA	-1.42433	0.0131493
Dkk3	NA	NA	NA	NA	0.817704	0.025242
Dnajc28	NA	NA	NA	NA	-1.92277	0.0377791
Dnajc9	NA	NA	NA	NA	-0.772579	0.0394422
Doc2b	NA	NA	NA	NA	-1.70695	0.0378031
Doc2g	NA	NA	NA	NA	-1.58142	0.0450988
Dpy19l3	NA	NA	NA	NA	1.55979	0.035113
Drd4	NA	NA	NA	NA	-2.23515	0.049925
Dtd2	NA	NA	NA	NA	-1.3312	0.0459077
Dync1li1	NA	NA	NA	NA	-0.736628	0.0199347
Dyrk2	NA	NA	NA	NA	-1.01283	0.0180485
Ecm1	NA	NA	NA	NA	1.66782	0.00667095
Ecpas	NA	NA	NA	NA	0.818132	0.0430705
Efemp1	NA	NA	NA	NA	1.58421	0.000297739
Efhd2	NA	NA	NA	NA	0.807148	0.0465409
Egfr	NA	NA	NA	NA	1.99492	0.00209651
Elovl2	NA	NA	NA	NA	-1.50357	0.0142609
Eml3	NA	NA	NA	NA	-1.2718	0.0177953
Emp1	NA	NA	NA	NA	2.42099	6.73096e-05
Enkd1	NA	NA	NA	NA	-1.67238	0.00839133
Enox1	NA	NA	NA	NA	-1.48499	0.00777237
Ep300	NA	NA	NA	NA	-0.787187	0.0423314
Epb41	NA	NA	NA	NA	-1.03749	0.0310251
Ephb2	NA	NA	NA	NA	1.06082	0.0343242
Eps8l1	NA	NA	NA	NA	-1.1966	0.0139751
Espn	NA	NA	NA	NA	0.992785	0.00827422
F630040K05Rik	NA	NA	NA	NA	-2.59297	0.00794507
Faim	NA	NA	NA	NA	-2.63471	0.00605478
Fam13a	NA	NA	NA	NA	0.96447	0.020914
Fam149a	NA	NA	NA	NA	-2.53602	0.0066005
Fam160a1	NA	NA	NA	NA	-2.70654	0.00974263
Fam169a	NA	NA	NA	NA	-0.848369	0.0162919
Fam222a	NA	NA	NA	NA	-1.28753	0.0191445
Fam53b	NA	NA	NA	NA	-2.5775	0.00318538
Fance	NA	NA	NA	NA	-1.13296	0.0268748
Far1	NA	NA	NA	NA	-0.651851	0.0489011
Farp2	NA	NA	NA	NA	-1.67315	0.039117
Fbln1	NA	NA	NA	NA	1.43963	0.0459646
Fbxl12	NA	NA	NA	NA	-1.03304	0.0494324
Fbxl5	NA	NA	NA	NA	-0.79105	0.0194023
Fcer1g	NA	NA	NA	NA	4.23785	0.00332064
Fcgr3	NA	NA	NA	NA	3.01117	0.0027282
Fdft1	NA	NA	NA	NA	-0.761001	0.0175242
Fdps	NA	NA	NA	NA	-1.12427	0.00212519
Fem1c	NA	NA	NA	NA	-0.918903	0.024654
Fez2	NA	NA	NA	NA	1.09325	0.00548051
Fgfr1	NA	NA	NA	NA	1.45763	0.015598
Fhod3	NA	NA	NA	NA	-1.48241	0.00200292
Fip1l1	NA	NA	NA	NA	-0.678099	0.0425878
Fkbp10	NA	NA	NA	NA	2.20162	0.0301823
Fkbp9	NA	NA	NA	NA	1.52682	0.0223211
Flna	NA	NA	NA	NA	1.11897	0.0143987
Frmd4b	NA	NA	NA	NA	-1.69585	0.00737536
Frmpd1	NA	NA	NA	NA	-1.30674	0.0324616
Frmpd2	NA	NA	NA	NA	-4.10441	0.00890125
Frzb	NA	NA	NA	NA	1.42673	0.00428425
Fsd1l	NA	NA	NA	NA	-1.45832	0.00399027
Fstl1	NA	NA	NA	NA	0.984886	0.0148197
Ftl1	NA	NA	NA	NA	1.79384	0.000289991
Fxyd3	NA	NA	NA	NA	2.98954	0.00464679
Gckr	NA	NA	NA	NA	-1.20143	0.0355107
Gclm	NA	NA	NA	NA	0.846311	0.0222101
Get4	NA	NA	NA	NA	-0.897379	0.0101621
Gfm2	NA	NA	NA	NA	-1.48922	0.00781849
Gigyf2	NA	NA	NA	NA	-1.037	0.00897799
Glb1	NA	NA	NA	NA	1.35009	0.032024
Gle1	NA	NA	NA	NA	-0.917509	0.0164948
Glmp	NA	NA	NA	NA	1.35535	0.000998684
Gls	NA	NA	NA	NA	-0.596026	0.0395951
Gltp	NA	NA	NA	NA	1.59475	0.00368178
Gm16104	NA	NA	NA	NA	-2.24695	0.0222034
Gm16973	NA	NA	NA	NA	-1.71555	0.043144
Gm20219	NA	NA	NA	NA	-1.40025	0.0351516
Gm48226	NA	NA	NA	NA	-1.16266	0.0438682
Gm49602	NA	NA	NA	NA	-1.53618	0.00596987
Gm50107	NA	NA	NA	NA	-1.49363	0.0444384
Gnai2	NA	NA	NA	NA	0.710389	0.0156977
Gnaq	NA	NA	NA	NA	1.14124	0.0326796
Gnat2	NA	NA	NA	NA	-1.8148	0.0380945
Gpank1	NA	NA	NA	NA	-1.63197	0.0112967
Gpbp1	NA	NA	NA	NA	-0.755178	0.0182784
Gpnmb	NA	NA	NA	NA	4.66174	0.0054936
Gpr137	NA	NA	NA	NA	0.779648	0.043251
Gpr137c	NA	NA	NA	NA	-1.0529	0.0206733
Gpr180	NA	NA	NA	NA	-0.98835	0.0327589
Gpsm1	NA	NA	NA	NA	-0.970005	0.0349426
Gpsm2	NA	NA	NA	NA	-1.98931	0.0302584
Gpx8	NA	NA	NA	NA	0.970341	0.0430294
Gramd1b	NA	NA	NA	NA	-0.891969	0.0113524
Grin1	NA	NA	NA	NA	0.673269	0.0245609
Grk1	NA	NA	NA	NA	-2.73298	0.0246805
Grn	NA	NA	NA	NA	2.20229	0.00926671
Grtp1	NA	NA	NA	NA	-1.96246	0.0370713
Gse1	NA	NA	NA	NA	-0.736066	0.0405236
Gsta4	NA	NA	NA	NA	1.20394	0.0016498
Gstcd	NA	NA	NA	NA	-2.11533	0.0454039
Gsto1	NA	NA	NA	NA	1.97446	0.0119989
Gucd1	NA	NA	NA	NA	-1.29978	0.0193712
H2-D1	NA	NA	NA	NA	2.28149	0.0303755
H2-Ke6	NA	NA	NA	NA	-0.688104	0.0261332
H2-Q6	NA	NA	NA	NA	3.8508	0.0276705
H2-Q7	NA	NA	NA	NA	4.02581	0.0275695
H2afx	NA	NA	NA	NA	-1.46097	0.00979194
Hbp1	NA	NA	NA	NA	0.732537	0.042615
Hcls1	NA	NA	NA	NA	-1.91076	0.0360964
Heatr6	NA	NA	NA	NA	-1.44065	0.0350886
Hemk1	NA	NA	NA	NA	-0.944307	0.0323415
Herc4	NA	NA	NA	NA	-1.28207	0.0220522
Hexa	NA	NA	NA	NA	0.966991	0.00935373
Hexb	NA	NA	NA	NA	2.30669	0.0331795
Hexdc	NA	NA	NA	NA	-1.18661	0.00856209
Hist1h4i	NA	NA	NA	NA	0.9444	0.0165891
Hmgcr	NA	NA	NA	NA	-1.17628	0.00286613
Hmgcs1	NA	NA	NA	NA	-0.884782	0.0452611
Hnrnpu	NA	NA	NA	NA	-0.623415	0.0146692
Hook1	NA	NA	NA	NA	-0.964288	0.0330357
Hps3	NA	NA	NA	NA	-1.11985	0.0260059
Hsd17b11	NA	NA	NA	NA	1.27415	0.0255259
Hsp90aa1	NA	NA	NA	NA	-0.648405	0.030007
Ibtk	NA	NA	NA	NA	-1.11002	0.0202062
Icmt	NA	NA	NA	NA	-1.11442	0.013852
Id2	NA	NA	NA	NA	1.9678	0.00898407
Idua	NA	NA	NA	NA	1.23714	0.0268738
Ier3	NA	NA	NA	NA	-0.801765	0.0267621
Ifi30	NA	NA	NA	NA	1.85022	0.0167023
Ifrd1	NA	NA	NA	NA	-0.823695	0.0386398
Ift172	NA	NA	NA	NA	-1.09055	0.0140553
Ift74	NA	NA	NA	NA	-0.977411	0.0475682
Igf1	NA	NA	NA	NA	1.25201	0.013615
Igfbp4	NA	NA	NA	NA	1.7907	0.00174527
Igsf9	NA	NA	NA	NA	-2.36581	0.0221517
Il4ra	NA	NA	NA	NA	2.65818	0.0372749
Impdh1	NA	NA	NA	NA	-1.48012	0.045025
Inf2	NA	NA	NA	NA	1.00139	0.0459889
Ipmk	NA	NA	NA	NA	-1.85768	0.00183433
Irak1bp1	NA	NA	NA	NA	-0.986847	0.0268933
Irak2	NA	NA	NA	NA	1.0147	0.0451588
Islr	NA	NA	NA	NA	1.72941	0.0153665
Itch	NA	NA	NA	NA	0.815614	0.0294072
Itfg2	NA	NA	NA	NA	-0.781747	0.0217381
Itgb2	NA	NA	NA	NA	3.05615	0.036475
Itpripl2	NA	NA	NA	NA	1.91509	0.0474592
Ivns1abp	NA	NA	NA	NA	-0.767305	0.0372387
Kat5	NA	NA	NA	NA	-1.07293	0.0057422
Kcnb1	NA	NA	NA	NA	-1.69639	0.0325792
Kcnj10	NA	NA	NA	NA	1.36142	0.00871614
Kcnj14	NA	NA	NA	NA	-2.31218	0.046677
Kcnk3	NA	NA	NA	NA	0.957921	0.0189197
Kcnn1	NA	NA	NA	NA	-1.37802	0.0333916
Kdm2b	NA	NA	NA	NA	-1.25265	0.0419267
Kdm3a	NA	NA	NA	NA	-1.44628	0.00462349
Kdm4c	NA	NA	NA	NA	-1.31621	0.0297481
Kdr	NA	NA	NA	NA	1.20598	0.00110751
Kif21b	NA	NA	NA	NA	-0.971041	0.0189486
Kif3b	NA	NA	NA	NA	-1.0613	0.0261272
Kirrel3	NA	NA	NA	NA	1.12658	0.0446353
Klhdc1	NA	NA	NA	NA	-1.34118	0.0289654
Klhl36	NA	NA	NA	NA	-2.10036	0.00555081
Kmt2c	NA	NA	NA	NA	-0.952945	0.0202262
Krt5	NA	NA	NA	NA	1.68534	0.0265928
Lamb1	NA	NA	NA	NA	1.09349	0.0478582
Lamp1	NA	NA	NA	NA	0.603283	0.0207158
Laptm4a	NA	NA	NA	NA	1.01371	0.0127772
Laptm5	NA	NA	NA	NA	4.08863	0.0264959
Las1l	NA	NA	NA	NA	-0.795052	0.0269021
Lasp1	NA	NA	NA	NA	0.780324	0.0436434
Ldha	NA	NA	NA	NA	-0.750601	0.0134142
Ldlr	NA	NA	NA	NA	-1.33031	0.0323885
Leng9	NA	NA	NA	NA	-1.96258	0.0355131
Lgals1	NA	NA	NA	NA	1.55767	0.0358709
Lgmn	NA	NA	NA	NA	0.776566	0.0126029
Lhfpl2	NA	NA	NA	NA	0.986747	0.0116336
Lima1	NA	NA	NA	NA	-1.29461	0.00625895
Lingo1	NA	NA	NA	NA	0.646377	0.0447038
Lrfn3	NA	NA	NA	NA	1.12088	0.0374164
Lrit1	NA	NA	NA	NA	-0.864635	0.0269965
Lrit2	NA	NA	NA	NA	-1.55088	0.0225446
Lrp1	NA	NA	NA	NA	0.780358	0.00484988
Lrp3	NA	NA	NA	NA	0.968878	0.00994347
Lrrc1	NA	NA	NA	NA	-1.45732	0.00365262
Lrrc58	NA	NA	NA	NA	0.918177	0.0144974
Lrrc8b	NA	NA	NA	NA	-1.16135	0.00213179
Ltbp3	NA	NA	NA	NA	0.790665	0.0242409
Lurap1l	NA	NA	NA	NA	-1.19858	0.0195547
Lyar	NA	NA	NA	NA	-1.61323	0.0454011
Lyz2	NA	NA	NA	NA	5.26154	0.0214792
Mab21l2	NA	NA	NA	NA	0.7179	0.0414074
Mak	NA	NA	NA	NA	-1.54202	0.0342574
Man2a2	NA	NA	NA	NA	-0.91918	0.00369769
Man2b1	NA	NA	NA	NA	0.955078	0.0227004
Mapre1	NA	NA	NA	NA	1.02372	0.00905779
Mars2	NA	NA	NA	NA	-1.71905	0.024139
Mat2a	NA	NA	NA	NA	-0.920702	0.00312143
Mcam	NA	NA	NA	NA	1.57373	0.0474845
Mcrs1	NA	NA	NA	NA	-0.822141	0.0128707
Meak7	NA	NA	NA	NA	-1.34094	0.0445106
Mff	NA	NA	NA	NA	-0.711667	0.0198221
Mga	NA	NA	NA	NA	-0.760054	0.0419313
Mgat4b	NA	NA	NA	NA	1.13309	0.015528
Mief1	NA	NA	NA	NA	-1.04024	0.0439006
Minar2	NA	NA	NA	NA	0.743514	0.0328411
Mir100hg	NA	NA	NA	NA	1.14977	0.0124759
Mir124a-1hg	NA	NA	NA	NA	-0.784574	0.00673209
Mlc1	NA	NA	NA	NA	1.42762	0.0214572
Mlec	NA	NA	NA	NA	1.00285	0.0199188
Mob1b	NA	NA	NA	NA	-1.0654	0.0359706
Mpeg1	NA	NA	NA	NA	4.13245	0.00645452
Mrm2	NA	NA	NA	NA	-2.18348	0.0194376
Mrpl16	NA	NA	NA	NA	1.00059	0.0492246
Mrpl57	NA	NA	NA	NA	-0.709954	0.017567
Ms4a6c	NA	NA	NA	NA	6.65039	0.0076043
Ms4a7	NA	NA	NA	NA	5.22339	0.00206684
Msantd3	NA	NA	NA	NA	-2.23727	0.0466688
Msmo1	NA	NA	NA	NA	-1.03088	0.0121563
Msr1	NA	NA	NA	NA	4.4157	0.0339067
Mterf1a	NA	NA	NA	NA	-1.81744	0.0244602
Mtf1	NA	NA	NA	NA	-1.14338	0.0372445
Mtfr1	NA	NA	NA	NA	-1.21992	0.0106299
Mvb12b	NA	NA	NA	NA	0.87915	0.0212515
Mxra7	NA	NA	NA	NA	0.682829	0.0100375
Mxra8	NA	NA	NA	NA	2.15449	0.0237669
Myh9	NA	NA	NA	NA	1.59278	0.0386615
Myl12a	NA	NA	NA	NA	0.758063	0.0269505
Myl9	NA	NA	NA	NA	1.49814	0.00758402
Nacc2	NA	NA	NA	NA	0.987558	0.0439395
Nadk	NA	NA	NA	NA	1.07204	0.0412313
Naf1	NA	NA	NA	NA	-1.90802	0.0164055
Napg	NA	NA	NA	NA	-0.645216	0.0318773
Naprt	NA	NA	NA	NA	2.53919	0.0340191
Nat14	NA	NA	NA	NA	-0.836415	0.0284038
Nbl1	NA	NA	NA	NA	1.42043	0.00605047
Ncor2	NA	NA	NA	NA	0.594744	0.0464492
Ndnf	NA	NA	NA	NA	0.809666	0.0247817
Ndufa4	NA	NA	NA	NA	-0.838866	0.0147022
Neo1	NA	NA	NA	NA	0.899497	0.0139255
Nfatc3	NA	NA	NA	NA	-1.37013	0.0203736
Nfia	NA	NA	NA	NA	0.826266	0.0267991
Nlgn3	NA	NA	NA	NA	0.761262	0.032433
Nlk	NA	NA	NA	NA	-0.858249	0.0133067
Nnat	NA	NA	NA	NA	1.02672	0.0173973
Nolc1	NA	NA	NA	NA	-0.694839	0.0407277
Nos1	NA	NA	NA	NA	2.11659	0.0384144
Npepl1	NA	NA	NA	NA	1.14943	0.0183182
Nrbp2	NA	NA	NA	NA	0.73792	0.0343151
Ntn4	NA	NA	NA	NA	2.52028	0.00246888
Nudt16l1	NA	NA	NA	NA	0.83254	0.0160164
Nudt4	NA	NA	NA	NA	0.593548	0.0357185
Oard1	NA	NA	NA	NA	-1.15914	0.00433669
Olfml3	NA	NA	NA	NA	1.99395	0.0138799
Osbp2	NA	NA	NA	NA	-1.33656	0.0268141
Pacsin2	NA	NA	NA	NA	-1.02653	0.0239499
Pafah2	NA	NA	NA	NA	1.72282	0.0127976
Pak3	NA	NA	NA	NA	0.825545	0.027797
Pank4	NA	NA	NA	NA	-1.08437	0.0064287
Paqr4	NA	NA	NA	NA	-1.25214	0.00238374
Pard3	NA	NA	NA	NA	1.59512	0.0430362
Pard6a	NA	NA	NA	NA	-0.954166	0.0469134
Pcare	NA	NA	NA	NA	-1.57428	0.0262844
Pcdh17	NA	NA	NA	NA	1.34896	0.0164332
Pcdh18	NA	NA	NA	NA	1.41069	0.0298452
Pcnx4	NA	NA	NA	NA	-0.950469	0.0475459
Pdcd10	NA	NA	NA	NA	-0.82696	0.0285073
Pde6d	NA	NA	NA	NA	-1.3784	0.000828889
Pdzd2	NA	NA	NA	NA	-1.11656	0.0236615
Pdzph1	NA	NA	NA	NA	-4.78033	0.00558746
Perp	NA	NA	NA	NA	1.82074	0.0037081
Pex10	NA	NA	NA	NA	-1.32222	0.0342782
Pex5l	NA	NA	NA	NA	-2.28929	0.0147556
Pfkfb2	NA	NA	NA	NA	-1.35009	0.0499641
Pfn1	NA	NA	NA	NA	0.813576	0.0121092
Phip	NA	NA	NA	NA	0.616892	0.0485016
Phlda3	NA	NA	NA	NA	1.25976	0.0283517
Phlpp1	NA	NA	NA	NA	0.803137	0.0357625
Pi16	NA	NA	NA	NA	1.12582	0.0418661
Pias3	NA	NA	NA	NA	-1.34785	0.0419787
Pim1	NA	NA	NA	NA	1.85888	0.0476014
Pin4	NA	NA	NA	NA	-0.603663	0.0370136
Pip4k2c	NA	NA	NA	NA	-1.04435	0.0111588
Pitpnm1	NA	NA	NA	NA	-0.690004	0.0328526
Pknox2	NA	NA	NA	NA	1.3904	0.0296223
Pla2r1	NA	NA	NA	NA	-2.203	0.0225246
Plaa	NA	NA	NA	NA	-1.13187	0.0291152
Plch2	NA	NA	NA	NA	-0.756721	0.0189657
Pld3	NA	NA	NA	NA	0.704153	0.0227585
Pld4	NA	NA	NA	NA	2.50158	0.0134076
Plek	NA	NA	NA	NA	2.28223	0.0127763
Plekha8	NA	NA	NA	NA	-1.06296	0.0425293
Plekhf2	NA	NA	NA	NA	-1.81638	0.000270511
Plin3	NA	NA	NA	NA	1.84884	0.00626592
Plppr3	NA	NA	NA	NA	1.22708	0.0120011
Plxdc2	NA	NA	NA	NA	2.18853	0.0089057
Pnmal2	NA	NA	NA	NA	0.700604	0.0128648
Pnpla2	NA	NA	NA	NA	1.06474	0.0324074
Polg2	NA	NA	NA	NA	-1.49246	0.0248652
Polr3gl	NA	NA	NA	NA	-0.824131	0.0330728
Pon2	NA	NA	NA	NA	0.685449	0.0403636
Postn	NA	NA	NA	NA	2.73263	0.00445625
Pot1a	NA	NA	NA	NA	-1.17227	0.024079
Pou2f1	NA	NA	NA	NA	-1.82675	0.00248855
Ppa2	NA	NA	NA	NA	-0.805212	0.0249874
Ppef2	NA	NA	NA	NA	-2.08133	0.0467869
Ppm1n	NA	NA	NA	NA	-2.69043	0.0488385
Ppp1r14b	NA	NA	NA	NA	1.1283	0.0336093
Ppp2r5e	NA	NA	NA	NA	-0.734963	0.0277135
Pptc7	NA	NA	NA	NA	-0.875712	0.045655
Prdx1	NA	NA	NA	NA	0.653475	0.00934376
Prdx6	NA	NA	NA	NA	1.78825	0.00737579
Prkg1	NA	NA	NA	NA	1.11867	0.0128249
Prmt2	NA	NA	NA	NA	0.836533	0.042083
Prpf3	NA	NA	NA	NA	-1.12486	0.0367228
Prps2	NA	NA	NA	NA	2.01648	0.0161096
Prpsap1	NA	NA	NA	NA	0.772482	0.0139897
Prr14	NA	NA	NA	NA	-1.10695	0.015088
Psmc3	NA	NA	NA	NA	-0.662425	0.0190998
Psmc6	NA	NA	NA	NA	-0.665435	0.0265264
Ptpn18	NA	NA	NA	NA	1.85964	0.0360021
Pycard	NA	NA	NA	NA	2.86442	0.0125157
Rab28	NA	NA	NA	NA	-0.896532	0.0051576
Rab5if	NA	NA	NA	NA	-0.654741	0.03673
Rab7b	NA	NA	NA	NA	2.73129	0.0355468
Rac2	NA	NA	NA	NA	4.23817	0.0468176
Rapgef5	NA	NA	NA	NA	-1.14643	0.040431
Rasgrf2	NA	NA	NA	NA	-0.858682	0.0299992
Rasl10b	NA	NA	NA	NA	0.834868	0.0109384
Rax	NA	NA	NA	NA	-0.629592	0.0452712
Rbbp6	NA	NA	NA	NA	-0.608906	0.0218985
Rbm33	NA	NA	NA	NA	-1.0278	0.0122568
Rbm43	NA	NA	NA	NA	1.69551	0.0340142
Rbm6	NA	NA	NA	NA	-0.746226	0.027185
Rbms3	NA	NA	NA	NA	1.90744	0.0301596
Rbmxl1	NA	NA	NA	NA	-0.801175	0.0171767
Rbp1	NA	NA	NA	NA	1.52653	0.0206666
Rcn1	NA	NA	NA	NA	0.862507	0.0386305
Rcn2	NA	NA	NA	NA	0.755046	0.00971642
Rdh11	NA	NA	NA	NA	-0.933062	0.0284154
Rgl3	NA	NA	NA	NA	1.1456	0.0488818
Rgs10	NA	NA	NA	NA	1.15197	0.0168593
Rhoa	NA	NA	NA	NA	0.64321	0.0253844
Rhot1	NA	NA	NA	NA	-1.0787	0.0123822
Rhot2	NA	NA	NA	NA	-1.18267	0.000282773
Rhpn1	NA	NA	NA	NA	-1.82177	0.00752708
Rims2	NA	NA	NA	NA	-0.927653	0.0143872
Rin2	NA	NA	NA	NA	1.1131	0.0485582
Rmnd5b	NA	NA	NA	NA	-1.21358	0.00448277
Rnf113a2	NA	NA	NA	NA	-0.972822	0.0417746
Rnf123	NA	NA	NA	NA	-1.18866	0.0068572
Rnf130	NA	NA	NA	NA	0.726193	0.0489989
Rnf150	NA	NA	NA	NA	-1.27967	0.00192406
Rnf152	NA	NA	NA	NA	0.700277	0.0488293
Rnf5	NA	NA	NA	NA	-0.611624	0.0356125
Rpgrip1	NA	NA	NA	NA	-1.89722	0.0128025
Rpn2	NA	NA	NA	NA	0.610804	0.0245115
Rrnad1	NA	NA	NA	NA	-1.10208	0.0115837
Rsrc2	NA	NA	NA	NA	-0.68308	0.0265181
Rsrp1	NA	NA	NA	NA	-0.850314	0.00141359
S100a1	NA	NA	NA	NA	1.12129	0.00276137
Samd14	NA	NA	NA	NA	0.598102	0.0299474
Sarm1	NA	NA	NA	NA	-1.9074	0.00980098
Scarb1	NA	NA	NA	NA	-0.814885	0.0364197
Scn2a	NA	NA	NA	NA	0.697432	0.0490086
Scpep1	NA	NA	NA	NA	1.59893	0.0107128
Scrn2	NA	NA	NA	NA	-1.42551	0.0437331
Scrn3	NA	NA	NA	NA	-0.994793	0.042405
Scyl2	NA	NA	NA	NA	-2.23306	0.0104234
Sdcbp	NA	NA	NA	NA	1.20356	0.048999
Sdhaf2	NA	NA	NA	NA	-0.851166	0.0277059
Sdk2	NA	NA	NA	NA	1.17803	0.0241156
Sec14l2	NA	NA	NA	NA	-1.99169	0.00428451
Sec22a	NA	NA	NA	NA	-1.11923	0.027937
Selenop	NA	NA	NA	NA	1.18471	0.00696753
Sema3f	NA	NA	NA	NA	-1.10565	0.0110327
Sema4d	NA	NA	NA	NA	1.05584	0.0269162
Senp8	NA	NA	NA	NA	-2.20962	0.016174
Serinc4	NA	NA	NA	NA	-3.17925	0.00645155
Serpinb6a	NA	NA	NA	NA	1.43393	0.0187748
Serpine2	NA	NA	NA	NA	1.49962	0.0141596
Serpinf1	NA	NA	NA	NA	1.38099	0.0190598
Serpinh1	NA	NA	NA	NA	1.48582	0.040328
Sfrp1	NA	NA	NA	NA	1.33177	0.0495623
Sft2d1	NA	NA	NA	NA	-0.82919	0.0360301
Sgms1	NA	NA	NA	NA	1.09563	0.034895
Sh3d19	NA	NA	NA	NA	1.7827	0.0291896
Sharpin	NA	NA	NA	NA	-0.88371	0.0153132
Shroom3	NA	NA	NA	NA	-1.77287	0.00197572
Sin3a	NA	NA	NA	NA	-0.964079	0.0476861
Slc22a23	NA	NA	NA	NA	1.23243	0.0320605
Slc25a25	NA	NA	NA	NA	-1.00652	0.0466924
Slc25a28	NA	NA	NA	NA	-0.862877	0.022319
Slc26a2	NA	NA	NA	NA	-1.01622	0.0399896
Slc29a2	NA	NA	NA	NA	-1.40343	0.00731292
Slc2a12	NA	NA	NA	NA	1.52682	0.0302099
Slc31a2	NA	NA	NA	NA	-1.6447	0.00410434
Slc35e1	NA	NA	NA	NA	-1.20193	0.0225187
Slc4a7	NA	NA	NA	NA	-2.16556	0.0221498
Slc6a6	NA	NA	NA	NA	-1.43761	0.00814367
Slc7a2	NA	NA	NA	NA	1.35669	0.0283859
Slc7a8	NA	NA	NA	NA	1.01801	0.0495944
Slc9a3r1	NA	NA	NA	NA	1.62432	0.0100654
Slco4a1	NA	NA	NA	NA	-2.25304	0.00113976
Slk	NA	NA	NA	NA	-0.802212	0.0191596
Sltm	NA	NA	NA	NA	-0.858188	0.0273879
Smo	NA	NA	NA	NA	1.33556	0.0247682
Smpdl3a	NA	NA	NA	NA	1.90356	0.00406268
Snhg10	NA	NA	NA	NA	-1.34559	0.0386313
Snhg12	NA	NA	NA	NA	-0.767518	0.0210945
Snhg8	NA	NA	NA	NA	-0.863387	0.0351591
Sntg2	NA	NA	NA	NA	-2.13702	0.0272802
Snupn	NA	NA	NA	NA	-1.36704	0.0399046
Socs2	NA	NA	NA	NA	1.74954	0.0327085
Sod3	NA	NA	NA	NA	2.22613	0.00969535
Sord	NA	NA	NA	NA	1.0519	0.0459617
Sp4	NA	NA	NA	NA	-1.29777	0.0135941
Spef1	NA	NA	NA	NA	-1.26724	0.0379489
Sphk1	NA	NA	NA	NA	3.09643	0.00571821
Spp1	NA	NA	NA	NA	3.75279	0.0479293
Spry1	NA	NA	NA	NA	1.48046	0.0172799
Sqle	NA	NA	NA	NA	-0.89136	0.0241399
Srebf1	NA	NA	NA	NA	0.636819	0.0397176
Ssbp2	NA	NA	NA	NA	-0.633704	0.0389231
Ssbp4	NA	NA	NA	NA	-0.76923	0.00628321
St8sia3	NA	NA	NA	NA	0.930142	0.0183203
Stac2	NA	NA	NA	NA	0.59113	0.0417415
Stard7	NA	NA	NA	NA	-1.31784	0.0063333
Stk35	NA	NA	NA	NA	-0.961957	0.00620824
Stt3a	NA	NA	NA	NA	0.861474	0.0471179
Stxbp2	NA	NA	NA	NA	1.24044	0.0266501
Styx	NA	NA	NA	NA	-3.34384	0.000897775
Surf6	NA	NA	NA	NA	-1.78253	0.0167324
Suv39h2	NA	NA	NA	NA	-1.78149	0.0209039
Syne2	NA	NA	NA	NA	-1.18198	0.00395935
Syt9	NA	NA	NA	NA	0.968347	0.0128936
Taf5	NA	NA	NA	NA	-1.313	0.0390116
Tapt1	NA	NA	NA	NA	-0.87472	0.0204878
Tbc1d1	NA	NA	NA	NA	1.29801	0.0261658
Tbc1d24	NA	NA	NA	NA	-0.867059	0.0143321
Tbcc	NA	NA	NA	NA	-0.871361	0.0311623
Tcf7l1	NA	NA	NA	NA	1.60196	0.0438856
Tchp	NA	NA	NA	NA	-1.44052	0.0113902
Tent5c	NA	NA	NA	NA	2.62956	0.028657
Tex30	NA	NA	NA	NA	-1.46776	0.0391099
Tgfbi	NA	NA	NA	NA	2.00519	0.0361363
Tgfbr2	NA	NA	NA	NA	1.71262	0.0190841
Thap2	NA	NA	NA	NA	-1.10028	0.0437953
Thbs1	NA	NA	NA	NA	3.31489	0.0243419
Thoc5	NA	NA	NA	NA	-1.36023	0.00849705
Tial1	NA	NA	NA	NA	-0.805624	0.0230529
Timm44	NA	NA	NA	NA	-0.83354	0.0392402
Tmem119	NA	NA	NA	NA	3.29269	0.0492438
Tmem136	NA	NA	NA	NA	-2.14241	0.000325371
Tmem138	NA	NA	NA	NA	-2.13479	0.00133481
Tmem266	NA	NA	NA	NA	-1.89681	0.0106872
Tmem56	NA	NA	NA	NA	0.755285	0.0376744
Tmem86a	NA	NA	NA	NA	1.03416	0.0365565
Tmsb4x	NA	NA	NA	NA	1.09832	0.00271478
Tnfrsf21	NA	NA	NA	NA	1.24682	0.038057
Tor2a	NA	NA	NA	NA	-0.876606	0.029237
Tpbgl	NA	NA	NA	NA	0.984551	0.0457842
Tpp1	NA	NA	NA	NA	0.594928	0.0347432
Traf3ip3	NA	NA	NA	NA	-2.55532	0.0243046
Trappc6b	NA	NA	NA	NA	-0.685759	0.0218498
Triap1	NA	NA	NA	NA	-1.35814	0.0164415
Tril	NA	NA	NA	NA	1.75792	0.0205756
Trip10	NA	NA	NA	NA	-1.38499	0.0316165
Trp53i11	NA	NA	NA	NA	0.96377	0.0421948
Trp53rkb	NA	NA	NA	NA	-1.80152	0.0217271
Trpc1	NA	NA	NA	NA	-0.879175	0.0413685
Trpm3	NA	NA	NA	NA	0.83213	0.00418228
Tsc22d4	NA	NA	NA	NA	1.83449	0.013356
Tspan10	NA	NA	NA	NA	1.62165	0.0278052
Tspan15	NA	NA	NA	NA	0.745809	0.0463195
Ttll11	NA	NA	NA	NA	-2.73915	0.0358453
Ttr	NA	NA	NA	NA	2.17999	0.0418588
Tusc2	NA	NA	NA	NA	-0.761574	0.0100535
Tyr	NA	NA	NA	NA	1.83332	0.023083
Tyrobp	NA	NA	NA	NA	3.60914	0.0226831
Ube4a	NA	NA	NA	NA	-0.879239	0.0324475
Ubtd1	NA	NA	NA	NA	-1.55235	0.0352623
Ubxn11	NA	NA	NA	NA	-1.5204	0.0454334
Uck2	NA	NA	NA	NA	-1.89701	0.0315534
Uckl1	NA	NA	NA	NA	-1.80077	0.012571
Unc13b	NA	NA	NA	NA	-1.1308	0.0221498
Unc80	NA	NA	NA	NA	-0.598013	0.0397069
Usp34	NA	NA	NA	NA	-0.709915	0.0206814
Usp47	NA	NA	NA	NA	-0.791397	0.0285827
Vasn	NA	NA	NA	NA	1.2386	0.0435289
Vit	NA	NA	NA	NA	1.91263	0.0228632
Vkorc1	NA	NA	NA	NA	1.13958	0.0171386
Vldlr	NA	NA	NA	NA	-1.18875	0.0209368
Vstm2l	NA	NA	NA	NA	-0.659879	0.0470434
Wapl	NA	NA	NA	NA	-0.800125	0.0350079
Wdr13	NA	NA	NA	NA	0.743628	0.0292036
Wdr17	NA	NA	NA	NA	-2.74244	0.0289599
Wdr27	NA	NA	NA	NA	-2.05832	0.0106724
Wdr74	NA	NA	NA	NA	-1.10111	0.0199939
Wdr78	NA	NA	NA	NA	-2.38992	0.00733088
Wdr83	NA	NA	NA	NA	-1.24043	0.0183856
Wfdc17	NA	NA	NA	NA	2.94077	0.0167207
Whrn	NA	NA	NA	NA	-1.33133	0.0150719
Wls	NA	NA	NA	NA	2.0308	0.0010636
Ypel2	NA	NA	NA	NA	-0.959439	0.0176725
Zbtb11	NA	NA	NA	NA	-0.913419	0.0304274
Zbtb18	NA	NA	NA	NA	-0.76452	0.0359041
Zbtb48	NA	NA	NA	NA	-1.73194	0.0285572
Zbtb9	NA	NA	NA	NA	-1.55174	0.0271799
Zcchc12	NA	NA	NA	NA	-2.9012	0.00814545
Zcchc8	NA	NA	NA	NA	-0.908405	0.0350769
Zdhhc2	NA	NA	NA	NA	-1.68473	0.00683555
Zfand2a	NA	NA	NA	NA	0.782606	0.0480532
Zfand3	NA	NA	NA	NA	0.711684	0.0484556
Zfp236	NA	NA	NA	NA	-1.03233	0.0411627
Zfp27	NA	NA	NA	NA	-1.37079	0.0366392
Zfp281	NA	NA	NA	NA	-0.862173	0.0385683
Zfp369	NA	NA	NA	NA	-1.05529	0.027796
Zfp385c	NA	NA	NA	NA	1.38172	0.00405155
Zfp612	NA	NA	NA	NA	-1.00284	0.0251704
Zfp787	NA	NA	NA	NA	-1.03176	0.0301875
Zfp846	NA	NA	NA	NA	-1.6185	0.0274795
Zfyve26	NA	NA	NA	NA	-1.03666	0.0354197
Zhx3	NA	NA	NA	NA	1.0797	0.0451916
Zmym1	NA	NA	NA	NA	-2.40916	0.0135768

## Sheet: Table S9E
Table S9E: Differentially expressed genes in retinal region 5 (R5) at 1PD, 3PD, 5PD compared to DR controls (p ≤ 0.05; FC ≥ 1.5). DR - dim-reared sample, PD - photo-oxidative damage paradigm. NA - gene not differentially expressed in this comparison.
GeneID	log2FC_PD1	p-value_PD1	log2FC_PD3	p-value_PD3	log2FC_PD5	p-value_PD5
3010001F23Rik	-2.53382	0.029825	-3.16569	0.0151903	-4.4617	0.0130416
A530058N18Rik	-0.900605	0.0466577	-1.2094	0.0122773	-1.47511	0.00873371
Adamts1	1.33005	0.0311843	1.61144	0.00993954	2.28955	0.00124852
Apaf1	1.63995	0.0374567	1.64761	0.0346801	1.73426	0.0449866
Atf3	3.18955	0.00220495	2.48144	0.0108676	2.48058	0.0167824
Atp11b	-0.764677	0.0193964	-0.6518	0.0380158	-1.30998	0.00158549
Ccn4	-1.85348	0.0272302	-1.868	0.0239516	-2.25334	0.0303075
Cdc42se1	1.02009	0.0187147	0.849621	0.0440206	1.1924	0.0126348
Cebpd	3.15372	0.0335655	3.58133	0.021062	3.65764	0.021436
Cep250	-0.91436	0.0473873	-0.896446	0.0491678	-1.96339	0.00272904
Cntf	2.09038	0.00683686	1.97959	0.00956673	1.87154	0.0209387
Cotl1	1.00607	0.00557594	1.04315	0.00424467	1.88416	4.43456e-05
Cp	2.0562	0.0436422	2.41958	0.024085	3.16965	0.00881518
Cyp1b1	1.16825	0.0342133	1.26282	0.0215025	1.97852	0.00147054
Dmd	-1.28119	0.0116177	-1.16749	0.0170574	-1.65407	0.0062478
Dtx4	1.1949	0.04982	1.59706	0.0107383	1.50539	0.022623
F2r	-1.6173	0.00680567	-1.35496	0.0144311	-1.18428	0.0473241
Fam78b	0.894965	0.0266897	1.03212	0.0115781	0.961078	0.0271939
Fgf2	2.11582	0.0464192	3.58105	0.00412199	2.71222	0.0198489
Gas7	-0.891261	0.0145016	-1.16425	0.00294048	-2.31131	6.02313e-05
Gdf11	1.3195	0.0210746	1.27272	0.0247422	1.3931	0.0259306
Gfer	2.06905	0.000390193	1.88232	0.000854619	1.12954	0.0488999
Gm15872	-2.17421	0.0312225	-2.35454	0.0208723	-3.7781	0.0114929
Gm45441	-2.27102	0.0241743	-3.10402	0.0067052	-2.97535	0.0200082
Grtp1	-0.92307	0.0171904	-1.85074	0.000160009	-2.59009	3.55984e-05
Hdc	-2.73339	0.011732	-4.59351	0.00159398	-3.99878	0.0081092
Hist1h1c	-1.3185	0.0041812	-1.37974	0.00300759	-1.20713	0.0122592
Hk2	-0.764731	0.0305635	-1.14803	0.00332142	-1.07971	0.010933
Hmgb2	-1.75021	0.00359055	-0.974104	0.0499145	-1.48548	0.0148584
Kcnj14	-1.40574	0.00199915	-2.75423	9.49615e-06	-3.96878	1.36173e-06
Klf2	1.17708	0.0121744	1.37101	0.00412437	1.41138	0.00629317
Lad1	2.78049	0.0444234	3.60948	0.00809355	3.4737	0.0155754
Lrrc2	1.46187	0.0139846	2.37333	0.000258706	1.29042	0.0434875
Mef2c	-1.69538	0.000239595	-1.52973	0.000462589	-2.64491	3.78536e-05
Mylk	-1.17915	0.00823541	-0.838198	0.0378491	-1.23018	0.0123624
Ndufa4	-0.708972	0.0408816	-0.858324	0.0167251	-1.07401	0.00486362
Olfm2	0.77478	0.0387329	1.25474	0.00193159	1.32269	0.00238562
Pde6h	-0.875029	0.0479459	-1.11826	0.016353	-1.44421	0.00487586
Pdia5	-1.10318	0.0298131	-1.83513	0.00207115	-2.38833	0.00127008
Pla2g7	-1.28735	0.0242738	-1.217	0.0299108	-1.29281	0.0362236
Psmb9	2.84017	0.0212125	3.58243	0.00362574	3.06369	0.0195023
Ralgds	1.0491	0.019948	1.18402	0.0093403	1.23708	0.0106688
Rgma	1.71263	0.0279536	1.74429	0.0237991	2.41805	0.00419564
Rnf145	0.96442	0.00417511	1.09462	0.00165002	0.702607	0.0327469
Rorb	-0.645083	0.0353841	-0.792045	0.0128848	-0.877159	0.010512
Sdhaf4	-0.700267	0.0325664	-0.671571	0.0378195	-0.717594	0.0440026
Sh2d1a	-1.72001	0.00648984	-2.16637	0.00165998	-4.82421	0.000147358
Sp3os	-1.37492	0.00671808	-1.3829	0.00583195	-2.14032	0.00147979
Stat3	1.73351	0.0445722	2.17602	0.0177498	1.75285	0.0495334
Tmem252	5.61283	0.0130735	5.86676	0.00824468	5.02402	0.0400483
Tnfrsf1a	1.32931	0.0147348	1.67632	0.00277317	2.61886	7.45682e-05
Tsc22d4	0.821222	0.041537	1.05487	0.0116359	1.65445	0.000662135
Tst	2.85789	0.0221414	2.61833	0.0339533	3.00836	0.0201065
Wdr31	-1.65926	0.00887181	-1.51075	0.012424	-4.49479	0.000234922
Xaf1	1.83069	0.0320664	2.96574	0.000810761	2.57905	0.00519116
Abcg1	-0.688589	0.0480857	-0.714328	0.0403597	NA	NA
Acyp1	-0.940621	0.00855757	-0.78445	0.0208958	NA	NA
Bgn	-1.19659	0.0131957	-1.64235	0.00211288	NA	NA
Cd47	0.804428	0.0409369	0.966529	0.0167985	NA	NA
Cd59a	-0.910648	0.0204575	-0.767385	0.0404787	NA	NA
Chst11	1.93441	0.0316523	2.00343	0.0250985	NA	NA
Clic4	1.69877	0.00358382	1.1282	0.0380737	NA	NA
Col1a1	-1.5492	0.0010611	-0.894484	0.0247522	NA	NA
Col1a2	-1.76941	0.00061264	-0.933797	0.0259669	NA	NA
Coq8b	1.11234	0.0355906	1.28065	0.0163087	NA	NA
Dcn	-0.861487	0.016314	-0.897759	0.012684	NA	NA
Dnttip2	0.892067	0.0389428	1.07919	0.0140999	NA	NA
Eif4ebp1	2.34796	0.0051017	1.67365	0.0382962	NA	NA
Etv5	1.30457	0.00183682	0.966857	0.013855	NA	NA
Fkbp15	0.99277	0.0397004	1.13346	0.0190949	NA	NA
Fmod	-1.58076	0.0158961	-1.92704	0.00562311	NA	NA
Gfra2	-0.910636	0.0297191	-0.990757	0.0191378	NA	NA
Gprin1	1.28589	0.00173062	1.18446	0.00307982	NA	NA
Ipo4	0.992132	0.021784	1.26478	0.00466547	NA	NA
Mfap5	-2.19847	0.04089	-2.82504	0.0169548	NA	NA
Myd88	1.82971	0.0220715	1.97026	0.0133881	NA	NA
Nupr1	2.25217	0.0129206	1.78594	0.0336795	NA	NA
Ogn	-1.68136	0.00383813	-1.249	0.0153973	NA	NA
Parp10	2.55096	0.0247089	2.56922	0.023014	NA	NA
Parp3	2.52542	0.0464461	2.78441	0.0283843	NA	NA
Pgbd5	0.903092	0.0126537	0.867059	0.0153026	NA	NA
Pigz	-2.00219	0.0147313	-1.54516	0.0371147	NA	NA
Postn	-2.52562	0.0123641	-1.92591	0.0301756	NA	NA
Ptpn1	1.26206	0.0140784	1.18538	0.0188496	NA	NA
Rab4a	-0.730039	0.0422317	-0.708248	0.0454584	NA	NA
Ramp2	1.255	0.00746347	0.899602	0.043612	NA	NA
Rock2	0.842324	0.030269	1.05195	0.00856809	NA	NA
Rpain	1.04107	0.016221	0.900919	0.0332158	NA	NA
Rps19bp1	1.08744	0.00629079	0.772008	0.039647	NA	NA
Serpinf1	-1.71816	0.00183542	-1.82527	0.00114883	NA	NA
Sfrp2	-1.88097	0.0309694	-2.70945	0.00682718	NA	NA
Slc7a5	0.783467	0.0380743	0.872583	0.0217	NA	NA
Smim18	-1.18632	0.0237124	-1.23445	0.0184363	NA	NA
Spag5	-0.748845	0.0300919	-0.672779	0.0447219	NA	NA
Tmem120b	2.11376	0.0117748	2.08425	0.0119172	NA	NA
Tnxb	-1.42047	0.0313895	-1.3909	0.0319358	NA	NA
Trim25	1.49096	0.00244214	0.961907	0.0352395	NA	NA
Ttll12	1.18765	0.0262798	1.29563	0.0153923	NA	NA
Wdr45	0.88479	0.0312271	0.801763	0.0469557	NA	NA
Wwtr1	1.37076	0.0480951	1.48147	0.0311426	NA	NA
Zfp213	1.39492	0.0306786	1.31527	0.0384363	NA	NA
2300009A05Rik	-0.851943	0.0455777	NA	NA	-1.60805	0.00344842
Cdc7	-1.13267	0.0188711	NA	NA	-1.18902	0.0287829
Cdkn1a	1.70086	0.0478786	NA	NA	2.0765	0.0294872
Cebpb	1.56729	0.00698114	NA	NA	1.66471	0.00719828
Csad	-1.03749	0.0402393	NA	NA	0.942929	0.0478801
Cstb	0.664705	0.0462631	NA	NA	0.982282	0.0079924
Dhcr7	-0.845944	0.0397385	NA	NA	-0.991249	0.0349936
Dusp1	-0.967989	0.0427215	NA	NA	-2.29208	0.00145396
Fat3	0.97535	0.0360936	NA	NA	1.09836	0.0327707
Gabarap	0.645089	0.035319	NA	NA	0.802527	0.0138684
Galnt4	-0.99968	0.0423522	NA	NA	-1.68144	0.00870458
Gm47283	-1.08013	0.0115607	NA	NA	-1.05191	0.0163131
Gramd2	-1.1298	0.0379161	NA	NA	-2.86695	0.00103082
Hsbp1l1	-0.867785	0.0396729	NA	NA	-1.76151	0.00256496
Hsph1	1.37235	0.000531762	NA	NA	1.15216	0.00386727
Insig1	-0.846638	0.0103671	NA	NA	-0.744171	0.0316502
Ip6k2	1.02481	0.0124345	NA	NA	-1.10641	0.0228438
Kirrel	-1.01134	0.0444576	NA	NA	-1.27126	0.0321049
Lnpk	-1.10208	0.0195742	NA	NA	-1.2598	0.0206339
Mapre1	0.854063	0.0267916	NA	NA	1.22918	0.00435961
Mras	0.953416	0.034734	NA	NA	1.45663	0.00397289
Mrps11	-0.723995	0.0323075	NA	NA	-0.77711	0.040326
Myo1c	1.89669	0.0107502	NA	NA	2.08028	0.00944214
Ninj1	1.13896	0.0355023	NA	NA	1.55233	0.00958455
Nme2	1.22245	0.0384357	NA	NA	1.39005	0.0257159
Padi2	1.188	0.0223438	NA	NA	1.13332	0.0387563
Pi16	-1.20035	0.026924	NA	NA	0.99656	0.044024
Pip4k2b	0.829707	0.0275457	NA	NA	1.42157	0.00128056
Plvap	1.13041	0.0438882	NA	NA	1.98698	0.00246502
Pnp	1.03135	0.0285341	NA	NA	1.42812	0.00588287
Ptpn18	-1.84647	0.0442116	NA	NA	1.76007	0.0141947
Rian	-0.935998	0.0124277	NA	NA	-1.00009	0.0171409
Socs2	1.46189	0.0490994	NA	NA	1.92044	0.0175646
Suv39h2	1.16013	0.019672	NA	NA	-1.48374	0.0427479
Syde1	1.21664	0.0480382	NA	NA	1.41193	0.0346962
Tle3	0.919903	0.017998	NA	NA	0.931653	0.0255714
Tulp3	1.02847	0.0475414	NA	NA	1.08586	0.0493036
Tyr	-1.94482	0.00667303	NA	NA	1.4864	0.00719774
Zc3h6	-1.23108	0.0412012	NA	NA	-1.64002	0.0277732
Zfp280b	1.49157	0.0444189	NA	NA	1.75678	0.0301577
1600014C23Rik	-2.19744	0.0257917	NA	NA	NA	NA
A730063M14Rik	-1.05036	0.0465309	NA	NA	NA	NA
Abhd11	1.01663	0.0407282	NA	NA	NA	NA
Adipor2	0.79041	0.0241641	NA	NA	NA	NA
Aldh18a1	0.850393	0.0270502	NA	NA	NA	NA
Aldoa	-0.610841	0.0408909	NA	NA	NA	NA
Amigo1	0.945233	0.0303251	NA	NA	NA	NA
Amotl2	1.00115	0.0207182	NA	NA	NA	NA
Anapc13	-0.727518	0.0241173	NA	NA	NA	NA
Anp32b	0.688867	0.0399738	NA	NA	NA	NA
Anxa7	0.85592	0.0168069	NA	NA	NA	NA
Apba3	1.01739	0.038191	NA	NA	NA	NA
Aqp3	-5.7054	0.0478025	NA	NA	NA	NA
Arid5b	0.874391	0.0447437	NA	NA	NA	NA
Atf4	1.02044	0.00229078	NA	NA	NA	NA
Atf5	1.97389	0.000896099	NA	NA	NA	NA
B230206L02Rik	-1.59966	0.0433557	NA	NA	NA	NA
Brix1	0.908898	0.0214189	NA	NA	NA	NA
Btbd9	0.707577	0.0413231	NA	NA	NA	NA
Calb1	-0.998019	0.00989469	NA	NA	NA	NA
Cars	1.04149	0.00545249	NA	NA	NA	NA
Ccdc167	-0.890317	0.0284683	NA	NA	NA	NA
Ccdc90b	-1.0032	0.0175348	NA	NA	NA	NA
Ccl3	5.98703	0.0405588	NA	NA	NA	NA
Ccnd1	1.41539	0.0436389	NA	NA	NA	NA
Cd83	-1.81806	0.029795	NA	NA	NA	NA
Cdh4	-1.06769	0.0301768	NA	NA	NA	NA
Chuk	-0.85765	0.0296906	NA	NA	NA	NA
Cish	1.68808	0.00424011	NA	NA	NA	NA
Cnst	0.625207	0.049941	NA	NA	NA	NA
Col25a1	1.76833	0.028662	NA	NA	NA	NA
Col3a1	-2.20857	0.00417834	NA	NA	NA	NA
Col4a1	0.88157	0.0404852	NA	NA	NA	NA
Col5a1	-1.94336	0.00903509	NA	NA	NA	NA
Coq7	-0.722174	0.0292586	NA	NA	NA	NA
Cpxm1	-1.87643	0.00995155	NA	NA	NA	NA
Ctns	-1.62657	0.0230387	NA	NA	NA	NA
Cuedc1	-0.92849	0.0365779	NA	NA	NA	NA
D330023K18Rik	-1.20505	0.0224953	NA	NA	NA	NA
Dck	-1.70162	0.00906706	NA	NA	NA	NA
Ddit3	1.0217	0.0109589	NA	NA	NA	NA
Dnaja4	0.683618	0.0488779	NA	NA	NA	NA
Dnajb1	0.940299	0.00733482	NA	NA	NA	NA
Dnajb2	0.726095	0.0187975	NA	NA	NA	NA
Dpt	-2.59253	0.0103347	NA	NA	NA	NA
Dusp10	1.18846	0.0257989	NA	NA	NA	NA
Dusp8	0.808859	0.0234138	NA	NA	NA	NA
Eif2b2	0.636575	0.0461207	NA	NA	NA	NA
Endod1	-0.938683	0.0148967	NA	NA	NA	NA
Enpp2	-1.183	0.041652	NA	NA	NA	NA
Etf1	0.720802	0.0309145	NA	NA	NA	NA
Etv6	1.72136	0.0094452	NA	NA	NA	NA
Fbln1	-1.0993	0.0485578	NA	NA	NA	NA
Fbxw5	0.689845	0.0417836	NA	NA	NA	NA
Fkbpl	1.95974	0.030025	NA	NA	NA	NA
Fmn1	-0.834945	0.0451619	NA	NA	NA	NA
Foxo3	0.695454	0.0241581	NA	NA	NA	NA
Frat1	-0.985565	0.0385893	NA	NA	NA	NA
Fstl1	-0.968756	0.0458163	NA	NA	NA	NA
Fut10	1.50413	0.0298135	NA	NA	NA	NA
Fxyd1	-1.01714	0.02676	NA	NA	NA	NA
Gadd45g	1.34573	0.00406451	NA	NA	NA	NA
Glt1d1	2.04107	0.046216	NA	NA	NA	NA
Glul	-0.91028	0.0463061	NA	NA	NA	NA
Gm28875	-1.15631	0.022516	NA	NA	NA	NA
Gm525	-2.90185	0.0337455	NA	NA	NA	NA
Gsn	-0.93443	0.0101028	NA	NA	NA	NA
Gspt1	0.920949	0.0450799	NA	NA	NA	NA
Gtf2f2	0.975123	0.0379187	NA	NA	NA	NA
Guf1	-0.930919	0.0380299	NA	NA	NA	NA
Hexim1	0.811721	0.0191278	NA	NA	NA	NA
Hgh1	1.2485	0.0461725	NA	NA	NA	NA
Hgsnat	-1.05394	0.0231278	NA	NA	NA	NA
Homer2	-1.45404	0.0392282	NA	NA	NA	NA
Hsf1	0.685341	0.0462737	NA	NA	NA	NA
Hspa1a	1.29294	0.0114391	NA	NA	NA	NA
Hspa8	0.742125	0.0157552	NA	NA	NA	NA
Hspa9	0.611052	0.0459199	NA	NA	NA	NA
Ier2	0.833963	0.0318952	NA	NA	NA	NA
Igf2	-1.63387	0.0202207	NA	NA	NA	NA
Ikzf2	-1.6967	0.0380992	NA	NA	NA	NA
Il33	0.827553	0.0409752	NA	NA	NA	NA
Jun	1.43338	0.0476803	NA	NA	NA	NA
Kcmf1	0.663262	0.0458012	NA	NA	NA	NA
Kcnh2	-0.595069	0.0383662	NA	NA	NA	NA
Kpnb1	0.658979	0.0352532	NA	NA	NA	NA
Larp6	-1.26498	0.0338532	NA	NA	NA	NA
Ldb2	-1.35802	0.0294607	NA	NA	NA	NA
Lgi2	-1.45614	0.0246278	NA	NA	NA	NA
Lnx1	-0.867756	0.0479161	NA	NA	NA	NA
Lrrn3	-0.778865	0.0497972	NA	NA	NA	NA
Ltbp4	-1.20387	0.0209768	NA	NA	NA	NA
Maged2	-0.862018	0.0343088	NA	NA	NA	NA
Mal	-1.53974	0.0267698	NA	NA	NA	NA
Mars	0.891453	0.0128207	NA	NA	NA	NA
Mast4	1.63237	0.0320003	NA	NA	NA	NA
Med29	-0.730147	0.0362472	NA	NA	NA	NA
Megf9	-0.711099	0.0443455	NA	NA	NA	NA
Mfsd4a	-1.06823	0.0310915	NA	NA	NA	NA
Mpp6	1.53817	0.0157637	NA	NA	NA	NA
Mrpl23	-0.719189	0.0417299	NA	NA	NA	NA
Mthfd2	0.978102	0.0341335	NA	NA	NA	NA
Mul1	0.648328	0.0485913	NA	NA	NA	NA
Myl9	-1.45822	0.0491183	NA	NA	NA	NA
N4bp2	1.13321	0.0286404	NA	NA	NA	NA
Nampt	0.682781	0.0473813	NA	NA	NA	NA
Ndst1	0.710961	0.0363189	NA	NA	NA	NA
Ndufa1	-0.616761	0.0490455	NA	NA	NA	NA
Ndufaf6	1.26262	0.0373761	NA	NA	NA	NA
Ndufb3	-0.611976	0.0366398	NA	NA	NA	NA
Ngfr	1.375	0.0471197	NA	NA	NA	NA
Nkd1	1.11335	0.0377085	NA	NA	NA	NA
Nolc1	0.879534	0.0169545	NA	NA	NA	NA
Nop2	1.03912	0.0381374	NA	NA	NA	NA
Nova1	-0.837115	0.0434088	NA	NA	NA	NA
Nsun5	0.913021	0.0395029	NA	NA	NA	NA
Omg	-1.58483	0.0106836	NA	NA	NA	NA
Pa2g4	0.692671	0.0472417	NA	NA	NA	NA
Pam	-0.895145	0.0367835	NA	NA	NA	NA
Pdcl	-0.770402	0.0207823	NA	NA	NA	NA
Pde6c	0.997447	0.0160064	NA	NA	NA	NA
Pdgfrb	-2.14092	0.00239364	NA	NA	NA	NA
Pgpep1	0.969743	0.0287681	NA	NA	NA	NA
Phf23	1.01339	0.00498155	NA	NA	NA	NA
Pitpnc1	-0.818933	0.019717	NA	NA	NA	NA
Pkm	-0.684356	0.0220661	NA	NA	NA	NA
Plekhh3	0.932419	0.0453615	NA	NA	NA	NA
Plxnd1	1.60678	0.0236842	NA	NA	NA	NA
Prcc	-1.05594	0.0376991	NA	NA	NA	NA
Prkaa2	-1.15625	0.0317755	NA	NA	NA	NA
Prr5l	2.06986	0.0468412	NA	NA	NA	NA
Prxl2a	-0.793728	0.0398756	NA	NA	NA	NA
Ptbp1	0.719896	0.0453699	NA	NA	NA	NA
Ptpn13	-1.40277	0.0359978	NA	NA	NA	NA
Ptpn23	0.690368	0.0435047	NA	NA	NA	NA
Rab31	1.57031	0.0373239	NA	NA	NA	NA
Ralgapa2	-0.975322	0.0453652	NA	NA	NA	NA
Ralgps2	0.876085	0.0215887	NA	NA	NA	NA
Rangap1	0.646231	0.028241	NA	NA	NA	NA
Rcan1	0.897641	0.0247065	NA	NA	NA	NA
Rcan2	-0.782481	0.0351026	NA	NA	NA	NA
Rcc2	1.06598	0.0383854	NA	NA	NA	NA
Rnd2	-0.733894	0.0272275	NA	NA	NA	NA
Rpa1	-0.601073	0.0442123	NA	NA	NA	NA
Rpl7l1	0.837364	0.0262448	NA	NA	NA	NA
Rpp25l	0.8691	0.0325071	NA	NA	NA	NA
Runx1t1	0.981354	0.0212073	NA	NA	NA	NA
Rxra	0.824935	0.0353277	NA	NA	NA	NA
S100a4	-1.70177	0.0158647	NA	NA	NA	NA
Scn7a	-1.71133	0.0269778	NA	NA	NA	NA
Sept4	-0.944818	0.0174484	NA	NA	NA	NA
Serp1	0.885212	0.046048	NA	NA	NA	NA
Shmt2	1.20421	0.00164176	NA	NA	NA	NA
Slc25a27	-1.11205	0.0294112	NA	NA	NA	NA
Slc35e4	1.28775	0.00740491	NA	NA	NA	NA
Slc38a2	1.34972	0.00239172	NA	NA	NA	NA
Slc3a2	0.717999	0.0182088	NA	NA	NA	NA
Snhg1	0.96482	0.0286146	NA	NA	NA	NA
Snhg12	0.913467	0.0199244	NA	NA	NA	NA
Snhg15	1.14137	0.0103187	NA	NA	NA	NA
Snhg17	1.09718	0.048339	NA	NA	NA	NA
Snrnp25	-0.971573	0.0360635	NA	NA	NA	NA
Spc25	-2.06751	0.0206325	NA	NA	NA	NA
Spidr	1.79753	0.0467349	NA	NA	NA	NA
Spon2	-2.22374	0.043048	NA	NA	NA	NA
Srebf1	-1.20849	0.010978	NA	NA	NA	NA
Srek1	-0.648391	0.0466307	NA	NA	NA	NA
Stxbp4	-1.58519	0.0302684	NA	NA	NA	NA
Syndig1l	-1.59104	0.0278296	NA	NA	NA	NA
Terf1	-1.32821	0.0403361	NA	NA	NA	NA
Tfdp2	1.8973	0.0169093	NA	NA	NA	NA
Thumpd3	0.998337	0.0463774	NA	NA	NA	NA
Tm9sf4	-0.796623	0.0202073	NA	NA	NA	NA
Tmem198	1.0001	0.0452377	NA	NA	NA	NA
Tmem72	-2.73961	0.0254001	NA	NA	NA	NA
Tnfrsf12a	2.59756	0.0242551	NA	NA	NA	NA
Trak2	1.10443	0.00917774	NA	NA	NA	NA
Trim27	0.955215	0.0431992	NA	NA	NA	NA
Tspan15	0.857745	0.0271198	NA	NA	NA	NA
Usp15	0.762472	0.0417733	NA	NA	NA	NA
Vma21	-0.90113	0.013318	NA	NA	NA	NA
Vps37b	0.844883	0.0233528	NA	NA	NA	NA
Washc1	0.83256	0.0341571	NA	NA	NA	NA
Wdr24	-1.55122	0.00509943	NA	NA	NA	NA
Wfdc2	-2.43169	0.0209377	NA	NA	NA	NA
Xndc1	-1.517	0.046454	NA	NA	NA	NA
Yy1	0.76305	0.0186129	NA	NA	NA	NA
Zfas1	0.737983	0.0250846	NA	NA	NA	NA
Zfp26	-1.21578	0.0469453	NA	NA	NA	NA
Zfp423	-1.24822	0.0382007	NA	NA	NA	NA
Zfp771	0.909804	0.013777	NA	NA	NA	NA
2810030D12Rik	NA	NA	-2.31675	0.0202843	-4.39569	0.00703242
5033430I15Rik	NA	NA	-0.993413	0.0487564	-2.0424	0.00450979
A430035B10Rik	NA	NA	-1.46938	0.0293461	-2.58954	0.00700392
Agpat3	NA	NA	-1.35523	0.0265519	-2.09533	0.00388697
Anxa4	NA	NA	1.57959	0.0228569	2.07039	0.00678473
Apobec1	NA	NA	4.1619	0.00882452	3.91118	0.019057
Aqp1	NA	NA	-1.96234	0.0129607	-2.03876	0.0208334
Arl4d	NA	NA	-1.76622	0.0302449	-2.45728	0.0153548
Arrb2	NA	NA	1.17093	0.00597611	0.936338	0.0359596
Atp1a1	NA	NA	0.671361	0.0259084	0.606685	0.0453692
Atp6v0e	NA	NA	0.800803	0.0196908	1.27427	0.00145667
BB218582	NA	NA	-1.23678	0.0361149	-1.80203	0.0172012
Bcl3	NA	NA	4.45361	0.0206962	4.06358	0.0400829
C4b	NA	NA	3.86697	0.00817062	3.83709	0.0103008
Cavin1	NA	NA	1.27901	0.0201037	1.79366	0.00378404
Ccnd3	NA	NA	0.846242	0.0140507	0.906195	0.0126779
Cd36	NA	NA	1.67821	0.0135996	3.86712	7.15108e-06
Cd9	NA	NA	1.01754	0.00492384	1.47661	0.000355771
Cep164	NA	NA	-1.0736	0.0101696	-1.9017	0.000776143
Cfi	NA	NA	2.43955	0.0451621	3.69048	0.00388975
Chrnb4	NA	NA	2.39977	0.0127597	3.28962	0.00163254
Cited2	NA	NA	-0.747752	0.033642	-1.31896	0.00230212
Clu	NA	NA	1.67462	0.0015822	2.3651	0.000118031
Cnn3	NA	NA	0.874887	0.00872673	0.779923	0.0203689
Cnp	NA	NA	1.45906	0.0109332	1.24348	0.0399896
Cryge	NA	NA	1.87946	0.0303971	2.02446	0.0285356
Crym	NA	NA	2.56877	0.0201106	2.40716	0.0266429
Cryzl2	NA	NA	2.67878	0.000454971	2.97414	0.000289997
Cspg5	NA	NA	0.640301	0.0308912	1.171	0.000868336
Ctsc	NA	NA	1.4274	0.0284926	1.86635	0.00921816
Cxcl10	NA	NA	3.7675	0.0258606	3.92001	0.0257201
Cxcl16	NA	NA	1.25449	0.0164079	1.89086	0.00142874
D1Ertd622e	NA	NA	-1.50424	0.0235268	-2.04944	0.0130175
Dpf3	NA	NA	-1.87523	0.0309558	-2.10517	0.0424722
E130310I04Rik	NA	NA	-2.42658	0.00864842	-3.15708	0.00805345
E2f6	NA	NA	1.11097	0.0137072	1.20479	0.0145859
Edc3	NA	NA	-0.874868	0.0443176	-1.34243	0.0142042
Edn2	NA	NA	7.84326	0.0125307	6.3911	0.0414258
Enox1	NA	NA	-0.995746	0.0269539	-2.30192	0.000712759
Erc1	NA	NA	1.48217	0.0201576	1.50628	0.0281855
Esam	NA	NA	1.01505	0.0380805	1.45133	0.00946607
Fam3c	NA	NA	-1.74065	0.0157321	-2.02799	0.0130939
Farp1	NA	NA	1.10479	0.0168778	1.00118	0.0436242
Fdps	NA	NA	-0.620785	0.0276437	-0.726541	0.0207595
Flvcr2	NA	NA	1.52933	0.0311573	2.57484	0.00128469
Fos	NA	NA	-1.22502	0.0216177	-1.61334	0.0135561
Fsd1l	NA	NA	-0.858414	0.02712	-1.49924	0.00328003
Furin	NA	NA	0.784213	0.0309439	1.25267	0.0028045
Gab1	NA	NA	0.929882	0.0481717	1.13324	0.0273465
Gbp3	NA	NA	5.0457	0.0167218	4.29949	0.0470385
Gbp7	NA	NA	2.81751	0.0125098	2.34346	0.0497598
Gfap	NA	NA	3.06653	0.0192098	3.12123	0.0230991
Gldc	NA	NA	1.15021	0.00877074	1.35925	0.00478935
Gm11961	NA	NA	-2.97809	0.0275219	-6.54736	0.0133951
Gm49602	NA	NA	-0.859885	0.0459902	-1.23477	0.0203501
H2-D1	NA	NA	2.0528	0.0472674	2.19983	0.0403573
H2-Q7	NA	NA	3.59617	0.0166659	4.01813	0.0104481
Hadh	NA	NA	0.927818	0.0271894	1.17558	0.0114332
Hkdc1	NA	NA	2.03244	0.00754769	2.05238	0.0117331
Htra1	NA	NA	0.653944	0.0354393	0.977845	0.00517743
Ifi27l2a	NA	NA	2.93827	0.00481606	3.33058	0.00297625
Ifi30	NA	NA	2.21513	0.00254798	2.75597	0.00058797
Ift57	NA	NA	1.36592	0.0015444	1.26046	0.00551696
Il18bp	NA	NA	3.30677	0.000404909	3.02681	0.0017146
Insm1	NA	NA	-1.72015	0.0387742	-2.08929	0.0415362
Itgav	NA	NA	0.974511	0.0156711	0.844121	0.0427151
Jag2	NA	NA	1.22032	0.00528477	0.936925	0.0409367
Jak3	NA	NA	3.88012	0.00297944	2.94542	0.0351127
Kbtbd2	NA	NA	-0.683792	0.0473897	-0.838824	0.0352521
Klhl3	NA	NA	-1.5735	0.00949652	-1.55045	0.0205511
Kpna2	NA	NA	-1.50647	0.0499009	-3.20329	0.00815194
Kremen1	NA	NA	0.891844	0.0371302	0.908543	0.0493075
Krt1	NA	NA	1.37402	0.0482378	1.50345	0.0463563
Lasp1	NA	NA	0.653716	0.044653	0.95032	0.00969125
Leprot	NA	NA	0.997718	0.0245087	1.29692	0.00981088
Lgi4	NA	NA	1.4144	0.032342	1.42061	0.0493598
Litaf	NA	NA	1.93123	0.0266412	3.57749	0.000516323
Lman1	NA	NA	0.696976	0.0288446	0.894822	0.0103154
Lrat	NA	NA	1.0995	0.0344983	1.75108	0.00385725
Lyz2	NA	NA	2.06058	0.0411976	4.65428	0.00144826
Micall2	NA	NA	2.58277	0.0337979	3.60491	0.00491579
Mrpl49	NA	NA	-0.924584	0.0417077	-1.21535	0.0200921
Ms4a6c	NA	NA	4.57467	0.0465316	6.63603	0.00321117
Msn	NA	NA	1.55171	0.0311438	2.30036	0.00537811
Msrb1	NA	NA	0.918166	0.0197172	1.31133	0.00363815
Mt1	NA	NA	1.50584	0.0395606	1.82413	0.0190999
Myo5b	NA	NA	1.15827	0.0178427	1.18356	0.0255639
Ndrg3	NA	NA	-0.802156	0.039976	-1.2315	0.00545809
Ndufs2	NA	NA	-0.725729	0.0342679	-0.965411	0.00968563
Nectin3	NA	NA	1.11952	0.0173668	1.14719	0.025095
Nlrc5	NA	NA	3.15896	0.0351805	3.17916	0.0455548
Nt5e	NA	NA	-2.18944	0.0296111	-2.66903	0.0289939
Optn	NA	NA	-0.819507	0.0329644	-1.26672	0.00765865
Osgep	NA	NA	-0.840005	0.0174245	-1.17474	0.00567986
Osmr	NA	NA	2.98676	0.03819	3.68396	0.0197227
Pbxip1	NA	NA	0.831363	0.0232194	1.31066	0.00188286
Pcmtd2	NA	NA	-1.30743	0.0214663	-2.45377	0.00118936
Pcolce	NA	NA	1.74914	0.0331257	2.6567	0.00625242
Plekha4	NA	NA	2.17668	0.0140463	2.01756	0.0307772
Plekhf2	NA	NA	-1.46169	0.00221246	-2.68999	0.00013678
Plpp2	NA	NA	-1.9632	0.0219899	-2.20861	0.02792
Pon2	NA	NA	0.886542	0.01512	1.42252	0.000901202
Prdx6	NA	NA	0.931974	0.0157982	1.56001	0.000556661
Pros1	NA	NA	1.5896	0.0168219	2.08099	0.00423451
Psmb8	NA	NA	2.57387	0.0459678	2.7361	0.0456511
Ptpru	NA	NA	-1.46777	0.0234709	-1.87843	0.0173231
Qk	NA	NA	0.662172	0.0239698	0.755105	0.0174951
Rabgef1	NA	NA	-2.11975	0.0238743	-2.86404	0.0126801
Rgl1	NA	NA	0.896307	0.0175697	0.896348	0.0280506
Rims4	NA	NA	1.60393	0.0304952	1.65447	0.0403118
Rras	NA	NA	1.09647	0.0150131	1.29873	0.00994217
Rsad2	NA	NA	4.20292	0.0154758	3.91601	0.0295895
Rtp4	NA	NA	5.67308	0.0410834	5.93615	0.041559
S100a1	NA	NA	0.830865	0.0192622	1.6454	0.000188144
S100a16	NA	NA	1.28852	0.00124567	1.06395	0.00661016
Sash1	NA	NA	0.900644	0.0486065	1.6886	0.0016325
Sbno2	NA	NA	1.18962	0.0140536	1.17606	0.0244325
Serping1	NA	NA	1.6439	0.00340133	2.04945	0.000889351
Sgcb	NA	NA	0.833041	0.0298614	0.874909	0.0370333
Sgk1	NA	NA	-0.903011	0.00813338	-0.691474	0.040449
Skap2	NA	NA	1.64205	0.0472582	2.04024	0.0259777
Slc1a1	NA	NA	0.951097	0.0119286	1.392	0.0012979
Slc25a25	NA	NA	-0.788598	0.0408106	-1.29481	0.00786206
Slc26a2	NA	NA	-0.965015	0.0317909	-1.19475	0.0258117
Slc37a2	NA	NA	1.82706	0.0487004	2.66693	0.00815742
Slc39a1	NA	NA	1.42404	0.0397738	1.89048	0.0139581
Slc6a6	NA	NA	-1.01912	0.019385	-1.55507	0.00205065
Slc9a5	NA	NA	-1.28427	0.0175016	-1.32428	0.032157
Sparc	NA	NA	0.654561	0.0246156	1.02075	0.0018422
Spata1	NA	NA	-1.80221	0.0219328	-1.98716	0.0304234
Spon1	NA	NA	0.712772	0.0462473	0.849501	0.0250248
St3gal4	NA	NA	0.903012	0.0231601	1.18411	0.0083107
Stat2	NA	NA	2.48888	0.0150918	2.13189	0.0395235
Stk35	NA	NA	-0.935521	0.0156546	-1.51192	0.00109481
Strip2	NA	NA	-0.868477	0.0295071	-1.31934	0.00684119
Sulf1	NA	NA	1.32968	0.000390868	1.30365	0.000778857
Sulf2	NA	NA	0.88422	0.014279	1.06429	0.00684294
Syt15	NA	NA	1.8737	0.0101752	1.96233	0.011099
Tatdn1	NA	NA	-0.858716	0.0267709	-1.09926	0.0169106
Tgfa	NA	NA	1.60255	0.0443365	2.03786	0.0175206
Tnfaip3	NA	NA	-2.16797	0.0001025	-3.01894	3.75182e-05
Trim30a	NA	NA	3.1613	0.0151517	3.59039	0.00853043
Trim34a	NA	NA	4.27954	0.00340346	4.13475	0.00688457
Trpc1	NA	NA	-0.863112	0.0226913	-1.93317	0.000440181
Ttyh2	NA	NA	1.06714	0.0153517	1.07392	0.022272
Usp33	NA	NA	-0.970244	0.0219787	-1.42903	0.00476005
Vat1l	NA	NA	0.710846	0.0174802	1.06149	0.00178312
Vim	NA	NA	1.07619	0.0303935	1.1252	0.0282029
Vopp1	NA	NA	-1.00619	0.0493916	-1.84071	0.0043505
Vwa5a	NA	NA	1.66711	0.046674	2.20965	0.0161691
Wdr47	NA	NA	-0.605283	0.0419438	-1.11048	0.00329443
Xiap	NA	NA	-1.06926	0.0121929	-1.47361	0.00316025
Ypel2	NA	NA	-0.720431	0.0212851	-1.54518	0.000336889
Zcchc24	NA	NA	1.15788	0.0202469	1.1381	0.0347833
Zswim6	NA	NA	-0.938969	0.0433096	-1.3683	0.01823
1700037H04Rik	NA	NA	-1.17244	0.0136924	NA	NA
2510002D24Rik	NA	NA	-0.899618	0.0322624	NA	NA
4632404H12Rik	NA	NA	-1.34452	0.0137024	NA	NA
4833439L19Rik	NA	NA	-0.743976	0.0237644	NA	NA
6430562O15Rik	NA	NA	1.93315	0.0281786	NA	NA
A930004D18Rik	NA	NA	-1.80817	0.0302583	NA	NA
Abhd5	NA	NA	1.34674	0.00851984	NA	NA
Adar	NA	NA	0.888217	0.0236753	NA	NA
Agrn	NA	NA	0.80643	0.0283234	NA	NA
Agtpbp1	NA	NA	1.55675	0.00904495	NA	NA
Ahr	NA	NA	1.11611	0.0268653	NA	NA
Antxr2	NA	NA	2.57552	0.000580313	NA	NA
Arhgef2	NA	NA	0.988722	0.0153279	NA	NA
Arl6	NA	NA	1.56852	0.0475317	NA	NA
Arsg	NA	NA	-1.46893	0.04988	NA	NA
Asap3	NA	NA	1.18687	0.0487469	NA	NA
Asf1b	NA	NA	2.50265	0.02006	NA	NA
Asrgl1	NA	NA	-0.72798	0.0443028	NA	NA
B230312C02Rik	NA	NA	-1.51449	0.0341373	NA	NA
B9d2	NA	NA	-0.845779	0.0305568	NA	NA
Bcl2	NA	NA	-2.28083	0.0124813	NA	NA
Bcl6	NA	NA	1.07378	0.0322402	NA	NA
Bcl9l	NA	NA	1.18266	0.0260475	NA	NA
Btc	NA	NA	2.73532	0.00973163	NA	NA
C030006K11Rik	NA	NA	-0.805685	0.0318654	NA	NA
Cacybp	NA	NA	-0.600687	0.0451008	NA	NA
Carhsp1	NA	NA	1.74396	0.00554878	NA	NA
Cav2	NA	NA	-0.865686	0.0424679	NA	NA
Ccdc22	NA	NA	0.880207	0.0311506	NA	NA
Cdc42ep1	NA	NA	1.35329	0.0120139	NA	NA
Cep131	NA	NA	1.39178	0.0126158	NA	NA
Clec2d	NA	NA	2.46785	0.00593415	NA	NA
Cnnm4	NA	NA	0.963195	0.0282042	NA	NA
Coq3	NA	NA	-1.37546	0.0375398	NA	NA
Crtac1	NA	NA	1.13039	0.0198218	NA	NA
Crxos	NA	NA	-1.727	0.0314925	NA	NA
Crygf	NA	NA	1.33723	0.0456501	NA	NA
Cstf3	NA	NA	-0.767011	0.0419687	NA	NA
Dapk1	NA	NA	0.815917	0.0411385	NA	NA
Dcaf6	NA	NA	1.20576	0.00883168	NA	NA
Dclk1	NA	NA	0.769604	0.0370074	NA	NA
Dcp1b	NA	NA	1.35863	0.0199142	NA	NA
Dcps	NA	NA	1.3471	0.00213515	NA	NA
Dhrs13	NA	NA	1.27537	0.0319735	NA	NA
Dhx58	NA	NA	3.21826	0.00452759	NA	NA
Dipk1a	NA	NA	-1.33341	0.0254324	NA	NA
Dtx3l	NA	NA	4.02575	0.0372724	NA	NA
Egfr	NA	NA	1.28341	0.0400165	NA	NA
Ehbp1	NA	NA	-0.926928	0.02475	NA	NA
Epdr1	NA	NA	-0.911521	0.0234101	NA	NA
Erbin	NA	NA	0.615975	0.0497771	NA	NA
Fam78a	NA	NA	1.38707	0.0343166	NA	NA
Fgf12	NA	NA	-0.807793	0.0339666	NA	NA
Flywch2	NA	NA	-0.758106	0.036239	NA	NA
Fn1	NA	NA	1.03225	0.0222064	NA	NA
Fpgs	NA	NA	1.74302	0.0468616	NA	NA
Frmd8	NA	NA	1.58179	0.0230075	NA	NA
Frs3	NA	NA	-1.17744	0.040498	NA	NA
Fyttd1	NA	NA	0.676227	0.0432418	NA	NA
Gbp2	NA	NA	2.87148	0.01864	NA	NA
Gchfr	NA	NA	-2.01202	0.020869	NA	NA
Gdap2	NA	NA	-1.3232	0.0202543	NA	NA
Gfpt1	NA	NA	-0.756107	0.0278972	NA	NA
Glo1	NA	NA	0.84037	0.0111734	NA	NA
Gm16174	NA	NA	6.78572	0.00242994	NA	NA
Gm6710	NA	NA	-1.71571	0.0247882	NA	NA
Gnb3	NA	NA	1.3742	0.00310481	NA	NA
Gpr107	NA	NA	0.917971	0.0193659	NA	NA
Gpr146	NA	NA	0.973929	0.0443991	NA	NA
Gxylt1	NA	NA	-1.05246	0.0362333	NA	NA
Hist2h3c2	NA	NA	-0.976392	0.0358571	NA	NA
Hmga1	NA	NA	-1.18513	0.0489446	NA	NA
Hr	NA	NA	1.08494	0.00976149	NA	NA
Hsd17b2	NA	NA	4.02989	0.0113032	NA	NA
Hspa4l	NA	NA	-0.635535	0.0428553	NA	NA
Ifit3	NA	NA	4.15374	0.0464587	NA	NA
Ifit3b	NA	NA	5.70501	0.0317306	NA	NA
Ifnar2	NA	NA	1.43656	0.0288597	NA	NA
Igsf11	NA	NA	1.05216	0.0291817	NA	NA
Impg2	NA	NA	1.27671	0.0194874	NA	NA
Inpp1	NA	NA	-0.818443	0.0437863	NA	NA
Ipo5	NA	NA	0.870733	0.0423837	NA	NA
Irf9	NA	NA	2.75458	0.031912	NA	NA
Isg15	NA	NA	3.77972	0.0453467	NA	NA
Kcne2	NA	NA	-1.24539	0.0370257	NA	NA
Klhl29	NA	NA	2.16101	0.0236852	NA	NA
Lrrc14	NA	NA	1.06733	0.0380041	NA	NA
Lum	NA	NA	-0.850731	0.0491517	NA	NA
Map3k1	NA	NA	1.40841	0.00100062	NA	NA
Med9os	NA	NA	1.71047	0.0310217	NA	NA
Mest	NA	NA	0.939118	0.0363946	NA	NA
Micu2	NA	NA	0.965252	0.0440177	NA	NA
Mlec	NA	NA	0.730717	0.0419032	NA	NA
Mylip	NA	NA	-0.972435	0.044823	NA	NA
Myo10	NA	NA	1.79163	0.00899482	NA	NA
Naa35	NA	NA	0.953065	0.0179508	NA	NA
Nadk	NA	NA	1.00523	0.0243488	NA	NA
Ncbp3	NA	NA	0.843502	0.030087	NA	NA
Neurl1a	NA	NA	0.7135	0.02038	NA	NA
Nudt6	NA	NA	1.73083	0.00993875	NA	NA
Oasl2	NA	NA	3.85448	0.0486806	NA	NA
Osbpl8	NA	NA	-0.9166	0.0106909	NA	NA
Oxct1	NA	NA	0.991514	0.0132301	NA	NA
Pcbd1	NA	NA	-1.07301	0.0233198	NA	NA
Pcdh15	NA	NA	1.01951	0.0421555	NA	NA
Peli1	NA	NA	-1.266	0.0155098	NA	NA
Phf21a	NA	NA	0.835164	0.0255067	NA	NA
Pias4	NA	NA	-0.719057	0.0430569	NA	NA
Pkig	NA	NA	0.906679	0.0491817	NA	NA
Plgrkt	NA	NA	-0.85142	0.0489328	NA	NA
Pogz	NA	NA	0.784391	0.0255387	NA	NA
Ppp1r35	NA	NA	-0.772177	0.048889	NA	NA
Ptp4a3	NA	NA	0.791456	0.0297724	NA	NA
Qpct	NA	NA	-0.938283	0.0201909	NA	NA
R3hcc1l	NA	NA	1.1539	0.0237682	NA	NA
Rabepk	NA	NA	-0.863644	0.0390222	NA	NA
Rcn1	NA	NA	0.838867	0.0464021	NA	NA
Rfx2	NA	NA	1.90176	0.00634902	NA	NA
Rhou	NA	NA	1.09915	0.0195777	NA	NA
Ripor2	NA	NA	1.07988	0.0379296	NA	NA
Rnaseh2b	NA	NA	-1.4537	0.0472738	NA	NA
Rnf144b	NA	NA	1.57843	0.0221765	NA	NA
Rnf26	NA	NA	1.14678	0.0279093	NA	NA
Rrnad1	NA	NA	-0.968837	0.0178984	NA	NA
Rrp1b	NA	NA	0.994325	0.0149497	NA	NA
Sat1	NA	NA	0.842985	0.00831521	NA	NA
Scamp2	NA	NA	-0.806102	0.0340728	NA	NA
Sdhaf3	NA	NA	-1.29117	0.0193846	NA	NA
Sec22c	NA	NA	1.74134	0.029869	NA	NA
Sft2d2	NA	NA	1.21208	0.0390015	NA	NA
Shisa2	NA	NA	-1.48142	0.03921	NA	NA
Shisa8	NA	NA	0.741923	0.0356738	NA	NA
Shisal2b	NA	NA	-2.30125	0.0183652	NA	NA
Slc14a1	NA	NA	1.8837	0.0355341	NA	NA
Slc25a37	NA	NA	1.50431	0.00802388	NA	NA
Snhg16	NA	NA	-1.16447	0.0382275	NA	NA
Snrpc	NA	NA	-0.636701	0.042338	NA	NA
Sorbs2	NA	NA	0.810274	0.0194844	NA	NA
Spns2	NA	NA	-1.17445	0.0233781	NA	NA
Sptssb	NA	NA	-2.50117	0.0191011	NA	NA
Stat1	NA	NA	2.68106	0.024102	NA	NA
Syngr3	NA	NA	0.809644	0.020155	NA	NA
Taf9b	NA	NA	1.47278	0.0320757	NA	NA
Taok3	NA	NA	-0.969875	0.0489036	NA	NA
Thtpa	NA	NA	-1.10836	0.0272701	NA	NA
Tmem143	NA	NA	-1.13466	0.0495922	NA	NA
Tmem170b	NA	NA	-0.738919	0.0257446	NA	NA
Tmem25	NA	NA	-1.04025	0.0146677	NA	NA
Tnnt2	NA	NA	3.80409	0.013178	NA	NA
Trarg1	NA	NA	-1.72018	0.0282349	NA	NA
Trim56	NA	NA	1.96851	0.0289842	NA	NA
Ttc28	NA	NA	0.91636	0.023185	NA	NA
Uros	NA	NA	-1.1151	0.0330732	NA	NA
Vamp3	NA	NA	0.814841	0.0419868	NA	NA
Wdr66	NA	NA	1.60163	0.0033674	NA	NA
Wdr75	NA	NA	-0.949764	0.0457234	NA	NA
Wfs1	NA	NA	1.12415	0.0458672	NA	NA
Zbp1	NA	NA	6.04644	0.0206757	NA	NA
Zdhhc7	NA	NA	-1.03893	0.0313506	NA	NA
Zfpm2	NA	NA	1.14643	0.0401573	NA	NA
Zhx3	NA	NA	1.10592	0.0237391	NA	NA
0610009B22Rik	NA	NA	NA	NA	-1.40364	0.00793421
1600020E01Rik	NA	NA	NA	NA	-1.35771	0.0325382
1700017B05Rik	NA	NA	NA	NA	1.68282	0.0350796
1700119H24Rik	NA	NA	NA	NA	-6.42671	0.0204958
1810058I24Rik	NA	NA	NA	NA	0.927303	0.0194235
2210016F16Rik	NA	NA	NA	NA	1.23336	0.00697096
2410004B18Rik	NA	NA	NA	NA	-1.14731	0.0117173
2510039O18Rik	NA	NA	NA	NA	-1.06004	0.0274472
2810013P06Rik	NA	NA	NA	NA	-0.919197	0.0434095
2900026A02Rik	NA	NA	NA	NA	1.55897	0.00241735
5031425E22Rik	NA	NA	NA	NA	-1.45663	0.0178281
A330094K24Rik	NA	NA	NA	NA	-2.03146	0.0270035
A930006I01Rik	NA	NA	NA	NA	-2.94551	0.0120023
Aars2	NA	NA	NA	NA	-1.35578	0.0293821
Abca1	NA	NA	NA	NA	2.01209	0.00199299
Abca4	NA	NA	NA	NA	-2.36399	0.0236092
Abcb10	NA	NA	NA	NA	-1.20122	0.0382492
Abhd14a	NA	NA	NA	NA	-1.82711	0.00478793
Abhd18	NA	NA	NA	NA	-1.57546	0.0455548
Abhd2	NA	NA	NA	NA	1.53894	0.00515226
Abhd3	NA	NA	NA	NA	-2.39409	0.0062789
Acaa2	NA	NA	NA	NA	0.919103	0.0233451
Acot11	NA	NA	NA	NA	1.46716	0.0167179
Acsl6	NA	NA	NA	NA	-0.647227	0.0339506
Actr3	NA	NA	NA	NA	0.6861	0.0291627
Adam15	NA	NA	NA	NA	0.729588	0.038476
Adam8	NA	NA	NA	NA	2.37283	0.00307044
Adam9	NA	NA	NA	NA	-1.01001	0.0166427
Adamts5	NA	NA	NA	NA	1.09086	0.00886699
Adgre1	NA	NA	NA	NA	4.33489	0.00871665
Adgrv1	NA	NA	NA	NA	-1.40144	0.00878606
Adipor1	NA	NA	NA	NA	-1.75222	0.039935
Adra2c	NA	NA	NA	NA	1.39008	0.0444295
Aggf1	NA	NA	NA	NA	-1.11693	0.00761257
Agt	NA	NA	NA	NA	1.19127	0.0225796
Ahnak	NA	NA	NA	NA	1.14511	0.0166673
AI847159	NA	NA	NA	NA	-3.25752	0.0455753
Aif1	NA	NA	NA	NA	4.63466	0.00110515
Aipl1	NA	NA	NA	NA	-1.69101	0.0124849
Ak6	NA	NA	NA	NA	-1.79661	0.00601066
Akr1a1	NA	NA	NA	NA	0.600877	0.0455669
Aldh2	NA	NA	NA	NA	1.60885	0.000444421
Aldh3b1	NA	NA	NA	NA	1.87018	0.0493007
Alkbh5	NA	NA	NA	NA	-0.789741	0.0427109
Alpl	NA	NA	NA	NA	-1.63473	0.00816221
Amer2	NA	NA	NA	NA	-1.05406	0.040981
Amotl1	NA	NA	NA	NA	1.38978	0.016073
Ang	NA	NA	NA	NA	3.39265	0.00588282
Ankrd13d	NA	NA	NA	NA	1.10271	0.0249451
Ankrd23	NA	NA	NA	NA	-1.32139	0.0414818
Ankrd33b	NA	NA	NA	NA	-2.19755	0.011529
Ano2	NA	NA	NA	NA	-1.63452	0.0264633
Anp32e	NA	NA	NA	NA	-1.09962	0.00461935
Antxr1	NA	NA	NA	NA	1.88659	0.000907126
Anxa1	NA	NA	NA	NA	1.33539	0.0312201
Anxa3	NA	NA	NA	NA	1.1499	0.0448692
Anxa5	NA	NA	NA	NA	0.997487	0.031795
Ap2a2	NA	NA	NA	NA	-0.792808	0.0249314
Ap2s1	NA	NA	NA	NA	0.636131	0.0428615
Ap5m1	NA	NA	NA	NA	-1.219	0.025947
Apoc1	NA	NA	NA	NA	2.76764	0.00187574
Apoe	NA	NA	NA	NA	2.12507	0.00213426
Apold1	NA	NA	NA	NA	1.84647	0.0439146
Aprt	NA	NA	NA	NA	0.819306	0.0315107
Aptx	NA	NA	NA	NA	-0.94178	0.033302
Arf3	NA	NA	NA	NA	0.747734	0.0476526
Arhgap24	NA	NA	NA	NA	-1.45339	0.00567269
Arhgap5	NA	NA	NA	NA	-0.864116	0.0139865
Arhgdia	NA	NA	NA	NA	1.09145	0.0372347
Arhgdib	NA	NA	NA	NA	1.66666	0.0475575
Arhgef26	NA	NA	NA	NA	-1.74	0.00222855
Arid3b	NA	NA	NA	NA	-1.26931	0.0372049
Arih2	NA	NA	NA	NA	-0.734134	0.0472913
Arl3	NA	NA	NA	NA	-1.47941	0.000326319
Arl6ip1	NA	NA	NA	NA	1.04979	0.00587022
Armc5	NA	NA	NA	NA	1.21258	0.0199884
Arpc1b	NA	NA	NA	NA	2.59002	0.039628
Arpc5	NA	NA	NA	NA	1.0711	0.0126269
Arsa	NA	NA	NA	NA	-1.46659	0.0303933
Arvcf	NA	NA	NA	NA	0.926956	0.0308703
Asah1	NA	NA	NA	NA	0.894133	0.0209829
Asic4	NA	NA	NA	NA	0.809352	0.0357406
Atp11a	NA	NA	NA	NA	-0.805658	0.0259955
Atp8a2	NA	NA	NA	NA	-1.91911	0.0229872
Atp9a	NA	NA	NA	NA	0.994974	0.0149822
AU020206	NA	NA	NA	NA	2.46063	0.0111353
Avl9	NA	NA	NA	NA	-0.886685	0.0401511
Azi2	NA	NA	NA	NA	-0.75177	0.0478817
Azin1	NA	NA	NA	NA	0.844154	0.0248512
B230220B15Rik	NA	NA	NA	NA	-3.58705	0.0456396
B3glct	NA	NA	NA	NA	1.66023	0.0322304
B4galt5	NA	NA	NA	NA	1.50603	0.0122611
B930095G15Rik	NA	NA	NA	NA	1.37416	0.0325316
Bbs2	NA	NA	NA	NA	-1.12903	0.0135317
Bbs5	NA	NA	NA	NA	-2.09167	0.00518101
Bbs7	NA	NA	NA	NA	-1.86367	0.0147028
Bbs9	NA	NA	NA	NA	-2.40548	0.0466836
BC051226	NA	NA	NA	NA	-1.94364	0.0316993
Bc1	NA	NA	NA	NA	1.2283	0.0132767
Bdp1	NA	NA	NA	NA	-1.73602	0.0110849
Bicdl1	NA	NA	NA	NA	-1.67039	0.0185114
Bmp7	NA	NA	NA	NA	1.55546	0.0372739
Bmpr1a	NA	NA	NA	NA	-1.30634	0.00588502
Bphl	NA	NA	NA	NA	-0.931774	0.0459041
Bzw2	NA	NA	NA	NA	-1.10426	0.0265783
C1qa	NA	NA	NA	NA	3.96081	0.0258041
C1qb	NA	NA	NA	NA	3.94908	0.0309932
C1qc	NA	NA	NA	NA	3.98607	0.00500156
C1s1	NA	NA	NA	NA	1.57717	0.022551
C2cd2	NA	NA	NA	NA	-1.77544	0.0343205
C2cd2l	NA	NA	NA	NA	-0.953957	0.0377985
C2cd5	NA	NA	NA	NA	-1.49851	0.00152435
C3	NA	NA	NA	NA	2.19333	0.00087129
C3ar1	NA	NA	NA	NA	5.04277	0.00143493
Cabp4	NA	NA	NA	NA	-2.77906	0.0218202
Cacnb2	NA	NA	NA	NA	-1.48184	0.0123058
Calr	NA	NA	NA	NA	0.773815	0.0253872
Camk1	NA	NA	NA	NA	1.27759	0.00616743
Camk2d	NA	NA	NA	NA	-0.698385	0.0439579
Caml	NA	NA	NA	NA	-0.956578	0.0338473
Camsap1	NA	NA	NA	NA	-1.44303	0.0114212
Camsap3	NA	NA	NA	NA	1.06699	0.042343
Cap1	NA	NA	NA	NA	1.121	0.0232445
Capns1	NA	NA	NA	NA	0.850683	0.0258453
Car12	NA	NA	NA	NA	0.912233	0.0284443
Casp7	NA	NA	NA	NA	-1.14691	0.0197577
Casp8	NA	NA	NA	NA	2.32093	0.0154606
Casq1	NA	NA	NA	NA	-1.59966	0.0247146
Casz1	NA	NA	NA	NA	-1.61629	0.00107753
Cav1	NA	NA	NA	NA	0.923939	0.00713097
Cc2d2a	NA	NA	NA	NA	-1.715	0.0156385
Ccar2	NA	NA	NA	NA	-0.937919	0.0191899
Ccdc107	NA	NA	NA	NA	-1.17581	0.0316619
Ccdc126	NA	NA	NA	NA	-2.41401	0.0381782
Ccdc134	NA	NA	NA	NA	-1.84348	0.0497509
Ccdc24	NA	NA	NA	NA	-2.03476	0.0270434
Ccdc50	NA	NA	NA	NA	0.866393	0.0467788
Ccndbp1	NA	NA	NA	NA	-1.20279	0.00767943
Cd164	NA	NA	NA	NA	1.01844	0.00852449
Cd300c2	NA	NA	NA	NA	3.97753	0.00746396
Cd52	NA	NA	NA	NA	4.62082	0.00634526
Cd53	NA	NA	NA	NA	4.77282	0.000225331
Cd63	NA	NA	NA	NA	2.20427	0.0123179
Cd68	NA	NA	NA	NA	6.06538	0.00269388
Cd72	NA	NA	NA	NA	7.23565	0.00162875
Cd82	NA	NA	NA	NA	1.433	0.0200204
Cd84	NA	NA	NA	NA	5.29042	0.00136519
Cdk19	NA	NA	NA	NA	-0.868139	0.0471826
Cdkl3	NA	NA	NA	NA	-1.49912	0.0296731
Cds1	NA	NA	NA	NA	-2.21192	0.0080301
Cela1	NA	NA	NA	NA	2.40952	0.0235553
Cenpb	NA	NA	NA	NA	0.990852	0.0136575
Cep120	NA	NA	NA	NA	-0.833927	0.0265531
Cep170b	NA	NA	NA	NA	0.763265	0.0455676
Cep19	NA	NA	NA	NA	-1.12882	0.0185247
Cep63	NA	NA	NA	NA	-1.04986	0.0392509
Cerk	NA	NA	NA	NA	-0.841655	0.0207448
Cfap69	NA	NA	NA	NA	-2.91847	0.00789658
Ch25h	NA	NA	NA	NA	6.66664	0.0329249
Chchd3	NA	NA	NA	NA	-0.82315	0.0369763
Chchd7	NA	NA	NA	NA	-0.943159	0.0120411
Chgb	NA	NA	NA	NA	-1.05854	0.0143233
Chst2	NA	NA	NA	NA	1.48233	0.00143552
Chst3	NA	NA	NA	NA	-3.29362	0.0087867
Cib1	NA	NA	NA	NA	1.41743	0.00916219
Cited1	NA	NA	NA	NA	1.45486	0.0217442
Cldn1	NA	NA	NA	NA	1.25518	0.0348742
Cldn5	NA	NA	NA	NA	1.43944	0.049132
Clic1	NA	NA	NA	NA	1.62851	0.0372227
Clk1	NA	NA	NA	NA	-0.826426	0.0386749
Cln3	NA	NA	NA	NA	1.08483	0.0211213
Cnbd2	NA	NA	NA	NA	-1.77436	0.033833
Cndp2	NA	NA	NA	NA	0.740478	0.0322171
Cnot6	NA	NA	NA	NA	-1.08216	0.0091819
Cntnap4	NA	NA	NA	NA	2.03936	0.039558
Coa6	NA	NA	NA	NA	-1.23197	0.0293861
Col27a1	NA	NA	NA	NA	-2.1191	0.0302321
Col9a3	NA	NA	NA	NA	1.88291	0.0141585
Colec12	NA	NA	NA	NA	1.87767	0.0121974
Commd6	NA	NA	NA	NA	0.674688	0.0481441
Copz1	NA	NA	NA	NA	0.626713	0.0373045
Cox20	NA	NA	NA	NA	-0.663961	0.0331204
Cox8b	NA	NA	NA	NA	2.16975	7.40738e-05
Cpd	NA	NA	NA	NA	1.04288	0.0134001
Cpe	NA	NA	NA	NA	-0.783077	0.0203318
Cpped1	NA	NA	NA	NA	1.19879	0.0244887
Cpq	NA	NA	NA	NA	1.55672	0.00330849
Creb3l2	NA	NA	NA	NA	1.27223	0.0163819
Creg1	NA	NA	NA	NA	1.57487	0.000487323
Crim1	NA	NA	NA	NA	1.8539	0.000613403
Crip1	NA	NA	NA	NA	1.56215	0.00369029
Crip2	NA	NA	NA	NA	1.2693	0.00491823
Crocc	NA	NA	NA	NA	-1.23017	0.00825367
Crot	NA	NA	NA	NA	1.21359	0.00316867
Cryab	NA	NA	NA	NA	1.73499	0.0170504
Crybb3	NA	NA	NA	NA	2.1697	0.00666328
Csf1	NA	NA	NA	NA	2.71449	0.0087717
Csf2ra	NA	NA	NA	NA	1.0076	0.0222459
Cst3	NA	NA	NA	NA	1.00089	0.0133223
Ctc1	NA	NA	NA	NA	-1.1008	0.0336869
Ctif	NA	NA	NA	NA	-0.939584	0.0471052
Ctla2a	NA	NA	NA	NA	2.42972	0.0437802
Ctla2b	NA	NA	NA	NA	5.14974	0.00208112
Ctsa	NA	NA	NA	NA	0.960612	0.0061419
Ctsb	NA	NA	NA	NA	1.97994	0.000153628
Ctsd	NA	NA	NA	NA	2.92984	0.00442389
Ctsh	NA	NA	NA	NA	1.87313	0.00159398
Ctsl	NA	NA	NA	NA	1.38575	0.000825869
Ctss	NA	NA	NA	NA	2.68156	0.0151459
Ctsz	NA	NA	NA	NA	3.43865	0.000763996
Cul5	NA	NA	NA	NA	-0.91191	0.0125577
Cxcl14	NA	NA	NA	NA	0.927617	0.0242233
Cyba	NA	NA	NA	NA	2.47241	0.00047718
Cybb	NA	NA	NA	NA	3.70369	0.0115578
Cycs	NA	NA	NA	NA	-0.680514	0.0233957
Cyfip1	NA	NA	NA	NA	1.28984	0.00958043
Cyp27a1	NA	NA	NA	NA	1.68148	0.0205097
Cyth2	NA	NA	NA	NA	-0.928806	0.00929133
Cyth3	NA	NA	NA	NA	1.04067	0.0249582
Cyth4	NA	NA	NA	NA	2.97319	0.0170043
D030056L22Rik	NA	NA	NA	NA	-1.03838	0.0458268
D430042O09Rik	NA	NA	NA	NA	-2.02631	0.00432212
D5Ertd579e	NA	NA	NA	NA	-0.676251	0.0477286
Dap	NA	NA	NA	NA	1.75478	0.0228777
Dchs1	NA	NA	NA	NA	1.76682	0.0189777
Dctn6	NA	NA	NA	NA	-0.846119	0.0099822
Ddhd1	NA	NA	NA	NA	-1.07935	0.0366947
Ddr1	NA	NA	NA	NA	0.988619	0.0135285
Ddx46	NA	NA	NA	NA	-0.775194	0.0329317
Ddx5	NA	NA	NA	NA	-0.667501	0.041007
Dek	NA	NA	NA	NA	-1.00732	0.0130311
Dgkd	NA	NA	NA	NA	-1.12852	0.00655605
Dgke	NA	NA	NA	NA	-1.70568	0.00575761
Dhdh	NA	NA	NA	NA	0.97029	0.0409613
Dhrs4	NA	NA	NA	NA	1.30781	0.0163789
Dhx35	NA	NA	NA	NA	-1.26628	0.0358024
Dkk3	NA	NA	NA	NA	0.908027	0.0378421
Dlg5	NA	NA	NA	NA	1.03714	0.0262969
Dlgap3	NA	NA	NA	NA	0.881653	0.0258905
Dnajb4	NA	NA	NA	NA	-0.916461	0.0462376
Dnal4	NA	NA	NA	NA	-1.22001	0.0159638
Dnase2a	NA	NA	NA	NA	2.0955	0.00559767
Drd4	NA	NA	NA	NA	-2.27094	0.00137211
Dtd2	NA	NA	NA	NA	-1.48425	0.0378565
Dusp16	NA	NA	NA	NA	0.991923	0.0408623
Dusp3	NA	NA	NA	NA	0.839205	0.023794
Dusp7	NA	NA	NA	NA	-0.951002	0.027921
Dut	NA	NA	NA	NA	-0.862008	0.0139048
Dync2li1	NA	NA	NA	NA	-1.339	0.0404648
E130311K13Rik	NA	NA	NA	NA	2.31014	0.028753
E2f5	NA	NA	NA	NA	-1.32299	0.0441977
Edc4	NA	NA	NA	NA	-0.838795	0.0342478
Edem1	NA	NA	NA	NA	1.70751	0.0190045
Efemp1	NA	NA	NA	NA	1.28768	0.00280844
Efemp2	NA	NA	NA	NA	1.17383	0.0365747
Efhd2	NA	NA	NA	NA	1.06081	0.0112715
Egfl7	NA	NA	NA	NA	1.52886	0.0199273
Ehd4	NA	NA	NA	NA	1.17763	0.024861
Elac2	NA	NA	NA	NA	-1.36938	0.0198606
Elovl1	NA	NA	NA	NA	1.382	0.0148379
Elovl2	NA	NA	NA	NA	-1.2904	0.032182
Emc7	NA	NA	NA	NA	-0.736684	0.0448008
Eml3	NA	NA	NA	NA	-1.21401	0.0280372
Emp3	NA	NA	NA	NA	1.70973	0.00564102
Eng	NA	NA	NA	NA	1.22882	0.0319991
Enkd1	NA	NA	NA	NA	-2.57028	0.00463058
Epb41	NA	NA	NA	NA	-1.1463	0.0190927
Epb41l2	NA	NA	NA	NA	-1.13383	0.0104849
Epc1	NA	NA	NA	NA	-1.19993	0.00906882
Ephx1	NA	NA	NA	NA	1.26946	0.0204144
Epm2aip1	NA	NA	NA	NA	-0.731002	0.0268998
Ercc5	NA	NA	NA	NA	-1.61186	0.00512708
Ero1l	NA	NA	NA	NA	-0.946546	0.0458169
Erp29	NA	NA	NA	NA	0.721364	0.0307153
Esrra	NA	NA	NA	NA	0.880872	0.0362073
Esrrb	NA	NA	NA	NA	-2.93558	0.0435871
Esyt1	NA	NA	NA	NA	1.71896	0.0114342
Etfb	NA	NA	NA	NA	0.62749	0.0404186
Ezr	NA	NA	NA	NA	2.01105	0.00102597
F630040K05Rik	NA	NA	NA	NA	-3.03193	0.0148893
Fabp12	NA	NA	NA	NA	-2.63674	0.0266008
Fabp5	NA	NA	NA	NA	2.42109	0.000236637
Fads2	NA	NA	NA	NA	0.823454	0.0180094
Faim	NA	NA	NA	NA	-2.69408	0.026866
Faim2	NA	NA	NA	NA	0.715979	0.0446368
Fam102a	NA	NA	NA	NA	0.819564	0.0317598
Fam129b	NA	NA	NA	NA	1.39965	0.018329
Fam161a	NA	NA	NA	NA	-2.23703	0.0334358
Fam222b	NA	NA	NA	NA	-1.65145	0.0408399
Fam234a	NA	NA	NA	NA	1.28065	0.00326958
Fam53b	NA	NA	NA	NA	-2.06465	0.0290936
Fam57b	NA	NA	NA	NA	-2.39367	0.0276233
Fap	NA	NA	NA	NA	2.81457	0.0368804
Fbn1	NA	NA	NA	NA	0.989018	0.034995
Fbxl12	NA	NA	NA	NA	-0.889716	0.0490178
Fbxl5	NA	NA	NA	NA	-1.12613	0.00913188
Fcer1g	NA	NA	NA	NA	5.14043	0.0130218
Fcgr2b	NA	NA	NA	NA	2.39955	0.0340469
Fcgr3	NA	NA	NA	NA	3.39248	0.00666979
Fcgr4	NA	NA	NA	NA	6.68955	0.00500908
Fcgrt	NA	NA	NA	NA	1.26898	0.027023
Fcrls	NA	NA	NA	NA	4.38638	0.000631156
Fdft1	NA	NA	NA	NA	-0.809427	0.0257985
Fermt3	NA	NA	NA	NA	3.15636	0.0165169
Fez2	NA	NA	NA	NA	0.895278	0.0464642
Fgfrl1	NA	NA	NA	NA	1.7479	0.039528
Firre	NA	NA	NA	NA	-1.14784	0.0166268
Fkbp10	NA	NA	NA	NA	1.53737	0.0487439
Folr1	NA	NA	NA	NA	1.51175	0.0390101
Foxc1	NA	NA	NA	NA	1.94973	0.0402469
Frem1	NA	NA	NA	NA	1.4073	0.0130479
Frmpd1	NA	NA	NA	NA	-1.27011	0.00666152
Fryl	NA	NA	NA	NA	-1.36097	0.00365507
Fscn2	NA	NA	NA	NA	-3.1569	0.0116572
Fth1	NA	NA	NA	NA	0.944371	0.00939682
Ftl1	NA	NA	NA	NA	2.50551	0.000230027
Ftl1-ps1	NA	NA	NA	NA	3.18474	0.0349613
Fuom	NA	NA	NA	NA	0.661346	0.0470461
Fut11	NA	NA	NA	NA	-1.57309	0.0488688
Fxyd5	NA	NA	NA	NA	2.41477	0.000431705
Fzd3	NA	NA	NA	NA	1.12998	0.020048
Fzd4	NA	NA	NA	NA	1.3543	0.0239742
Gadd45a	NA	NA	NA	NA	-1.42189	0.00568581
Galk1	NA	NA	NA	NA	1.18022	0.0217816
Galns	NA	NA	NA	NA	1.69097	0.0338811
Gapdh	NA	NA	NA	NA	-0.719077	0.0312834
Gba	NA	NA	NA	NA	1.31894	0.0222739
Gcnt2	NA	NA	NA	NA	2.32466	0.0295086
Glb1	NA	NA	NA	NA	1.90373	0.0133105
Glmn	NA	NA	NA	NA	-1.54097	0.0151586
Glmp	NA	NA	NA	NA	1.41963	0.00234242
Gltp	NA	NA	NA	NA	1.55323	0.0236
Gm10184	NA	NA	NA	NA	-2.49402	0.0343279
Gm10544	NA	NA	NA	NA	-4.28676	0.0103312
Gm15417	NA	NA	NA	NA	-1.34563	0.00373591
Gm17018	NA	NA	NA	NA	-0.81125	0.0276535
Gm26782	NA	NA	NA	NA	-1.18199	0.0136712
Gm2a	NA	NA	NA	NA	1.25383	0.0361528
Gm45871	NA	NA	NA	NA	-2.48841	0.0243192
Gm48552	NA	NA	NA	NA	-4.75809	0.0339196
Gm973	NA	NA	NA	NA	2.1303	0.0176255
Gna12	NA	NA	NA	NA	0.791131	0.0473042
Gnai2	NA	NA	NA	NA	0.818253	0.0116102
Gnb1	NA	NA	NA	NA	-2.40343	0.0438823
Gnb2	NA	NA	NA	NA	1.18724	0.00265194
Gnb5	NA	NA	NA	NA	-1.62822	0.0251678
Gng12	NA	NA	NA	NA	1.74984	0.0168574
Gng5	NA	NA	NA	NA	1.00027	0.00602326
Gng7	NA	NA	NA	NA	1.81331	0.00257981
Gns	NA	NA	NA	NA	1.24018	0.000830586
Golga4	NA	NA	NA	NA	-0.777628	0.0399787
Got1	NA	NA	NA	NA	-0.676533	0.0214594
Gpam	NA	NA	NA	NA	0.82911	0.0154188
Gpc1	NA	NA	NA	NA	1.19166	0.0362846
Gpc3	NA	NA	NA	NA	1.71822	0.0492498
Gpcpd1	NA	NA	NA	NA	0.83264	0.0468938
Gpd2	NA	NA	NA	NA	2.13319	0.0178362
Gpnmb	NA	NA	NA	NA	5.25506	0.00127591
Gpr137b	NA	NA	NA	NA	1.76876	0.00110527
Gpr143	NA	NA	NA	NA	2.92747	0.0347511
Gpr152	NA	NA	NA	NA	-1.96071	0.0147326
Gpsm2	NA	NA	NA	NA	-1.87203	0.0086761
Gpx1	NA	NA	NA	NA	1.10329	0.00431737
Gpx3	NA	NA	NA	NA	0.936479	0.0431652
Gria4	NA	NA	NA	NA	0.798956	0.0272242
Grina	NA	NA	NA	NA	-0.604322	0.0457264
Grk1	NA	NA	NA	NA	-2.69881	0.0223429
Grn	NA	NA	NA	NA	2.71202	0.00290838
Gsr	NA	NA	NA	NA	1.27761	0.0241469
Gsta1	NA	NA	NA	NA	1.86558	0.0495834
Gsta4	NA	NA	NA	NA	1.1917	0.00182492
Gstm1	NA	NA	NA	NA	1.16816	0.00616219
Gstp1	NA	NA	NA	NA	-1.65362	0.035966
Gstt3	NA	NA	NA	NA	1.69345	0.0401961
Guca1a	NA	NA	NA	NA	-2.76341	0.0397669
Guca1b	NA	NA	NA	NA	-3.31538	0.0239794
Gucd1	NA	NA	NA	NA	-2.09095	0.0065395
Guk1	NA	NA	NA	NA	-1.05398	0.0126565
Gusb	NA	NA	NA	NA	1.78426	0.00230926
H1f0	NA	NA	NA	NA	0.804875	0.0245298
H2-Q6	NA	NA	NA	NA	4.62105	0.0268509
H2-T23	NA	NA	NA	NA	2.97137	0.0384969
H2afj	NA	NA	NA	NA	0.75005	0.0367191
H2afv	NA	NA	NA	NA	-0.799565	0.031758
Hacd1	NA	NA	NA	NA	-1.63392	0.0127012
Hba-a1	NA	NA	NA	NA	3.488	0.021768
Hba-a2	NA	NA	NA	NA	2.75038	0.0212207
Hbb-bs	NA	NA	NA	NA	3.44764	0.0236779
Hbb-bt	NA	NA	NA	NA	2.93643	0.00384469
Hcn1	NA	NA	NA	NA	-1.18294	0.0280416
Hdac10	NA	NA	NA	NA	-1.73511	0.0158344
Hdgfl2	NA	NA	NA	NA	-1.11702	0.0128462
Herc3	NA	NA	NA	NA	-1.29344	0.0285366
Hexa	NA	NA	NA	NA	1.27813	0.00229005
Hexb	NA	NA	NA	NA	3.18878	4.47636e-05
Hfe	NA	NA	NA	NA	1.4212	0.0479221
Hilpda	NA	NA	NA	NA	-1.92006	0.0102324
Hk3	NA	NA	NA	NA	7.20547	0.00152759
Hmces	NA	NA	NA	NA	-1.23048	0.0141699
Hmgcr	NA	NA	NA	NA	-0.882418	0.0360163
Hmgcs1	NA	NA	NA	NA	-0.682308	0.0368563
Hmgn1	NA	NA	NA	NA	-1.32646	0.0116886
Hmox1	NA	NA	NA	NA	4.36193	0.02163
Hook1	NA	NA	NA	NA	-0.8714	0.0238797
Hsp90aa1	NA	NA	NA	NA	-0.899792	0.0132724
Hsp90ab1	NA	NA	NA	NA	0.626325	0.0493852
Hspa14	NA	NA	NA	NA	-1.03979	0.0348256
Hspb1	NA	NA	NA	NA	0.882881	0.0263191
Htatsf1	NA	NA	NA	NA	-1.07124	0.0169
Hypk	NA	NA	NA	NA	-1.05259	0.0102845
Ick	NA	NA	NA	NA	-2.19746	0.000893484
Icmt	NA	NA	NA	NA	-1.43592	0.00291374
Id2	NA	NA	NA	NA	1.9805	0.00099285
Id3	NA	NA	NA	NA	1.50471	0.0029282
Ier3	NA	NA	NA	NA	-1.01515	0.0249311
Ifitm10	NA	NA	NA	NA	1.5673	0.0385347
Ift43	NA	NA	NA	NA	-0.999378	0.0496215
Ift46	NA	NA	NA	NA	0.8386	0.0372898
Igf1	NA	NA	NA	NA	2.50624	5.81016e-05
Igfbp4	NA	NA	NA	NA	1.15398	0.00629524
Igfbp5	NA	NA	NA	NA	1.01665	0.0223991
Il4ra	NA	NA	NA	NA	1.83599	0.0182265
Ildr2	NA	NA	NA	NA	1.18425	0.00673774
Impdh1	NA	NA	NA	NA	-1.84109	0.0280528
Impg1	NA	NA	NA	NA	-2.63443	0.00236923
Inf2	NA	NA	NA	NA	1.11023	0.0323234
Ipmk	NA	NA	NA	NA	-1.11544	0.0336578
Iqgap1	NA	NA	NA	NA	1.17829	0.0313652
Irf1	NA	NA	NA	NA	1.93139	0.0227142
Irf8	NA	NA	NA	NA	3.72079	0.0166596
Irs1	NA	NA	NA	NA	1.63822	0.00305349
Isg20l2	NA	NA	NA	NA	-1.72458	0.0466373
Itga6	NA	NA	NA	NA	1.64039	0.0234333
Itgb1	NA	NA	NA	NA	1.32919	0.00457662
Itgb2	NA	NA	NA	NA	3.47545	0.00370919
Itgb5	NA	NA	NA	NA	1.72386	0.000113202
Itpripl2	NA	NA	NA	NA	2.68814	0.0179348
Itsn2	NA	NA	NA	NA	-0.989681	0.0359001
Jam2	NA	NA	NA	NA	-0.93042	0.0290717
Jmy	NA	NA	NA	NA	-1.18585	0.0117536
Kbtbd3	NA	NA	NA	NA	-1.01525	0.0466854
Kcnb1	NA	NA	NA	NA	-2.00952	0.00322448
Kcnd3	NA	NA	NA	NA	0.742759	0.0441363
Kcnj10	NA	NA	NA	NA	1.0844	0.0037085
Kctd12	NA	NA	NA	NA	1.40672	0.0134473
Kctd18	NA	NA	NA	NA	-1.84361	0.0284083
Kdr	NA	NA	NA	NA	0.952614	0.025023
Kif5c	NA	NA	NA	NA	0.621008	0.0487702
Klhdc3	NA	NA	NA	NA	0.705157	0.0335791
Klhl18	NA	NA	NA	NA	-1.4368	0.0248642
Klhl36	NA	NA	NA	NA	-1.48806	0.0344983
Kmt2c	NA	NA	NA	NA	-0.822895	0.0247055
Krr1	NA	NA	NA	NA	-1.2145	0.00759294
Krt13	NA	NA	NA	NA	3.85069	0.031733
Krt8	NA	NA	NA	NA	1.39523	0.0350606
Ktn1	NA	NA	NA	NA	-0.918296	0.0233929
Lalba	NA	NA	NA	NA	6.8599	0.00101883
Lamp2	NA	NA	NA	NA	1.29942	0.0374422
Laptm4a	NA	NA	NA	NA	0.826269	0.0401604
Laptm4b	NA	NA	NA	NA	-1.0128	0.0150297
Laptm5	NA	NA	NA	NA	3.93989	0.014466
Lats2	NA	NA	NA	NA	-1.10501	0.0176629
Lclat1	NA	NA	NA	NA	-1.41827	0.0341974
Lcp1	NA	NA	NA	NA	2.93855	0.0030744
Ldha	NA	NA	NA	NA	-1.13272	0.0111386
Lgals3	NA	NA	NA	NA	4.91857	0.0394047
Lgmn	NA	NA	NA	NA	0.958717	0.00443069
Lhfpl3	NA	NA	NA	NA	-1.44508	0.0168154
Lilrb4a	NA	NA	NA	NA	8.29626	0.0152796
Lin7a	NA	NA	NA	NA	1.76423	0.0316003
Lipa	NA	NA	NA	NA	2.42231	0.000457038
Lix1l	NA	NA	NA	NA	1.26475	0.0279276
Llgl1	NA	NA	NA	NA	1.02021	0.0256171
Llgl2	NA	NA	NA	NA	-1.70104	0.0149814
Lmbr1l	NA	NA	NA	NA	-1.51372	0.00903887
Lmna	NA	NA	NA	NA	1.33374	0.0249759
Lmnb2	NA	NA	NA	NA	-1.31388	0.0215224
Lmo2	NA	NA	NA	NA	1.59875	0.0334407
Loxl1	NA	NA	NA	NA	1.53151	0.0126919
Lpcat1	NA	NA	NA	NA	-0.75883	0.0414769
Lpin1	NA	NA	NA	NA	-1.57112	0.00331085
Lpin2	NA	NA	NA	NA	-0.883708	0.0442397
Lrp1	NA	NA	NA	NA	1.16992	0.00267578
Lrp3	NA	NA	NA	NA	-0.945805	0.0478844
Lrrc58	NA	NA	NA	NA	0.749342	0.0369802
Lrsam1	NA	NA	NA	NA	0.911647	0.0408436
Lsm7	NA	NA	NA	NA	-0.816716	0.0224794
Ltn1	NA	NA	NA	NA	-1.18523	0.0224036
Ly86	NA	NA	NA	NA	2.30863	0.0295304
Mafb	NA	NA	NA	NA	1.4908	0.0101981
Magt1	NA	NA	NA	NA	1.61796	0.0294988
Mak	NA	NA	NA	NA	-1.52797	0.0132844
Man2b1	NA	NA	NA	NA	1.44793	0.00207327
Man2b2	NA	NA	NA	NA	2.37216	0.00462083
Map2k3	NA	NA	NA	NA	0.999547	0.0495923
Map3k2	NA	NA	NA	NA	-1.28137	0.0162386
Mapk3	NA	NA	NA	NA	0.69023	0.0287103
Mapkapk2	NA	NA	NA	NA	1.05613	0.0180867
Mapre3	NA	NA	NA	NA	-0.918046	0.00978129
March5	NA	NA	NA	NA	-1.0391	0.0203145
Mat2a	NA	NA	NA	NA	-0.891893	0.0163927
Mbnl2	NA	NA	NA	NA	-0.704515	0.039257
Mboat2	NA	NA	NA	NA	1.05248	0.0426276
Mdfic	NA	NA	NA	NA	1.92817	0.037505
Mdk	NA	NA	NA	NA	1.28979	0.017067
Mdm1	NA	NA	NA	NA	-2.08134	0.0451391
Med13l	NA	NA	NA	NA	-1.04159	0.0225907
Mef2d	NA	NA	NA	NA	-0.680387	0.0374366
Met	NA	NA	NA	NA	2.13186	0.00547323
Metrn	NA	NA	NA	NA	1.21187	0.0139742
Mettl7a1	NA	NA	NA	NA	1.19064	0.0498259
Mfap3l	NA	NA	NA	NA	1.20247	0.00230486
Mfn1	NA	NA	NA	NA	-1.01425	0.0127078
Mfsd1	NA	NA	NA	NA	1.23893	0.00687998
Mgll	NA	NA	NA	NA	1.17437	0.00274256
Mgp	NA	NA	NA	NA	1.72103	0.0219572
Mgst1	NA	NA	NA	NA	1.69854	0.00375984
Midn	NA	NA	NA	NA	1.11212	0.037318
Mir124-2hg	NA	NA	NA	NA	-1.45629	0.0130628
Mir670hg	NA	NA	NA	NA	-1.82172	0.0292315
Mlana	NA	NA	NA	NA	1.05785	0.0163187
Mlc1	NA	NA	NA	NA	1.40189	0.0202213
Mmp15	NA	NA	NA	NA	1.3435	0.0476663
Mob1b	NA	NA	NA	NA	-0.850694	0.0482966
Mov10	NA	NA	NA	NA	2.22063	0.0203121
Mpc2	NA	NA	NA	NA	-0.869434	0.0353419
Mpeg1	NA	NA	NA	NA	5.85402	0.0120994
Mrpl57	NA	NA	NA	NA	-0.647333	0.0495871
Ms4a7	NA	NA	NA	NA	6.70944	0.00402735
Msr1	NA	NA	NA	NA	7.05466	0.0228356
Mta2	NA	NA	NA	NA	-1.00417	0.023357
Mxra7	NA	NA	NA	NA	0.671337	0.0424907
Myadm	NA	NA	NA	NA	2.13482	0.00748273
Naglu	NA	NA	NA	NA	1.33	0.00658568
Nbdy	NA	NA	NA	NA	0.700759	0.0460634
Nbea	NA	NA	NA	NA	-0.777824	0.0275511
Ncoa2	NA	NA	NA	NA	-1.05294	0.0100653
Ncstn	NA	NA	NA	NA	0.735066	0.0346024
Ndufaf2	NA	NA	NA	NA	-1.05744	0.0278062
Neat1	NA	NA	NA	NA	1.0974	0.0358112
Nedd9	NA	NA	NA	NA	2.08728	0.0437583
Nfatc2ip	NA	NA	NA	NA	-2.37397	0.0349163
Nfix	NA	NA	NA	NA	1.02352	0.0107534
Nfkbiz	NA	NA	NA	NA	1.28063	0.0461066
Nfyb	NA	NA	NA	NA	-0.983596	0.0408074
Ngdn	NA	NA	NA	NA	-1.19197	0.00918113
Nim1k	NA	NA	NA	NA	-1.74906	0.0276579
Nipbl	NA	NA	NA	NA	-1.0062	0.0289005
Nme5	NA	NA	NA	NA	-1.60203	0.0485022
Noct	NA	NA	NA	NA	-0.882228	0.0470165
Notch1	NA	NA	NA	NA	1.30011	0.0102692
Npat	NA	NA	NA	NA	-2.37208	0.0304682
Npc2	NA	NA	NA	NA	1.4982	0.00387394
Npl	NA	NA	NA	NA	1.8808	0.0180204
Nr2f6	NA	NA	NA	NA	1.04279	0.0207989
Nr4a1	NA	NA	NA	NA	-0.977837	0.0427359
Nras	NA	NA	NA	NA	1.6449	0.00590822
Nrl	NA	NA	NA	NA	-3.5871	0.0413869
Nrp2	NA	NA	NA	NA	1.49279	0.0405005
Ntrk2	NA	NA	NA	NA	1.21214	0.0292799
Nxn	NA	NA	NA	NA	1.36148	0.00816125
Nxph4	NA	NA	NA	NA	1.62735	0.0171234
Oat	NA	NA	NA	NA	0.593278	0.04299
Oaz1	NA	NA	NA	NA	-1.044	0.00347536
Ociad2	NA	NA	NA	NA	1.264	0.00896951
Olfml3	NA	NA	NA	NA	1.30963	0.0103105
Orai3	NA	NA	NA	NA	1.12324	0.0353923
Ormdl1	NA	NA	NA	NA	-1.05515	0.0178706
Osbp2	NA	NA	NA	NA	-1.3407	0.0253525
Oser1	NA	NA	NA	NA	-1.30175	0.0232191
Otud4	NA	NA	NA	NA	-0.975508	0.042747
Pacsin2	NA	NA	NA	NA	-1.22992	0.0482559
Palm	NA	NA	NA	NA	0.746101	0.0350502
Parm1	NA	NA	NA	NA	1.32285	0.0193488
Parva	NA	NA	NA	NA	1.09005	0.00878415
Pcbp2	NA	NA	NA	NA	-0.656931	0.0436078
Pcdhb9	NA	NA	NA	NA	1.7115	0.0164671
Pcf11	NA	NA	NA	NA	-0.863537	0.0472631
Pdc	NA	NA	NA	NA	-3.70063	0.0433373
Pde6a	NA	NA	NA	NA	-2.79024	0.0410224
Pde6b	NA	NA	NA	NA	-3.52378	0.0485774
Pde6d	NA	NA	NA	NA	-1.20918	0.00672929
Pde6g	NA	NA	NA	NA	-3.568	0.0426192
Pde8b	NA	NA	NA	NA	-1.60898	0.00774381
Pdia3	NA	NA	NA	NA	0.906952	0.0141512
Pdlim3	NA	NA	NA	NA	1.76768	0.00346501
Pdzd2	NA	NA	NA	NA	-1.20392	0.0216796
Pdzph1	NA	NA	NA	NA	-2.69765	0.00256166
Peg3	NA	NA	NA	NA	-0.998368	0.0186376
Perp	NA	NA	NA	NA	2.0745	0.000694239
Pex5l	NA	NA	NA	NA	-2.59237	0.0240886
Pfkfb2	NA	NA	NA	NA	-2.19081	0.0251865
Pfn1	NA	NA	NA	NA	0.896878	0.0368434
Pgf	NA	NA	NA	NA	2.13498	0.00554054
Pigk	NA	NA	NA	NA	0.747324	0.0418774
Pik3ap1	NA	NA	NA	NA	2.69262	0.00785381
Pik3ca	NA	NA	NA	NA	-0.951379	0.0172034
Pitpnm1	NA	NA	NA	NA	-1.16619	0.0178834
Pitpnm3	NA	NA	NA	NA	-2.90035	0.013361
Plaat3	NA	NA	NA	NA	0.775343	0.0305495
Plbd2	NA	NA	NA	NA	1.20785	0.0198267
Plcd1	NA	NA	NA	NA	1.05346	0.0346845
Plch2	NA	NA	NA	NA	-0.872569	0.0430921
Plcl2	NA	NA	NA	NA	1.68407	0.0419206
Pld3	NA	NA	NA	NA	0.989787	0.00655841
Pld4	NA	NA	NA	NA	3.33273	0.00285813
Plek	NA	NA	NA	NA	1.97919	0.00356934
Plekha8	NA	NA	NA	NA	-1.49071	0.0132046
Plekho2	NA	NA	NA	NA	1.72139	0.0112566
Plin2	NA	NA	NA	NA	4.49167	0.0284969
Plin3	NA	NA	NA	NA	1.60194	0.0121271
Plpp3	NA	NA	NA	NA	1.12872	0.00760019
Plxdc2	NA	NA	NA	NA	1.88892	0.0154257
Plxnb2	NA	NA	NA	NA	0.861575	0.0230658
Plxnc1	NA	NA	NA	NA	1.13827	0.0314249
Pnmal2	NA	NA	NA	NA	0.808811	0.0140434
Pnrc1	NA	NA	NA	NA	-0.898969	0.00920129
Polr2a	NA	NA	NA	NA	-0.854981	0.02022
Polr2k	NA	NA	NA	NA	-1.08458	0.00832337
Pon3	NA	NA	NA	NA	2.61998	0.0173801
Ppa1	NA	NA	NA	NA	-0.865896	0.0158847
Ppa2	NA	NA	NA	NA	-0.912513	0.0171569
Ppef2	NA	NA	NA	NA	-2.54148	0.00615759
Ppib	NA	NA	NA	NA	0.731513	0.0243768
Ppip5k1	NA	NA	NA	NA	-0.887836	0.027532
Ppp1r1b	NA	NA	NA	NA	1.69002	0.0233849
Ppp1r42	NA	NA	NA	NA	-2.17823	0.0199791
Ppp1r9b	NA	NA	NA	NA	1.01367	0.0204101
Ppp2r2b	NA	NA	NA	NA	-0.811729	0.0434699
Ppp2r5c	NA	NA	NA	NA	-1.10336	0.00306947
Ppp3cc	NA	NA	NA	NA	-1.38057	0.00453739
Ppt1	NA	NA	NA	NA	1.09613	0.0106811
Prcd	NA	NA	NA	NA	-2.71851	0.0452147
Prdx1	NA	NA	NA	NA	0.752353	0.0146307
Prelp	NA	NA	NA	NA	1.54534	0.0056232
Prkab1	NA	NA	NA	NA	-1.95256	0.00926939
Prkcsh	NA	NA	NA	NA	0.718653	0.0242824
Prodh	NA	NA	NA	NA	1.06127	0.0408472
Prph2	NA	NA	NA	NA	-3.32789	0.0362062
Psap	NA	NA	NA	NA	1.23905	0.00142746
Psd3	NA	NA	NA	NA	0.863209	0.0477374
Psme1	NA	NA	NA	NA	1.32136	0.0361803
Ptbp3	NA	NA	NA	NA	1.48143	0.0259991
Ptgds	NA	NA	NA	NA	1.86473	0.00603989
Ptpa	NA	NA	NA	NA	0.792448	0.0335449
Ptprb	NA	NA	NA	NA	1.69455	0.0489284
Ptprf	NA	NA	NA	NA	0.652168	0.0388785
Ptprj	NA	NA	NA	NA	1.4287	0.0396358
Rab27a	NA	NA	NA	NA	2.07454	0.00258366
Rab28	NA	NA	NA	NA	-0.956397	0.0157718
Rab30	NA	NA	NA	NA	-1.27613	0.0129462
Rab7b	NA	NA	NA	NA	3.01115	0.0116552
Rab8b	NA	NA	NA	NA	1.24351	0.0133327
Rac2	NA	NA	NA	NA	3.6922	0.00213505
Rad17	NA	NA	NA	NA	-1.42916	0.0366394
Rad23b	NA	NA	NA	NA	0.721296	0.0355775
Rai1	NA	NA	NA	NA	0.806917	0.0419076
Ramac	NA	NA	NA	NA	-0.756445	0.0434274
Ranbp3	NA	NA	NA	NA	-0.765068	0.039752
Ranbp6	NA	NA	NA	NA	-0.998445	0.0293886
Rapgef5	NA	NA	NA	NA	-1.1241	0.00550684
Rars2	NA	NA	NA	NA	-1.16926	0.021289
Rasgrf2	NA	NA	NA	NA	-0.956396	0.0223438
Rasl10b	NA	NA	NA	NA	0.847931	0.0139435
Rbbp7	NA	NA	NA	NA	-0.907553	0.00919976
Rbm15b	NA	NA	NA	NA	-1.24351	0.0108999
Rbm7	NA	NA	NA	NA	-1.0114	0.0466172
Rbms3	NA	NA	NA	NA	2.02304	0.032839
Rbp1	NA	NA	NA	NA	1.45934	0.0141
Rbp3	NA	NA	NA	NA	-2.23961	0.00573834
Rcvrn	NA	NA	NA	NA	-2.64695	0.0303272
Rdh12	NA	NA	NA	NA	-2.745	0.0351699
Rdh5	NA	NA	NA	NA	1.34923	0.0384382
Reep6	NA	NA	NA	NA	-3.37039	0.029241
Relch	NA	NA	NA	NA	-0.817076	0.0382539
Reln	NA	NA	NA	NA	0.711752	0.0199103
Rest	NA	NA	NA	NA	1.51716	0.0132676
Rgs20	NA	NA	NA	NA	-2.21756	0.00527681
Rgs5	NA	NA	NA	NA	0.970966	0.0350401
Rhebl1	NA	NA	NA	NA	-1.64352	0.0283539
Rho	NA	NA	NA	NA	-4.12677	0.0245948
Rhoa	NA	NA	NA	NA	0.86635	0.0137333
Rhob	NA	NA	NA	NA	0.755319	0.0486601
Rhoc	NA	NA	NA	NA	1.16033	0.0143217
Rhog	NA	NA	NA	NA	2.30407	0.00719488
Rhot1	NA	NA	NA	NA	-1.31501	0.0397385
Rhot2	NA	NA	NA	NA	-1.0118	0.0343373
Rims1	NA	NA	NA	NA	0.952994	0.0185248
Rims2	NA	NA	NA	NA	-0.956317	0.0296125
Rnase4	NA	NA	NA	NA	1.85025	0.0328553
Rnaset2a	NA	NA	NA	NA	0.884634	0.0297693
Rncr4	NA	NA	NA	NA	-3.3007	0.0429563
Rnf123	NA	NA	NA	NA	-0.834295	0.0324948
Rnh1	NA	NA	NA	NA	0.777399	0.0171585
Ro60	NA	NA	NA	NA	-0.980285	0.0162491
Robo4	NA	NA	NA	NA	1.96122	0.0491609
Rom1	NA	NA	NA	NA	-2.94769	0.0464099
Rp1	NA	NA	NA	NA	-2.66516	0.0290874
Rp1l1	NA	NA	NA	NA	-2.42904	0.0313578
Rpgrip1	NA	NA	NA	NA	-2.55954	0.0449858
Rps27l	NA	NA	NA	NA	0.839641	0.0117489
Rsbn1	NA	NA	NA	NA	-1.04331	0.0237867
Rsrp1	NA	NA	NA	NA	-1.02301	0.00391851
Rtbdn	NA	NA	NA	NA	-2.60785	0.0329061
Rufy3	NA	NA	NA	NA	-0.740025	0.0249084
S100a11	NA	NA	NA	NA	1.53963	0.0122668
S100a13	NA	NA	NA	NA	1.4021	0.0169982
S1pr1	NA	NA	NA	NA	1.24187	0.0145479
Samd1	NA	NA	NA	NA	1.56149	0.0157429
Samd14	NA	NA	NA	NA	0.850598	0.0173283
Sap30l	NA	NA	NA	NA	-0.840446	0.0303068
Sarnp	NA	NA	NA	NA	-0.693785	0.0495257
Saxo2	NA	NA	NA	NA	-1.09217	0.0459831
Scaf8	NA	NA	NA	NA	-1.02846	0.0234792
Scarb2	NA	NA	NA	NA	0.993032	0.0138159
Scg5	NA	NA	NA	NA	-0.815516	0.00802039
Scpep1	NA	NA	NA	NA	1.65518	0.00769352
Sdc4	NA	NA	NA	NA	0.939116	0.0269084
Sdcbp	NA	NA	NA	NA	1.29435	0.03831
Sdhaf1	NA	NA	NA	NA	-1.2858	0.00416528
Selenop	NA	NA	NA	NA	1.04898	0.00560144
Selplg	NA	NA	NA	NA	2.53617	0.0139772
Sema3b	NA	NA	NA	NA	1.44542	0.0064179
Senp2	NA	NA	NA	NA	-0.860665	0.0267274
Serinc4	NA	NA	NA	NA	-2.67843	0.0496633
Serpinb6a	NA	NA	NA	NA	1.36044	0.017058
Serpine2	NA	NA	NA	NA	2.28758	0.0101977
Serpinh1	NA	NA	NA	NA	1.17345	0.0355655
Sgip1	NA	NA	NA	NA	-0.926138	0.00879103
Sgpl1	NA	NA	NA	NA	1.05275	0.0391374
Sh2b3	NA	NA	NA	NA	1.59907	0.0265399
Sh2d5	NA	NA	NA	NA	-0.969209	0.0407073
Sh3bgrl	NA	NA	NA	NA	0.932624	0.0139416
Sh3bgrl3	NA	NA	NA	NA	1.15426	0.00799722
Sh3bp4	NA	NA	NA	NA	1.18557	0.0300614
Slc11a1	NA	NA	NA	NA	2.92272	0.0298576
Slc13a3	NA	NA	NA	NA	2.24193	0.0213238
Slc15a3	NA	NA	NA	NA	4.64785	0.00322357
Slc16a3	NA	NA	NA	NA	-1.23408	0.0158586
Slc16a6	NA	NA	NA	NA	-1.74644	0.0337927
Slc16a8	NA	NA	NA	NA	1.77835	0.00245734
Slc17a7	NA	NA	NA	NA	-1.37483	0.0184473
Slc18a3	NA	NA	NA	NA	1.17919	0.045643
Slc1a2	NA	NA	NA	NA	-0.685491	0.0453159
Slc24a1	NA	NA	NA	NA	-2.72803	0.046033
Slc25a22	NA	NA	NA	NA	-0.796872	0.0229031
Slc25a33	NA	NA	NA	NA	-1.43791	0.00161987
Slc25a39	NA	NA	NA	NA	1.51371	0.0264947
Slc2a8	NA	NA	NA	NA	-1.76196	0.0438994
Slc35f6	NA	NA	NA	NA	1.09748	0.0453773
Slc43a2	NA	NA	NA	NA	0.855483	0.0464693
Slc4a7	NA	NA	NA	NA	-1.96518	0.00321836
Slc6a9	NA	NA	NA	NA	0.675403	0.020352
Slc7a10	NA	NA	NA	NA	1.81922	0.0155708
Slc7a8	NA	NA	NA	NA	1.1927	0.0124214
Slc9a3r1	NA	NA	NA	NA	1.75662	0.000783704
Slco2b1	NA	NA	NA	NA	2.3134	0.0227509
Slco4a1	NA	NA	NA	NA	-1.85089	0.00323245
Sln	NA	NA	NA	NA	4.0288	0.00680014
Smim13	NA	NA	NA	NA	-0.765894	0.0477863
Smoc1	NA	NA	NA	NA	1.02015	0.0289895
Smpdl3a	NA	NA	NA	NA	1.78217	0.00898754
Snhg3	NA	NA	NA	NA	-0.906167	0.0259669
Snhg8	NA	NA	NA	NA	-0.783824	0.0206983
Sntb2	NA	NA	NA	NA	-1.58221	0.0154075
Sntg2	NA	NA	NA	NA	-2.21071	0.0136098
Soat1	NA	NA	NA	NA	1.64123	0.00646146
Sorcs1	NA	NA	NA	NA	1.0371	0.0243986
Sord	NA	NA	NA	NA	1.27608	0.0135153
Sox9	NA	NA	NA	NA	1.24665	0.0453126
Spg21	NA	NA	NA	NA	1.11343	0.00500971
Spi1	NA	NA	NA	NA	3.40257	0.0297523
Spp1	NA	NA	NA	NA	4.19599	0.0110697
Spsb2	NA	NA	NA	NA	1.77906	0.032088
Srpk2	NA	NA	NA	NA	-0.753818	0.0474542
Srsf4	NA	NA	NA	NA	-0.672349	0.0338422
Ss18	NA	NA	NA	NA	0.939767	0.0288346
Ssu72	NA	NA	NA	NA	-1.10362	0.0287892
St3gal6	NA	NA	NA	NA	1.50756	0.013322
St6galnac6	NA	NA	NA	NA	0.662853	0.0375822
St8sia1	NA	NA	NA	NA	-0.973558	0.0280611
Stab1	NA	NA	NA	NA	2.67371	0.000573747
Stard7	NA	NA	NA	NA	-1.69169	0.0145115
Steap4	NA	NA	NA	NA	3.81172	0.000763065
Stoml2	NA	NA	NA	NA	-0.752882	0.0333214
Stx3	NA	NA	NA	NA	-1.3978	0.0134539
Suclg2	NA	NA	NA	NA	1.53545	0.0457085
Sv2b	NA	NA	NA	NA	-0.842799	0.046528
Svbp	NA	NA	NA	NA	0.979991	0.0357171
Synm	NA	NA	NA	NA	-1.17831	0.0344003
Taf1a	NA	NA	NA	NA	-1.46299	0.0486215
Tapbpl	NA	NA	NA	NA	2.40385	0.0381203
Tarbp2	NA	NA	NA	NA	-1.09641	0.0088277
Tardbp	NA	NA	NA	NA	-0.732706	0.0295373
Tbc1d1	NA	NA	NA	NA	1.25222	0.0231078
Tbc1d23	NA	NA	NA	NA	-1.29878	0.0138486
Tbc1d24	NA	NA	NA	NA	-0.838048	0.0433194
Tbc1d8	NA	NA	NA	NA	-1.5434	0.032779
Tbcc	NA	NA	NA	NA	-0.936637	0.0385238
Tbp	NA	NA	NA	NA	-1.09919	0.0187646
Tcaf1	NA	NA	NA	NA	0.708784	0.0343244
Tcirg1	NA	NA	NA	NA	2.0056	0.0283693
Tctex1d2	NA	NA	NA	NA	-1.20515	0.0253548
Tdrd7	NA	NA	NA	NA	-1.56467	0.00454345
Tent4b	NA	NA	NA	NA	-1.26305	0.012156
Tent5c	NA	NA	NA	NA	3.07621	0.00931589
Tes	NA	NA	NA	NA	2.17627	0.00197239
Tet3	NA	NA	NA	NA	-1.07837	0.00930749
Tfrc	NA	NA	NA	NA	-0.923193	0.0106696
Tgfb1	NA	NA	NA	NA	2.16635	0.0451063
Tgfbr2	NA	NA	NA	NA	2.24549	0.00202126
Tgfbrap1	NA	NA	NA	NA	-0.819626	0.0493646
Tgm2	NA	NA	NA	NA	1.34995	0.0430195
Thbs1	NA	NA	NA	NA	3.27098	0.0235049
Thoc2	NA	NA	NA	NA	-0.873571	0.043855
Timm21	NA	NA	NA	NA	-1.55413	0.0191542
Timp2	NA	NA	NA	NA	1.73588	0.000153037
Timp3	NA	NA	NA	NA	1.21482	0.00587222
Tm2d1	NA	NA	NA	NA	-0.847403	0.0259118
Tma7	NA	NA	NA	NA	-2.11147	0.0114423
Tmem104	NA	NA	NA	NA	1.83349	0.0177909
Tmem106a	NA	NA	NA	NA	2.74356	0.00228068
Tmem106c	NA	NA	NA	NA	-0.786744	0.044931
Tmem108	NA	NA	NA	NA	-1.24945	0.0418929
Tmem134	NA	NA	NA	NA	-0.821189	0.0467945
Tmem136	NA	NA	NA	NA	-1.86448	0.0431734
Tmem159	NA	NA	NA	NA	1.04623	0.0379532
Tmem176a	NA	NA	NA	NA	1.49183	0.0285287
Tmem176b	NA	NA	NA	NA	1.70912	0.0288728
Tmem192	NA	NA	NA	NA	1.06293	0.0175767
Tmem208	NA	NA	NA	NA	-0.865614	0.0316559
Tmem231	NA	NA	NA	NA	-1.55079	0.0408506
Tmem266	NA	NA	NA	NA	-1.55255	0.0393234
Tmem35a	NA	NA	NA	NA	-0.909872	0.0441878
Tmem47	NA	NA	NA	NA	1.11466	0.0199004
Tmem51	NA	NA	NA	NA	1.8681	0.00656139
Tmem86a	NA	NA	NA	NA	1.88612	0.00100539
Tmem98	NA	NA	NA	NA	1.56938	0.0069316
Tmsb4x	NA	NA	NA	NA	1.49331	0.000186155
Tnfaip8l2	NA	NA	NA	NA	3.86647	0.0136013
Tnfsf12	NA	NA	NA	NA	-1.27342	0.035616
Tns3	NA	NA	NA	NA	1.15457	0.00823991
Tob1	NA	NA	NA	NA	-0.762837	0.0407674
Tob2	NA	NA	NA	NA	-1.4522	0.013619
Tpbgl	NA	NA	NA	NA	1.29181	0.0186273
Tpcn1	NA	NA	NA	NA	1.06798	0.0348801
Trafd1	NA	NA	NA	NA	-1.00649	0.0282683
Trappc8	NA	NA	NA	NA	-0.872613	0.0329049
Trem2	NA	NA	NA	NA	3.59644	0.00923529
Trf	NA	NA	NA	NA	2.83235	0.0234024
Trim23	NA	NA	NA	NA	-1.29035	0.0211307
Trim30d	NA	NA	NA	NA	4.64735	0.0132704
Trp53rkb	NA	NA	NA	NA	-1.44604	0.0491765
Trpm3	NA	NA	NA	NA	1.19154	0.00553686
Tsg101	NA	NA	NA	NA	-0.868128	0.0219208
Tspan10	NA	NA	NA	NA	1.32172	0.0228566
Tspan4	NA	NA	NA	NA	1.36099	0.0489746
Ttc19	NA	NA	NA	NA	-0.902586	0.0458841
Ttc39c	NA	NA	NA	NA	-1.7094	0.013328
Ttll11	NA	NA	NA	NA	-2.31032	0.0239585
Ttll3	NA	NA	NA	NA	-2.64541	0.0381566
Tub	NA	NA	NA	NA	-1.26615	0.00617778
Tuba1c	NA	NA	NA	NA	1.94095	0.0192494
Tulp1	NA	NA	NA	NA	-2.21177	0.0343953
Tunar	NA	NA	NA	NA	1.43594	0.0254473
Tusc3	NA	NA	NA	NA	-1.04229	0.0411497
Tut7	NA	NA	NA	NA	-1.2742	0.00845788
Txndc17	NA	NA	NA	NA	0.847255	0.0407876
Tyro3	NA	NA	NA	NA	1.28738	0.0384848
Tyrobp	NA	NA	NA	NA	4.26832	0.0108271
Tyrp1	NA	NA	NA	NA	0.967098	0.00638698
Uap1l1	NA	NA	NA	NA	2.82071	0.0402408
Ubb	NA	NA	NA	NA	-0.670617	0.043971
Ubtd1	NA	NA	NA	NA	-1.37066	0.0157267
Uckl1	NA	NA	NA	NA	-2.11596	0.0100302
Uckl1os	NA	NA	NA	NA	-3.46277	0.0326311
Ucp2	NA	NA	NA	NA	2.36279	0.00057796
Uhrf1bp1	NA	NA	NA	NA	-1.41601	0.0426118
Unc119	NA	NA	NA	NA	-2.14608	0.0366977
Unc13b	NA	NA	NA	NA	-1.18592	0.0153603
Unc93b1	NA	NA	NA	NA	2.45501	0.00523007
Upf3b	NA	NA	NA	NA	-1.09846	0.0153788
Upk3bl	NA	NA	NA	NA	1.08543	0.0418936
Uqcc3	NA	NA	NA	NA	-1.51387	0.0245747
Uqcrb	NA	NA	NA	NA	-0.660306	0.0289506
Utp14b	NA	NA	NA	NA	1.26029	0.0104477
Utp23	NA	NA	NA	NA	-1.72928	0.0474782
Utp3	NA	NA	NA	NA	-0.897646	0.0458957
Vasn	NA	NA	NA	NA	1.39648	0.0100628
Vcam1	NA	NA	NA	NA	3.13155	0.0309167
Vit	NA	NA	NA	NA	1.72341	0.0125281
Vldlr	NA	NA	NA	NA	-1.00373	0.016796
Vtn	NA	NA	NA	NA	-2.69613	0.0256079
Wasf3	NA	NA	NA	NA	-1.21297	0.0151408
Wbp4	NA	NA	NA	NA	-0.899837	0.0335273
Wdr20	NA	NA	NA	NA	-1.13952	0.0160471
Wdr34	NA	NA	NA	NA	-1.60979	0.00628697
Wdr60	NA	NA	NA	NA	-1.65286	0.0232146
Wdr90	NA	NA	NA	NA	-1.60009	0.037539
Wfdc17	NA	NA	NA	NA	2.91105	0.0149936
Wipf1	NA	NA	NA	NA	3.04726	0.00196791
Wipi1	NA	NA	NA	NA	0.724156	0.0447005
Wls	NA	NA	NA	NA	1.33787	0.0110729
Wwp2	NA	NA	NA	NA	0.822328	0.0318511
Yae1d1	NA	NA	NA	NA	-0.898241	0.0474749
Ybx3	NA	NA	NA	NA	-2.04295	0.0151946
Yif1b	NA	NA	NA	NA	-0.648964	0.0480956
Ypel3	NA	NA	NA	NA	-0.749607	0.0240297
Zbtb18	NA	NA	NA	NA	-0.931945	0.0160893
Zbtb7a	NA	NA	NA	NA	0.820467	0.0374949
Zdhhc1	NA	NA	NA	NA	1.34407	0.0365504
Zdhhc17	NA	NA	NA	NA	-0.846522	0.0154029
Zdhhc5	NA	NA	NA	NA	-0.843881	0.033728
Zfp180	NA	NA	NA	NA	-0.823023	0.0457455
Zfp263	NA	NA	NA	NA	-1.48239	0.0288903
Zfp36l1	NA	NA	NA	NA	0.939919	0.0319677
Zfp36l2	NA	NA	NA	NA	-0.807991	0.0359758
Zfp385a	NA	NA	NA	NA	-0.676398	0.0448216
Zfp445	NA	NA	NA	NA	-0.873608	0.0322527
Zfp523	NA	NA	NA	NA	-0.786207	0.0488626
Zfp560	NA	NA	NA	NA	-1.78943	0.00734763
Zfp688	NA	NA	NA	NA	-1.31089	0.0247769
Zfp692	NA	NA	NA	NA	-1.29867	0.0241729
Zfp770	NA	NA	NA	NA	-1.79985	0.0317896
Zfp787	NA	NA	NA	NA	-1.10235	0.0402942
Zfp90	NA	NA	NA	NA	-1.6195	0.0375552
Znhit3	NA	NA	NA	NA	-0.989753	0.0414124
Znrd1as	NA	NA	NA	NA	-1.43245	0.0338894
Znrd2	NA	NA	NA	NA	-1.41334	0.00428664
Zscan29	NA	NA	NA	NA	-1.79028	0.0237748

## Sheet: Table S9F
Table S9F: Differentially expressed genes in retinal region 6 (R6) at 1PD, 3PD, 5PD compared to DR controls (p ≤ 0.05; FC ≥ 1.5). DR - dim-reared sample, PD - photo-oxidative damage paradigm. NA - gene not differentially expressed in this comparison.
GeneID	log2FC_PD1	p-value_PD1	log2FC_PD3	p-value_PD3	log2FC_PD5	p-value_PD5
3010001F23Rik	-2.61684	0.000924784	-2.86583	0.00051823	-2.92335	0.00110097
A930006I01Rik	-0.862506	0.0206723	-0.742762	0.0379583	-0.790546	0.0412923
Abca4	-0.843922	0.000220224	-0.892214	0.000117442	-0.978427	5.90122e-05
Acadvl	-0.628676	0.0385368	-0.785377	0.0116984	-1.00446	0.0043058
Acap3	0.84852	0.00941782	0.769308	0.0156036	1.0014	0.00426912
Adh7	1.14633	0.0118146	-1.22924	0.0313833	-3.72253	0.000593596
Agpat3	-0.7467	0.00203317	-0.920629	0.00030505	-0.983634	0.000183715
Arl6	1.44772	0.000709389	1.50708	0.00051026	0.830141	0.0235111
Atf7	1.5948	0.000379433	1.26026	0.00329655	1.4538	0.00185929
B230220B15Rik	-1.22401	0.00783844	-1.49158	0.00186737	-1.34682	0.00795255
Ccdc85c	0.675126	0.0378107	0.793262	0.0146052	0.714907	0.0365009
Cdh3	2.55966	0.00230851	1.85351	0.0261085	1.93172	0.0319465
Cebpb	1.69418	0.00307998	1.31619	0.0171987	1.4497	0.0164749
Cebpd	2.77613	0.00196729	2.14524	0.00703441	2.21164	0.00729217
Cep120	-0.745789	0.0162252	-1.0112	0.00205507	-0.958131	0.00629932
Cep250	-1.04422	0.00936194	-0.78771	0.0333231	-1.07137	0.0135436
Cfap298	0.632965	0.0379129	0.712646	0.0188386	0.668264	0.0364811
D1Ertd622e	-1.02717	0.0019825	-1.31393	0.000214875	-1.1839	0.00113887
Ddost	0.868547	0.00476064	0.587069	0.044298	0.759713	0.0160602
Drd4	-0.956183	0.000366848	-0.666557	0.00606535	-0.881528	0.00113137
Esrrb	-1.43544	8.66054e-06	-1.61213	1.79756e-06	-1.40512	2.24623e-05
Fads3	1.33658	0.000418589	0.919395	0.00985856	1.07976	0.00535915
Faim	-0.78643	0.00206328	-0.985745	0.000263187	-1.44579	7.80593e-06
Fam161a	-0.612598	0.0444942	-0.839349	0.00838751	-0.838559	0.0132378
Fam3c	-0.83722	0.00436811	-0.936289	0.00181006	-1.30134	0.000191998
Fam57b	-0.892306	0.000967855	-0.96901	0.000457344	-0.913025	0.000902638
Fos	-1.13221	0.00332338	-1.24101	0.00135246	-1.58988	0.000624241
Fscn2	-0.7878	0.00291668	-1.07158	0.000183053	-0.855089	0.00229728
Gadd45g	1.44024	0.000184859	0.683022	0.049965	0.754652	0.0458342
Gas7	-0.63391	0.0199505	-1.26009	9.59334e-05	-1.06979	0.00108902
Glb1l2	-1.09789	0.00594774	-0.967027	0.0111455	-1.22653	0.00468566
Gnat1	-0.740066	0.0227763	-0.793076	0.0158063	-1.06021	0.00244873
Grtp1	-0.945919	0.00403683	-1.32759	0.000255224	-1.47216	0.000207892
Guca1b	-0.633613	0.00662923	-0.91435	0.00031206	-1.45438	1.58167e-06
Hdc	-1.90656	0.0290807	-3.26662	0.00246127	-6.79916	0.00117196
Hist1h1c	-0.998131	0.000404104	-1.02034	0.000279531	-0.779801	0.00480896
Hmgb2	-0.98989	0.00288805	-0.616208	0.0382465	-0.63958	0.0438894
Ifi30	1.73587	0.00977124	1.65679	0.0118597	2.20819	0.00189982
Ifih1	4.12095	0.0247126	4.92412	0.00511996	4.30392	0.0225478
Ift57	1.17055	0.00899702	1.35496	0.00252776	0.949249	0.0425583
Impdh1	-0.950919	0.000132669	-0.653112	0.00370458	-1.0098	8.61819e-05
Kcnb1	-0.681176	0.00101092	-0.701426	0.000751127	-0.907703	7.03414e-05
Kcnj14	-1.83491	2.10124e-07	-2.06429	3.9052e-08	-1.64911	1.3491e-06
Lasp1	0.723985	0.0172195	0.775397	0.0100048	0.975679	0.00303355
Lats2	0.840439	0.0255993	0.76413	0.0377417	0.872295	0.028931
Lbh	-0.85113	0.00779868	-0.618865	0.0367469	-0.655438	0.0374606
Lman1	0.600747	0.043736	0.646295	0.0292679	0.761956	0.0161739
Mast2	-1.08036	0.000948435	-1.01176	0.00141632	-0.848712	0.00855975
Mef2c	-1.14396	0.000378807	-1.34505	6.41587e-05	-1.49726	8.13377e-05
Mospd3	1.33423	0.0041165	1.11934	0.0131488	1.03164	0.0347599
Mt1	1.43771	0.00350302	1.06415	0.0165357	1.22698	0.00849122
Myl9	-1.17373	0.0242413	-1.19242	0.0196256	-1.17141	0.0389874
Ndufs2	-0.633986	0.00368348	-0.630005	0.00373118	-0.75868	0.00107868
Nt5e	-0.933031	0.00153304	-1.6572	4.67788e-06	-1.15484	0.000539945
Nxnl1	-1.07584	0.00863569	-1.08427	0.00796922	-1.20483	0.00609
Optn	-0.710498	0.0176157	-0.801499	0.00798567	-0.625098	0.044928
Pde6h	-0.701616	0.000850335	-1.05833	9.92373e-06	-0.809377	0.000290689
Pdia5	-1.19691	0.00232653	-1.30307	0.00101375	-1.59335	0.000603526
Pdzph1	-0.881831	0.0431263	-1.20924	0.010536	-1.54861	0.0046574
Pip4k2b	0.783777	0.0444214	1.2987	0.00111344	1.11007	0.00820861
Pitpnm3	-0.957131	0.0138698	-1.03921	0.00835465	-1.1536	0.00726351
Polg2	-0.809779	0.0109753	-0.639982	0.03199	-0.856132	0.012703
Prcd	-0.746332	0.0128024	-0.689203	0.0190359	-0.815132	0.00875641
Prph2	-0.648217	0.0248962	-0.8065	0.00721765	-1.10704	0.00069397
R3hcc1l	1.2245	0.0136825	1.01482	0.0344747	1.1483	0.0272933
Rabgef1	-0.894278	0.0103729	-1.41594	0.000489005	-1.42037	0.000831771
Rcvrn	-0.786366	0.00308694	-0.787005	0.00304804	-0.688938	0.00809582
Reep6	-1.34154	0.0222578	-1.44966	0.01646	-1.56603	0.0130686
Rgs9bp	-0.72527	0.00204152	-0.601261	0.00756521	-1.0954	5.92548e-05
Rho	-0.938023	0.00872751	-1.27229	0.000882311	-1.62942	8.05436e-05
Rnf145	0.855092	0.00112921	0.679594	0.00659433	0.627855	0.0149825
Rom1	-0.631187	0.0449195	-0.91055	0.00699036	-1.30369	0.000559175
Rtbdn	-0.716955	0.00130097	-0.628125	0.00360319	-0.762384	0.000912206
Scpep1	0.958339	0.0467578	1.06479	0.0236569	1.30461	0.0108926
Slc24a1	-0.849867	0.000648248	-0.700253	0.00312793	-0.813054	0.00115827
Stat3	1.83834	5.32313e-05	2.21867	4.88305e-06	1.80848	9.69817e-05
Syngr3	0.749246	0.0298053	0.71971	0.0331821	0.89778	0.0151459
Tmem163	1.65641	0.037022	1.6584	0.0317825	1.80117	0.0323169
Tnfaip3	-1.33355	0.0195899	-2.00211	0.00317464	-1.62113	0.0118708
Tuba1c	1.54117	0.00215521	1.23822	0.0107902	1.74796	0.00101945
Usp33	-0.720513	0.00446673	-1.07623	0.000126695	-0.991062	0.000548664
Vopp1	-0.686888	0.00208072	-0.983332	6.45348e-05	-0.601407	0.00701316
Vps37c	-0.722134	0.0303542	-0.95685	0.00578046	-0.761808	0.0347736
Wdr31	-1.57553	0.00800356	-2.26644	0.000705022	-2.04518	0.00401418
Xiap	-0.643139	0.0231861	-0.688256	0.0154785	-0.729456	0.0148014
6430562O15Rik	0.976449	0.0223466	1.15094	0.00663984	NA	NA
A430035B10Rik	-1.16113	0.0096193	-0.889879	0.031312	NA	NA
Abcg2	1.80452	0.012761	1.91686	0.00719773	NA	NA
Ahr	1.00907	0.0102284	0.792025	0.0369105	NA	NA
Akt2	0.846859	0.00903527	0.654954	0.0364545	NA	NA
Arhgap24	-0.797734	0.0119567	-0.763049	0.0132074	NA	NA
Asf1b	2.27783	0.0117531	1.77725	0.0478032	NA	NA
Bcl2	-1.94114	0.0155914	-1.61079	0.0272849	NA	NA
Cacna2d3	-0.899043	0.0102824	-0.677787	0.0380491	NA	NA
Cacng5	1.14271	0.0177527	1.02596	0.0288402	NA	NA
Clic1	0.844289	0.0128416	0.949632	0.00483895	NA	NA
Cnnm4	1.42524	0.000825966	1.17805	0.00368801	NA	NA
Coro1c	0.84167	0.0134912	0.852513	0.0110268	NA	NA
Crym	1.15176	0.0481898	1.59837	0.0125991	NA	NA
Dcps	1.36186	0.028347	1.41471	0.0217982	NA	NA
Dcun1d1	-0.936392	0.0470789	-0.932133	0.0411024	NA	NA
Dnttip2	0.872872	0.0162877	0.878598	0.0143599	NA	NA
Etv6	1.94948	0.00246061	1.7324	0.00576886	NA	NA
Fam126a	-1.13293	0.0271097	-0.949475	0.0474517	NA	NA
Gm10544	-1.11621	0.0310553	-1.58063	0.00442439	NA	NA
Gm11961	-1.70097	0.0246766	-1.52648	0.0323595	NA	NA
Gm15417	-0.645966	0.0294702	-0.696875	0.0178277	NA	NA
Gm28875	-0.824667	0.0438896	-0.925164	0.0234839	NA	NA
Hsd3b7	1.71698	0.00697479	1.40383	0.0243223	NA	NA
Kcnk3	0.950708	0.0221467	1.00039	0.0146536	NA	NA
Kifc3	-0.945865	0.0325875	-1.0514	0.0171738	NA	NA
Klhl24	0.624583	0.0432388	0.610048	0.0441075	NA	NA
Klhl8	0.876755	0.0245299	0.76678	0.0433966	NA	NA
Krt4	2.20367	0.000174034	1.48233	0.00710759	NA	NA
Med9os	1.97174	0.00292723	2.19837	0.000783147	NA	NA
Mfsd12	0.779741	0.0343971	0.764887	0.034404	NA	NA
Mlf1	1.60628	0.00222531	1.37758	0.00680078	NA	NA
Mrps27	1.07534	0.0134998	1.09898	0.0100758	NA	NA
Mthfsl	-0.918669	0.0022088	-0.749484	0.00736613	NA	NA
Myo10	1.21529	0.0263495	1.2866	0.0186107	NA	NA
Nap1l1	0.614741	0.00659744	0.632218	0.00522447	NA	NA
Ndst1	0.693349	0.022824	0.732217	0.0149184	NA	NA
Nectin1	0.595526	0.0381532	1.02797	0.000735947	NA	NA
Nf2	0.747411	0.0262041	0.754341	0.0225103	NA	NA
Nom1	1.19018	0.0281384	1.19733	0.0238899	NA	NA
Nudt6	1.61856	0.00308143	1.31805	0.0131697	NA	NA
Nupr1	1.75828	0.00269934	1.23587	0.0193921	NA	NA
Pcolce	0.727033	0.00525476	0.711046	0.00569223	NA	NA
Phlpp2	1.49146	0.00627742	0.999267	0.0441139	NA	NA
Plscr3	-1.2633	0.0296378	-1.06134	0.0496544	NA	NA
Ppard	1.6354	0.0328367	1.54729	0.0383695	NA	NA
Rorb	-0.826866	0.00171018	-0.658402	0.00777173	NA	NA
Rpap3	0.761212	0.0191198	0.695832	0.028235	NA	NA
Rps6ka3	1.03173	0.00810542	1.01043	0.00821135	NA	NA
Rxylt1	-1.15428	0.0242083	0.827639	0.0372785	NA	NA
Sh2d1a	-1.385	0.0208135	-1.54295	0.0102687	NA	NA
Slc14a1	1.0531	0.0396684	1.72061	0.000891008	NA	NA
Slc7a5	0.987398	0.00613743	0.751733	0.0301873	NA	NA
Stk19	1.25515	0.00770826	0.974545	0.031489	NA	NA
Strip2	-1.30748	0.00160797	-0.887622	0.0148138	NA	NA
Tead1	1.2739	0.0169811	1.21179	0.0207132	NA	NA
Tln2	-0.777411	0.00845006	-0.779813	0.00707238	NA	NA
Trak2	0.758792	0.0072352	0.82785	0.00354364	NA	NA
Ttc9	0.968198	0.0404159	0.932244	0.043834	NA	NA
Txnip	0.93532	0.0188465	-0.924487	0.042972	NA	NA
Vrk3	0.720093	0.0122864	0.58938	0.0343729	NA	NA
Wdr66	1.12401	0.00916018	1.44511	0.000909922	NA	NA
Wwtr1	0.973776	0.0350863	1.02631	0.0235512	NA	NA
Acp1	-0.730873	0.010408	NA	NA	-0.727354	0.0160248
Adh1	1.25792	0.00312627	NA	NA	-1.50249	0.016705
Amy1	-0.625351	0.036379	NA	NA	-0.995205	0.00407301
Atp11b	-0.671602	0.0187678	NA	NA	-0.908399	0.00478839
Bcam	1.03023	0.011473	NA	NA	1.0408	0.015914
Bzw2	-0.733819	0.0241947	NA	NA	-0.841206	0.0170092
Calb1	-1.15564	0.000571751	NA	NA	-0.807797	0.0125241
Cbr2	0.876366	0.0256088	NA	NA	-1.62254	0.00661538
Ccl4	6.13676	0.0175906	NA	NA	6.15328	0.0242555
Cd63	1.23238	0.0251232	NA	NA	1.2249	0.0282576
Cds1	-0.659549	0.00272765	NA	NA	-0.645642	0.00407675
Cox4i2	-0.819592	0.0167956	NA	NA	-0.857394	0.0199884
Ctss	-1.01324	0.0475255	NA	NA	1.05422	0.0209437
Dscaml1	-0.62492	0.0225947	NA	NA	-0.779125	0.0099295
Ehd1	0.777492	0.0285671	NA	NA	0.83635	0.0267222
Eno1	-0.720689	0.00658573	NA	NA	-0.786702	0.00394311
Gm47283	-1.42785	0.000445417	NA	NA	-0.914225	0.00970097
Gnat2	-1.07303	0.0432234	NA	NA	-1.12499	0.0464405
Gsto1	1.32444	0.0198833	NA	NA	-1.37502	0.0289622
Hey2	1.39417	0.0346318	NA	NA	1.5382	0.0277769
Isoc1	0.774125	0.0297501	NA	NA	0.804641	0.0333368
Kctd17	0.665928	0.0380501	NA	NA	0.817593	0.0176816
Krt14	0.982864	0.0288036	NA	NA	-3.67498	0.000588674
Krt15	1.03534	0.00783108	NA	NA	-1.82922	0.000942827
Lpin2	-0.760427	0.0218978	NA	NA	-1.10816	0.00463038
Mboat7	0.824403	0.0166278	NA	NA	0.949604	0.00926547
Mlec	0.902995	0.0128855	NA	NA	0.866835	0.024025
Nfib	0.829484	0.0202586	NA	NA	1.26089	0.00120505
Pdc	-1.27674	0.0387746	NA	NA	-1.48738	0.0230645
Pde6a	-0.60989	0.00779677	NA	NA	-0.907623	0.000333417
Pelp1	1.25323	0.0143466	NA	NA	1.44025	0.00790272
Pex5l	-0.675771	0.01633	NA	NA	-0.972013	0.00231121
Rlf	-1.1841	0.0344786	NA	NA	-1.7232	0.0122205
Rock2	1.01203	0.00943997	NA	NA	0.833641	0.0373173
Rpe65	-0.847561	0.0194486	NA	NA	1.0186	0.00298354
S100a6	1.00767	6.38329e-05	NA	NA	-0.600383	0.0114641
Slc17a7	-0.805282	0.000820878	NA	NA	-0.635573	0.00582928
Slc39a1	0.959733	0.00749174	NA	NA	1.08632	0.0046499
Slc39a14	0.971177	0.037379	NA	NA	1.05944	0.0343062
Slc6a6	-0.840915	0.000232334	NA	NA	-0.608486	0.00447668
Smarcal1	0.955897	0.0331632	NA	NA	0.969049	0.0433735
Stam2	-0.888849	0.0255309	NA	NA	-1.18993	0.0103233
Tbkbp1	0.853662	0.0341721	NA	NA	0.850383	0.0476263
Tmem97	-1.07832	0.0241605	NA	NA	-1.11432	0.0344986
Tmem98	0.695603	0.0320594	NA	NA	0.863824	0.012506
Tst	1.96919	0.0206279	NA	NA	1.79033	0.0491986
Ube2g2	-0.763369	0.0284943	NA	NA	-1.38104	0.00166471
Zfp385b	-1.04585	0.00142967	NA	NA	-0.664628	0.0346797
Zkscan2	-1.03548	0.0123173	NA	NA	-1.22887	0.00850469
4930447C04Rik	-0.878187	0.0296926	NA	NA	NA	NA
Aarsd1	-0.704751	0.0345895	NA	NA	NA	NA
Abhd14a	-1.03988	0.0414825	NA	NA	NA	NA
Adprh	-0.628746	0.0228733	NA	NA	NA	NA
Ak6	0.911436	0.0229152	NA	NA	NA	NA
Aldh3a1	1.02799	0.0232718	NA	NA	NA	NA
Aldoa	-0.645913	0.00410556	NA	NA	NA	NA
Alg1	-0.736676	0.0487259	NA	NA	NA	NA
Amotl2	1.37584	0.000783024	NA	NA	NA	NA
Ankrd13a	0.730963	0.0359385	NA	NA	NA	NA
Ankrd13c	0.750949	0.0327078	NA	NA	NA	NA
Ankrd49	-2.08725	0.0243749	NA	NA	NA	NA
Anxa2	0.823435	0.00650272	NA	NA	NA	NA
Ap3s1	-0.644737	0.0384426	NA	NA	NA	NA
Arpc1b	1.22998	0.0174704	NA	NA	NA	NA
Atf4	0.711284	0.000639174	NA	NA	NA	NA
Atf5	1.53102	0.000404638	NA	NA	NA	NA
Atg16l1	0.644621	0.0372267	NA	NA	NA	NA
B4galt1	0.740089	0.0189496	NA	NA	NA	NA
Bckdha	-0.818799	0.0454294	NA	NA	NA	NA
Bfsp1	2.07945	0.000491097	NA	NA	NA	NA
Bfsp2	1.84195	0.0014479	NA	NA	NA	NA
C1qtnf12	-0.946312	0.0203265	NA	NA	NA	NA
Calml3	1.26262	0.0103384	NA	NA	NA	NA
Casp7	-0.838908	0.0355019	NA	NA	NA	NA
Cav1	-0.64039	0.0204092	NA	NA	NA	NA
Ccdc59	0.62663	0.0245934	NA	NA	NA	NA
Cd24a	1.35937	0.00023197	NA	NA	NA	NA
Cdc42ep1	1.24405	0.0158966	NA	NA	NA	NA
Cdc5l	0.901394	0.00660136	NA	NA	NA	NA
Celsr3	0.913074	0.00615453	NA	NA	NA	NA
Cirbp	-0.716042	0.0261759	NA	NA	NA	NA
Ckap4	0.722273	0.047703	NA	NA	NA	NA
Clcc1	-0.997653	0.0434175	NA	NA	NA	NA
Coq7	-0.705315	0.0445881	NA	NA	NA	NA
Cpne3	0.887974	0.0351456	NA	NA	NA	NA
Crb1	-0.612806	0.0134174	NA	NA	NA	NA
Cryaa	1.6871	0.0105695	NA	NA	NA	NA
Cryab	1.26171	0.030511	NA	NA	NA	NA
Cryba1	1.38719	0.0446973	NA	NA	NA	NA
Cryba2	1.49922	0.0247611	NA	NA	NA	NA
Cryba4	1.55877	6.14581e-05	NA	NA	NA	NA
Crybb1	1.79981	2.36737e-06	NA	NA	NA	NA
Crybb2	2.12171	0.0222167	NA	NA	NA	NA
Crybb3	1.78446	0.00121477	NA	NA	NA	NA
Crygs	1.98278	0.0374053	NA	NA	NA	NA
Csdc2	0.73529	0.0127197	NA	NA	NA	NA
Cstdc5	1.35039	0.045537	NA	NA	NA	NA
Ctso	-0.862297	0.0406873	NA	NA	NA	NA
Cuedc1	-0.651688	0.00582704	NA	NA	NA	NA
Cul9	-0.597192	0.0423945	NA	NA	NA	NA
Daxx	1.15847	0.016976	NA	NA	NA	NA
Dbp	-0.784878	0.00212422	NA	NA	NA	NA
Dctn3	-0.607751	0.00622744	NA	NA	NA	NA
Ddi2	-0.598173	0.0418577	NA	NA	NA	NA
Ddit3	0.684883	0.0272371	NA	NA	NA	NA
Defb1	1.64747	0.0187775	NA	NA	NA	NA
Dhx29	1.04049	0.0287818	NA	NA	NA	NA
Dipk1a	-1.23533	0.0446404	NA	NA	NA	NA
Dmd	-0.941991	0.014512	NA	NA	NA	NA
Dmxl1	-0.836526	0.0184432	NA	NA	NA	NA
Dnajb1	1.06735	0.00142281	NA	NA	NA	NA
Drd1	-0.890938	0.0415272	NA	NA	NA	NA
Dtx1	1.00043	0.015808	NA	NA	NA	NA
Dusp8	0.708522	0.0108794	NA	NA	NA	NA
Dzank1	-0.596437	0.0453175	NA	NA	NA	NA
Dzip1	-0.87796	0.0231186	NA	NA	NA	NA
Ednrb	1.25413	0.0326276	NA	NA	NA	NA
Eif1a	0.763008	0.0151048	NA	NA	NA	NA
Elf3	1.65664	0.0200269	NA	NA	NA	NA
Enox1	-1.03911	0.011317	NA	NA	NA	NA
Fam129b	0.992104	0.0107181	NA	NA	NA	NA
Fam160a1	-1.24526	0.0115375	NA	NA	NA	NA
Fam214a	-1.12765	0.00316243	NA	NA	NA	NA
Fam76a	-1.16926	0.00205461	NA	NA	NA	NA
Farp1	0.8848	0.0341422	NA	NA	NA	NA
Firre	-0.648923	0.0447374	NA	NA	NA	NA
Fitm2	0.949441	0.0302914	NA	NA	NA	NA
Fktn	-0.94292	0.0498185	NA	NA	NA	NA
Ftsj3	1.19052	0.0324524	NA	NA	NA	NA
Fxr1	1.04438	0.00538824	NA	NA	NA	NA
Fxyd3	1.36452	0.0298604	NA	NA	NA	NA
Gabarap	0.628735	0.0078928	NA	NA	NA	NA
Gar1	0.908053	0.029238	NA	NA	NA	NA
Gclm	0.688243	0.0474573	NA	NA	NA	NA
Gcn1	-0.682567	0.0447792	NA	NA	NA	NA
Ggh	-0.958949	0.0231218	NA	NA	NA	NA
Gldc	-0.799108	0.047254	NA	NA	NA	NA
Gm21781	-2.03952	0.0108795	NA	NA	NA	NA
Gm27032	-1.64319	0.00593737	NA	NA	NA	NA
Gm47543	0.648198	0.0151198	NA	NA	NA	NA
Gng5	0.696121	0.00423526	NA	NA	NA	NA
Gpc1	1.04589	0.0290562	NA	NA	NA	NA
Gpr152	-1.03614	0.00879984	NA	NA	NA	NA
Gpr37	-0.939557	0.00461543	NA	NA	NA	NA
Gprasp2	-0.696535	0.0301618	NA	NA	NA	NA
Grhpr	-0.980461	0.00667629	NA	NA	NA	NA
Grifin	1.98245	0.00204063	NA	NA	NA	NA
Grm6	-0.913653	0.0138139	NA	NA	NA	NA
Gtf2e1	-1.34721	0.0155962	NA	NA	NA	NA
Gulp1	-1.12841	0.0452091	NA	NA	NA	NA
Hap1	0.794485	0.00895371	NA	NA	NA	NA
Hk2	-0.741339	0.00999674	NA	NA	NA	NA
Hmbox1	-0.930039	0.0325059	NA	NA	NA	NA
Hook2	0.8428	0.0345722	NA	NA	NA	NA
Hsbp1l1	-0.749667	0.0208591	NA	NA	NA	NA
Hspa1a	0.87914	0.00230729	NA	NA	NA	NA
Hspa5	0.629917	0.011031	NA	NA	NA	NA
Hspa8	0.59694	0.00606525	NA	NA	NA	NA
Hspb1	0.679569	0.0358254	NA	NA	NA	NA
Id4	-0.685587	0.0333773	NA	NA	NA	NA
Igsf3	1.17066	0.0359378	NA	NA	NA	NA
Ints5	1.1001	0.0170812	NA	NA	NA	NA
Ip6k2	0.774319	0.012423	NA	NA	NA	NA
Irf1	2.58676	0.0227403	NA	NA	NA	NA
Itm2a	-0.93955	0.0170847	NA	NA	NA	NA
Josd1	0.812883	0.0159574	NA	NA	NA	NA
Jpx	-1.72651	0.0272076	NA	NA	NA	NA
Junb	1.42469	0.0246343	NA	NA	NA	NA
Kcnh2	-0.640125	0.0477555	NA	NA	NA	NA
Kctd12	1.11523	0.03083	NA	NA	NA	NA
Kdelr2	0.702179	0.0462223	NA	NA	NA	NA
Klhdc8a	-0.743058	0.00968457	NA	NA	NA	NA
Klhl21	1.17373	0.0230903	NA	NA	NA	NA
Krt13	1.31131	0.00461956	NA	NA	NA	NA
Krt6a	1.18233	0.0227061	NA	NA	NA	NA
Lad1	2.63424	0.00922615	NA	NA	NA	NA
Laptm4a	0.65231	0.031545	NA	NA	NA	NA
Lgals8	-0.794567	0.0402584	NA	NA	NA	NA
Lrrc40	-1.01946	0.0309345	NA	NA	NA	NA
Lrtm1	-0.705929	0.0222347	NA	NA	NA	NA
Lsm14a	0.779196	0.00604555	NA	NA	NA	NA
Ltbr	0.928148	0.0416027	NA	NA	NA	NA
Lyrm9	0.714939	0.0420653	NA	NA	NA	NA
Lzts2	0.778954	0.0423343	NA	NA	NA	NA
Malat1	-0.779164	0.0295854	NA	NA	NA	NA
Malsu1	0.663386	0.0406414	NA	NA	NA	NA
Manf	0.696919	0.0141595	NA	NA	NA	NA
March5	0.949397	0.00550537	NA	NA	NA	NA
Mars	0.766948	0.0168127	NA	NA	NA	NA
Mast3	0.965305	0.0365075	NA	NA	NA	NA
Memo1	0.63368	0.0102679	NA	NA	NA	NA
Mettl16	0.796823	0.0428863	NA	NA	NA	NA
Mlst8	0.922266	0.0145847	NA	NA	NA	NA
Mmp15	-1.79548	0.0434886	NA	NA	NA	NA
Mnt	0.793137	0.0443563	NA	NA	NA	NA
Mok	-0.982713	0.0399701	NA	NA	NA	NA
Mrpl55	-0.745437	0.0328942	NA	NA	NA	NA
Mrps25	1.95724	0.00218058	NA	NA	NA	NA
Mrps9	-0.797294	0.046758	NA	NA	NA	NA
Msi1	-0.639128	0.0051332	NA	NA	NA	NA
Msrb1	-0.896817	0.00886329	NA	NA	NA	NA
Mt3	0.608387	0.0114242	NA	NA	NA	NA
Mtcl1	0.653309	0.00806997	NA	NA	NA	NA
Mvp	1.64754	0.0105461	NA	NA	NA	NA
Myd88	1.36075	0.0209728	NA	NA	NA	NA
Myo6	-0.643865	0.0210649	NA	NA	NA	NA
Nat9	-0.73662	0.048347	NA	NA	NA	NA
Necab1	-0.802564	0.0427545	NA	NA	NA	NA
Neurod1	0.663304	0.00641012	NA	NA	NA	NA
Nfia	-0.822093	0.0410774	NA	NA	NA	NA
Nfil3	1.1731	0.0324975	NA	NA	NA	NA
Nkapd1	-1.89948	0.0128824	NA	NA	NA	NA
Nme2	1.62362	0.0476697	NA	NA	NA	NA
Nmt2	0.900542	0.0438962	NA	NA	NA	NA
Nol6	-0.858965	0.0460306	NA	NA	NA	NA
Nrde2	-1.16022	0.0229996	NA	NA	NA	NA
Nrgn	-1.07715	0.0353432	NA	NA	NA	NA
Nt5m	-0.852837	0.0135274	NA	NA	NA	NA
Ntng1	-0.89194	0.0303755	NA	NA	NA	NA
Nudt2	-1.00587	0.0127098	NA	NA	NA	NA
Orai2	-1.11233	0.0344714	NA	NA	NA	NA
Osbpl11	0.91566	0.0433415	NA	NA	NA	NA
Osgep	-0.674222	0.0388808	NA	NA	NA	NA
Osmr	1.89905	0.0439664	NA	NA	NA	NA
Pabpn1	-1.25435	0.023309	NA	NA	NA	NA
Parn	-1.13317	0.0200934	NA	NA	NA	NA
Patz1	-0.828436	0.0487382	NA	NA	NA	NA
Pcare	0.845944	0.032895	NA	NA	NA	NA
Pcgf2	0.993447	0.0157833	NA	NA	NA	NA
Pcp2	-1.05548	0.0493748	NA	NA	NA	NA
Pde8b	-0.715387	0.0289354	NA	NA	NA	NA
Pdzd4	-1.37092	0.0160157	NA	NA	NA	NA
Perp	0.978758	0.0066194	NA	NA	NA	NA
Phgdh	0.785279	0.0129114	NA	NA	NA	NA
Phlda3	1.02624	0.0239419	NA	NA	NA	NA
Pigyl	-0.585447	0.0475582	NA	NA	NA	NA
Pigz	-1.80717	0.0191873	NA	NA	NA	NA
Pip5k1b	-1.2128	0.0152259	NA	NA	NA	NA
Pkm	-0.750832	0.00108749	NA	NA	NA	NA
Plat	1.5158	0.0242376	NA	NA	NA	NA
Plekha3	0.710174	0.0335171	NA	NA	NA	NA
Pnck	-0.875881	0.0449361	NA	NA	NA	NA
Pnpla2	0.933677	0.0169753	NA	NA	NA	NA
Pnpo	0.849017	0.0396155	NA	NA	NA	NA
Pofut1	0.925686	0.0127375	NA	NA	NA	NA
Polr1a	1.20164	0.0116283	NA	NA	NA	NA
Ppp1r42	0.790711	0.049442	NA	NA	NA	NA
Prep	-0.91048	0.0396063	NA	NA	NA	NA
Prpf38b	0.685475	0.0248976	NA	NA	NA	NA
Prss23	0.718331	0.0428955	NA	NA	NA	NA
Psen1	0.823382	0.016268	NA	NA	NA	NA
Psme2	0.973094	0.0412323	NA	NA	NA	NA
Ptpn1	0.985074	0.0397809	NA	NA	NA	NA
Ptpn12	1.00357	0.0162571	NA	NA	NA	NA
Ptprz1	-1.25256	0.00519946	NA	NA	NA	NA
Qpct	-0.864165	0.0124754	NA	NA	NA	NA
Rab4a	0.652891	0.0381801	NA	NA	NA	NA
Rad9b	2.74161	0.00298572	NA	NA	NA	NA
Ralgds	0.764725	0.0213401	NA	NA	NA	NA
Ralyl	-1.01726	0.0283192	NA	NA	NA	NA
Ramp2	1.16608	0.0261948	NA	NA	NA	NA
Rcn2	-0.720002	0.0140234	NA	NA	NA	NA
Rell2	0.669523	0.0324733	NA	NA	NA	NA
Rgs6	-0.980594	0.0167207	NA	NA	NA	NA
Rit1	-1.04571	0.0163389	NA	NA	NA	NA
Rnaseh2b	-1.3305	0.0498574	NA	NA	NA	NA
Rnpep	-0.929379	0.0304177	NA	NA	NA	NA
Rpl10-ps3	1.04306	0.0296493	NA	NA	NA	NA
Rrm2b	-1.13686	0.0273953	NA	NA	NA	NA
Rskr	-0.669745	0.0442741	NA	NA	NA	NA
Rsph10b	0.741023	0.037367	NA	NA	NA	NA
S100a11	1.04241	0.000687012	NA	NA	NA	NA
Scara3	-0.724085	0.0446251	NA	NA	NA	NA
Sdc3	-0.903264	0.00215491	NA	NA	NA	NA
Sdhaf4	-0.773476	0.0057086	NA	NA	NA	NA
Serp1	0.83525	0.0257072	NA	NA	NA	NA
Sfpq	0.732034	0.00498902	NA	NA	NA	NA
Sfrp2	1.34815	0.0108253	NA	NA	NA	NA
Sfxn5	-0.961658	0.00422745	NA	NA	NA	NA
Shc1	1.03917	0.0240405	NA	NA	NA	NA
Shmt2	0.659485	0.0338363	NA	NA	NA	NA
Slc38a2	0.705521	0.0101695	NA	NA	NA	NA
Slc41a1	0.753484	0.0278556	NA	NA	NA	NA
Slc7a1	1.22433	0.0270839	NA	NA	NA	NA
Slc7a2	-1.23824	0.0449236	NA	NA	NA	NA
Slmap	-0.646858	0.0081739	NA	NA	NA	NA
Smad5	0.879362	0.00583529	NA	NA	NA	NA
Smcr8	-1.3917	0.02734	NA	NA	NA	NA
Smyd2	0.711923	0.0313568	NA	NA	NA	NA
Srebf1	-0.827516	0.00800706	NA	NA	NA	NA
Ss18	-0.76213	0.045122	NA	NA	NA	NA
St6galnac6	-0.713739	0.0250671	NA	NA	NA	NA
Stk16	0.648449	0.0313753	NA	NA	NA	NA
Stxbp3	-0.854701	0.0391121	NA	NA	NA	NA
Susd4	-0.769859	0.0233634	NA	NA	NA	NA
Synm	1.01022	0.0287163	NA	NA	NA	NA
Tab2	0.826613	0.0126151	NA	NA	NA	NA
Tada1	0.681342	0.0493294	NA	NA	NA	NA
Tars	0.745282	0.0362425	NA	NA	NA	NA
Tbx2	-0.788831	0.0183172	NA	NA	NA	NA
Tcaim	-1.33949	0.0303774	NA	NA	NA	NA
Tcta	0.592302	0.0294311	NA	NA	NA	NA
Tead3	1.11618	0.0223609	NA	NA	NA	NA
Tent4a	0.822234	0.0339049	NA	NA	NA	NA
Timm50	0.735659	0.0221736	NA	NA	NA	NA
Tipin	-0.980519	0.0197023	NA	NA	NA	NA
Tk2	-0.851139	0.04606	NA	NA	NA	NA
Tmbim1	1.26711	0.0043306	NA	NA	NA	NA
Tmem145	-0.782031	0.0331493	NA	NA	NA	NA
Tmem184b	0.705874	0.0370199	NA	NA	NA	NA
Tmem216	-1.15171	0.00898541	NA	NA	NA	NA
Tmem260	-0.93823	0.026529	NA	NA	NA	NA
Tmsb15b1	-1.23901	0.00489398	NA	NA	NA	NA
Tnnt2	2.46584	0.0107058	NA	NA	NA	NA
Trappc2l	-0.990483	0.000699083	NA	NA	NA	NA
Trappc6a	-1.27139	0.00133112	NA	NA	NA	NA
Trim37	-0.678382	0.0498951	NA	NA	NA	NA
Trio	-0.698424	0.0243497	NA	NA	NA	NA
Trmt2a	0.667507	0.0370609	NA	NA	NA	NA
Ufm1	-0.60395	0.0385536	NA	NA	NA	NA
Upf1	0.671543	0.012797	NA	NA	NA	NA
Upk3bl	0.885935	0.0280786	NA	NA	NA	NA
Uri1	-0.792091	0.0204259	NA	NA	NA	NA
Vamp3	-0.819993	0.0312555	NA	NA	NA	NA
Vgf	1.35742	0.00186948	NA	NA	NA	NA
Vps13b	-0.836791	0.031067	NA	NA	NA	NA
Vps13c	0.847329	0.0437139	NA	NA	NA	NA
Wdr75	-1.04163	0.0445263	NA	NA	NA	NA
Wdr81	1.37183	0.0106086	NA	NA	NA	NA
Wdr83	-1.00849	0.0201571	NA	NA	NA	NA
Xbp1	0.68745	0.033727	NA	NA	NA	NA
Zdhhc12	-0.798319	0.038625	NA	NA	NA	NA
Zfp467	-0.696682	0.0277047	NA	NA	NA	NA
Zfp846	-1.86667	0.00286707	NA	NA	NA	NA
1700029J07Rik	NA	NA	-1.08446	0.0327185	-1.8318	0.00610205
A530058N18Rik	NA	NA	-0.680677	0.0342962	-0.954242	0.0119867
A930001M01Rik	NA	NA	0.815085	0.0284084	1.29787	0.00180218
A930041C12Rik	NA	NA	-0.69411	0.0358738	-1.75836	0.000264379
Abi3bp	NA	NA	-1.44856	0.0151055	-1.40997	0.036158
AI847159	NA	NA	-1.55477	0.02403	-1.95199	0.0139555
Alox5ap	NA	NA	-1.87976	0.00150307	-1.40224	0.0196167
Anp32a	NA	NA	-0.620006	0.00332093	-0.819772	0.000486663
Aqp1	NA	NA	-1.02715	0.00330768	-1.14418	0.00311275
Arl4d	NA	NA	-0.781548	0.004134	-1.05034	0.000720486
Asrgl1	NA	NA	-0.955105	0.00472519	-0.780168	0.0279872
Bbs5	NA	NA	-0.773597	0.0112066	-0.88768	0.00906677
Bgn	NA	NA	-1.8204	0.00422825	-1.18754	0.0392847
C1qa	NA	NA	1.0726	0.0486859	2.10501	0.00152878
C4b	NA	NA	1.02682	0.00583279	1.51612	0.000288703
Cat	NA	NA	0.706193	0.0283066	0.846145	0.0153257
Cbx7	NA	NA	-0.753982	0.0313392	-0.762226	0.0496859
Ccdc107	NA	NA	-0.60404	0.0153543	-0.699639	0.00943932
Ccnd3	NA	NA	0.810956	0.00275992	0.833406	0.00350763
Cd52	NA	NA	1.63614	0.0202705	2.33039	0.00261819
Cd59a	NA	NA	-0.754125	0.0146732	-1.08296	0.00286392
Cenpc1	NA	NA	-0.764817	0.0455341	-1.07241	0.0192906
Chrnb4	NA	NA	1.50021	0.022612	1.74139	0.0140014
Clec3b	NA	NA	-1.49417	0.00122024	-2.1466	0.00033884
Clu	NA	NA	0.887894	0.00361885	1.40197	6.70409e-05
Col6a2	NA	NA	-1.67615	0.00632211	-2.19613	0.00399587
Ctsa	NA	NA	0.664548	0.00358248	0.746659	0.00199429
Cyp2f2	NA	NA	-1.0088	0.0493088	-2.81928	0.000919578
Dusp1	NA	NA	-1.05511	0.0347353	-1.97467	0.00384146
E130310I04Rik	NA	NA	-1.59272	0.0269079	-1.68888	0.0374056
Eftud2	NA	NA	0.618767	0.0263849	0.641123	0.0312437
Eml3	NA	NA	-0.662182	0.00762299	-0.743505	0.00574491
F11r	NA	NA	1.29155	0.0458533	1.77634	0.0102448
F630040K05Rik	NA	NA	-2.89201	0.0027338	-2.15945	0.0242191
Fabp12	NA	NA	-0.659737	0.00424939	-0.884427	0.000631096
Fam53b	NA	NA	-0.627327	0.0364401	-0.923851	0.00858639
Fam78b	NA	NA	1.0524	0.00216234	0.906489	0.01234
Fgd4	NA	NA	0.673539	0.033404	0.712221	0.0386985
Fgf2os	NA	NA	2.35792	0.0156683	2.80644	0.00649655
Fhod3	NA	NA	-0.994144	0.00320688	-0.95151	0.00886461
Fndc1	NA	NA	-2.25721	0.0329075	-3.58422	0.0211594
Frmpd2	NA	NA	-0.951738	0.00408715	-0.68134	0.0423727
Fxyd6	NA	NA	-0.707931	0.00960937	-1.05444	0.0010276
Galk1	NA	NA	1.04776	0.027306	1.13091	0.0282133
Gm16104	NA	NA	-1.65075	0.00141623	-0.979164	0.0484755
Gm16701.1	NA	NA	1.06866	0.0179466	1.04729	0.0333948
Gm45441	NA	NA	-4.39656	0.0029892	-3.74343	0.0154409
Gnaz	NA	NA	-0.605578	0.0240666	-0.839081	0.00676089
Gnb3	NA	NA	0.865958	0.00502022	0.78079	0.0102692
Gramd2	NA	NA	-0.854348	0.0239431	-0.989677	0.0220429
Gtf2h4	NA	NA	-0.988798	0.0300611	-1.22257	0.023048
Gucd1	NA	NA	-1.00096	0.00158075	-0.705634	0.0267745
Hkdc1	NA	NA	1.50562	0.00250983	1.43212	0.00713972
Ifi27	NA	NA	1.09354	0.00866965	1.13717	0.009584
Ifitm1	NA	NA	-1.00675	0.00173047	-1.65671	6.82904e-05
Itgav	NA	NA	0.744065	0.00998562	0.641057	0.0322472
Itgb8	NA	NA	0.646485	0.0331301	1.01539	0.00238913
Jag1	NA	NA	-0.74337	0.0275586	-1.13666	0.00566816
Klhl3	NA	NA	-1.35459	0.00231753	-1.37378	0.0051821
Ktn1	NA	NA	-0.608803	0.0143799	-0.679233	0.0119007
Laptm5	NA	NA	1.44019	0.0164155	1.46316	0.0255386
Lum	NA	NA	-1.242	0.0111071	-1.60025	0.00617235
Ly6c1	NA	NA	0.835938	0.0101443	0.734166	0.0346502
Lysmd1	NA	NA	0.939465	0.0409185	1.17954	0.0190322
Man2b1	NA	NA	0.738653	0.0374189	1.01616	0.00907949
Maneal	NA	NA	-0.784237	0.00690607	-0.694051	0.0246009
Met	NA	NA	0.927505	0.0441383	1.86498	0.000298061
Mmp2	NA	NA	-1.61483	0.0480971	-2.2056	0.032259
Mta2	NA	NA	-0.812997	0.00509558	-0.98977	0.00267055
Nim1k	NA	NA	-0.587394	0.0402776	-1.4101	0.000251281
Pbxip1	NA	NA	0.830844	0.0159707	0.999095	0.00786696
Pcmtd2	NA	NA	-0.678194	0.00119651	-1.08522	1.33111e-05
Pde6g	NA	NA	-0.941053	0.0328834	-1.25285	0.0088863
Pde8a	NA	NA	-1.12967	0.0198171	-1.2531	0.0236151
Plcxd2	NA	NA	-0.594727	0.0380676	-0.813811	0.0146123
Plek	NA	NA	2.79571	0.00468717	2.74247	0.0104612
Plekhf2	NA	NA	-0.812247	0.0412172	-1.13285	0.0145424
Plin2	NA	NA	1.95877	0.0168706	1.97774	0.0245006
Ppm1n	NA	NA	-0.900277	0.00592496	-1.12118	0.00325406
Rbm33	NA	NA	-0.669296	0.0350966	-0.687808	0.0472164
Rbp1	NA	NA	0.737645	0.00105592	1.01331	4.76891e-05
Rdh12	NA	NA	-0.916687	0.000299308	-1.12699	6.29474e-05
Rfx2	NA	NA	2.33297	0.00648332	1.86227	0.0375925
Rgl1	NA	NA	1.15803	0.0230096	1.26332	0.02064
Rhot2	NA	NA	-0.623467	0.00715599	-0.818552	0.00160504
Sfxn1	NA	NA	0.766994	0.0378061	0.817723	0.0417152
Slc25a25	NA	NA	-0.651014	0.0197939	-0.769988	0.0130088
Slc6a20a	NA	NA	0.777902	0.0236062	1.43612	0.000252865
Slco4a1	NA	NA	-0.668709	0.00770069	-0.592172	0.0228549
Slx4	NA	NA	-1.12858	0.0348161	-1.47994	0.0236144
St3gal5	NA	NA	1.20278	0.00639402	1.15537	0.0146928
Sulf1	NA	NA	0.662691	0.0190709	0.746127	0.0133451
Supt6	NA	NA	0.670521	0.0125942	0.765052	0.00777623
Thbs1	NA	NA	0.957753	0.00747391	1.8488	1.28614e-05
Tma7	NA	NA	-0.622402	0.0125304	-0.716564	0.0051611
Tmem243	NA	NA	0.636287	0.031438	1.00295	0.00235179
Tnfrsf1a	NA	NA	0.748135	0.0475858	1.04233	0.0119912
Tnxb	NA	NA	-1.83664	0.0257511	-2.04899	0.0340557
Ttc39c	NA	NA	-1.0417	0.0029856	-1.50593	0.00057214
Ttyh2	NA	NA	1.02681	0.0147211	1.16738	0.0106505
Uckl1	NA	NA	-0.649738	0.0426515	-1.13827	0.00325903
Unc119	NA	NA	-0.634362	0.0187387	-0.748363	0.00719618
Unc13b	NA	NA	-0.594545	0.0159644	-0.751979	0.00555975
Zdhhc5	NA	NA	-0.789732	0.0126354	-1.1366	0.0021635
2310022A10Rik	NA	NA	0.954469	0.0298109	NA	NA
4833439L19Rik	NA	NA	-0.746962	0.00316003	NA	NA
5530601H04Rik	NA	NA	-0.764074	0.0439379	NA	NA
Aamdc	NA	NA	-0.608864	0.0376743	NA	NA
Abca7	NA	NA	-0.869373	0.0212909	NA	NA
Abcg1	NA	NA	-0.798911	0.00698428	NA	NA
Acer2	NA	NA	1.04364	0.0440571	NA	NA
Adamts1	NA	NA	1.30275	0.00824685	NA	NA
Adamts10	NA	NA	-0.918034	0.0424751	NA	NA
Adss	NA	NA	-0.843438	0.0372538	NA	NA
Aebp1	NA	NA	-2.11832	0.000418179	NA	NA
Alpl	NA	NA	-0.659431	0.00679817	NA	NA
Arap1	NA	NA	-0.962064	0.0174153	NA	NA
Arfrp1	NA	NA	-0.720561	0.0161466	NA	NA
Arhgap12	NA	NA	-0.757133	0.049321	NA	NA
Asprv1	NA	NA	-1.92439	0.0183867	NA	NA
Atg2b	NA	NA	-0.878356	0.0463611	NA	NA
Atp13a3	NA	NA	0.816869	0.00530695	NA	NA
AW011738	NA	NA	1.15667	0.0241572	NA	NA
B4galt5	NA	NA	1.12992	0.0293208	NA	NA
Bbs7	NA	NA	-0.728063	0.0129268	NA	NA
BC065403	NA	NA	-1.61495	0.0106509	NA	NA
Bcl9l	NA	NA	0.808002	0.0461001	NA	NA
Borcs7	NA	NA	0.667203	0.0479379	NA	NA
Bpgm	NA	NA	0.824946	0.0105739	NA	NA
Bri3bp	NA	NA	-0.690219	0.0260186	NA	NA
C1qtnf4	NA	NA	-0.663261	0.0240408	NA	NA
C330007P06Rik	NA	NA	0.92948	0.0148974	NA	NA
Cacna1i	NA	NA	-1.21139	0.0350788	NA	NA
Ccdc24	NA	NA	-1.11847	0.0156246	NA	NA
Ccdc3	NA	NA	-2.19629	0.0296448	NA	NA
Ccdc51	NA	NA	-1.0562	0.0176753	NA	NA
Ccl21a	NA	NA	-5.74409	0.0252819	NA	NA
Ccp110	NA	NA	-1.00374	0.032369	NA	NA
Cd200	NA	NA	1.10676	0.00708306	NA	NA
Cd248	NA	NA	-1.83478	0.00480091	NA	NA
Cd74	NA	NA	-2.03297	0.00598305	NA	NA
Cdc37l1	NA	NA	0.624494	0.0337146	NA	NA
Cep164	NA	NA	-0.752093	0.0134693	NA	NA
Ciz1	NA	NA	0.690642	0.0140728	NA	NA
Clic4	NA	NA	0.951405	0.00959728	NA	NA
Cln6	NA	NA	0.735107	0.0366662	NA	NA
Cnn3	NA	NA	0.659083	0.00349516	NA	NA
Cnp	NA	NA	0.884015	0.0277139	NA	NA
Col12a1	NA	NA	-0.965084	0.037738	NA	NA
Col14a1	NA	NA	-1.53118	0.0320959	NA	NA
Col5a2	NA	NA	-2.2929	0.00369966	NA	NA
Col6a1	NA	NA	-0.949093	0.0296226	NA	NA
Col6a3	NA	NA	-2.7442	0.00853351	NA	NA
Cpxm1	NA	NA	-1.44481	0.027376	NA	NA
Crcp	NA	NA	-0.869308	0.0237382	NA	NA
Crkl	NA	NA	0.887851	0.0112706	NA	NA
Crlf3	NA	NA	-0.757255	0.0221313	NA	NA
Crnkl1	NA	NA	-0.904092	0.0411801	NA	NA
Crot	NA	NA	0.969342	0.00990836	NA	NA
Csrp2	NA	NA	-0.988354	0.039065	NA	NA
Cstf3	NA	NA	-0.638156	0.0400729	NA	NA
Ctsc	NA	NA	0.881646	0.0200332	NA	NA
Ctsh	NA	NA	0.894301	0.0475272	NA	NA
Cyp4f13	NA	NA	-0.960172	0.0250129	NA	NA
Cyp51	NA	NA	-0.857254	0.0250584	NA	NA
Dct	NA	NA	-0.688896	0.0153473	NA	NA
Dctpp1	NA	NA	-1.15709	0.0077946	NA	NA
Dennd6b	NA	NA	-0.745691	0.0147935	NA	NA
Det1	NA	NA	1.31994	0.0476532	NA	NA
Dlg4	NA	NA	-0.614719	0.00973723	NA	NA
Edn2	NA	NA	2.71243	0.0338547	NA	NA
Eln	NA	NA	-1.66662	0.0175927	NA	NA
Emp3	NA	NA	-1.16891	0.0291819	NA	NA
Enpp2	NA	NA	-0.622317	0.0187592	NA	NA
Ephx2	NA	NA	-1.04986	0.0314745	NA	NA
Esrra	NA	NA	0.790773	0.0363778	NA	NA
Fam49b	NA	NA	0.601997	0.0368709	NA	NA
Fam8a1	NA	NA	-0.709434	0.0178325	NA	NA
Fbln1	NA	NA	-1.57508	0.0101906	NA	NA
Fbxl18	NA	NA	1.29741	0.0334156	NA	NA
Fmnl2	NA	NA	-1.11383	0.0378654	NA	NA
Fscn1	NA	NA	0.628988	0.0416963	NA	NA
Fsd1l	NA	NA	-0.594621	0.041107	NA	NA
Galt	NA	NA	-0.917937	0.0104533	NA	NA
Gas1	NA	NA	-1.00435	0.0101492	NA	NA
Gfap	NA	NA	1.90311	0.0369597	NA	NA
Gm10076	NA	NA	-1.8306	0.0426072	NA	NA
Gm16062	NA	NA	1.33646	0.0387802	NA	NA
Gm48552	NA	NA	-1.56319	0.0226187	NA	NA
Gpaa1	NA	NA	0.720284	0.0337147	NA	NA
Gpatch11	NA	NA	-0.739079	0.0387298	NA	NA
Gpr146	NA	NA	0.824516	0.0394799	NA	NA
Gpsm3	NA	NA	-0.872527	0.0203657	NA	NA
H2-Ab1	NA	NA	-1.30028	0.0162625	NA	NA
H2-Eb1	NA	NA	-6.67508	0.0249256	NA	NA
H2-T22	NA	NA	1.88807	0.00556607	NA	NA
Hcn3	NA	NA	1.07953	0.0244917	NA	NA
Hectd3	NA	NA	-0.758032	0.0412945	NA	NA
Hk1	NA	NA	0.587715	0.011555	NA	NA
Hmcn2	NA	NA	-2.5843	0.0248605	NA	NA
Hs2st1	NA	NA	0.586528	0.0351329	NA	NA
Ifi27l2a	NA	NA	1.93121	0.0340621	NA	NA
Ifi35	NA	NA	1.04863	0.0299234	NA	NA
Igfbp4	NA	NA	-1.15343	0.00082279	NA	NA
Igfbp5	NA	NA	-0.830293	0.00412116	NA	NA
Inpp5b	NA	NA	-0.648689	0.035782	NA	NA
Ints14	NA	NA	1.34654	0.00622972	NA	NA
Isyna1	NA	NA	-0.827307	0.0486417	NA	NA
Itch	NA	NA	-0.67494	0.0340385	NA	NA
Iws1	NA	NA	-1.21971	0.00543565	NA	NA
Izumo4	NA	NA	-0.885138	0.0159555	NA	NA
Kank3	NA	NA	-1.30044	0.0210789	NA	NA
Kat2a	NA	NA	0.784122	0.035267	NA	NA
Kif3c	NA	NA	0.628114	0.0415509	NA	NA
Kmt5b	NA	NA	-0.742332	0.0104483	NA	NA
Kxd1	NA	NA	-0.730601	0.0338174	NA	NA
L1cam	NA	NA	0.850685	0.0398478	NA	NA
Lamb2	NA	NA	-0.681871	0.0438958	NA	NA
Lamc1	NA	NA	-0.864773	0.035995	NA	NA
Lcmt1	NA	NA	0.891174	0.00955967	NA	NA
Llgl1	NA	NA	1.07678	0.0147853	NA	NA
Lmtk3	NA	NA	-0.995523	0.0407601	NA	NA
Lrat	NA	NA	1.00769	0.0328389	NA	NA
Lrpprc	NA	NA	-0.647408	0.0350428	NA	NA
Lrrc1	NA	NA	-0.639427	0.0329908	NA	NA
Ltbp4	NA	NA	-1.84326	0.00489248	NA	NA
Ly6e	NA	NA	1.13671	0.042711	NA	NA
Lyz2	NA	NA	-1.15178	0.0306266	NA	NA
Man1b1	NA	NA	0.822904	0.0078195	NA	NA
Mapre3	NA	NA	-0.604591	0.00808488	NA	NA
Mef2a	NA	NA	0.641914	0.0288427	NA	NA
Mex3c	NA	NA	-1.0646	0.0233905	NA	NA
Mfap4	NA	NA	-2.29888	0.0104872	NA	NA
Mrs2	NA	NA	0.631478	0.026919	NA	NA
Mtfr1	NA	NA	-0.658345	0.0286723	NA	NA
Mxra8	NA	NA	-1.62655	0.0255293	NA	NA
Myo5b	NA	NA	1.46103	0.035632	NA	NA
Myoc	NA	NA	-2.11941	0.0209654	NA	NA
Naaa	NA	NA	-0.910611	0.0242668	NA	NA
Nadk2	NA	NA	0.632003	0.0308215	NA	NA
Nampt	NA	NA	0.676496	0.0318695	NA	NA
Ndufaf5	NA	NA	0.658963	0.0288232	NA	NA
Nicn1	NA	NA	-0.650149	0.0408312	NA	NA
Nudt13	NA	NA	1.0735	0.0469896	NA	NA
Nup35	NA	NA	-0.948177	0.00771553	NA	NA
Optc	NA	NA	-4.4849	0.00468488	NA	NA
Orc5	NA	NA	-0.985979	0.0306305	NA	NA
Ostm1	NA	NA	-0.8828	0.018826	NA	NA
Otud5	NA	NA	0.594486	0.0497308	NA	NA
Parm1	NA	NA	0.963079	0.030005	NA	NA
Pcdh15	NA	NA	0.658103	0.0219311	NA	NA
Pcp4l1	NA	NA	-0.888034	0.00130869	NA	NA
Pdk1	NA	NA	0.829197	0.0337017	NA	NA
Pdyn	NA	NA	-1.64867	0.00266495	NA	NA
Phactr4	NA	NA	0.9107	0.0365658	NA	NA
Pigx	NA	NA	-0.867026	0.0247304	NA	NA
Pkig	NA	NA	0.944817	0.0135481	NA	NA
Pla2r1	NA	NA	-0.743678	0.0257374	NA	NA
Plpp2	NA	NA	-1.58915	0.0246856	NA	NA
Postn	NA	NA	-2.126	0.0030339	NA	NA
Ppm1j	NA	NA	-1.73588	0.0049979	NA	NA
Ppp1r35	NA	NA	-0.675347	0.0353556	NA	NA
Ppp1r9b	NA	NA	0.592586	0.0293077	NA	NA
Prelp	NA	NA	-1.03155	0.00759047	NA	NA
Prkar2a	NA	NA	0.619018	0.029968	NA	NA
Proser2	NA	NA	-1.85537	0.040148	NA	NA
Pstk	NA	NA	-0.713858	0.0411351	NA	NA
Ptn	NA	NA	-0.728776	0.0187509	NA	NA
Ptp4a3	NA	NA	0.588734	0.0224962	NA	NA
Rab33b	NA	NA	-1.05024	0.0205777	NA	NA
Rasa2	NA	NA	0.756906	0.0429064	NA	NA
Rhoc	NA	NA	0.622319	0.0476757	NA	NA
Rncr4	NA	NA	-0.935405	0.0324944	NA	NA
Rnf144b	NA	NA	1.0098	0.0272887	NA	NA
Rpl7l1	NA	NA	0.690396	0.0421219	NA	NA
S100a16	NA	NA	0.786202	0.00154579	NA	NA
Sag	NA	NA	0.750608	0.00700591	NA	NA
Samd7	NA	NA	1.11332	0.000634863	NA	NA
Scarf2	NA	NA	-1.1541	0.00768732	NA	NA
Selenbp1	NA	NA	-1.06478	0.0342617	NA	NA
Sema5b	NA	NA	1.34112	0.0232577	NA	NA
Sema7a	NA	NA	-0.943193	0.0442521	NA	NA
Sephs2	NA	NA	-0.80953	0.0249721	NA	NA
Sf3b4	NA	NA	0.692826	0.0157096	NA	NA
Sgk1	NA	NA	-0.696166	0.00143575	NA	NA
Sh3bgrl3	NA	NA	0.712401	0.00681638	NA	NA
Slc20a1	NA	NA	-0.673921	0.0184028	NA	NA
Slc25a33	NA	NA	-0.611873	0.00722936	NA	NA
Slc38a9	NA	NA	-0.848654	0.0273395	NA	NA
Smim15	NA	NA	-0.89659	0.0197731	NA	NA
Smtn	NA	NA	-1.02072	0.0426915	NA	NA
Snph	NA	NA	0.808927	0.0160263	NA	NA
Spef1	NA	NA	-1.23584	0.0324131	NA	NA
Stk35	NA	NA	-0.643641	0.0459747	NA	NA
Stk38l	NA	NA	1.24273	0.0135344	NA	NA
Stn1	NA	NA	-0.867052	0.043858	NA	NA
Strn	NA	NA	-0.849088	0.0457171	NA	NA
Stxbp2	NA	NA	1.07715	0.0152101	NA	NA
Tank	NA	NA	0.885789	0.0327586	NA	NA
Taz	NA	NA	-0.619707	0.0463898	NA	NA
Tbc1d24	NA	NA	-0.683764	0.0177277	NA	NA
Tbccd1	NA	NA	-1.38313	0.0353446	NA	NA
Tctex1d2	NA	NA	-0.758712	0.0201007	NA	NA
Tgfbr3l	NA	NA	-0.725653	0.0226524	NA	NA
Timm10b	NA	NA	-0.585397	0.0277444	NA	NA
Timm44	NA	NA	-0.701144	0.0351708	NA	NA
Tmem132d	NA	NA	1.26217	0.0446307	NA	NA
Tmem201	NA	NA	-0.940747	0.0156119	NA	NA
Tmem208	NA	NA	-0.657064	0.0107075	NA	NA
Tmem65	NA	NA	0.707608	0.0380654	NA	NA
Tmem68	NA	NA	-0.869954	0.0493458	NA	NA
Tmem87b	NA	NA	-0.889779	0.0384814	NA	NA
Tnnt1	NA	NA	0.881732	0.0303149	NA	NA
Top1	NA	NA	-0.656571	0.021041	NA	NA
Tor3a	NA	NA	1.71466	0.0147534	NA	NA
Trappc10	NA	NA	0.646347	0.0339615	NA	NA
Trpc1	NA	NA	-1.00729	0.00113067	NA	NA
Trub2	NA	NA	0.903822	0.0417846	NA	NA
Tubb2b	NA	NA	0.991437	0.0484247	NA	NA
Uck2	NA	NA	1.4413	0.0193192	NA	NA
Usp12	NA	NA	0.668801	0.0120112	NA	NA
Usp47	NA	NA	-0.636385	0.0128184	NA	NA
Utp11	NA	NA	-1.14726	0.00794159	NA	NA
Vps26b	NA	NA	-0.802857	0.0226156	NA	NA
Vwa5a	NA	NA	1.3466	0.00813722	NA	NA
Wipi1	NA	NA	0.752689	0.0179932	NA	NA
Wwp2	NA	NA	0.745343	0.0363605	NA	NA
Xaf1	NA	NA	1.89461	0.0138771	NA	NA
Xpo1	NA	NA	-0.687723	0.0100524	NA	NA
Yeats4	NA	NA	0.689035	0.0177324	NA	NA
Zc3h14	NA	NA	0.65061	0.0298615	NA	NA
Zfp607b	NA	NA	-2.11664	0.00370398	NA	NA
Zfp608	NA	NA	1.10427	0.0302603	NA	NA
Zfp655	NA	NA	-0.994041	0.0186993	NA	NA
Znfx1	NA	NA	1.02696	0.00741498	NA	NA
Znhit6	NA	NA	1.12053	0.0383258	NA	NA
0610009B22Rik	NA	NA	NA	NA	-0.881919	0.00385534
1700119H24Rik	NA	NA	NA	NA	-3.53725	0.0307684
2010320M18Rik	NA	NA	NA	NA	-1.07649	0.0203393
2310022B05Rik	NA	NA	NA	NA	0.953681	0.0344685
2310057M21Rik	NA	NA	NA	NA	-1.21183	0.0470004
2510009E07Rik	NA	NA	NA	NA	0.728259	0.00384776
2900076A07Rik	NA	NA	NA	NA	-1.35949	0.0187472
4931406P16Rik	NA	NA	NA	NA	0.736124	0.0471761
5031439G07Rik	NA	NA	NA	NA	-0.871062	0.0273109
5033430I15Rik	NA	NA	NA	NA	-1.34613	0.00891569
5330438D12Rik	NA	NA	NA	NA	-1.15016	0.0407606
9530068E07Rik	NA	NA	NA	NA	0.634175	0.0409175
A930003A15Rik	NA	NA	NA	NA	-0.617397	0.00591213
Abhd2	NA	NA	NA	NA	0.659658	0.0412673
Acaca	NA	NA	NA	NA	-0.92741	0.0104541
Actr2	NA	NA	NA	NA	0.702495	0.0264578
Adam23	NA	NA	NA	NA	1.03929	0.0489376
Adipor1	NA	NA	NA	NA	-0.667576	0.00342081
Aif1	NA	NA	NA	NA	1.74375	0.0407941
Aldh1a1	NA	NA	NA	NA	0.647121	0.00549017
Aldh1l1	NA	NA	NA	NA	1.32901	0.0187632
Amdhd2	NA	NA	NA	NA	1.04383	0.025169
Ap2a1	NA	NA	NA	NA	0.611506	0.0118999
Apoc1	NA	NA	NA	NA	2.26786	0.00667229
Apoe	NA	NA	NA	NA	0.829214	0.000844409
Aqp3	NA	NA	NA	NA	-1.63549	0.0260038
Arhgap32	NA	NA	NA	NA	-1.22748	0.0473585
Arl3	NA	NA	NA	NA	-0.587474	0.00455137
Arl4a	NA	NA	NA	NA	-0.821078	0.0482267
Arl8a	NA	NA	NA	NA	0.716612	0.0093717
Arsg	NA	NA	NA	NA	-2.01817	0.0128231
Arxes2	NA	NA	NA	NA	0.739827	0.0290148
Atad1	NA	NA	NA	NA	-0.634627	0.0372911
Atg5	NA	NA	NA	NA	0.997858	0.0338582
Atg9a	NA	NA	NA	NA	0.657905	0.0358872
Atp1a2	NA	NA	NA	NA	1.19203	0.0143486
Atp1b3	NA	NA	NA	NA	0.623832	0.00579813
Atp8a2	NA	NA	NA	NA	-0.686364	0.0346365
B4galt7	NA	NA	NA	NA	-1.59644	0.0125411
Bace1	NA	NA	NA	NA	-0.781568	0.0342927
Bbs2	NA	NA	NA	NA	-0.728587	0.0374463
Bcr	NA	NA	NA	NA	0.636833	0.0467883
Bet1l	NA	NA	NA	NA	-0.936831	0.0461712
Bst1	NA	NA	NA	NA	-1.70744	0.0240422
Cabin1	NA	NA	NA	NA	-0.725192	0.0489919
Cabp4	NA	NA	NA	NA	-0.707951	0.00372194
Cacnb2	NA	NA	NA	NA	-0.861785	0.0034469
Camsap1	NA	NA	NA	NA	-0.69138	0.0174401
Cap2	NA	NA	NA	NA	-1.27115	0.0292069
Cast	NA	NA	NA	NA	-2.06311	0.00760516
Cbx6	NA	NA	NA	NA	0.685614	0.0303143
Ccdc126	NA	NA	NA	NA	-1.24157	0.000618875
Ccdc157	NA	NA	NA	NA	-1.40413	0.0131953
Ccnd1	NA	NA	NA	NA	0.815571	0.0370499
Ccnd2	NA	NA	NA	NA	1.46844	0.0287778
Ccndbp1	NA	NA	NA	NA	-0.71693	0.00934087
Ccnh	NA	NA	NA	NA	-0.768487	0.0348114
Ccnl1	NA	NA	NA	NA	-0.698841	0.0282921
Ccnt1	NA	NA	NA	NA	-0.990256	0.0106642
Ccpg1	NA	NA	NA	NA	-0.585051	0.0404152
Cd68	NA	NA	NA	NA	2.6897	0.0252604
Cdc42se1	NA	NA	NA	NA	1.0857	0.00823902
Cdkn2aipnl	NA	NA	NA	NA	-0.839592	0.0315356
Cdr2	NA	NA	NA	NA	-0.744523	0.00510732
Cep89	NA	NA	NA	NA	-1.7475	0.0146217
Cetn4	NA	NA	NA	NA	0.990678	0.0407879
Cfap20	NA	NA	NA	NA	-0.958161	0.00626628
Chd5	NA	NA	NA	NA	0.848115	0.0322191
Chmp2b	NA	NA	NA	NA	0.819675	0.0280749
Chst1	NA	NA	NA	NA	0.849109	0.0469566
Chst10	NA	NA	NA	NA	1.23169	0.0184098
Chst2	NA	NA	NA	NA	0.875592	0.00742863
Cilp	NA	NA	NA	NA	-5.79035	0.025649
Cldn1	NA	NA	NA	NA	1.60189	0.00641313
Clec2l	NA	NA	NA	NA	0.829199	0.0327806
Clic6	NA	NA	NA	NA	1.01653	0.00559513
Clk4	NA	NA	NA	NA	-0.920677	0.00579303
Cltrn	NA	NA	NA	NA	1.20833	0.000499106
Cnga1	NA	NA	NA	NA	-0.959696	0.0116875
Cngb1	NA	NA	NA	NA	-0.741783	0.00399699
Cnksr1	NA	NA	NA	NA	1.81937	0.00413349
Col8a1	NA	NA	NA	NA	1.30947	0.00273411
Col9a3	NA	NA	NA	NA	0.702969	0.0296791
Coro1a	NA	NA	NA	NA	1.68251	0.0358395
Cox8b	NA	NA	NA	NA	1.61483	0.0413568
Crhbp	NA	NA	NA	NA	1.43513	0.039772
Crim1	NA	NA	NA	NA	0.666367	0.0319915
Crocc	NA	NA	NA	NA	-0.618508	0.00959945
Crx	NA	NA	NA	NA	-0.595036	0.00797181
Cryz	NA	NA	NA	NA	1.09882	0.0177534
Csgalnact2	NA	NA	NA	NA	-1.11577	0.0201428
Cspg5	NA	NA	NA	NA	0.676683	0.00474145
Cstf1	NA	NA	NA	NA	-1.23278	0.0191857
Ctbp2	NA	NA	NA	NA	-0.845775	0.0397238
Ctc1	NA	NA	NA	NA	-1.33074	0.00503925
Ctnnbip1	NA	NA	NA	NA	1.03545	0.0182638
Ctsb	NA	NA	NA	NA	0.767923	0.0284488
Ctsd	NA	NA	NA	NA	1.73435	0.028758
Ctsl	NA	NA	NA	NA	0.664182	0.00832768
Ctsz	NA	NA	NA	NA	1.76055	0.0136231
D030056L22Rik	NA	NA	NA	NA	-0.973299	0.0179265
D430042O09Rik	NA	NA	NA	NA	-0.751805	0.0291662
D6Wsu163e	NA	NA	NA	NA	0.918298	0.0364801
Daam1	NA	NA	NA	NA	0.680172	0.0412604
Dapk1	NA	NA	NA	NA	0.685356	0.0495984
Ddah1	NA	NA	NA	NA	0.632402	0.0327132
Ddhd1	NA	NA	NA	NA	-0.686171	0.0333913
Ddr1	NA	NA	NA	NA	0.600766	0.0293167
Ddrgk1	NA	NA	NA	NA	-0.614692	0.0210829
Dedd2	NA	NA	NA	NA	-0.814867	0.0365512
Degs1	NA	NA	NA	NA	0.614567	0.0238543
Dhdds	NA	NA	NA	NA	-0.767011	0.0337875
Diaph1	NA	NA	NA	NA	-1.20913	0.0154042
Dip2c	NA	NA	NA	NA	0.796628	0.0385892
Dph6	NA	NA	NA	NA	1.28856	0.00399271
Dpy30	NA	NA	NA	NA	-0.799248	0.00378979
Dusp6	NA	NA	NA	NA	0.948893	0.0403192
Ech1	NA	NA	NA	NA	-0.709151	0.0227201
Efemp1	NA	NA	NA	NA	0.650685	0.0217156
Eif2ak1	NA	NA	NA	NA	1.00383	0.0260677
Eif2ak4	NA	NA	NA	NA	-2.27986	0.0109569
Elac1	NA	NA	NA	NA	-0.969664	0.0309075
Elovl1	NA	NA	NA	NA	0.904855	0.0127679
Epb41l5	NA	NA	NA	NA	-0.850071	0.040936
Etv5	NA	NA	NA	NA	0.831881	0.0351268
Exosc9	NA	NA	NA	NA	-1.01387	0.0422079
Fabp3	NA	NA	NA	NA	-0.767925	0.0381902
Fads2	NA	NA	NA	NA	0.689261	0.0264987
Faf1	NA	NA	NA	NA	0.726037	0.0298026
Fam192a	NA	NA	NA	NA	-0.661939	0.0434104
Fancg	NA	NA	NA	NA	-2.24403	0.0157515
Fap	NA	NA	NA	NA	1.27654	0.0218851
Fbxl12	NA	NA	NA	NA	-1.08754	0.0114177
Fcer1g	NA	NA	NA	NA	2.40075	0.0331363
Flt1	NA	NA	NA	NA	0.816983	0.0153964
Foxo3	NA	NA	NA	NA	0.731634	0.0136561
Ftl1	NA	NA	NA	NA	0.763581	0.0244999
Gabra3	NA	NA	NA	NA	1.16603	0.0250117
Gcc2	NA	NA	NA	NA	-0.984629	0.0306062
Gigyf2	NA	NA	NA	NA	-0.857528	0.0122035
Gja1	NA	NA	NA	NA	1.51344	0.00738008
Gnb1	NA	NA	NA	NA	-0.803405	0.0346724
Gngt1	NA	NA	NA	NA	-0.747655	0.0227285
Golga3	NA	NA	NA	NA	-0.934984	0.0431826
Golga4	NA	NA	NA	NA	-0.702208	0.0426728
Gpnmb	NA	NA	NA	NA	1.5785	0.00112451
Gpsm1	NA	NA	NA	NA	-0.839104	0.0362466
Gpsm2	NA	NA	NA	NA	-0.700743	0.00724826
Gpx3	NA	NA	NA	NA	1.61027	0.0289116
Gpx8	NA	NA	NA	NA	0.939335	0.0229625
Grk1	NA	NA	NA	NA	-1.02244	0.000145456
Grn	NA	NA	NA	NA	1.34203	0.0336584
Gsg1	NA	NA	NA	NA	0.767751	0.03894
Gtf3c2	NA	NA	NA	NA	-0.647438	0.0342605
Hdac6	NA	NA	NA	NA	-0.814507	0.0345478
Hemk1	NA	NA	NA	NA	-1.12337	0.0262787
Hexb	NA	NA	NA	NA	1.63563	0.0235095
Hnrnpul1	NA	NA	NA	NA	0.703234	0.0307062
Ikbip	NA	NA	NA	NA	0.803087	0.0209001
Il10rb	NA	NA	NA	NA	1.25695	0.0384536
Ildr2	NA	NA	NA	NA	0.950863	0.0313756
Impg1	NA	NA	NA	NA	-0.883947	0.0117186
Iqcb1	NA	NA	NA	NA	-1.3185	0.0316766
Iqsec3	NA	NA	NA	NA	0.633712	0.0144619
Kcnc4	NA	NA	NA	NA	1.19053	0.0189938
Kcne2	NA	NA	NA	NA	-1.4423	0.0223617
Kcnj13	NA	NA	NA	NA	1.49139	0.00331833
Kcnv2	NA	NA	NA	NA	-0.608133	0.0203015
Kctd7	NA	NA	NA	NA	1.25305	0.047747
Kif21b	NA	NA	NA	NA	-0.589981	0.018575
Klhl18	NA	NA	NA	NA	-0.693417	0.0165672
Klhl5	NA	NA	NA	NA	-1.12727	0.0463666
Kremen1	NA	NA	NA	NA	1.07815	0.0453452
Krt8	NA	NA	NA	NA	1.92002	0.000182608
Lama5	NA	NA	NA	NA	1.5919	0.00207363
Lamp5	NA	NA	NA	NA	0.652398	0.0443791
Lbhd1	NA	NA	NA	NA	-1.07013	0.00212063
Leprot	NA	NA	NA	NA	0.776963	0.0482252
Lhx2	NA	NA	NA	NA	0.734801	0.0218388
Lima1	NA	NA	NA	NA	-0.845516	0.0214029
Lin7a	NA	NA	NA	NA	1.56164	0.0319144
Lipa	NA	NA	NA	NA	1.97571	0.000638134
Lmnb1	NA	NA	NA	NA	-2.03471	0.0166569
Lnx2	NA	NA	NA	NA	-1.27338	0.0415473
Lynx1	NA	NA	NA	NA	1.13705	0.0011721
Map4k3	NA	NA	NA	NA	-0.677912	0.0249791
Mapk10	NA	NA	NA	NA	0.720365	0.0291324
Mark1	NA	NA	NA	NA	0.987954	0.0410132
Mdk	NA	NA	NA	NA	0.842283	0.0279696
Med11	NA	NA	NA	NA	1.16529	0.0227952
Metrn	NA	NA	NA	NA	0.740802	0.0210323
Mfap3l	NA	NA	NA	NA	0.678754	0.0316027
Mgat4b	NA	NA	NA	NA	-0.975028	0.0269116
Mir22hg	NA	NA	NA	NA	-1.59777	0.0451252
Mlc1	NA	NA	NA	NA	0.588086	0.0200639
Mmp9	NA	NA	NA	NA	1.16173	0.0337375
Mpeg1	NA	NA	NA	NA	2.80475	0.00811963
Mpp4	NA	NA	NA	NA	-0.619516	0.0115892
Mrpl22	NA	NA	NA	NA	0.804435	0.0417144
Mrpl49	NA	NA	NA	NA	-0.841392	0.00588586
Mrps12	NA	NA	NA	NA	-0.714543	0.0166476
Mtmr10	NA	NA	NA	NA	1.08911	0.0198477
Mtus1	NA	NA	NA	NA	-0.726245	0.0471508
Nck2	NA	NA	NA	NA	1.51416	0.02825
Ndel1	NA	NA	NA	NA	-0.811362	0.0131203
Nin	NA	NA	NA	NA	0.914304	0.0184657
Npc2	NA	NA	NA	NA	0.788348	0.0149826
Nr1d1	NA	NA	NA	NA	-0.610485	0.0114274
Nr4a1	NA	NA	NA	NA	-1.28479	0.022767
Nrf1	NA	NA	NA	NA	-1.09566	0.0193936
Nrl	NA	NA	NA	NA	-1.35961	0.0275017
Ntan1	NA	NA	NA	NA	-0.731525	0.0363487
Nup214	NA	NA	NA	NA	0.932233	0.0125294
Nxn	NA	NA	NA	NA	0.662339	0.0464717
Oaz1	NA	NA	NA	NA	-0.609284	0.00404008
Ogfrl1	NA	NA	NA	NA	0.638451	0.0148506
Os9	NA	NA	NA	NA	0.764255	0.0301534
Osbp2	NA	NA	NA	NA	-0.595627	0.0150385
Osbpl8	NA	NA	NA	NA	-0.719669	0.0253429
Oxct1	NA	NA	NA	NA	0.638005	0.0188073
Pafah1b1	NA	NA	NA	NA	0.58635	0.0216056
Paics	NA	NA	NA	NA	0.602368	0.0154872
Pak2	NA	NA	NA	NA	-0.651586	0.0242252
Pak4	NA	NA	NA	NA	-1.67422	0.0256608
Pank3	NA	NA	NA	NA	-0.95704	0.034242
Pde6b	NA	NA	NA	NA	-0.937329	0.021317
Pex11a	NA	NA	NA	NA	-1.0867	0.0412589
Phldb1	NA	NA	NA	NA	-1.96345	0.0468603
Pigc	NA	NA	NA	NA	-1.13038	0.044818
Pigv	NA	NA	NA	NA	1.53497	0.00923878
Pin4	NA	NA	NA	NA	-0.778342	0.018992
Pip4p1	NA	NA	NA	NA	0.630932	0.0206526
Pla2g7	NA	NA	NA	NA	-0.68078	0.0174191
Plpp7	NA	NA	NA	NA	-1.04069	0.0475473
Pltp	NA	NA	NA	NA	-0.675323	0.0225939
Plxnb2	NA	NA	NA	NA	0.69401	0.012367
Pnn	NA	NA	NA	NA	-0.884937	0.00354705
Pomgnt1	NA	NA	NA	NA	-0.634848	0.0413109
Pon1	NA	NA	NA	NA	1.40716	0.00401721
Pon2	NA	NA	NA	NA	0.767321	0.0282785
Ppp1r14b	NA	NA	NA	NA	0.725017	0.0490301
Ppp1r16b	NA	NA	NA	NA	1.23125	0.0229003
Ppp6r1	NA	NA	NA	NA	0.63187	0.0444169
Ppt2	NA	NA	NA	NA	0.684013	0.0174741
Pradc1	NA	NA	NA	NA	-0.875671	0.0377675
Prkab1	NA	NA	NA	NA	-0.714073	0.0125156
Prmt3	NA	NA	NA	NA	1.29641	0.00974785
Prodh	NA	NA	NA	NA	1.02387	0.0423551
Psmd10	NA	NA	NA	NA	0.992233	0.0343385
Psmg1	NA	NA	NA	NA	1.05513	0.0344388
Ptgds	NA	NA	NA	NA	0.730205	0.0159005
Ptpn21	NA	NA	NA	NA	-1.05257	0.00357426
Ptprf	NA	NA	NA	NA	0.736436	0.0118557
Pycrl	NA	NA	NA	NA	-0.928508	0.0353993
Rab11fip3	NA	NA	NA	NA	-0.768465	0.0215316
Rab23	NA	NA	NA	NA	-2.19705	0.00956589
Ramp3	NA	NA	NA	NA	-1.55378	0.00137085
Rap1a	NA	NA	NA	NA	-0.754862	0.03111
Rassf5	NA	NA	NA	NA	1.82747	0.0416025
Rbp3	NA	NA	NA	NA	-0.613829	0.013833
Rdh10	NA	NA	NA	NA	0.940095	0.00242688
Rgs10	NA	NA	NA	NA	1.6848	0.0257054
Rif1	NA	NA	NA	NA	-1.08531	0.0403141
Rnaset2a	NA	NA	NA	NA	0.837721	0.0253414
Rnf8	NA	NA	NA	NA	-1.23937	0.00710025
Rnmt	NA	NA	NA	NA	-0.882707	0.0325118
Ro60	NA	NA	NA	NA	-0.750322	0.0286058
Rp1l1	NA	NA	NA	NA	-0.591304	0.0135726
Rpf2	NA	NA	NA	NA	-1.85115	0.00405657
Rph3a	NA	NA	NA	NA	0.760155	0.0051343
Rrnad1	NA	NA	NA	NA	-0.974443	0.04693
Rs1	NA	NA	NA	NA	-0.848587	0.0496285
Safb2	NA	NA	NA	NA	-0.746616	0.0304888
Samd11	NA	NA	NA	NA	-0.979206	0.031794
Samm50	NA	NA	NA	NA	-0.779006	0.0208277
Scn8a	NA	NA	NA	NA	-0.849278	0.0324246
Sdcbp	NA	NA	NA	NA	0.742981	0.020408
Selenoh	NA	NA	NA	NA	-0.825253	0.00881194
Sema5a	NA	NA	NA	NA	0.969717	0.0349573
Senp5	NA	NA	NA	NA	0.980207	0.0173698
Sfi1	NA	NA	NA	NA	-1.00953	0.0285133
Sh2d3c	NA	NA	NA	NA	-1.53702	0.0400304
Shank1	NA	NA	NA	NA	0.929788	0.044332
Shd	NA	NA	NA	NA	1.12924	0.0454845
Sirt2	NA	NA	NA	NA	-0.62886	0.0227019
Slc12a4	NA	NA	NA	NA	0.975613	0.0408467
Slc12a6	NA	NA	NA	NA	-0.612514	0.0325772
Slc13a3	NA	NA	NA	NA	1.83835	0.0144874
Slc16a2	NA	NA	NA	NA	0.978924	0.0310403
Slc16a8	NA	NA	NA	NA	0.710031	0.00734365
Slc1a1	NA	NA	NA	NA	0.799233	0.0174627
Slc23a2	NA	NA	NA	NA	0.718042	0.0153638
Slc25a51	NA	NA	NA	NA	-0.890797	0.0215159
Slc26a2	NA	NA	NA	NA	-1.78938	0.00317486
Slc37a3	NA	NA	NA	NA	-1.11715	0.045461
Slc9a3r1	NA	NA	NA	NA	0.95499	0.0173592
Slf2	NA	NA	NA	NA	-1.21364	0.0461496
Smyd5	NA	NA	NA	NA	1.05592	0.0497343
Sned1	NA	NA	NA	NA	1.0776	0.0213568
Sox9	NA	NA	NA	NA	1.29693	0.00208369
Sp3os	NA	NA	NA	NA	-1.40476	0.0182676
Spag5	NA	NA	NA	NA	-0.945938	0.0352603
Sptbn4	NA	NA	NA	NA	0.69077	0.0438766
Src	NA	NA	NA	NA	0.906807	0.016299
Srebf2	NA	NA	NA	NA	-0.672348	0.0118216
Ssbp3	NA	NA	NA	NA	0.739659	0.0074295
St8sia3	NA	NA	NA	NA	0.879316	0.0395799
Stac2	NA	NA	NA	NA	0.676651	0.0151274
Steap4	NA	NA	NA	NA	2.55496	0.000512376
Stra6	NA	NA	NA	NA	0.900535	0.00640577
Stx17	NA	NA	NA	NA	-1.63948	0.0316885
Suco	NA	NA	NA	NA	0.905892	0.0250795
Sugt1	NA	NA	NA	NA	-0.74075	0.0208564
Svil	NA	NA	NA	NA	-1.08466	0.0282572
Swt1	NA	NA	NA	NA	-1.66105	0.0186821
Synpo2	NA	NA	NA	NA	-1.08133	0.0437306
Syt5	NA	NA	NA	NA	1.19438	0.033927
Tafa5	NA	NA	NA	NA	0.769871	0.0450329
Tbcc	NA	NA	NA	NA	-1.07208	0.00117824
Tgfbrap1	NA	NA	NA	NA	0.928553	0.0265013
Thap12	NA	NA	NA	NA	-0.646739	0.0446077
Them6	NA	NA	NA	NA	-1.40097	0.00693183
Timm17a	NA	NA	NA	NA	-0.717524	0.0249079
Tmem126b	NA	NA	NA	NA	-0.987842	0.046161
Tmem136	NA	NA	NA	NA	-0.937851	0.00272253
Tmem176b	NA	NA	NA	NA	0.848714	0.00769285
Tmem56	NA	NA	NA	NA	0.656797	0.0465279
Tmem9b	NA	NA	NA	NA	-0.587302	0.0321745
Tomm40l	NA	NA	NA	NA	-0.817825	0.023565
Tox	NA	NA	NA	NA	1.0706	0.0223661
Traf3ip3	NA	NA	NA	NA	-0.871647	0.0332042
Trf	NA	NA	NA	NA	1.73696	0.0491238
Trib1	NA	NA	NA	NA	0.867214	0.0185045
Trpm3	NA	NA	NA	NA	0.640599	0.00387969
Tsc22d4	NA	NA	NA	NA	0.627267	0.0487595
Tspan10	NA	NA	NA	NA	1.19357	0.0119981
Ttll11	NA	NA	NA	NA	-1.06948	0.0141269
Ttll12	NA	NA	NA	NA	1.0675	0.0469029
Ttr	NA	NA	NA	NA	0.900609	0.00802282
Tulp1	NA	NA	NA	NA	-0.731518	0.00145844
Txndc9	NA	NA	NA	NA	-0.749575	0.0301881
Tyr	NA	NA	NA	NA	1.21917	0.0136088
Uckl1os	NA	NA	NA	NA	-1.73289	0.00658057
Ugcg	NA	NA	NA	NA	0.828196	0.01447
Unk	NA	NA	NA	NA	-1.0545	0.0182503
Uqcc3	NA	NA	NA	NA	-0.925122	0.000371611
Usp11	NA	NA	NA	NA	0.73892	0.041345
Usp48	NA	NA	NA	NA	-0.649222	0.0170948
Utp14a	NA	NA	NA	NA	1.22795	0.0230757
Uty	NA	NA	NA	NA	-1.69416	0.0493661
Vps33a	NA	NA	NA	NA	0.855555	0.0431452
Vsir	NA	NA	NA	NA	1.90481	0.0400505
Vtn	NA	NA	NA	NA	-0.790335	0.000893349
Wasl	NA	NA	NA	NA	-0.769861	0.0291631
Wdr47	NA	NA	NA	NA	-0.633663	0.0158952
Wfdc1	NA	NA	NA	NA	1.39886	0.0232233
Whrn	NA	NA	NA	NA	-0.868449	0.0458609
Wipf2	NA	NA	NA	NA	0.936435	0.0232281
Ybx3	NA	NA	NA	NA	-0.813162	0.000804621
Yipf4	NA	NA	NA	NA	0.67709	0.0142739
Ythdc1	NA	NA	NA	NA	-0.638782	0.0325876
Zbtb11	NA	NA	NA	NA	-0.968304	0.0375667
Zbtb24	NA	NA	NA	NA	-1.2628	0.0475083
Zdhhc18	NA	NA	NA	NA	0.923401	0.0207178
Zdhhc7	NA	NA	NA	NA	-0.863429	0.0391781
Zfp329	NA	NA	NA	NA	-1.06822	0.0364283
Zfp444	NA	NA	NA	NA	-0.708261	0.0115091
Zfp523	NA	NA	NA	NA	-0.867592	0.0223629
Zfp654	NA	NA	NA	NA	-0.693859	0.0476291
Zfp707	NA	NA	NA	NA	-1.5953	0.0389035
Zyg11b	NA	NA	NA	NA	1.17701	0.00377936

## Sheet: Table S10A
Table S10A: Significantly (FDR ≤ 0.05) enriched GO terms associated with genes significantly upregulated in region 5 (R5) at 1PD compared to DR controls. Enriched terms were reduced using Revigo and the most encompassing reduced term is indicated.
REVIGO ID	ID	Description	GeneRatio	p-value	FDR	geneID
GO:0043618		regulation of transcription from RNA polymerase II promoter in response to stress	4/24	1.95837e-06	0.00120292	Atf3/Atf4/Cebpb/Dnajb1
+	GO:0036003	positive regulation of transcription from RNA polymerase II promoter in response to stress	3/24	1.43793e-05	0.00438091	Atf3/Atf4/Cebpb
GO:0043620		regulation of DNA-templated transcription in response to stress	4/24	2.63221e-06	0.00120292	Atf3/Atf4/Cebpb/Dnajb1
+	GO:0034976	response to endoplasmic reticulum stress	4/24	0.00118415	0.0493076	Atf3/Atf4/Trim25/Cebpb
+	GO:0034599	cellular response to oxidative stress	4/24	0.00134097	0.0493076	Gfer/Hsph1/Etv5/Atf4
GO:1901215		negative regulation of neuron death	5/24	4.49227e-05	0.0102648	Gfer/Hsph1/Atf4/Cntf/Cebpb
+	GO:0043523	regulation of neuron apoptotic process	4/24	0.000964527	0.0463988	Hsph1/Atf4/Cntf/Cebpb
GO:1990928		response to amino acid starvation	3/24	0.000157962	0.0240629	Atf3/Atf4/Eif4ebp1
GO:1901214		regulation of neuron death	5/24	0.000325225	0.0368698	Gfer/Hsph1/Atf4/Cntf/Cebpb
GO:1900407		regulation of cellular response to oxidative stress	3/24	0.000441522	0.0368698	Gfer/Hsph1/Atf4
GO:0070997		neuron death	5/24	0.000521571	0.0368698	Gfer/Hsph1/Atf4/Cntf/Cebpb
+	GO:0051402	neuron apoptotic process	4/24	0.00143685	0.0493076	Hsph1/Atf4/Cntf/Cebpb
GO:0006817		phosphate ion transport	2/24	0.000536255	0.0368698	Atf4/Cebpb
GO:0031100		animal organ regeneration	2/24	0.000536255	0.0368698	Gfer/Cebpb
GO:1902882		regulation of response to oxidative stress	3/24	0.000549106	0.0368698	Gfer/Hsph1/Atf4
+	GO:0080135	regulation of cellular response to stress	6/24	0.000726102	0.0368698	Gfer/Hsph1/Atf4/Slc38a2/Gadd45g/Cntf
GO:0046631		alpha-beta T cell activation	3/24	0.000646298	0.0368698	Hsph1/Gadd45g/Cebpb
GO:0015698		inorganic anion transport	3/24	0.000698756	0.0368698	Atf4/Clic4/Cebpb
GO:0031099		regeneration	3/24	0.00121809	0.0493076	Gfer/Cntf/Cebpb
GO:0106106		cold-induced thermogenesis	3/24	0.00137745	0.0493076	Atf4/Gadd45g/Cebpb
GO:0120161		regulation of cold-induced thermogenesis	3/24	0.00137745	0.0493076	Atf4/Gadd45g/Cebpb
GO:0006986		response to unfolded protein	3/24	0.00150521	0.0493076	Hsph1/Atf3/Atf4
GO:0051085		chaperone cofactor-dependent protein refolding	2/24	0.00151052	0.0493076	Hsph1/Dnajb1
GO:1903204		negative regulation of oxidative stress-induced neuron death	2/24	0.000692603	0.0368698	Gfer/Atf4
GO:0036473		cell death in response to oxidative stress	3/24	0.000725974	0.0368698	Gfer/Hsph1/Atf4
GO:1903201		regulation of oxidative stress-induced cell death	3/24	0.000299401	0.0368698	Gfer/Hsph1/Atf4
GO:1903202		negative regulation of oxidative stress-induced cell death	3/24	8.19747e-05	0.014985	Gfer/Hsph1/Atf4
GO:1903203		regulation of oxidative stress-induced neuron death	2/24	0.00151052	0.0493076	Gfer/Atf4

## Sheet: Table S10B
Table S10B: Significantly (FDR ≤ 0.05) enriched GO terms associated with genes significantly upregulated in region 5 (R5) at 3PD compared to DR controls. Enriched terms were reduced using Revigo and the most encompassing reduced term is indicated.
REVIGO ID	ID	Description	GeneRatio	p-value	FDR	geneID
GO:0050777		negative regulation of immune response	6/53	6.20574e-06	0.00415685	Gfer/Jak3/Serping1/Dhx58/Clec2d/Arrb2
+	GO:0045824	negative regulation of innate immune response	5/53	2.1892e-06	0.00352241	Gfer/Serping1/Dhx58/Clec2d/Arrb2
+	GO:0002698	negative regulation of immune effector process	5/53	9.30961e-06	0.00415685	Gfer/Jak3/Serping1/Clec2d/Arrb2
+	GO:0032102	negative regulation of response to external stimulus	8/53	1.12759e-05	0.00415685	Gfer/Tnfrsf1a/Serping1/Fgf2/Dhx58/Cd9/Clec2d/Arrb2
+	GO:0001911	negative regulation of leukocyte mediated cytotoxicity	3/53	1.50464e-05	0.00415685	Gfer/Clec2d/Arrb2
+	GO:0002704	negative regulation of leukocyte mediated immunity	4/53	1.5501e-05	0.00415685	Gfer/Jak3/Clec2d/Arrb2
+	GO:0002832	negative regulation of response to biotic stimulus	5/53	2.25527e-05	0.00518389	Gfer/Serping1/Dhx58/Clec2d/Arrb2
+	GO:0031348	negative regulation of defense response	6/53	4.26287e-05	0.00762106	Gfer/Tnfrsf1a/Serping1/Dhx58/Clec2d/Arrb2
+	GO:0002715	regulation of natural killer cell mediated immunity	3/53	6.86989e-05	0.00976213	Gfer/Clec2d/Arrb2
+	GO:0042269	regulation of natural killer cell mediated cytotoxicity	3/53	6.86989e-05	0.00976213	Gfer/Clec2d/Arrb2
+	GO:0002707	negative regulation of lymphocyte mediated immunity	3/53	0.000184842	0.0198274	Gfer/Clec2d/Arrb2
+	GO:0002697	regulation of immune effector process	6/53	0.000223364	0.0221289	Gfer/Jak3/Serping1/Dhx58/Clec2d/Arrb2
+	GO:0045088	regulation of innate immune response	5/53	0.000348553	0.0254919	Gfer/Serping1/Dhx58/Clec2d/Arrb2
+	GO:0061045	negative regulation of wound healing	3/53	0.000522163	0.0311171	Serping1/Fgf2/Cd9
+	GO:0001910	regulation of leukocyte mediated cytotoxicity	3/53	0.000687604	0.0368785	Gfer/Clec2d/Arrb2
+	GO:0002683	negative regulation of immune system process	6/53	0.000922852	0.0436726	Gfer/Jak3/Serping1/Dhx58/Clec2d/Arrb2
GO:0031342		negative regulation of cell killing	3/53	2.73849e-05	0.00550778	Gfer/Clec2d/Arrb2
GO:0002252		immune effector process	8/53	7.28064e-05	0.00976213	Gfer/Clu/Jak3/Serping1/Dhx58/Clec2d/Arrb2/C4b
+	GO:0002443	leukocyte mediated immunity	6/53	0.000261311	0.0221289	Gfer/Jak3/Serping1/Clec2d/Arrb2/C4b
+	GO:0002228	natural killer cell mediated immunity	3/53	0.000344757	0.0254919	Gfer/Clec2d/Arrb2
+	GO:0042267	natural killer cell mediated cytotoxicity	3/53	0.000344757	0.0254919	Gfer/Clec2d/Arrb2
+	GO:0002449	lymphocyte mediated immunity	5/53	0.000561313	0.0322554	Gfer/Serping1/Clec2d/Arrb2/C4b
GO:0032715		negative regulation of interleukin-6 production	3/53	0.000117583	0.0145531	Tnfrsf1a/Klf2/Arrb2
+	GO:0001818	negative regulation of cytokine production	5/53	0.000859649	0.0430609	Tnfrsf1a/Jak3/Klf2/Dhx58/Arrb2
GO:0098542		defense response to other organism	10/53	0.000133485	0.0153412	Gfer/Tnfrsf1a/Jak3/Serping1/Trim34a/Cotl1/Dhx58/Clec2d/Arrb2/Apobec1
GO:0045765		regulation of angiogenesis	6/53	0.000253343	0.0221289	Sulf1/Tnfrsf1a/Fgf2/Klf2/Rock2/Adamts1
+	GO:1901342	regulation of vasculature development	6/53	0.000261311	0.0221289	Sulf1/Tnfrsf1a/Fgf2/Klf2/Rock2/Adamts1
+	GO:0016525	negative regulation of angiogenesis	4/53	0.000421631	0.0271362	Sulf1/Klf2/Rock2/Adamts1
+	GO:1901343	negative regulation of vasculature development	4/53	0.000421631	0.0271362	Sulf1/Klf2/Rock2/Adamts1
+	GO:2000181	negative regulation of blood vessel morphogenesis	4/53	0.000421631	0.0271362	Sulf1/Klf2/Rock2/Adamts1
+	GO:0001817	regulation of cytokine production	8/53	0.000593321	0.0329191	Sulf1/Clu/Tnfrsf1a/Jak3/Klf2/Dhx58/Arrb2/Rock2
GO:0090207		regulation of triglyceride metabolic process	3/53	0.000522163	0.0311171	Gnb3/Abhd5/Apobec1
GO:0007260		tyrosine phosphorylation of STAT protein	3/53	0.000749343	0.0388933	Tnfrsf1a/Jak3/Cntf
GO:0045428		regulation of nitric oxide biosynthetic process	3/53	0.000883163	0.0430609	Clu/Klf2/Rock2
GO:0001816		cytokine production	8/53	0.00109832	0.0482028	Sulf1/Clu/Tnfrsf1a/Jak3/Klf2/Dhx58/Arrb2/Rock2
GO:0031341		regulation of cell killing	3/53	0.00111084	0.0482028	Gfer/Clec2d/Arrb2
GO:0080164		regulation of nitric oxide metabolic process	3/53	0.00111084	0.0482028	Clu/Klf2/Rock2
GO:0010623		programmed cell death involved in cell development	2/53	0.00113841	0.0482028	Fgf2/Cntf

## Sheet: Table S10C
Table S10C: Significantly (FDR ≤ 0.05) enriched GO terms associated with genes significantly upregulated in region 5 (R5) at 5PD compared to DR controls. Enriched terms were reduced using Revigo and the most encompassing reduced term is indicated.
REVIGO ID	ID	Description	GeneRatio	p-value	FDR	geneID
GO:0030335		positive regulation of cell migration	32/210	1.80174e-12	1.33917e-09	Igf1/Tmsb4x/Aif1/Adamts1/Gpnmb/Cxcl16/C3ar1/Cyp1b1/Ctsh/Sash1/Sparc/Tgfbr2/Rac2/Plvap/Lrp1/Furin/Grn/Irs1/Adam8/Lgmn/Itgb1/Met/Pgf/Sema3b/Cav1/Myadm/Plpp3/Csf1/Cib1/Trem2/Myo1c/Rras
+	GO:2000147	positive regulation of cell motility	33/210	7.57185e-13	1.33917e-09	Igf1/Tmsb4x/Aif1/Adamts1/Gpnmb/Cxcl16/C3ar1/Cyp1b1/Ctsh/Sash1/Sparc/Tgfbr2/Rac2/Plvap/Lrp1/Furin/Grn/Irs1/Adam8/Cavin1/Lgmn/Itgb1/Met/Pgf/Sema3b/Cav1/Myadm/Plpp3/Csf1/Cib1/Trem2/Myo1c/Rras
+	GO:0040017	positive regulation of locomotion	33/210	1.58137e-12	1.33917e-09	Igf1/Tmsb4x/Aif1/Adamts1/Gpnmb/Cxcl16/C3ar1/Cyp1b1/Ctsh/Sash1/Sparc/Tgfbr2/Rac2/Plvap/Lrp1/Furin/Grn/Irs1/Adam8/Cavin1/Lgmn/Itgb1/Met/Pgf/Sema3b/Cav1/Myadm/Plpp3/Csf1/Cib1/Trem2/Myo1c/Rras
+	GO:0002685	regulation of leukocyte migration	15/210	1.33835e-08	1.97894e-06	Cd9/Aif1/C3ar1/Chst2/Rac2/Plvap/Adam8/Lgmn/Msn/Pgf/Rhog/St3gal4/Csf1/Trem2/Ninj1
+	GO:0010634	positive regulation of epithelial cell migration	11/210	8.25923e-06	0.000320161	Igf1/Ctsh/Sash1/Sparc/Tgfbr2/Grn/Lgmn/Met/Plpp3/Cib1/Rras
+	GO:0010595	positive regulation of endothelial cell migration	9/210	1.43382e-05	0.000471133	Igf1/Sash1/Sparc/Grn/Lgmn/Met/Plpp3/Cib1/Rras
+	GO:0002687	positive regulation of leukocyte migration	9/210	3.06521e-05	0.000824061	Aif1/C3ar1/Rac2/Plvap/Adam8/Lgmn/Pgf/Csf1/Trem2
+	GO:0010594	regulation of endothelial cell migration	10/210	7.95686e-05	0.00165921	Igf1/Sash1/Sparc/Apoe/Grn/Lgmn/Met/Plpp3/Cib1/Rras
+	GO:0010632	regulation of epithelial cell migration	12/210	9.11208e-05	0.00179601	Igf1/Ctsh/Sash1/Sparc/Tgfbr2/Apoe/Grn/Lgmn/Met/Plpp3/Cib1/Rras
+	GO:0014911	positive regulation of smooth muscle cell migration	6/210	9.16502e-05	0.00179601	Igf1/Tmsb4x/Aif1/Adamts1/Cyp1b1/Lrp1
+	GO:1903975	regulation of glial cell migration	4/210	0.000192055	0.00312378	Lrp1/Efemp1/Csf1/Trem2
+	GO:0050921	positive regulation of chemotaxis	8/210	0.000277542	0.00421889	Aif1/C3ar1/Rac2/Lgmn/Met/Pgf/Csf1/Trem2
+	GO:0050920	regulation of chemotaxis	10/210	0.000280095	0.00423791	Aif1/C3ar1/Rac2/Lgmn/Met/Pgf/Sema3b/Csf1/Trem2/Ninj1
+	GO:0002688	regulation of leukocyte chemotaxis	7/210	0.000338326	0.00486979	Aif1/C3ar1/Rac2/Lgmn/Pgf/Csf1/Ninj1
+	GO:0071675	regulation of mononuclear cell migration	7/210	0.000408347	0.00551592	Aif1/C3ar1/Adam8/Lgmn/Msn/Csf1/Ninj1
+	GO:0002690	positive regulation of leukocyte chemotaxis	6/210	0.000690289	0.00810653	Aif1/C3ar1/Rac2/Lgmn/Pgf/Csf1
+	GO:1902622	regulation of neutrophil migration	4/210	0.000920204	0.010045	C3ar1/Rac2/Adam8/Rhog
+	GO:0002691	regulation of cellular extravasation	4/210	0.0010963	0.0116126	Chst2/Plvap/Adam8/St3gal4
+	GO:1905521	regulation of macrophage migration	4/210	0.00129476	0.0129995	Cd9/C3ar1/Csf1/Trem2
+	GO:0014910	regulation of smooth muscle cell migration	6/210	0.00133772	0.0132267	Igf1/Tmsb4x/Aif1/Adamts1/Cyp1b1/Lrp1
+	GO:0090025	regulation of monocyte chemotaxis	3/210	0.0031709	0.0238771	Aif1/Lgmn/Ninj1
+	GO:1902624	positive regulation of neutrophil migration	3/210	0.00384449	0.0276467	C3ar1/Rac2/Adam8
+	GO:1905523	positive regulation of macrophage migration	3/210	0.0054365	0.0342069	C3ar1/Csf1/Trem2
GO:0001816		cytokine production	34/210	2.05836e-12	1.33917e-09	Cd36/Igf1/Tnfrsf1a/Clu/Lipa/Cyba/Litaf/Sulf1/C3/Ezr/Aif1/Gpnmb/Slc1a1/Cd84/C3ar1/Cyp1b1/Tmem106a/Lrp1/Furin/Pld4/Adam8/Unc93b1/Met/Pnp/Nras/Klf2/Pld3/Fcgr3/Anxa4/Sulf2/Cebpb/Cd300c2/Trim30a/Trem2
GO:0001817		regulation of cytokine production	32/210	4.0364e-12	2.1884e-09	Cd36/Igf1/Tnfrsf1a/Clu/Cyba/Litaf/Sulf1/C3/Ezr/Aif1/Gpnmb/Cd84/C3ar1/Cyp1b1/Tmem106a/Lrp1/Furin/Pld4/Adam8/Unc93b1/Met/Pnp/Nras/Klf2/Pld3/Fcgr3/Anxa4/Sulf2/Cebpb/Cd300c2/Trim30a/Trem2
+	GO:0045765	regulation of angiogenesis	21/210	4.69626e-11	1.89479e-08	Cd36/Tnfrsf1a/S100a1/Stab1/Sulf1/C3/Adamts1/C3ar1/Cyp1b1/Ctsh/Sash1/Sparc/Tgfbr2/Grn/Itgb2/Itgb1/Pgf/Nras/Klf2/Ninj1/Rras
+	GO:1901342	regulation of vasculature development	21/210	5.24227e-11	1.89479e-08	Cd36/Tnfrsf1a/S100a1/Stab1/Sulf1/C3/Adamts1/C3ar1/Cyp1b1/Ctsh/Sash1/Sparc/Tgfbr2/Grn/Itgb2/Itgb1/Pgf/Nras/Klf2/Ninj1/Rras
+	GO:0045766	positive regulation of angiogenesis	15/210	5.9537e-10	1.29612e-07	Tnfrsf1a/S100a1/C3/C3ar1/Cyp1b1/Ctsh/Sash1/Tgfbr2/Grn/Itgb2/Itgb1/Pgf/Nras/Ninj1/Rras
+	GO:1904018	positive regulation of vasculature development	15/210	5.9537e-10	1.29612e-07	Tnfrsf1a/S100a1/C3/C3ar1/Cyp1b1/Ctsh/Sash1/Tgfbr2/Grn/Itgb2/Itgb1/Pgf/Nras/Ninj1/Rras
+	GO:0001819	positive regulation of cytokine production	22/210	2.0663e-09	3.92128e-07	Cd36/Tnfrsf1a/Clu/Cyba/Sulf1/C3/Aif1/Cd84/C3ar1/Cyp1b1/Tmem106a/Lrp1/Furin/Adam8/Unc93b1/Pnp/Nras/Fcgr3/Sulf2/Cebpb/Cd300c2/Trem2
+	GO:0032675	regulation of interleukin-6 production	12/210	2.32165e-08	3.14681e-06	Cd36/Tnfrsf1a/Cyba/Aif1/Cd84/Tmem106a/Unc93b1/Met/Klf2/Cebpb/Trim30a/Trem2
+	GO:1903555	regulation of tumor necrosis factor superfamily cytokine production	12/210	3.67832e-07	3.0681e-05	Cd36/Igf1/Tnfrsf1a/Clu/Cyba/Gpnmb/Cd84/Tmem106a/Adam8/Fcgr3/Trim30a/Trem2
+	GO:0050865	regulation of cell activation	21/210	1.2066e-06	6.33074e-05	Igf1/Cd9/Id2/Aif1/Gpr137b/Gpnmb/Cd84/Tgfbr2/Apoe/Rac2/Grn/Adam8/Plek/Itgb2/Hsph1/Pnp/Ildr2/Cav1/Cebpb/Ctsc/Trem2
+	GO:0032680	regulation of tumor necrosis factor production	11/210	2.20884e-06	0.000107244	Cd36/Igf1/Tnfrsf1a/Clu/Cyba/Gpnmb/Cd84/Tmem106a/Fcgr3/Trim30a/Trem2
+	GO:0010575	positive regulation of vascular endothelial growth factor production	5/210	5.78715e-06	0.000247705	Sulf1/C3/C3ar1/Cyp1b1/Sulf2
+	GO:1903557	positive regulation of tumor necrosis factor superfamily cytokine production	8/210	1.8291e-05	0.000561325	Cd36/Tnfrsf1a/Clu/Cyba/Cd84/Tmem106a/Adam8/Fcgr3
+	GO:0010574	regulation of vascular endothelial growth factor production	5/210	3.0927e-05	0.000824636	Sulf1/C3/C3ar1/Cyp1b1/Sulf2
+	GO:0032760	positive regulation of tumor necrosis factor production	7/210	0.000131576	0.00240077	Cd36/Tnfrsf1a/Clu/Cyba/Cd84/Tmem106a/Fcgr3
+	GO:0001818	negative regulation of cytokine production	11/210	0.000180811	0.0030739	Igf1/Tnfrsf1a/Ezr/Gpnmb/Cd84/Furin/Met/Klf2/Anxa4/Trim30a/Trem2
+	GO:0032715	negative regulation of interleukin-6 production	4/210	0.000511523	0.00657702	Tnfrsf1a/Cd84/Klf2/Trim30a
+	GO:0120162	positive regulation of cold-induced thermogenesis	6/210	0.00145887	0.0139992	Cd36/Fabp5/Ucp2/Sln/Cav1/Cebpb
+	GO:0044057	regulation of system process	17/210	0.00171053	0.0154996	Igf1/Tnfrsf1a/S100a1/Fabp5/Cyba/Slc9a3r1/Aif1/Slc1a1/Chrnb4/Apoe/Mgll/Kcnj10/Fcgr4/Sln/Tmem98/Cav1/Ctsc
+	GO:0022604	regulation of cell morphogenesis	13/210	0.00232018	0.0193032	Hexb/Slc9a3r1/Cspg5/Ezr/Sparc/Rac2/Msn/Met/Rhog/Myadm/Parva/Cib1/Cyfip1
+	GO:0008360	regulation of cell shape	8/210	0.00252395	0.0206291	Hexb/Slc9a3r1/Ezr/Rac2/Msn/Rhog/Parva/Cyfip1
+	GO:0016525	negative regulation of angiogenesis	6/210	0.00275329	0.0217919	Cd36/Stab1/Sulf1/Adamts1/Sparc/Klf2
+	GO:1901343	negative regulation of vasculature development	6/210	0.00275329	0.0217919	Cd36/Stab1/Sulf1/Adamts1/Sparc/Klf2
+	GO:2000181	negative regulation of blood vessel morphogenesis	6/210	0.00275329	0.0217919	Cd36/Stab1/Sulf1/Adamts1/Sparc/Klf2
+	GO:0032755	positive regulation of interleukin-6 production	5/210	0.00281987	0.0222107	Cd36/Cyba/Aif1/Tmem106a/Unc93b1
+	GO:0032720	negative regulation of tumor necrosis factor production	4/210	0.00343012	0.0253595	Igf1/Gpnmb/Trim30a/Trem2
+	GO:1903556	negative regulation of tumor necrosis factor superfamily cytokine production	4/210	0.00385847	0.0276467	Igf1/Gpnmb/Trim30a/Trem2
+	GO:0048638	regulation of developmental growth	12/210	0.00807049	0.0460584	Igf1/C3/Ezr/Tgfbr2/Apoe/Lrp1/Mgll/Rgma/Lgmn/Sema3b/Csf1/Cyfip1
+	GO:0032651	regulation of interleukin-1 beta production	4/210	0.00864121	0.048549	Cd36/Igf1/Tmem106a/Trem2
GO:0006954		inflammatory response	30/210	5.51865e-12	2.56459e-09	Igf1/Tnfrsf1a/Clu/Aldh2/Lipa/Cyba/Stab1/C3/Aif1/C3ar1/Chst2/Pbxip1/Apoe/Lrp1/Cd68/Mgll/Pld4/Grn/Adam8/Itgb2/Gpx1/Itgb1/Pld3/Fcgr3/Cebpb/Pik3ap1/Csf1/Ctsc/Trem2/Ninj1
+	GO:0150076	neuroinflammatory response	8/210	6.06413e-07	4.10971e-05	Igf1/Clu/Aif1/Lrp1/Grn/Itgb1/Ctsc/Trem2
+	GO:0002437	inflammatory response to antigenic stimulus	5/210	0.000267538	0.00408592	C3/Cd68/Gpx1/Fcgr3/Trem2
+	GO:0002532	production of molecular mediator involved in inflammatory response	5/210	0.00172102	0.0155111	Pbxip1/Pld4/Grn/Pld3/Trem2
GO:0001944		vasculature development	33/210	5.33541e-10	1.29612e-07	Cd36/Igf1/Tnfrsf1a/S100a1/Stab1/Sulf1/C3/Antxr1/Adamts1/Slc1a1/C3ar1/Cyp1b1/Ctsh/Sash1/Sparc/Tgfbr2/Apoe/Lrp1/Grn/Adam8/Itgb2/Gpx1/Itgb1/Pgf/Ang/Nras/Klf2/Cav1/Plpp3/Parva/Cib1/Ninj1/Rras
+	GO:0048514	blood vessel morphogenesis	30/210	3.87845e-10	1.26166e-07	Cd36/Tnfrsf1a/S100a1/Stab1/Sulf1/C3/Adamts1/Slc1a1/C3ar1/Cyp1b1/Ctsh/Sash1/Sparc/Tgfbr2/Apoe/Lrp1/Grn/Adam8/Itgb2/Gpx1/Itgb1/Pgf/Ang/Nras/Klf2/Cav1/Parva/Cib1/Ninj1/Rras
+	GO:0001525	angiogenesis	27/210	4.72578e-10	1.29612e-07	Cd36/Tnfrsf1a/S100a1/Stab1/Sulf1/C3/Adamts1/C3ar1/Cyp1b1/Ctsh/Sash1/Sparc/Tgfbr2/Grn/Adam8/Itgb2/Gpx1/Itgb1/Pgf/Ang/Nras/Klf2/Cav1/Parva/Cib1/Ninj1/Rras
+	GO:0001568	blood vessel development	32/210	5.9766e-10	1.29612e-07	Cd36/Tnfrsf1a/S100a1/Stab1/Sulf1/C3/Antxr1/Adamts1/Slc1a1/C3ar1/Cyp1b1/Ctsh/Sash1/Sparc/Tgfbr2/Apoe/Lrp1/Grn/Adam8/Itgb2/Gpx1/Itgb1/Pgf/Ang/Nras/Klf2/Cav1/Plpp3/Parva/Cib1/Ninj1/Rras
+	GO:0002040	sprouting angiogenesis	6/210	0.00391252	0.0277286	S100a1/Itgb1/Pgf/Klf2/Parva/Cib1
GO:0009617		response to bacterium	25/210	9.54894e-10	1.94142e-07	Cd36/Tnfrsf1a/Cyba/Litaf/Stab1/C3/Cd84/Cxcl16/Lyz2/Sash1/Abca1/Cd68/Grn/Mgst1/Lrat/Gpx1/Fcgr4/Ang/Cd52/Cav1/Cebpb/Trim30a/Adamts5/Ociad2/Trem2
+	GO:0098542	defense response to other organism	32/210	2.16978e-09	3.92128e-07	Cd36/Cotl1/Tnfrsf1a/Cyba/Stab1/C3/Serping1/Cd84/Cxcl16/Lyz2/Apoe/Tmem106a/Rab27a/Pld4/Grn/Adam8/Slc15a3/Msrb1/Cfi/C1qc/Htra1/Unc93b1/Ang/Nras/Pld3/Trim34a/Cebpb/Trim30a/Csf1/Adamts5/Trem2/Myo1c
+	GO:0045087	innate immune response	23/210	1.13251e-06	6.21368e-05	Cyba/C3/Serping1/Cd84/Cxcl16/Apoe/Tmem106a/Rab27a/Pld4/Grn/Adam8/Slc15a3/Msrb1/Cfi/C1qc/Unc93b1/Ang/Pld3/Trim34a/Trim30a/Csf1/Trem2/Myo1c
+	GO:0071222	cellular response to lipopolysaccharide	11/210	1.08771e-05	0.000384599	Cd36/Litaf/Cd84/Cxcl16/Sash1/Abca1/Cd68/Fcgr4/Cebpb/Trim30a/Trem2
+	GO:0071219	cellular response to molecule of bacterial origin	11/210	1.41887e-05	0.000470979	Cd36/Litaf/Cd84/Cxcl16/Sash1/Abca1/Cd68/Fcgr4/Cebpb/Trim30a/Trem2
+	GO:0042742	defense response to bacterium	10/210	2.03582e-05	0.000613196	Cd36/Tnfrsf1a/Cyba/Stab1/Lyz2/Grn/Ang/Cebpb/Adamts5/Trem2
+	GO:0071396	cellular response to lipid	18/210	3.40778e-05	0.000893993	Cd36/Igf1/Clu/Litaf/Cd84/Cxcl16/Sash1/Abca1/Cd68/Id3/Irs1/Mgst1/Fcgr4/Abhd2/Msn/Cebpb/Trim30a/Trem2
+	GO:0032496	response to lipopolysaccharide	12/210	3.68013e-05	0.000930255	Cd36/Litaf/Cd84/Cxcl16/Sash1/Abca1/Cd68/Mgst1/Fcgr4/Cebpb/Trim30a/Trem2
+	GO:0002237	response to molecule of bacterial origin	12/210	5.87187e-05	0.00131033	Cd36/Litaf/Cd84/Cxcl16/Sash1/Abca1/Cd68/Mgst1/Fcgr4/Cebpb/Trim30a/Trem2
+	GO:0071216	cellular response to biotic stimulus	11/210	5.88099e-05	0.00131033	Cd36/Litaf/Cd84/Cxcl16/Sash1/Abca1/Cd68/Fcgr4/Cebpb/Trim30a/Trem2
+	GO:0046718	viral entry into host cell	5/210	0.00400827	0.0283454	Ctsb/Ctsl/Trim34a/Cav1/Trim30a
+	GO:0044409	entry into host	5/210	0.005108	0.0331002	Ctsb/Ctsl/Trim34a/Cav1/Trim30a
+	GO:0031663	lipopolysaccharide-mediated signaling pathway	4/210	0.00864121	0.048549	Cd84/Sash1/Trim30a/Trem2
GO:0006909		phagocytosis	16/210	4.97458e-09	8.51701e-07	Cd36/Cyba/C3/Aif1/Abca1/Rac2/Rab27a/Lrp1/Pld4/Itgb2/Pros1/Itgb1/Met/Fcgr3/Rhog/Trem2
+	GO:0006911	phagocytosis, engulfment	9/210	2.2854e-08	3.14681e-06	Cd36/C3/Aif1/Abca1/Rac2/Itgb2/Fcgr3/Rhog/Trem2
+	GO:0099024	plasma membrane invagination	9/210	1.01984e-07	1.03673e-05	Cd36/C3/Aif1/Abca1/Rac2/Itgb2/Fcgr3/Rhog/Trem2
+	GO:0043277	apoptotic cell clearance	6/210	2.14543e-05	0.000623134	Cd36/C3/Rac2/Lrp1/Rhog/Trem2
+	GO:0006898	receptor-mediated endocytosis	14/210	2.774e-05	0.000757746	Cd36/Clu/Cd9/Ctsl/C3/Ezr/Cxcl16/Apoc1/Tgfbr2/Apoe/Lrp1/Itgb2/Itgb1/Cav1
+	GO:0006897	endocytosis	21/210	3.50509e-05	0.000904925	Cd36/Clu/Cd9/Ctsl/C3/Ezr/Aif1/Cxcl16/Apoc1/Abca1/Tgfbr2/Apoe/Rac2/Lrp1/Grn/Itgb2/Itgb1/Fcgr3/Cav1/Rhog/Trem2
+	GO:0006910	phagocytosis, recognition	4/210	0.000410345	0.00551592	Cd36/C3/Fcgr3/Trem2
+	GO:0043652	engulfment of apoptotic cell	3/210	0.00122124	0.0124536	Rac2/Rhog/Trem2
+	GO:0031623	receptor internalization	7/210	0.00404456	0.0285401	Cd36/Cd9/Ezr/Lrp1/Itgb2/Itgb1/Cav1
GO:0050900		leukocyte migration	19/210	5.35553e-09	8.71078e-07	Cd9/Aif1/Cxcl16/C3ar1/Chst2/Rac2/Plvap/Adam8/Itgb2/Lgmn/Itgb1/Msn/Pgf/Fcgr3/Rhog/St3gal4/Csf1/Trem2/Ninj1
+	GO:0045321	leukocyte activation	29/210	3.78433e-08	4.92418e-06	Igf1/Clu/Ctsl/Id2/Aif1/Gpr137b/Gpnmb/Cd84/Psap/Tgfbr2/Rac2/Tmem106a/Rab27a/Grn/Adam8/Lcp1/Itgb2/Hsph1/Fcgr4/Msn/Pnp/Ptgds/Fcgr3/Ildr2/Tmem98/Cav1/Cebpb/Ctsc/Trem2
+	GO:0002274	myeloid leukocyte activation	14/210	9.00572e-08	9.45019e-06	Clu/Aif1/Gpr137b/Cd84/Tgfbr2/Rac2/Tmem106a/Grn/Itgb2/Fcgr4/Ptgds/Fcgr3/Ctsc/Trem2
+	GO:0097529	myeloid leukocyte migration	13/210	1.37368e-07	1.35412e-05	Cd9/Aif1/C3ar1/Rac2/Adam8/Itgb2/Lgmn/Pgf/Fcgr3/Rhog/Csf1/Trem2/Ninj1
+	GO:0002250	adaptive immune response	17/210	1.43376e-07	1.37177e-05	C3/Serping1/Cd84/C3ar1/Ctsh/Il18bp/Rab27a/Cfi/C1qc/Unc93b1/Pnp/Nras/Fcgr3/Tmem98/Adgre1/Ctsc/Trem2
+	GO:0002252	immune effector process	21/210	1.85194e-07	1.67343e-05	Cd36/Clu/C3/Serping1/Cd84/Ctsh/Rac2/Rab27a/Lrp1/Grn/Lcp1/Itgb2/Cfi/C1qc/Pnp/Ptgds/Fcgr3/Tmem98/Cebpb/Ctsc/Trem2
+	GO:0043542	endothelial cell migration	15/210	1.85114e-07	1.67343e-05	Igf1/Cyp1b1/Sash1/Sparc/Apoe/Grn/Adam8/Itgb2/Gpx1/Lgmn/Itgb1/Met/Plpp3/Cib1/Rras
+	GO:0010631	epithelial cell migration	17/210	5.2511e-07	3.71344e-05	Igf1/Cyp1b1/Ctsh/Sash1/Sparc/Tgfbr2/Apoe/Grn/Adam8/Itgb2/Gpx1/Lgmn/Itgb1/Met/Plpp3/Cib1/Rras
+	GO:0090132	epithelium migration	17/210	5.2511e-07	3.71344e-05	Igf1/Cyp1b1/Ctsh/Sash1/Sparc/Tgfbr2/Apoe/Grn/Adam8/Itgb2/Gpx1/Lgmn/Itgb1/Met/Plpp3/Cib1/Rras
+	GO:0042110	T cell activation	19/210	9.44868e-07	5.57939e-05	Igf1/Ctsl/Aif1/Gpnmb/Cd84/Psap/Tgfbr2/Rac2/Rab27a/Adam8/Lcp1/Itgb2/Hsph1/Msn/Pnp/Ildr2/Tmem98/Cav1/Cebpb
+	GO:0002460	adaptive immune response based on somatic recombination of immune receptors built from immunoglobulin superfamily domains	14/210	1.44089e-06	7.3238e-05	C3/Serping1/C3ar1/Ctsh/Il18bp/Rab27a/Cfi/C1qc/Pnp/Nras/Fcgr3/Tmem98/Ctsc/Trem2
+	GO:0060326	cell chemotaxis	14/210	1.44089e-06	7.3238e-05	Aif1/Cxcl16/C3ar1/Rac2/Adam8/Itgb2/Lgmn/Met/Pgf/Fcgr3/Rhog/Csf1/Parva/Ninj1
+	GO:0006958	complement activation, classical pathway	5/210	2.36708e-06	0.000113237	C3/Serping1/Cfi/C1qc/Trem2
+	GO:0019882	antigen processing and presentation	9/210	6.09193e-06	0.000257364	Ifi30/Ctsl/Psap/Rab27a/Cd68/Fcgr4/Unc93b1/Fcgr3/Trem2
+	GO:0002455	humoral immune response mediated by circulating immunoglobulin	5/210	8.53721e-06	0.000320161	C3/Serping1/Cfi/C1qc/Trem2
+	GO:0042116	macrophage activation	8/210	1.05212e-05	0.000378101	Clu/Aif1/Gpr137b/Cd84/Tmem106a/Grn/Ctsc/Trem2
+	GO:0030595	leukocyte chemotaxis	11/210	1.1897e-05	0.000411712	Aif1/Cxcl16/C3ar1/Rac2/Adam8/Itgb2/Lgmn/Pgf/Fcgr3/Csf1/Ninj1
+	GO:0002443	leukocyte mediated immunity	14/210	1.31215e-05	0.000444628	C3/Serping1/Cd84/Ctsh/Rac2/Rab27a/Itgb2/Cfi/C1qc/Pnp/Ptgds/Fcgr3/Ctsc/Trem2
+	GO:0061900	glial cell activation	6/210	1.73076e-05	0.000538612	Clu/Aif1/Lrp1/Grn/Ctsc/Trem2
+	GO:0001667	ameboidal-type cell migration	18/210	2.59648e-05	0.000720268	Igf1/Cyp1b1/Ctsh/Sash1/Sparc/Tgfbr2/Apoe/Grn/Adam8/Itgb2/Gpx1/Lgmn/Itgb1/Met/Sema3b/Plpp3/Cib1/Rras
+	GO:0042330	taxis	19/210	3.84111e-05	0.000946601	Id2/Aif1/Cxcl16/C3ar1/Rac2/Lrp1/Adam8/Itgb2/Lgmn/Met/Pgf/Sema3b/Fcgr3/Rhog/Csf1/Parva/Trem2/Cyfip1/Ninj1
+	GO:0006956	complement activation	5/210	4.05558e-05	0.000977244	C3/Serping1/Cfi/C1qc/Trem2
+	GO:0046649	lymphocyte activation	20/210	7.1322e-05	0.00155712	Igf1/Ctsl/Id2/Aif1/Gpnmb/Cd84/Psap/Tgfbr2/Rac2/Rab27a/Adam8/Lcp1/Itgb2/Hsph1/Msn/Pnp/Ildr2/Tmem98/Cav1/Cebpb
+	GO:0001774	microglial cell activation	5/210	8.37389e-05	0.00169194	Clu/Aif1/Grn/Ctsc/Trem2
+	GO:0006935	chemotaxis	18/210	0.000101508	0.0019655	Aif1/Cxcl16/C3ar1/Rac2/Lrp1/Adam8/Itgb2/Lgmn/Met/Pgf/Sema3b/Fcgr3/Rhog/Csf1/Parva/Trem2/Cyfip1/Ninj1
+	GO:0002269	leukocyte activation involved in inflammatory response	5/210	0.000104034	0.00196756	Clu/Aif1/Grn/Ctsc/Trem2
+	GO:0045123	cellular extravasation	6/210	0.000143811	0.00254249	Chst2/Plvap/Adam8/Itgb2/Itgb1/St3gal4
+	GO:0014812	muscle cell migration	8/210	0.000196797	0.00315359	Igf1/Tmsb4x/Aif1/Adamts1/Cyp1b1/Lrp1/Met/Parva
+	GO:0002275	myeloid cell activation involved in immune response	6/210	0.000247144	0.00386519	Cd84/Rac2/Grn/Itgb2/Ptgds/Trem2
+	GO:0002449	lymphocyte mediated immunity	10/210	0.000359072	0.0051007	C3/Serping1/Ctsh/Rab27a/Cfi/C1qc/Pnp/Fcgr3/Ctsc/Trem2
+	GO:0097530	granulocyte migration	7/210	0.000408347	0.00551592	C3ar1/Rac2/Adam8/Itgb2/Fcgr3/Rhog/Csf1
+	GO:0014909	smooth muscle cell migration	7/210	0.000447457	0.00589303	Igf1/Tmsb4x/Aif1/Adamts1/Cyp1b1/Lrp1/Parva
+	GO:0002444	myeloid leukocyte mediated immunity	6/210	0.000449867	0.00590087	C3/Cd84/Rac2/Itgb2/Ptgds/Fcgr3
+	GO:0002263	cell activation involved in immune response	10/210	0.000455816	0.0059549	Cd84/Rac2/Rab27a/Lrp1/Grn/Lcp1/Itgb2/Ptgds/Tmem98/Trem2
+	GO:1905517	macrophage migration	5/210	0.000500434	0.00648848	Cd9/C3ar1/Csf1/Trem2/Ninj1
+	GO:0008347	glial cell migration	6/210	0.000502643	0.00648848	Hexb/Cd9/Lrp1/Efemp1/Csf1/Trem2
+	GO:0071674	mononuclear cell migration	8/210	0.000647088	0.00785439	Aif1/Cxcl16/C3ar1/Adam8/Lgmn/Msn/Csf1/Ninj1
+	GO:1990266	neutrophil migration	6/210	0.000690289	0.00810653	C3ar1/Rac2/Adam8/Itgb2/Fcgr3/Rhog
+	GO:0046631	alpha-beta T cell activation	7/210	0.000749371	0.00864434	Ctsl/Psap/Tgfbr2/Hsph1/Pnp/Tmem98/Cebpb
+	GO:0043299	leukocyte degranulation	5/210	0.000756462	0.00869531	Cd84/Rac2/Rab27a/Itgb2/Ptgds
+	GO:0001913	T cell mediated cytotoxicity	4/210	0.00076501	0.00870131	Ctsh/Rab27a/Pnp/Ctsc
+	GO:0002523	leukocyte migration involved in inflammatory response	3/210	0.00122124	0.0124536	Adam8/Itgb2/Ninj1
+	GO:0002366	leukocyte activation involved in immune response	9/210	0.00157346	0.0147392	Cd84/Rac2/Rab27a/Grn/Lcp1/Itgb2/Ptgds/Tmem98/Trem2
+	GO:0021782	glial cell development	7/210	0.00158935	0.0147392	Clu/Cspg5/Id2/Lrp1/Grn/Kcnj10/Trem2
+	GO:0048143	astrocyte activation	3/210	0.00160396	0.0147392	Lrp1/Grn/Trem2
+	GO:0016064	immunoglobulin mediated immune response	6/210	0.00172611	0.0155111	C3/Serping1/Cfi/C1qc/Fcgr3/Trem2
+	GO:0019724	B cell mediated immunity	6/210	0.00172611	0.0155111	C3/Serping1/Cfi/C1qc/Fcgr3/Trem2
+	GO:0006959	humoral immune response	6/210	0.00202896	0.0174454	C3/Serping1/Cfi/C1qc/Ang/Trem2
+	GO:0010001	glial cell differentiation	10/210	0.00296251	0.0228909	Igf1/Clu/Cspg5/Id2/Lrp1/Grn/Kcnj10/Tmem98/Plpp3/Trem2
+	GO:0045576	mast cell activation	4/210	0.00343012	0.0253595	Cd84/Rac2/Ptgds/Fcgr3
+	GO:0043534	blood vessel endothelial cell migration	6/210	0.00446515	0.0307085	Igf1/Apoe/Adam8/Gpx1/Itgb1/Cib1
+	GO:0001909	leukocyte mediated cytotoxicity	5/210	0.00472025	0.0314651	Ctsh/Rab27a/Pnp/Fcgr3/Ctsc
+	GO:0072678	T cell migration	4/210	0.00482092	0.0317459	Aif1/Cxcl16/Adam8/Msn
+	GO:0046632	alpha-beta T cell differentiation	5/210	0.005108	0.0331002	Ctsl/Psap/Tgfbr2/Pnp/Tmem98
+	GO:0042119	neutrophil activation	3/210	0.0054365	0.0342069	Grn/Itgb2/Fcgr4
+	GO:0048708	astrocyte differentiation	5/210	0.0055178	0.0345846	Id2/Lrp1/Grn/Plpp3/Trem2
+	GO:0071621	granulocyte chemotaxis	5/210	0.00595029	0.0369395	C3ar1/Rac2/Itgb2/Fcgr3/Csf1
GO:0050776		regulation of immune response	28/210	1.0859e-08	1.68211e-06	Cd36/Cyba/C3/Serping1/Ezr/Cd84/C3ar1/Ctsh/Apoe/Rac2/Grn/Adam8/Slc15a3/Itgb2/Cfi/Gpx1/C1qc/Fcgr4/Unc93b1/Dnase2a/Pnp/Nras/Fcgr3/Cav1/Pik3ap1/Trim30a/Trem2/Ninj1
+	GO:0002684	positive regulation of immune system process	28/210	4.20569e-08	5.02178e-06	Cd36/Igf1/C3/Serping1/Id2/Ezr/Aif1/Cd84/C3ar1/Tgfbr2/Rac2/Plvap/Adam8/Itgb2/Hsph1/Cfi/Lgmn/C1qc/Pgf/Pnp/Nras/Fcgr3/Cav1/Trim30a/Csf1/Ctsc/Trem2/Ninj1
+	GO:0002694	regulation of leukocyte activation	18/210	1.39996e-05	0.000469491	Igf1/Id2/Aif1/Gpr137b/Gpnmb/Cd84/Tgfbr2/Rac2/Grn/Adam8/Itgb2/Hsph1/Pnp/Ildr2/Cav1/Cebpb/Ctsc/Trem2
+	GO:0043408	regulation of MAPK cascade	23/210	1.54407e-05	0.000502284	Cd36/Igf1/Timp2/Slc9a3r1/C3/Ezr/Gpnmb/Cd84/Psap/Sash1/Apoe/Tmem106a/Lrp1/Adam8/Hsph1/Met/Timp3/Igfbp4/Cav1/Trim30a/Cib1/Trem2/Rras
+	GO:0070372	regulation of ERK1 and ERK2 cascade	13/210	4.59311e-05	0.00108271	Cd36/Igf1/Slc9a3r1/C3/Ezr/Gpnmb/Apoe/Lrp1/Timp3/Cav1/Cib1/Trem2/Rras
+	GO:0030449	regulation of complement activation	4/210	4.95096e-05	0.00114223	C3/Serping1/Cfi/Trem2
+	GO:0043410	positive regulation of MAPK cascade	17/210	8.91914e-05	0.00178	Cd36/Igf1/Timp2/C3/Gpnmb/Cd84/Psap/Sash1/Apoe/Tmem106a/Lrp1/Adam8/Met/Igfbp4/Trim30a/Cib1/Trem2
+	GO:0002764	immune response-regulating signaling pathway	13/210	9.23703e-05	0.00179928	Cd36/Cyba/Ezr/C3ar1/Ctsh/Slc15a3/Unc93b1/Nras/Cav1/Pik3ap1/Trim30a/Trem2/Ninj1
+	GO:0002683	negative regulation of immune system process	14/210	0.000177418	0.00303759	Igf1/Serping1/Id2/Ezr/Gpr137b/Gpnmb/Cd84/Cd68/Grn/Gpx1/C1qc/Ildr2/Cebpb/Trem2
+	GO:0002920	regulation of humoral immune response	4/210	0.000192055	0.00312378	C3/Serping1/Cfi/Trem2
+	GO:0002761	regulation of myeloid leukocyte differentiation	8/210	0.000196797	0.00315359	Id2/Gpr137b/Adam8/C1qc/Cebpb/Csf1/Trem2/Ninj1
+	GO:1900744	regulation of p38MAPK cascade	5/210	0.000267538	0.00408592	Ezr/Sash1/Hsph1/Met/Trem2
+	GO:0043030	regulation of macrophage activation	5/210	0.000315772	0.00471196	Gpr137b/Cd84/Grn/Ctsc/Trem2
+	GO:0002886	regulation of myeloid leukocyte mediated immunity	5/210	0.000370317	0.00523756	C3/Cd84/Rac2/Itgb2/Fcgr3
+	GO:0050863	regulation of T cell activation	11/210	0.000424859	0.00568752	Igf1/Aif1/Gpnmb/Tgfbr2/Rac2/Adam8/Hsph1/Pnp/Ildr2/Cav1/Cebpb
+	GO:0050866	negative regulation of cell activation	9/210	0.000429162	0.00570851	Cd9/Id2/Gpnmb/Cd84/Apoe/Grn/Ildr2/Cebpb/Trem2
+	GO:0045670	regulation of osteoclast differentiation	6/210	0.000560116	0.00695442	Gpr137b/Adam8/Cebpb/Csf1/Trem2/Ninj1
+	GO:0002697	regulation of immune effector process	11/210	0.000708227	0.00828728	Cd36/C3/Serping1/Cd84/Rac2/Grn/Itgb2/Cfi/Pnp/Fcgr3/Trem2
+	GO:0050867	positive regulation of cell activation	11/210	0.000943602	0.0102318	Igf1/Aif1/Tgfbr2/Adam8/Plek/Itgb2/Hsph1/Pnp/Cav1/Ctsc/Trem2
+	GO:0042129	regulation of T cell proliferation	7/210	0.00128439	0.0129755	Igf1/Aif1/Gpnmb/Tgfbr2/Rac2/Pnp/Cebpb
+	GO:0050778	positive regulation of immune response	13/210	0.00135953	0.0134017	C3/Serping1/Ezr/C3ar1/Adam8/Itgb2/Cfi/C1qc/Pnp/Nras/Fcgr3/Trim30a/Trem2
+	GO:0002253	activation of immune response	9/210	0.0014155	0.0137452	C3/Serping1/Ezr/C3ar1/Cfi/C1qc/Nras/Trim30a/Trem2
+	GO:0032944	regulation of mononuclear cell proliferation	8/210	0.00142411	0.0137876	Igf1/Aif1/Gpnmb/Tgfbr2/Rac2/Pnp/Cebpb/Csf1
+	GO:0070374	positive regulation of ERK1 and ERK2 cascade	8/210	0.0017033	0.0154772	Cd36/Igf1/C3/Gpnmb/Apoe/Lrp1/Cib1/Trem2
+	GO:1902105	regulation of leukocyte differentiation	10/210	0.0018363	0.0163657	Id2/Gpr137b/Tgfbr2/Adam8/C1qc/Pnp/Cebpb/Csf1/Trem2/Ninj1
+	GO:0002696	positive regulation of leukocyte activation	10/210	0.00192152	0.0170319	Igf1/Aif1/Tgfbr2/Adam8/Itgb2/Hsph1/Pnp/Cav1/Ctsc/Trem2
+	GO:0045637	regulation of myeloid cell differentiation	9/210	0.00193184	0.0170768	Id2/Gpr137b/Adam8/C1qc/Cebpb/Csf1/Cib1/Trem2/Ninj1
+	GO:1902107	positive regulation of leukocyte differentiation	7/210	0.00194797	0.0170802	Id2/Tgfbr2/Adam8/Pnp/Csf1/Trem2/Ninj1
+	GO:1903708	positive regulation of hemopoiesis	7/210	0.00194797	0.0170802	Id2/Tgfbr2/Adam8/Pnp/Csf1/Trem2/Ninj1
+	GO:0051249	regulation of lymphocyte activation	12/210	0.0021144	0.0178653	Igf1/Id2/Aif1/Gpnmb/Tgfbr2/Rac2/Adam8/Hsph1/Pnp/Ildr2/Cav1/Cebpb
+	GO:0051896	regulation of protein kinase B signaling	8/210	0.00214105	0.017997	Igf1/Slc9a3r1/Adam8/Gpx1/Itgb1/Met/Cib1/Rras
+	GO:0002888	positive regulation of myeloid leukocyte mediated immunity	3/210	0.00257513	0.0207349	C3/Itgb2/Fcgr3
+	GO:0045649	regulation of macrophage differentiation	3/210	0.00257513	0.0207349	Id2/C1qc/Csf1
+	GO:0002699	positive regulation of immune effector process	8/210	0.00280764	0.0221681	Cd36/C3/Cd84/Rac2/Itgb2/Pnp/Fcgr3/Trem2
+	GO:0045088	regulation of innate immune response	8/210	0.00295852	0.0228909	C3/Serping1/Apoe/Grn/Adam8/Cfi/Trim30a/Trem2
+	GO:0043409	negative regulation of MAPK cascade	8/210	0.00362628	0.0266564	Igf1/Slc9a3r1/Ezr/Apoe/Hsph1/Timp3/Cav1/Trem2
+	GO:1902532	negative regulation of intracellular signal transduction	16/210	0.00391042	0.0277286	Igf1/Clu/Timp2/Litaf/Slc9a3r1/Ezr/Apoe/Hsph1/Gpx1/Itgb1/Met/Timp3/Cav1/Myadm/Cib1/Trem2
+	GO:0050670	regulation of lymphocyte proliferation	7/210	0.00502895	0.0329158	Igf1/Aif1/Gpnmb/Tgfbr2/Rac2/Pnp/Cebpb
+	GO:1903706	regulation of hemopoiesis	11/210	0.00504298	0.0329414	Id2/Gpr137b/Tgfbr2/Adam8/C1qc/Pnp/Cebpb/Csf1/Cib1/Trem2/Ninj1
+	GO:0070373	negative regulation of ERK1 and ERK2 cascade	5/210	0.005108	0.0331002	Igf1/Slc9a3r1/Ezr/Timp3/Cav1
+	GO:0050850	positive regulation of calcium-mediated signaling	3/210	0.0054365	0.0342069	Igf1/Cib1/Trem2
+	GO:0002763	positive regulation of myeloid leukocyte differentiation	4/210	0.00654748	0.0396629	Id2/Csf1/Trem2/Ninj1
+	GO:0002703	regulation of leukocyte mediated immunity	7/210	0.00717166	0.0423721	C3/Cd84/Rac2/Itgb2/Pnp/Fcgr3/Trem2
+	GO:0045672	positive regulation of osteoclast differentiation	3/210	0.00737123	0.0430496	Csf1/Trem2/Ninj1
+	GO:0032946	positive regulation of mononuclear cell proliferation	5/210	0.00847527	0.0477817	Igf1/Aif1/Tgfbr2/Pnp/Csf1
GO:0032103		positive regulation of response to external stimulus	20/210	4.0642e-08	5.02178e-06	Tnfrsf1a/Cyba/C3/Aif1/C3ar1/Sash1/Rac2/Lrp1/Grn/Adam8/Lgmn/Met/Pgf/Fcgr3/Cebpb/Trim30a/Csf1/Ctsc/Trem2/Ninj1
+	GO:0030193	regulation of blood coagulation	7/210	1.08973e-06	6.11191e-05	Cd36/Cd9/Serping1/Apoe/Pros1/Cav1/St3gal4
+	GO:1900046	regulation of hemostasis	7/210	1.08973e-06	6.11191e-05	Cd36/Cd9/Serping1/Apoe/Pros1/Cav1/St3gal4
+	GO:0050727	regulation of inflammatory response	15/210	1.6334e-06	8.17452e-05	Igf1/Tnfrsf1a/Aldh2/C3/Apoe/Mgll/Grn/Adam8/Gpx1/Fcgr3/Cebpb/Pik3ap1/Ctsc/Trem2/Ninj1
+	GO:0007596	blood coagulation	10/210	2.61373e-06	0.000123224	Cd36/Cd9/C3/Serping1/Apoe/Rab27a/Plek/Pros1/Cav1/St3gal4
+	GO:0007599	hemostasis	10/210	3.33841e-06	0.000149191	Cd36/Cd9/C3/Serping1/Apoe/Rab27a/Plek/Pros1/Cav1/St3gal4
+	GO:0061041	regulation of wound healing	9/210	7.86618e-06	0.000319859	Cd36/Cd9/Serping1/Apoe/Pros1/Itgb1/Cav1/Plpp3/St3gal4
+	GO:0050729	positive regulation of inflammatory response	9/210	8.90776e-06	0.000329284	Tnfrsf1a/C3/Grn/Adam8/Fcgr3/Cebpb/Ctsc/Trem2/Ninj1
+	GO:0034121	regulation of toll-like receptor signaling pathway	7/210	1.9487e-05	0.00059244	Cd36/Cyba/Cav1/Pik3ap1/Trim30a/Trem2/Ninj1
+	GO:0062207	regulation of pattern recognition receptor signaling pathway	8/210	4.33589e-05	0.00103711	Cd36/Cyba/Slc15a3/Cav1/Pik3ap1/Trim30a/Trem2/Ninj1
+	GO:0042060	wound healing	14/210	4.41241e-05	0.00104771	Cd36/Igf1/Cd9/C3/Serping1/Apoe/Rab27a/Plek/Pros1/Gpx1/Itgb1/Cav1/Plpp3/St3gal4
+	GO:0002224	toll-like receptor signaling pathway	8/210	4.85894e-05	0.00113713	Cd36/Cyba/Unc93b1/Cav1/Pik3ap1/Trim30a/Trem2/Ninj1
+	GO:0031349	positive regulation of defense response	11/210	0.000124189	0.00228774	Tnfrsf1a/Cyba/C3/Grn/Adam8/Fcgr3/Cebpb/Trim30a/Ctsc/Trem2/Ninj1
+	GO:0150077	regulation of neuroinflammatory response	4/210	0.000143117	0.00254249	Igf1/Grn/Ctsc/Trem2
+	GO:0002221	pattern recognition receptor signaling pathway	9/210	0.000181429	0.0030739	Cd36/Cyba/Slc15a3/Unc93b1/Cav1/Pik3ap1/Trim30a/Trem2/Ninj1
+	GO:0062208	positive regulation of pattern recognition receptor signaling pathway	5/210	0.000188002	0.00312378	Cyba/Slc15a3/Cav1/Pik3ap1/Ninj1
+	GO:0034123	positive regulation of toll-like receptor signaling pathway	4/210	0.000192055	0.00312378	Cyba/Cav1/Pik3ap1/Ninj1
+	GO:1903036	positive regulation of response to wounding	6/210	0.000247144	0.00386519	Cd36/Lrp1/Grn/Itgb1/Plpp3/St3gal4
+	GO:0030195	negative regulation of blood coagulation	4/210	0.000324306	0.00475211	Cd9/Serping1/Apoe/Pros1
+	GO:0050819	negative regulation of coagulation	4/210	0.000324306	0.00475211	Cd9/Serping1/Apoe/Pros1
+	GO:1900047	negative regulation of hemostasis	4/210	0.000324306	0.00475211	Cd9/Serping1/Apoe/Pros1
+	GO:0032102	negative regulation of response to external stimulus	13/210	0.000395991	0.0054583	Igf1/Tnfrsf1a/Cd9/Serping1/Aif1/Apoe/Grn/Rgma/Pros1/Gpx1/Htra1/Sema3b/Trem2
+	GO:0002861	regulation of inflammatory response to antigenic stimulus	4/210	0.000410345	0.00551592	C3/Gpx1/Fcgr3/Trem2
+	GO:0002675	positive regulation of acute inflammatory response	3/210	0.000901677	0.00990931	C3/Adam8/Fcgr3
+	GO:1903978	regulation of microglial cell activation	3/210	0.000901677	0.00990931	Grn/Ctsc/Trem2
+	GO:1903035	negative regulation of response to wounding	5/210	0.00233278	0.0193093	Cd9/Serping1/Apoe/Rgma/Pros1
+	GO:0050728	negative regulation of inflammatory response	6/210	0.00296129	0.0228909	Igf1/Tnfrsf1a/Apoe/Grn/Gpx1/Trem2
+	GO:0090303	positive regulation of wound healing	4/210	0.00303531	0.0232874	Cd36/Itgb1/Plpp3/St3gal4
+	GO:0061045	negative regulation of wound healing	4/210	0.00343012	0.0253595	Cd9/Serping1/Apoe/Pros1
+	GO:0031664	regulation of lipopolysaccharide-mediated signaling pathway	3/210	0.00384449	0.0276467	Cd84/Sash1/Trim30a
+	GO:0031348	negative regulation of defense response	8/210	0.00419949	0.0293784	Igf1/Tnfrsf1a/Serping1/Apoe/Grn/Gpx1/Htra1/Trem2
+	GO:0002673	regulation of acute inflammatory response	3/210	0.00847227	0.0477817	C3/Adam8/Fcgr3
GO:0009611		response to wounding	22/210	4.32246e-08	5.02178e-06	Cd36/Igf1/Cd9/C3/Serping1/Slc1a1/Apoe/Rab27a/Lrp1/Grn/Lcp1/Plek/Rgma/Pros1/Gpx1/Itgb1/Abhd2/Sulf2/Cav1/Plpp3/St3gal4/Trem2
+	GO:0032635	interleukin-6 production	12/210	5.01495e-08	5.62539e-06	Cd36/Tnfrsf1a/Cyba/Aif1/Cd84/Tmem106a/Unc93b1/Met/Klf2/Cebpb/Trim30a/Trem2
+	GO:0071706	tumor necrosis factor superfamily cytokine production	12/210	5.85997e-07	4.05585e-05	Cd36/Igf1/Tnfrsf1a/Clu/Cyba/Gpnmb/Cd84/Tmem106a/Adam8/Fcgr3/Trim30a/Trem2
+	GO:0032640	tumor necrosis factor production	11/210	3.39383e-06	0.000149191	Cd36/Igf1/Tnfrsf1a/Clu/Cyba/Gpnmb/Cd84/Tmem106a/Fcgr3/Trim30a/Trem2
+	GO:0010573	vascular endothelial growth factor production	5/210	4.05558e-05	0.000977244	Sulf1/C3/C3ar1/Cyp1b1/Sulf2
GO:0055094		response to lipoprotein particle	7/210	8.19673e-08	8.88799e-06	Cd36/Cd9/Apoe/Cd68/Itgb2/Itgb1/Trem2
+	GO:0071404	cellular response to low-density lipoprotein particle stimulus	4/210	0.00010388	0.00196756	Cd36/Cd9/Itgb2/Itgb1
+	GO:1904646	cellular response to amyloid-beta	5/210	0.00022511	0.0035721	Cd36/Igf1/Lrp1/Lgmn/Trem2
+	GO:1904645	response to amyloid-beta	5/210	0.000431691	0.00570851	Cd36/Igf1/Lrp1/Lgmn/Trem2
+	GO:1901653	cellular response to peptide	11/210	0.00636455	0.0387713	Cd36/Igf1/Pip4k2b/Lrp1/Irs1/Lgmn/Cav1/Trem2/Myo1c/Cyfip1/Leprot
+	GO:0071363	cellular response to growth factor stimulus	16/210	0.0072315	0.0424622	Itgb5/Crim1/Sulf1/Sparc/Tgfbr2/Lrp1/Furin/Rgma/Lgmn/Htra1/Pgf/Sulf2/Cav1/Cib1/Myo1c/Cyfip1
GO:0071402		cellular response to lipoprotein particle stimulus	7/210	2.46069e-07	2.16341e-05	Cd36/Cd9/Apoe/Cd68/Itgb2/Itgb1/Trem2
GO:0033344		cholesterol efflux	8/210	3.00576e-07	2.57309e-05	Apoc1/Abca1/Apoe/Lrp1/Npc2/Soat1/Cav1/Trem2
+	GO:0030301	cholesterol transport	7/210	8.10808e-06	0.000320161	Cd36/Apoc1/Abca1/Apoe/Lrp1/Furin/Npc2
+	GO:0019915	lipid storage	8/210	1.21369e-05	0.000415595	Cd36/Hexb/C3/Apoe/Hexa/Soat1/Cav1/Trem2
+	GO:0015918	sterol transport	7/210	1.65222e-05	0.000521813	Cd36/Apoc1/Abca1/Apoe/Lrp1/Furin/Npc2
+	GO:0010878	cholesterol storage	3/210	0.00160396	0.0147392	Cd36/Soat1/Trem2
+	GO:0006869	lipid transport	11/210	0.00190329	0.0169164	Cd36/Fabp5/Psap/Apoc1/Abca1/Apoe/Lrp1/Furin/Crot/Lrat/Npc2
GO:0098609		cell-cell adhesion	27/210	3.94248e-07	3.20581e-05	Igf1/Itgb5/Cd9/Perp/Aif1/Gpnmb/Chst2/Cyp1b1/Tgfbr2/Rac2/Adam8/Plek/Itgb2/Hsph1/Itgb1/Msn/Pnp/Ildr2/Cav1/Cebpb/Myadm/Plpp3/St3gal4/Cd164/Parva/Esam/Ninj1
+	GO:0007159	leukocyte cell-cell adhesion	16/210	7.15938e-07	4.65789e-05	Igf1/Aif1/Gpnmb/Chst2/Tgfbr2/Rac2/Adam8/Itgb2/Hsph1/Itgb1/Msn/Pnp/Ildr2/Cav1/Cebpb/St3gal4
+	GO:0034113	heterotypic cell-cell adhesion	6/210	6.61939e-06	0.000272568	Perp/Itgb2/Itgb1/Myadm/Parva/Ninj1
+	GO:0031589	cell-substrate adhesion	16/210	3.45704e-05	0.000899661	Cd36/Itgb5/Cspg5/Antxr1/Rac2/Lrp1/Adam8/Itgb2/Itgb1/Micall2/Myadm/Csf1/Parva/Cib1/Ninj1/Rras
+	GO:0033627	cell adhesion mediated by integrin	6/210	0.000247144	0.00386519	Itgb5/Cyp1b1/Itgb2/Itgb1/Plpp3/Cib1
+	GO:0007160	cell-matrix adhesion	10/210	0.000677014	0.00806713	Cd36/Itgb5/Lrp1/Adam8/Itgb2/Itgb1/Csf1/Cib1/Ninj1/Rras
+	GO:0070486	leukocyte aggregation	3/210	0.00160396	0.0147392	Rac2/Adam8/Msn
+	GO:0061756	leukocyte adhesion to vascular endothelial cell	4/210	0.00176452	0.0158126	Chst2/Itgb2/Itgb1/St3gal4
+	GO:0050901	leukocyte tethering or rolling	3/210	0.00384449	0.0276467	Chst2/Itgb1/St3gal4
+	GO:0034446	substrate adhesion-dependent cell spreading	6/210	0.00685766	0.0409321	Cspg5/Antxr1/Micall2/Myadm/Parva/Cib1
GO:0010324		membrane invagination	9/210	5.19216e-07	3.71344e-05	Cd36/C3/Aif1/Abca1/Rac2/Itgb2/Fcgr3/Rhog/Trem2
GO:0046209		nitric oxide metabolic process	9/210	5.19216e-07	3.71344e-05	Cd36/Igf1/Clu/Aif1/Cyp1b1/Tmem106a/Itgb2/Klf2/Cav1
+	GO:0006809	nitric oxide biosynthetic process	8/210	2.94304e-06	0.000136767	Cd36/Igf1/Clu/Aif1/Cyp1b1/Itgb2/Klf2/Cav1
GO:0090130		tissue migration	17/210	5.2511e-07	3.71344e-05	Igf1/Cyp1b1/Ctsh/Sash1/Sparc/Tgfbr2/Apoe/Grn/Adam8/Itgb2/Gpx1/Lgmn/Itgb1/Met/Plpp3/Cib1/Rras
GO:1903034		regulation of response to wounding	12/210	6.55932e-07	4.35459e-05	Cd36/Cd9/Serping1/Apoe/Lrp1/Grn/Rgma/Pros1/Itgb1/Cav1/Plpp3/St3gal4
+	GO:0031347	regulation of defense response	20/210	6.48291e-06	0.000270371	Igf1/Tnfrsf1a/Aldh2/Cyba/C3/Serping1/Apoe/Mgll/Grn/Adam8/Cfi/Gpx1/Htra1/Fcgr3/Cebpb/Pik3ap1/Trim30a/Ctsc/Trem2/Ninj1
+	GO:1902882	regulation of response to oxidative stress	7/210	0.000534635	0.00671493	Cd36/Psap/Hk3/Hsph1/Gpx1/Met/Trem2
GO:2001057		reactive nitrogen species metabolic process	9/210	7.42195e-07	4.73404e-05	Cd36/Igf1/Clu/Aif1/Cyp1b1/Tmem106a/Itgb2/Klf2/Cav1
GO:0030162		regulation of proteolysis	26/210	8.07797e-07	5.05339e-05	Igf1/Clu/Timp2/Ctsb/Perp/Ctsz/Serping1/Antxr1/Slc1a1/Ctsh/Apoe/Furin/Grn/Adam8/Rgma/Gpx1/Ctsd/Lgmn/Ift57/Arl6ip1/Timp3/Tmem98/Cav1/Cstb/Ctsc/Trem2
+	GO:0052547	regulation of peptidase activity	18/210	4.04052e-07	3.20581e-05	Igf1/Timp2/Ctsb/Perp/Serping1/Antxr1/Slc1a1/Ctsh/Furin/Grn/Gpx1/Ctsd/Lgmn/Ift57/Arl6ip1/Timp3/Cav1/Cstb
+	GO:0051043	regulation of membrane protein ectodomain proteolysis	5/210	8.53721e-06	0.000320161	Timp2/Apoe/Adam8/Rgma/Timp3
+	GO:0001934	positive regulation of protein phosphorylation	23/210	2.79525e-05	0.000757746	Cd36/Igf1/Tnfrsf1a/Clu/C3/Aif1/Gpnmb/Slc1a1/Sash1/Tgfbr2/Adam8/Hsph1/Rgma/Itgb1/Met/Pgf/Ang/Camk1/Cav1/Plpp3/Csf1/Cib1/Trem2
+	GO:0042327	positive regulation of phosphorylation	24/210	5.71042e-05	0.00129	Cd36/Igf1/Tnfrsf1a/Clu/C3/Aif1/Gpnmb/Slc1a1/Sash1/Tgfbr2/Irs1/Adam8/Hsph1/Rgma/Itgb1/Met/Pgf/Ang/Camk1/Cav1/Plpp3/Csf1/Cib1/Trem2
+	GO:0045862	positive regulation of proteolysis	15/210	0.000173048	0.00297844	Clu/Perp/Antxr1/Slc1a1/Ctsh/Apoe/Grn/Adam8/Rgma/Ctsd/Lgmn/Ift57/Cav1/Ctsc/Trem2
+	GO:0052548	regulation of endopeptidase activity	12/210	0.000557498	0.00694843	Igf1/Timp2/Perp/Serping1/Slc1a1/Furin/Gpx1/Ctsd/Lgmn/Ift57/Arl6ip1/Timp3
+	GO:0042176	regulation of protein catabolic process	16/210	0.000579948	0.00717328	Clu/Timp2/Ezr/Apoe/Lrp1/Furin/Adam8/Rgma/Gpx1/Msn/Timp3/Ctsa/Cav1/Trim30a/Ctsc/Trem2
+	GO:0045861	negative regulation of proteolysis	11/210	0.00064159	0.00781682	Igf1/Timp2/Ctsb/Ctsz/Serping1/Furin/Gpx1/Arl6ip1/Timp3/Tmem98/Cstb
+	GO:0010466	negative regulation of peptidase activity	8/210	0.000853505	0.00957397	Igf1/Timp2/Ctsb/Serping1/Gpx1/Arl6ip1/Timp3/Cstb
+	GO:0033674	positive regulation of kinase activity	14/210	0.00101376	0.010956	Igf1/Clu/Slc1a1/Sash1/Tgfbr2/Irs1/Adam8/Hsph1/Met/Ang/Camk1/Csf1/Cib1/Trem2
+	GO:0045732	positive regulation of protein catabolic process	11/210	0.00103515	0.0110768	Clu/Ezr/Apoe/Lrp1/Adam8/Rgma/Msn/Cav1/Trim30a/Ctsc/Trem2
+	GO:0051044	positive regulation of membrane protein ectodomain proteolysis	3/210	0.00122124	0.0124536	Apoe/Adam8/Rgma
+	GO:0010952	positive regulation of peptidase activity	8/210	0.00226322	0.0188775	Perp/Antxr1/Slc1a1/Ctsh/Grn/Ctsd/Lgmn/Ift57
+	GO:0051346	negative regulation of hydrolase activity	10/210	0.00296251	0.0228909	Igf1/Timp2/Ctsb/Serping1/Apoc1/Grn/Gpx1/Arl6ip1/Timp3/Cstb
+	GO:0050730	regulation of peptidyl-tyrosine phosphorylation	9/210	0.00389423	0.0277286	Cd36/Igf1/Tnfrsf1a/Itgb2/Hsph1/Itgb1/Cav1/Plpp3/Trem2
+	GO:0050731	positive regulation of peptidyl-tyrosine phosphorylation	7/210	0.00451652	0.030909	Cd36/Igf1/Tnfrsf1a/Hsph1/Itgb1/Plpp3/Trem2
+	GO:0010955	negative regulation of protein processing	3/210	0.00459881	0.030909	Ctsz/Furin/Tmem98
+	GO:1903318	negative regulation of protein maturation	3/210	0.00459881	0.030909	Ctsz/Furin/Tmem98
+	GO:0031331	positive regulation of cellular catabolic process	15/210	0.00467225	0.0312733	Igf1/Clu/Ezr/Pip4k2b/Apoe/Lrp1/Irs1/Adam8/Rgma/Msn/Trim34a/Cav1/Trim30a/Ctsc/Trem2
+	GO:0045860	positive regulation of protein kinase activity	11/210	0.00487347	0.0320271	Igf1/Clu/Slc1a1/Sash1/Tgfbr2/Adam8/Hsph1/Ang/Camk1/Csf1/Cib1
+	GO:0032148	activation of protein kinase B activity	3/210	0.0054365	0.0342069	Igf1/Slc1a1/Ang
+	GO:0010951	negative regulation of endopeptidase activity	6/210	0.00609672	0.0376331	Igf1/Timp2/Serping1/Gpx1/Arl6ip1/Timp3
+	GO:0043549	regulation of kinase activity	18/210	0.00660903	0.0398871	Igf1/Clu/Slc9a3r1/Pip4k2b/Slc1a1/Sash1/Tgfbr2/Apoe/Irs1/Adam8/Hsph1/Met/Ang/Camk1/Cav1/Csf1/Cib1/Trem2
+	GO:0051347	positive regulation of transferase activity	14/210	0.00671283	0.0404386	Igf1/Clu/Slc1a1/Sash1/Tgfbr2/Irs1/Adam8/Hsph1/Met/Ang/Camk1/Csf1/Cib1/Trem2
GO:0097242		amyloid-beta clearance	7/210	8.31592e-07	5.10409e-05	Cd36/Clu/C3/Apoe/Lrp1/Itgb2/Trem2
GO:0050766		positive regulation of phagocytosis	8/210	9.3307e-07	5.57939e-05	Cd36/Cyba/C3/Rab27a/Lrp1/Pros1/Fcgr3/Trem2
+	GO:0050764	regulation of phagocytosis	8/210	1.60009e-05	0.000510303	Cd36/Cyba/C3/Rab27a/Lrp1/Pros1/Fcgr3/Trem2
+	GO:0010875	positive regulation of cholesterol efflux	5/210	4.05558e-05	0.000977244	Abca1/Apoe/Lrp1/Cav1/Trem2
+	GO:0010874	regulation of cholesterol efflux	5/210	0.000188002	0.00312378	Abca1/Apoe/Lrp1/Cav1/Trem2
+	GO:0045807	positive regulation of endocytosis	8/210	0.000383561	0.00530946	Cd36/Clu/C3/Apoe/Lrp1/Itgb1/Cav1/Trem2
+	GO:0060627	regulation of vesicle-mediated transport	19/210	0.000819631	0.00925785	Cd36/Clu/Cyba/Cspg5/C3/Ezr/Cd84/Apoc1/Apoe/Rac2/Rab27a/Lrp1/Itgb2/Pros1/Itgb1/Msn/Fcgr3/Cav1/Trem2
+	GO:0032371	regulation of sterol transport	3/210	0.00205398	0.0174454	Apoc1/Lrp1/Furin
+	GO:0032374	regulation of cholesterol transport	3/210	0.00205398	0.0174454	Apoc1/Lrp1/Furin
+	GO:1905954	positive regulation of lipid localization	5/210	0.00337658	0.0253088	Cd36/C3/Apoe/Lrp1/Lrat
+	GO:0060143	positive regulation of syncytium formation by plasma membrane fusion	3/210	0.00384449	0.0276467	Cd53/Camk1/Trem2
+	GO:0034764	positive regulation of transmembrane transport	9/210	0.00406634	0.0286316	Igf1/S100a1/Slc9a3r1/C3/Irs1/Itgb1/Met/Arl6ip1/Trem2
+	GO:0010828	positive regulation of glucose transmembrane transport	4/210	0.00482092	0.0317459	Igf1/C3/Irs1/Met
+	GO:0010827	regulation of glucose transmembrane transport	5/210	0.0055178	0.0345846	Igf1/Fabp5/C3/Irs1/Met
+	GO:0030100	regulation of endocytosis	9/210	0.00743366	0.0433364	Cd36/Clu/C3/Apoc1/Apoe/Lrp1/Itgb1/Cav1/Trem2
+	GO:0034762	regulation of transmembrane transport	15/210	0.00872866	0.0489558	Igf1/S100a1/Fabp5/Fxyd5/Cyba/Slc9a3r1/C3/Irs1/Kcnj10/Itgb1/Met/Arl6ip1/Sln/Cav1/Trem2
GO:0030155		regulation of cell adhesion	26/210	9.60484e-07	5.57939e-05	Cd36/Igf1/Cd9/Cspg5/Aif1/Gpnmb/Chst2/Cyp1b1/Tgfbr2/Rac2/Lrp1/Adam8/Itgb2/Hsph1/Itgb1/Pnp/Ildr2/Cav1/Cebpb/Myadm/Plpp3/St3gal4/Csf1/Cib1/Ninj1/Rras
GO:0080164		regulation of nitric oxide metabolic process	8/210	1.14608e-06	6.21368e-05	Cd36/Igf1/Clu/Aif1/Tmem106a/Itgb2/Klf2/Cav1
GO:0045785		positive regulation of cell adhesion	19/210	1.19789e-06	6.33074e-05	Cd36/Igf1/Cspg5/Aif1/Chst2/Tgfbr2/Adam8/Itgb2/Hsph1/Itgb1/Pnp/Cav1/Myadm/Plpp3/St3gal4/Csf1/Cib1/Ninj1/Rras
+	GO:1903037	regulation of leukocyte cell-cell adhesion	13/210	1.73852e-05	0.000538612	Igf1/Aif1/Gpnmb/Chst2/Tgfbr2/Adam8/Itgb2/Hsph1/Pnp/Ildr2/Cav1/Cebpb/St3gal4
+	GO:0022407	regulation of cell-cell adhesion	16/210	2.05942e-05	0.000613442	Igf1/Cd9/Aif1/Gpnmb/Chst2/Tgfbr2/Adam8/Itgb2/Hsph1/Pnp/Ildr2/Cav1/Cebpb/Myadm/Plpp3/St3gal4
+	GO:1903039	positive regulation of leukocyte cell-cell adhesion	10/210	5.34691e-05	0.00121633	Igf1/Aif1/Chst2/Tgfbr2/Adam8/Itgb2/Hsph1/Pnp/Cav1/St3gal4
+	GO:0022409	positive regulation of cell-cell adhesion	11/210	8.34379e-05	0.00169194	Igf1/Aif1/Chst2/Tgfbr2/Adam8/Itgb2/Hsph1/Pnp/Cav1/Plpp3/St3gal4
+	GO:0010811	positive regulation of cell-substrate adhesion	8/210	0.000744552	0.00861932	Cd36/Cspg5/Itgb1/Myadm/Csf1/Cib1/Ninj1/Rras
+	GO:0001954	positive regulation of cell-matrix adhesion	5/210	0.0013847	0.0135675	Cd36/Csf1/Cib1/Ninj1/Rras
+	GO:0010810	regulation of cell-substrate adhesion	10/210	0.00152544	0.0145949	Cd36/Cspg5/Rac2/Lrp1/Itgb1/Myadm/Csf1/Cib1/Ninj1/Rras
+	GO:1904996	positive regulation of leukocyte adhesion to vascular endothelial cell	3/210	0.00160396	0.0147392	Chst2/Itgb2/St3gal4
+	GO:0050870	positive regulation of T cell activation	7/210	0.00321376	0.024144	Igf1/Aif1/Tgfbr2/Adam8/Hsph1/Pnp/Cav1
+	GO:1904994	regulation of leukocyte adhesion to vascular endothelial cell	3/210	0.00384449	0.0276467	Chst2/Itgb2/St3gal4
+	GO:0001952	regulation of cell-matrix adhesion	6/210	0.00812495	0.0462071	Cd36/Lrp1/Csf1/Cib1/Ninj1/Rras
GO:0050818		regulation of coagulation	7/210	1.80983e-06	8.92026e-05	Cd36/Cd9/Serping1/Apoe/Pros1/Cav1/St3gal4
GO:0050817		coagulation	10/210	3.33841e-06	0.000149191	Cd36/Cd9/C3/Serping1/Apoe/Rab27a/Plek/Pros1/Cav1/St3gal4
GO:0050673		epithelial cell proliferation	18/210	3.37292e-06	0.000149191	Igf1/Cyba/Sulf1/Ctsl/Id2/Sparc/Apoe/Grn/Gpx1/Htra1/Ift57/Pgf/Ang/Nras/Igfbp4/Sulf2/Cav1/Cebpb
+	GO:0070661	leukocyte proliferation	12/210	0.000102821	0.00196756	Igf1/Clu/Aif1/Gpnmb/Tgfbr2/Rac2/Itgb2/Msn/Pnp/Cebpb/Csf1/Trem2
+	GO:0001935	endothelial cell proliferation	9/210	0.000132105	0.00240077	Igf1/Cyba/Sulf1/Sparc/Apoe/Pgf/Ang/Nras/Cav1
+	GO:0048659	smooth muscle cell proliferation	10/210	0.000189175	0.00312378	Igf1/Cyba/Id2/Aif1/Adamts1/C3ar1/Tgfbr2/Apoe/Ang/Cav1
+	GO:0042098	T cell proliferation	9/210	0.000350121	0.00501737	Igf1/Aif1/Gpnmb/Tgfbr2/Rac2/Itgb2/Msn/Pnp/Cebpb
+	GO:0032943	mononuclear cell proliferation	10/210	0.000677014	0.00806713	Igf1/Aif1/Gpnmb/Tgfbr2/Rac2/Itgb2/Msn/Pnp/Cebpb/Csf1
+	GO:0061517	macrophage proliferation	3/210	0.00122124	0.0124536	Clu/Csf1/Trem2
+	GO:0051450	myoblast proliferation	3/210	0.00160396	0.0147392	Igf1/Gpx1/Met
+	GO:0033002	muscle cell proliferation	10/210	0.0018363	0.0163657	Igf1/Cyba/Id2/Aif1/Adamts1/C3ar1/Tgfbr2/Apoe/Ang/Cav1
+	GO:0046651	lymphocyte proliferation	9/210	0.00224123	0.0187905	Igf1/Aif1/Gpnmb/Tgfbr2/Rac2/Itgb2/Msn/Pnp/Cebpb
+	GO:0033598	mammary gland epithelial cell proliferation	3/210	0.00847227	0.0477817	Id2/Gpx1/Cebpb
GO:0010876		lipid localization	17/210	4.75333e-06	0.000206168	Cd36/Hexb/Fabp5/C3/Psap/Apoc1/Abca1/Apoe/Hexa/Lrp1/Furin/Crot/Lrat/Npc2/Soat1/Cav1/Trem2
+	GO:0009306	protein secretion	14/210	0.000669472	0.00806428	Igf1/Ucp2/Ezr/Psap/Abca1/Apoe/Olfm2/Lrp1/Irs1/Plek/Cavin1/Ang/Ildr2/Trem2
+	GO:0035592	establishment of protein localization to extracellular region	14/210	0.000669472	0.00806428	Igf1/Ucp2/Ezr/Psap/Abca1/Apoe/Olfm2/Lrp1/Irs1/Plek/Cavin1/Ang/Ildr2/Trem2
+	GO:0071692	protein localization to extracellular region	14/210	0.000723374	0.00840406	Igf1/Ucp2/Ezr/Psap/Abca1/Apoe/Olfm2/Lrp1/Irs1/Plek/Cavin1/Ang/Ildr2/Trem2
+	GO:0015711	organic anion transport	10/210	0.00363012	0.0266564	Cd36/Slc9a3r1/Slc1a1/Psap/Slc16a8/Kcnj10/Mgst1/Itgb1/Arl6ip1/Slc37a2
+	GO:0015850	organic hydroxy compound transport	8/210	0.00419949	0.0293784	Cd36/Apoc1/Abca1/Apoe/Lrp1/Furin/Npc2/Fcgr3
GO:0045428		regulation of nitric oxide biosynthetic process	7/210	8.10808e-06	0.000320161	Cd36/Igf1/Clu/Aif1/Itgb2/Klf2/Cav1
+	GO:1904407	positive regulation of nitric oxide metabolic process	6/210	8.56255e-06	0.000320161	Cd36/Clu/Aif1/Tmem106a/Itgb2/Klf2
+	GO:0045429	positive regulation of nitric oxide biosynthetic process	5/210	8.37389e-05	0.00169194	Cd36/Clu/Aif1/Itgb2/Klf2
GO:0072593		reactive oxygen species metabolic process	13/210	8.47417e-06	0.000320161	Cd36/Aldh2/Cyba/Prdx6/Slc1a1/Cyp1b1/Tgfbr2/Rab27a/Itgb2/Hbb-bt/Gpx1/Met/Trim30a
GO:0022612		gland morphogenesis	10/210	1.01975e-05	0.000372725	Igf1/Sulf1/Slc9a3r1/Tgfbr2/Msn/Met/Sulf2/Cav1/Cebpb/Csf1
+	GO:0030879	mammary gland development	8/210	0.000196797	0.00315359	Igf1/Id2/Tgfbr2/Irs1/Gpx1/Cav1/Cebpb/Csf1
GO:0000165		MAPK cascade	25/210	1.05771e-05	0.000378101	Cd36/Igf1/Timp2/Slc9a3r1/C3/Ezr/Gpnmb/Cd84/Psap/Ctsh/Sash1/Apoe/Tmem106a/Plvap/Lrp1/Adam8/Hsph1/Met/Timp3/Igfbp4/Cav1/Trim30a/Cib1/Trem2/Rras
+	GO:0070371	ERK1 and ERK2 cascade	14/210	2.3147e-05	0.000660501	Cd36/Igf1/Slc9a3r1/C3/Ezr/Gpnmb/Ctsh/Apoe/Lrp1/Timp3/Cav1/Cib1/Trem2/Rras
+	GO:0007265	Ras protein signal transduction	14/210	0.000595028	0.00733191	Igf1/Timp2/Aif1/Abca1/Apoe/Rac2/Mras/Itgb1/Met/Nras/Rhog/Csf1/Cyfip1/Rras
+	GO:0038066	p38MAPK cascade	5/210	0.0010995	0.0116126	Ezr/Sash1/Hsph1/Met/Trem2
+	GO:0043491	protein kinase B signaling	9/210	0.00157346	0.0147392	Igf1/Slc9a3r1/Irs1/Adam8/Gpx1/Itgb1/Met/Cib1/Rras
+	GO:0007264	small GTPase mediated signal transduction	14/210	0.00513013	0.0331118	Igf1/Timp2/Aif1/Abca1/Apoe/Rac2/Mras/Itgb1/Met/Nras/Rhog/Csf1/Cyfip1/Rras
+	GO:0016601	Rac protein signal transduction	4/210	0.00720313	0.0423721	Aif1/Rac2/Rhog/Cyfip1
GO:1901615		organic hydroxy compound metabolic process	19/210	1.10215e-05	0.000385514	Ctsb/Aldh2/Lipa/Ctsl/Slc1a1/Cyp1b1/Apoc1/Abca1/Apoe/Lrp1/Cpq/Plek/Lrat/Npc2/Tyrp1/Soat1/Tyr/Plpp3/Slc37a2
GO:0016042		lipid catabolic process	14/210	1.59219e-05	0.000510303	Hexb/Lipa/Prdx6/Psap/Cyp1b1/Apoc1/Apoe/Hexa/Lrp1/Mgll/Irs1/Crot/Abhd2/Smpdl3a
+	GO:0044242	cellular lipid catabolic process	12/210	2.23676e-05	0.00064391	Hexb/Prdx6/Psap/Cyp1b1/Apoc1/Hexa/Lrp1/Mgll/Irs1/Crot/Abhd2/Smpdl3a
+	GO:0006639	acylglycerol metabolic process	9/210	3.39354e-05	0.000893993	Cd36/C3/Apoc1/Apoe/Mgll/Gpx1/Abhd2/Ang/Cav1
+	GO:0006638	neutral lipid metabolic process	9/210	3.75117e-05	0.000931492	Cd36/C3/Apoc1/Apoe/Mgll/Gpx1/Abhd2/Ang/Cav1
+	GO:0006631	fatty acid metabolic process	15/210	6.14259e-05	0.00135931	Cd36/Tnfrsf1a/Fabp5/Lipa/C3/Cyp1b1/Apoc1/Mgll/Irs1/Crot/Gpx1/Abhd2/Ptgds/Tyrp1/Cav1
+	GO:0046466	membrane lipid catabolic process	5/210	6.66326e-05	0.00146457	Hexb/Psap/Cyp1b1/Hexa/Smpdl3a
+	GO:0033559	unsaturated fatty acid metabolic process	6/210	0.000165632	0.00286597	Tnfrsf1a/Fabp5/Cyp1b1/Mgll/Gpx1/Ptgds
+	GO:0032787	monocarboxylic acid metabolic process	17/210	0.000527372	0.00664938	Cd36/Igf1/Tnfrsf1a/Fabp5/Lipa/C3/Cyp1b1/Hk3/Apoc1/Mgll/Irs1/Crot/Gpx1/Abhd2/Ptgds/Tyrp1/Cav1
+	GO:0030149	sphingolipid catabolic process	4/210	0.00076501	0.00870131	Hexb/Psap/Hexa/Smpdl3a
+	GO:0019377	glycolipid catabolic process	3/210	0.00122124	0.0124536	Hexb/Psap/Hexa
+	GO:0046479	glycosphingolipid catabolic process	3/210	0.00122124	0.0124536	Hexb/Psap/Hexa
+	GO:0006641	triglyceride metabolic process	6/210	0.00133772	0.0132267	Cd36/C3/Apoc1/Apoe/Gpx1/Cav1
+	GO:0046486	glycerolipid metabolic process	13/210	0.00169359	0.0154755	Cd36/Fabp5/Prdx6/C3/Pip4k2b/Apoc1/Apoe/Mgll/Plek/Gpx1/Abhd2/Ang/Cav1
+	GO:1901136	carbohydrate derivative catabolic process	7/210	0.00236634	0.0194386	Hexb/Ctsl/Gns/Psap/Hexa/Gusb/Pnp
+	GO:0046514	ceramide catabolic process	3/210	0.00257513	0.0207349	Hexb/Psap/Hexa
+	GO:0019369	arachidonic acid metabolic process	3/210	0.0031709	0.0238771	Cyp1b1/Mgll/Gpx1
+	GO:0046503	glycerolipid catabolic process	4/210	0.00385847	0.0276467	Prdx6/Apoc1/Mgll/Abhd2
+	GO:0030574	collagen catabolic process	3/210	0.00459881	0.030909	Ctsb/Ctsl/Itgb1
+	GO:0008202	steroid metabolic process	9/210	0.0046186	0.0309779	Igf1/Lipa/Cyp1b1/Apoc1/Abca1/Apoe/Lrp1/Npc2/Soat1
+	GO:0001676	long-chain fatty acid metabolic process	4/210	0.00790069	0.0452782	Cd36/Cyp1b1/Mgll/Gpx1
GO:0033993		response to lipid	22/210	2.07435e-05	0.000613442	Cd36/Igf1/Clu/Litaf/Cd84/Cxcl16/Ctsh/Sash1/Abca1/Tgfbr2/Cd68/Grn/Id3/Irs1/Mgst1/Fcgr4/Abhd2/Msn/Cav1/Cebpb/Trim30a/Trem2
GO:0031638		zymogen activation	6/210	2.14543e-05	0.000623134	Perp/Ctsz/Ctsl/Ctsh/Furin/Lgmn
+	GO:0033619	membrane protein proteolysis	6/210	0.00018999	0.00312378	Timp2/Ctsh/Apoe/Adam8/Rgma/Timp3
+	GO:0006509	membrane protein ectodomain proteolysis	5/210	0.000431691	0.00570851	Timp2/Apoe/Adam8/Rgma/Timp3
[truncated: 215 more rows]

## Sheet: Table S10D
Table S10D: Significantly (FDR ≤ 0.05) enriched GO terms associated with genes significantly downregulated in region 5 (R5) at 1PD compared to DR controls. Enriched terms were reduced using Revigo and the most encompassing reduced term is indicated.
[truncated: 61 more rows]

[truncated: 7 more sheets: Table S10E, Table S10F, Table S11A, Table S11B, Table S11C, Table S11D, Table S11E]
