# Supplementary material for: Spatial transcriptomics reveals regionally altered gene expression that drives retinal degeneration
Source: Commun Biol. 2025 Apr 18;8:629. doi: 10.1038/s42003-025-07887-2 (PMC12008306; doi:10.1038/s42003-025-07887-2)
Supplement: Supplementary file 7 — Supplementary Data 5 [file 42003_2025_7887_MOESM7_ESM.xlsx]

## Sheet: Table S12A
Table S12A: Differentially expressed genes in retinal ganglion cell layer (GCL; layer 1 (L1)) at 1PD, 3PD and 5PD relative to DR controls (p ≤ 0.05; FC ≥ 1.5). DR - dim reared sample, PD - photo-oxidative damage paradigm. NA - gene not differentially expressed in this comparison.
GeneID	logFC_PD1	pValue_PD1	logFC_PD3	pValue_PD3	logFC_PD5	pValue_PD5
2300009A05Rik	-0.870002	0.00941429	-0.774002	0.0199536	-0.680984	0.0472545
2610507B11Rik	0.603074	0.0250684	0.83975	0.00254921	0.763697	0.00810345
3010001F23Rik	-2.29562	0.0052901	-1.73852	0.0233171	-2.03224	0.0192769
Abca1	1.42851	0.0425061	1.46303	0.0397667	2.34425	0.000977111
Adam15	1.2455	0.000447421	1.05494	0.00297392	0.877211	0.0184028
Bag5	-0.712475	0.0254164	-0.869087	0.00973619	-1.20597	0.00194325
Bcl3	3.16111	0.0296671	3.77491	0.00698209	4.28244	0.00218367
Ccdc184	-0.863333	0.00821035	-0.990406	0.00381613	-0.913924	0.0108329
Cd63	1.20773	0.00107564	0.971503	0.00558994	0.934065	0.00898274
Cdkn1a	1.96375	0.00310697	2.07736	0.00198572	1.45375	0.0456385
Cebpd	2.92258	0.000113916	3.14476	6.20421e-05	2.88527	0.000183257
Crym	1.2481	0.0101336	2.05856	0.000542672	1.73494	0.00183732
Ctdsp2	0.742532	0.0117915	0.689411	0.0205692	0.989417	0.00182548
Ctnna1	0.728496	0.027636	0.983027	0.00375382	0.767182	0.0299984
Drd4	-1.00228	0.0124284	-0.871807	0.0281171	-1.61488	0.00108599
Dusp1	-0.924233	0.0110207	-0.7078	0.0451631	-1.59916	0.000543503
Egr1	-1.095	0.0100136	-1.1879	0.00745664	-1.26396	0.00847435
Fgf2	1.86405	0.00148268	2.4935	3.00163e-05	2.16395	0.00049134
Fos	-1.04247	0.00583676	-1.34819	0.00113542	-2.14699	5.5473e-05
Gabrr2	0.67047	0.0395818	0.838715	0.0119039	0.938449	0.00691952
Gba	1.49113	0.0127321	1.31198	0.0315368	1.51723	0.0172591
Glis2	1.15949	0.0411331	1.2407	0.0314331	1.3579	0.0236304
Gnb3	1.30786	0.0242291	1.82288	0.00592361	1.66566	0.00968651
Grik1	1.24312	0.00158631	1.05988	0.00764165	1.20264	0.00366642
Grip1	-0.630314	0.0492632	-0.679326	0.0392725	-0.738118	0.0385751
Grtp1	-1.1086	0.00251532	-0.709202	0.0377596	-1.0209	0.00897293
Gsg1	1.74736	0.00206842	1.41822	0.0136143	1.69933	0.00468196
Htra1	1.00465	0.00324942	1.22043	0.000511006	1.24826	0.000589654
Ifi27	0.777084	0.0368724	1.33144	0.000499988	1.13496	0.00408909
Il1r1	2.28163	0.0248855	2.80114	0.00477685	2.85867	0.00587247
Ilrun	0.658869	0.0152424	0.586631	0.031326	0.602372	0.0348379
Irf1	1.58542	0.0396507	1.6205	0.0384622	1.707	0.0378635
Kcnj14	-1.09502	0.00901518	-1.4993	0.00122069	-1.21012	0.00977857
Kpna4	0.823376	0.00924417	0.66519	0.0364451	0.66951	0.046622
Litaf	1.66617	0.0107292	1.81792	0.00577704	2.39883	0.000432606
Lman2	0.972708	0.0102399	0.935615	0.014523	0.854816	0.0355239
Lrp10	0.952604	0.00914895	0.949417	0.0105626	1.10622	0.00479314
Lsm14a	0.930904	0.00103614	0.610153	0.0284865	0.912779	0.00227321
Mras	1.01089	0.00308721	0.880946	0.0105971	0.722305	0.0461871
Msn	1.0904	0.0147625	2.10945	6.7329e-06	1.19455	0.0124739
Nfil3	2.49603	0.000839466	1.79241	0.0222383	2.13272	0.00771593
Nnat	1.20733	0.000333542	0.795205	0.0165226	0.736493	0.0337626
Nop2	1.58761	0.00370345	1.24738	0.0267934	1.41008	0.0162048
Notch1	1.16521	0.0160442	1.16991	0.0172186	1.12365	0.0309684
Osmr	1.61805	0.0029814	1.94305	0.00044565	1.79383	0.002149
Oxct1	0.834727	0.0164746	1.23854	0.000616182	1.03061	0.00589777
Pde6h	-1.11704	0.00439435	-0.756375	0.0391783	-1.14272	0.00823602
Plat	1.80154	0.000639912	1.87153	0.000466306	1.12798	0.0494377
Ppard	1.49012	0.0124033	1.56056	0.00956756	1.7167	0.00655229
R3hdm4	0.893126	0.0128369	0.863101	0.0177029	0.762864	0.0465998
Reep6	-1.3419	3.90652e-05	-1.22043	0.000130788	-1.50343	2.86002e-05
Rras	0.894112	0.0386411	1.54773	0.000503007	1.44241	0.00197401
S100a11	1.11943	0.00819607	1.21711	0.00475399	1.26718	0.00532523
S100a6	1.16085	2.78405e-05	1.51075	5.57232e-07	1.1004	8.61524e-05
Slbp	-0.988506	0.0196567	-0.916382	0.0313293	-1.56442	0.00285852
Slc39a1	1.29388	0.00323969	1.53829	0.00061036	1.81464	0.000120895
Slc3a2	0.838527	0.00248855	0.907656	0.00129372	0.793494	0.0064646
Smim18	-1.3262	0.00142754	-1.60534	0.000369622	-1.51039	0.00120345
Sulf1	1.24016	0.00321716	1.69274	0.000111492	1.71628	0.000153302
Tac2	-0.668393	0.00398082	-1.12663	2.18984e-05	-1.56443	6.00384e-07
Tgfb2	1.11177	0.000511082	0.817397	0.00981586	0.977314	0.00325572
Timp1	5.91923	0.0100789	6.27481	0.00550588	5.26939	0.0379742
Tnfrsf1a	1.24687	0.0165101	1.52156	0.00382977	2.10816	0.000148952
Ube2l6	1.61778	0.0260398	2.84765	7.30544e-05	2.23782	0.00316287
Wfs1	1.1513	0.00248521	1.1862	0.0022072	0.971702	0.0139079
Wwtr1	2.38256	0.00123522	2.2941	0.0021827	2.1699	0.00603465
Adgrl2	0.7096	0.0328373	0.890877	0.00865375	NA	NA
Akap8l	0.605058	0.019713	0.613243	0.0190148	NA	NA
Aldh1l1	1.51401	0.00766052	1.60134	0.00556776	NA	NA
Anapc13	-0.915676	0.000283295	-0.686761	0.00403906	NA	NA
Arr3	-1.68205	0.0363513	-2.74555	0.00516013	NA	NA
Atf3	2.5605	0.00283109	1.81196	0.0468893	NA	NA
Atf5	2.24074	1.99409e-08	0.947874	0.00726798	NA	NA
Bpgm	0.74332	0.0191019	0.736041	0.021807	NA	NA
Cacna1h	0.61761	0.029675	0.758885	0.00900551	NA	NA
Churc1	-0.7837	0.00410438	-0.884604	0.00175585	NA	NA
Col4a1	0.884457	0.0264738	1.47574	0.000339939	NA	NA
Cpne9	-0.994888	0.0318446	-1.21107	0.0142015	NA	NA
Crbn	-1.00537	0.00611745	-0.978171	0.00860699	NA	NA
Dapk1	0.708848	0.0276377	0.735167	0.0241656	NA	NA
Dctn4	0.671853	0.040217	0.802064	0.0165956	NA	NA
Ddx21	1.25761	0.0441363	1.50543	0.0168094	NA	NA
Dio2	1.18004	0.0189637	1.23884	0.0150094	NA	NA
Dipk1a	-1.04064	0.0145802	-1.08133	0.0133306	NA	NA
Dnal4	-0.663435	0.0443467	-0.77671	0.0244764	NA	NA
Ebf4	2.21215	0.0129068	1.84065	0.0469833	NA	NA
Gprin1	0.7562	0.0209155	1.07069	0.00148855	NA	NA
Gria1	0.806908	0.0204903	0.744415	0.0355357	NA	NA
Htr1b	-0.983814	0.0147661	-0.969841	0.0179102	NA	NA
Il33	1.11075	0.00138972	0.877281	0.0119581	NA	NA
Itgav	0.713512	0.0124539	0.730686	0.0114675	NA	NA
Khsrp	0.85827	0.0392447	0.884172	0.0369168	NA	NA
Kpna3	-0.695864	0.0367808	-0.91825	0.00986639	NA	NA
Kptn	1.16925	0.037205	1.31567	0.0201844	NA	NA
Mars	0.720584	0.033445	0.826497	0.0167638	NA	NA
Mcl1	1.03694	0.00134838	0.702921	0.028508	NA	NA
Mef2c	-3.24445	0.000162762	-1.32734	0.0320248	NA	NA
Myd88	2.13457	0.00829242	2.03008	0.0139211	NA	NA
Nf2	0.726369	0.0456735	0.738053	0.0467338	NA	NA
Nol4l	0.729453	0.0367388	0.78163	0.027327	NA	NA
Ntan1	-0.984202	0.0185371	-0.923058	0.0259939	NA	NA
Pdlim4	1.39392	0.0135989	2.23942	8.29487e-05	NA	NA
Pou4f2	-0.881147	0.0415693	-1.1519	0.0134638	NA	NA
Pou6f2	-0.915949	0.0430566	-1.52882	0.00339654	NA	NA
Ppan	1.36745	0.0115551	1.29952	0.0179186	NA	NA
Rab9b	-1.07986	0.0288367	-1.72768	0.00269235	NA	NA
Rara	1.0896	0.0234547	1.08298	0.0260591	NA	NA
Repin1	1.13936	0.00839321	1.10158	0.012069	NA	NA
Ruvbl2	0.821022	0.0448266	0.978116	0.0188468	NA	NA
S100a13	0.850538	0.0451586	1.20205	0.00520395	NA	NA
S100b	-1.36553	0.0152258	-1.14303	0.03227	NA	NA
Sash1	1.2887	0.038218	1.39618	0.0266161	NA	NA
Setd1b	1.08465	0.00945412	1.18871	0.00500264	NA	NA
Slc25a23	0.84985	0.00327578	0.655069	0.0227332	NA	NA
Sncg	-0.601197	0.0379689	-0.887531	0.00473641	NA	NA
Sox2	1.12292	0.00148443	0.771826	0.0293294	NA	NA
Tagln2	1.86586	0.0323386	2.41599	0.00738575	NA	NA
Tesk1	-0.926419	0.00426356	-0.72793	0.0208101	NA	NA
Tmbim1	1.09972	0.0212859	1.13418	0.019567	NA	NA
Tmem25	-0.634082	0.044004	-0.660611	0.0403799	NA	NA
Tmem260	-0.945297	0.0296178	-1.35854	0.00483522	NA	NA
Tspan4	0.946182	0.0325605	0.9386	0.0376217	NA	NA
Tuba1c	2.38255	0.00873451	1.98971	0.0343637	NA	NA
Vwa5b2	-1.41532	0.00731806	-1.30345	0.0130229	NA	NA
Zc3h6	-1.51011	0.00674314	-1.16824	0.0280108	NA	NA
Zup1	1.75024	0.0160167	1.47066	0.0485002	NA	NA
2900052N01Rik	0.632793	0.0357554	NA	NA	-2.63091	8.55041e-06
Aktip	-0.610791	0.0149756	NA	NA	-0.620413	0.0202647
Apoc1	-3.5748	0.00150294	NA	NA	1.7678	0.0022937
Cabp5	0.781306	0.0195864	NA	NA	0.852982	0.015968
Calu	0.651973	0.0422586	NA	NA	0.670803	0.0486008
Cd59a	-0.976774	0.0162453	NA	NA	-1.35922	0.00483955
Cnmd	-1.1998	0.023043	NA	NA	0.914117	0.0355639
Dag1	0.694634	0.044563	NA	NA	0.807003	0.0288065
Dpagt1	1.47764	0.00578631	NA	NA	1.32918	0.0203091
Ebpl	-0.847789	0.0151099	NA	NA	-1.03323	0.00917156
Fabp12	-1.30623	0.0118669	NA	NA	-1.21284	0.0304098
Fam78b	1.18804	0.00971316	NA	NA	1.38043	0.00484931
Flna	0.865239	0.0147686	NA	NA	0.884383	0.0204564
Fyco1	0.850816	0.0188579	NA	NA	0.86283	0.0252345
Gpr137	0.805695	0.00812207	NA	NA	0.992249	0.00222235
Gpr37	-0.613028	0.0431256	NA	NA	0.630221	0.0304113
Hmgcr	-0.626386	0.0230776	NA	NA	-1.09368	0.000929273
Inf2	0.94966	0.0263383	NA	NA	1.03078	0.0253357
Inpp5j	-0.984067	0.0374645	NA	NA	-1.21729	0.0242303
Insig1	-0.58979	0.0237282	NA	NA	-0.851433	0.00375355
Itm2a	-1.42899	0.025375	NA	NA	-1.46882	0.0372978
Kcnip2	-1.0651	0.0170335	NA	NA	-1.33302	0.00918171
Krt10	-0.694321	0.0331876	NA	NA	-0.779277	0.0310421
Mapre1	0.628081	0.0176925	NA	NA	0.624431	0.0262753
Mpp2	0.725346	0.0250171	NA	NA	0.845061	0.0145049
Mrpl57	-0.956207	0.00273207	NA	NA	-0.645129	0.0421534
Mvp	2.5388	0.00245488	NA	NA	1.80731	0.0494724
Nceh1	0.771383	0.0302867	NA	NA	0.797544	0.0373872
Nploc4	0.975673	0.0145952	NA	NA	0.990369	0.0211718
Pitpnc1	-0.880863	0.00657844	NA	NA	-0.992386	0.00612753
Pmp22	1.28877	0.00202179	NA	NA	1.18219	0.00827435
Rgs17	1.23024	0.0192671	NA	NA	1.38167	0.0128024
Rian	-0.592239	0.0124331	NA	NA	-1.06546	0.000183585
Sbno2	1.01755	0.0358108	NA	NA	1.5281	0.00285707
Scn7a	-1.56858	0.0174638	NA	NA	-2.05075	0.00975003
Senp3	1.01422	0.00806816	NA	NA	0.843837	0.0396242
Slc35f4	-1.90177	0.010888	NA	NA	-3.08855	0.00246843
Tle3	0.802272	0.0421898	NA	NA	0.947366	0.0238528
Tm2d1	-0.809939	0.00504871	NA	NA	-0.700239	0.0195119
Tnnc2	0.889836	0.0255895	NA	NA	1.09062	0.011102
Tob2	0.63675	0.0462872	NA	NA	-1.04226	0.0165979
Washc1	1.32327	0.00172143	NA	NA	0.921434	0.040626
Wdr37	-0.801578	0.00638636	NA	NA	-0.710796	0.0218611
Xpa	-0.967921	0.030608	NA	NA	-1.29075	0.0136684
2310011J03Rik	NA	NA	0.695784	0.045292	0.98591	0.00690979
Adamts5	NA	NA	1.15469	0.0174626	1.60664	0.0015512
Agrn	NA	NA	0.855371	0.00233728	0.635346	0.0267888
AI847159	NA	NA	-1.90956	0.00132524	-1.64736	0.00677681
Aph1a	NA	NA	0.862634	0.0130545	0.759669	0.0390455
Arl4d	NA	NA	-1.06019	0.0225727	-1.1718	0.0198456
Atp6v0e	NA	NA	0.787227	0.0165263	0.737335	0.034011
Bloc1s2	NA	NA	-0.842823	0.032163	-1.18735	0.00896469
C3	NA	NA	2.25196	0.010973	3.3288	0.00024303
C4b	NA	NA	2.9035	4.64713e-05	2.94386	5.9551e-05
Capg	NA	NA	1.82041	0.037409	2.08985	0.022124
Ccnd3	NA	NA	1.08431	0.000430675	0.685957	0.0274921
Cd9	NA	NA	1.04142	3.37908e-05	0.930278	0.000221658
Cdkn2d	NA	NA	-0.750928	0.0166574	-0.657676	0.0438497
Cds1	NA	NA	-0.651627	0.0315233	-0.866068	0.0102339
Chchd4	NA	NA	-0.980475	0.0057146	-0.874694	0.0173026
Clu	NA	NA	1.47119	2.53213e-08	1.95042	9.33912e-11
Cnn3	NA	NA	1.20651	1.49936e-05	0.615779	0.0202293
Coq10b	NA	NA	-1.06126	0.0128861	-0.919989	0.0377503
Crip2	NA	NA	0.591167	0.0360509	0.613557	0.0382963
Cspg5	NA	NA	0.639774	0.0133654	0.722484	0.00789469
Ctnnd1	NA	NA	1.10369	0.0123494	1.25212	0.00689846
Ctsh	NA	NA	1.51219	0.00232944	1.39184	0.00750028
Cxcl16	NA	NA	1.28583	0.0334035	1.81879	0.00367794
Ddr1	NA	NA	0.785844	0.00262412	0.911979	0.000855123
Dmpk	NA	NA	1.66536	0.0100639	1.50669	0.0306038
Edn2	NA	NA	4.04022	0.000261336	4.5848	5.45064e-05
Efna3	NA	NA	-1.25506	0.0162408	-1.81196	0.00355732
Faim	NA	NA	-0.743677	0.0224806	-0.793965	0.0237261
Fam161a	NA	NA	-1.1745	0.0170316	-1.93721	0.00179275
Fbxo2	NA	NA	-0.948525	0.000673416	-0.613941	0.0241594
Fcer1g	NA	NA	2.47186	0.00612371	3.18168	0.000980187
Fuca1	NA	NA	0.642031	0.0444532	0.79427	0.0177926
Fxyd5	NA	NA	2.27099	0.00126282	1.65471	0.0209364
Gbp2	NA	NA	4.50389	3.10079e-06	2.6785	0.00982063
Gldc	NA	NA	0.944162	0.0493653	1.10106	0.0285715
Gm10076	NA	NA	-1.73499	0.000925896	-1.08185	0.0228536
Gm2a	NA	NA	0.810416	0.0326102	1.25056	0.0017751
Gpam	NA	NA	1.14726	0.0028604	1.25317	0.00199952
Grn	NA	NA	0.8289	0.00784186	1.41121	3.87962e-05
Gtf2b	NA	NA	-0.721147	0.0345679	-0.772782	0.0373362
H2-Q4	NA	NA	2.8524	0.0109889	3.19749	0.00554296
H2-Q6	NA	NA	4.25555	0.0244063	4.70704	0.0144139
Hist1h2bc	NA	NA	0.670396	0.0167789	0.742099	0.0113335
Hmga1	NA	NA	-1.67942	0.000382257	-1.98146	0.000246236
Id3	NA	NA	0.835466	0.00853986	0.864781	0.00974912
Ifi35	NA	NA	2.54779	0.000449872	1.88137	0.0139919
Itpk1	NA	NA	1.09736	0.00239443	0.987508	0.00903827
Kdr	NA	NA	0.720682	0.0106445	1.07556	0.00036471
Kndc1	NA	NA	-1.14212	0.0338387	-1.24469	0.0333477
Laptm4a	NA	NA	0.661944	0.0031056	0.678999	0.00338774
Lgi4	NA	NA	1.98897	0.0344117	2.17523	0.026208
Lsr	NA	NA	2.62472	0.00121072	1.88703	0.0342178
Lyz2	NA	NA	3.71899	0.0452602	4.41621	0.0252474
Maml2	NA	NA	1.76401	0.0247635	1.86239	0.0225173
Mir670hg	NA	NA	-1.16607	0.0188042	-1.26177	0.0188509
Naglu	NA	NA	1.48331	0.0290188	1.9928	0.00407142
Nap1l3	NA	NA	-0.89238	0.0230585	-0.849096	0.041068
Nav1	NA	NA	0.71664	0.0175929	0.790859	0.0122457
Ndnf	NA	NA	0.913445	0.0201475	1.07511	0.00922814
Nefh	NA	NA	-0.632907	0.00989972	-0.606577	0.0166797
Net1	NA	NA	2.02462	0.0106543	1.95553	0.0203027
Nprl3	NA	NA	1.11749	0.0293687	1.09306	0.043548
Nr4a1	NA	NA	-1.73635	0.000409581	-1.98441	0.000341732
Nrep	NA	NA	0.596183	0.00407735	0.6782	0.00173573
Nrn1	NA	NA	-1.08878	0.000610285	-0.709058	0.0154042
Nrsn2	NA	NA	-0.74071	0.00219794	-0.931647	0.000510639
Nxn	NA	NA	1.47676	0.00268321	1.54384	0.00294386
Nxnl1	NA	NA	-2.07384	0.00738906	-1.56054	0.0350657
Ogfr	NA	NA	1.27952	0.000473207	1.22452	0.00130058
Olfm2	NA	NA	0.642758	0.0411597	0.649612	0.0499634
Os9	NA	NA	0.761823	0.0304923	1.16003	0.00205648
Pbxip1	NA	NA	1.41967	0.000310128	1.48487	0.000317574
Pcmtd2	NA	NA	-0.647731	0.0184448	-0.888141	0.00346705
Pcolce	NA	NA	1.8756	0.00536094	2.90134	4.504e-05
Phlpp1	NA	NA	0.669218	0.0456222	0.831237	0.0183029
Pip4k2b	NA	NA	0.877617	0.00862311	0.850227	0.015371
Pitpnm3	NA	NA	-1.09046	0.00675389	-1.81787	0.000324441
Plekha4	NA	NA	3.13528	0.00110639	2.76969	0.006884
Plk5	NA	NA	0.643397	0.0179965	0.640374	0.0230905
Plpp3	NA	NA	0.982269	0.00651013	0.891199	0.0187541
Pou4f3	NA	NA	-1.78027	0.0116609	-1.88512	0.014819
Ppp1r9b	NA	NA	0.721973	0.00189143	0.687266	0.00419185
Prdx6	NA	NA	0.639491	0.0358331	1.21154	0.000714874
Prelp	NA	NA	0.985649	0.00624275	1.58322	4.59539e-05
Prpf39	NA	NA	0.897933	0.0137611	0.823228	0.0327918
Psme1	NA	NA	0.888244	0.00104302	0.811893	0.00353078
Rax	NA	NA	0.790396	0.0175721	1.08229	0.00202896
Rskr	NA	NA	1.00053	0.00534701	0.739885	0.0451783
Rtbdn	NA	NA	-0.700211	0.045297	-0.901788	0.020175
S100a1	NA	NA	1.05503	0.000108706	1.01874	0.000275767
Scaper	NA	NA	-0.720804	0.0475916	-0.789086	0.0467724
Scn1b	NA	NA	-0.726177	0.00161524	-0.606673	0.0089602
Sdc3	NA	NA	0.79667	0.0134635	0.845692	0.0127114
Selenop	NA	NA	0.783015	0.0286954	0.951896	0.0112011
Serpina3n	NA	NA	5.2313	0.0289988	5.60663	0.0234562
Sgk1	NA	NA	-0.956739	0.00534494	-0.748913	0.0326256
Slc25a16	NA	NA	-1.50539	0.0194189	-1.98315	0.00856063
Slc9a3r1	NA	NA	1.16982	0.0157682	1.25514	0.0140399
Snca	NA	NA	-0.915872	0.00103738	-0.656625	0.0174864
Sparc	NA	NA	1.11481	7.64357e-06	0.873838	0.000242626
Steap4	NA	NA	2.43573	0.0166709	4.04706	4.02188e-05
Stom	NA	NA	1.08753	0.0198713	1.13801	0.0192379
Syt15	NA	NA	1.45875	0.0472332	1.51284	0.046391
Tac1	NA	NA	-0.63247	0.0186381	-0.694067	0.0152677
Tceal1	NA	NA	-0.725172	0.0121363	-0.628003	0.0361569
Tceal5	NA	NA	-0.634287	0.00834197	-0.792145	0.00263504
Tceal6	NA	NA	-0.638092	0.0455027	-0.766454	0.026638
Timp2	NA	NA	0.660049	0.00665427	1.10742	4.06084e-05
Timp3	NA	NA	0.911554	0.0134264	1.21255	0.00225853
Tmbim6	NA	NA	0.668671	0.00211606	0.59442	0.00686483
Tmem176b	NA	NA	0.952327	0.00529392	1.07961	0.00271925
Tmem215	NA	NA	0.977466	0.00568774	0.892484	0.0156699
Tmem98	NA	NA	0.961217	0.0366223	1.16785	0.016228
Tor3a	NA	NA	3.24373	0.000689961	3.32611	0.000845113
Trf	NA	NA	2.6449	0.0197884	3.31154	0.00972151
Trim30a	NA	NA	3.15869	0.0109186	3.51928	0.00568435
Tsc22d4	NA	NA	0.822213	0.00277293	0.883282	0.00225379
Tst	NA	NA	1.94531	0.0235216	2.17297	0.0144639
Ttyh2	NA	NA	1.53303	0.0251461	1.7497	0.014111
Utp14b	NA	NA	1.49415	0.000625997	0.996658	0.0301046
Vcam1	NA	NA	1.83913	0.00685041	1.67186	0.019092
Vim	NA	NA	1.263	1.82159e-06	0.994475	8.46432e-05
Wdr17	NA	NA	-1.33245	0.0258751	-1.66035	0.015028
Xaf1	NA	NA	3.08873	0.000229473	1.71914	0.0449826
Yaf2	NA	NA	-0.741808	0.0102312	-0.626264	0.0368706
Zcchc12	NA	NA	-1.25082	0.043957	-1.58543	0.0259408
Zer1	NA	NA	0.683017	0.00800446	0.626092	0.0189463
Zhx3	NA	NA	1.02328	0.0377925	1.221	0.0179881
1110032A03Rik	-0.682793	0.0399575	NA	NA	NA	NA
1500009L16Rik	-1.49759	0.0127239	NA	NA	NA	NA
1700019D03Rik	-1.43683	0.0277448	NA	NA	NA	NA
A330023F24Rik	0.6254	0.00867069	NA	NA	NA	NA
Acyp2	-1.19333	0.000363885	NA	NA	NA	NA
Adipor2	0.746716	0.0392645	NA	NA	NA	NA
Adprh	-0.634248	0.0151101	NA	NA	NA	NA
Afg3l2	-0.833166	0.0184481	NA	NA	NA	NA
Aifm1	-0.870348	0.047075	NA	NA	NA	NA
Amotl1	1.10063	0.00854732	NA	NA	NA	NA
Ankrd33b	1.04467	0.0256881	NA	NA	NA	NA
Anxa7	0.883956	0.00355344	NA	NA	NA	NA
Ap1g1	0.625342	0.0485764	NA	NA	NA	NA
Apba2	-0.937757	0.0236523	NA	NA	NA	NA
Apbb3	0.766117	0.0487796	NA	NA	NA	NA
Aqp1	-1.62553	0.0361289	NA	NA	NA	NA
Arhgap23	0.959677	0.0029144	NA	NA	NA	NA
Arhgap24	-1.03112	0.018842	NA	NA	NA	NA
Arhgdig	-1.28963	0.0146531	NA	NA	NA	NA
Arpc3	-0.699905	0.0179172	NA	NA	NA	NA
Asah1	-0.67767	0.0367514	NA	NA	NA	NA
Bcam	-0.815319	0.0412528	NA	NA	NA	NA
Bivm	1.06586	0.0441836	NA	NA	NA	NA
Bmt2	-0.834937	0.0436596	NA	NA	NA	NA
C1d	-0.696057	0.00702011	NA	NA	NA	NA
Calcoco1	0.991583	0.0248852	NA	NA	NA	NA
Capn15	0.807961	0.0305633	NA	NA	NA	NA
Cartpt	0.6356	0.0118825	NA	NA	NA	NA
Casz1	1.00454	0.00906654	NA	NA	NA	NA
Ccdc167	-0.952712	0.0162184	NA	NA	NA	NA
Ccdc90b	-0.961391	0.0347295	NA	NA	NA	NA
Ccnd1	2.4302	0.00506402	NA	NA	NA	NA
Cd44	2.72967	0.0354157	NA	NA	NA	NA
Cdk20	1.00821	0.0338106	NA	NA	NA	NA
Cdk2ap2	0.810786	0.00612802	NA	NA	NA	NA
Cenpb	0.736177	0.0236332	NA	NA	NA	NA
Cerk	0.761917	0.0119437	NA	NA	NA	NA
Chd7	0.883616	0.0362915	NA	NA	NA	NA
Clcc1	-1.50119	0.00494886	NA	NA	NA	NA
Cnst	0.660826	0.0327649	NA	NA	NA	NA
Col2a1	-1.22211	0.0250087	NA	NA	NA	NA
Col9a1	-2.00015	0.00690701	NA	NA	NA	NA
Cox4i2	-0.771176	0.0412711	NA	NA	NA	NA
Csf1	2.07022	0.0429916	NA	NA	NA	NA
Cyb5r1	1.00125	0.0497629	NA	NA	NA	NA
Cyp4f13	-1.10237	0.0462364	NA	NA	NA	NA
D230025D16Rik	-0.964537	0.0329451	NA	NA	NA	NA
Dcp1b	1.22045	0.0252718	NA	NA	NA	NA
Dcun1d2	0.713566	0.0354066	NA	NA	NA	NA
Ddit3	0.702528	0.00890493	NA	NA	NA	NA
Derl1	0.599131	0.045998	NA	NA	NA	NA
Dexi	-0.788045	0.00989301	NA	NA	NA	NA
Dhx16	1.0483	0.0206772	NA	NA	NA	NA
Dnajc19	-0.712925	0.0150301	NA	NA	NA	NA
Dock1	2.03905	0.0157946	NA	NA	NA	NA
Dock9	-1.16942	0.0151358	NA	NA	NA	NA
Dyrk1b	1.16912	0.0398715	NA	NA	NA	NA
Egfr	1.58619	0.0233347	NA	NA	NA	NA
Eid1	-0.641348	0.00338403	NA	NA	NA	NA
Eif4ebp1	2.36596	0.00431754	NA	NA	NA	NA
Eif6	0.631802	0.0247483	NA	NA	NA	NA
Elp6	-1.47205	0.0258555	NA	NA	NA	NA
Emg1	-0.595606	0.0455437	NA	NA	NA	NA
Eml6	-0.965645	0.0456937	NA	NA	NA	NA
Epas1	-0.846721	0.0416277	NA	NA	NA	NA
Etv5	0.921391	0.0179176	NA	NA	NA	NA
Exoc5	0.715629	0.0475983	NA	NA	NA	NA
Ezh1	-0.875425	0.0186686	NA	NA	NA	NA
Fam174b	1.76873	0.0278388	NA	NA	NA	NA
Fam234a	-1.90584	0.00167737	NA	NA	NA	NA
Foxk2	0.710057	0.0363616	NA	NA	NA	NA
Fscn2	-1.465	0.00947447	NA	NA	NA	NA
Fstl1	-1.22575	0.00352143	NA	NA	NA	NA
Ftl1-ps1	1.66739	0.0375862	NA	NA	NA	NA
Gadd45a	1.07959	0.0218351	NA	NA	NA	NA
Gadd45g	0.838481	0.0167882	NA	NA	NA	NA
Galnt16	1.02195	0.0259996	NA	NA	NA	NA
Gdap1l1	-0.762728	0.0208369	NA	NA	NA	NA
Gfer	0.962532	0.0406725	NA	NA	NA	NA
Glra2	-0.846735	0.0435841	NA	NA	NA	NA
Gm43597	1.34297	0.0229873	NA	NA	NA	NA
Gng11	-0.937151	0.038765	NA	NA	NA	NA
Gng5	0.599371	0.0106117	NA	NA	NA	NA
Gnl3	0.924269	0.0226477	NA	NA	NA	NA
Gtf2a1	0.702979	0.0247764	NA	NA	NA	NA
Gtf2h5	-0.648232	0.0157294	NA	NA	NA	NA
Guf1	-0.981631	0.023506	NA	NA	NA	NA
H1fx	-0.952829	0.0259976	NA	NA	NA	NA
Hist1h1c	-1.16433	0.0121566	NA	NA	NA	NA
Hmgn5	-2.10513	0.00804307	NA	NA	NA	NA
Hmox1	2.96218	0.010611	NA	NA	NA	NA
Hnmt	-1.55956	0.017527	NA	NA	NA	NA
Homer1	-1.40671	0.00669325	NA	NA	NA	NA
Hs3st3b1	1.50779	0.0424438	NA	NA	NA	NA
Hspa1a	2.3052	0.000117279	NA	NA	NA	NA
Igf1	-1.1266	0.0350569	NA	NA	NA	NA
Igf1r	0.637275	0.0349624	NA	NA	NA	NA
Igf2	-1.41652	0.0179147	NA	NA	NA	NA
Igfn1	1.70033	0.0348477	NA	NA	NA	NA
Ip6k2	0.781608	0.0209445	NA	NA	NA	NA
Itpr1	-0.730969	0.0206175	NA	NA	NA	NA
Jam2	-0.767448	0.0301277	NA	NA	NA	NA
Jmjd6	0.885379	0.00820783	NA	NA	NA	NA
Kcnk9	-1.4066	0.0382891	NA	NA	NA	NA
Kif22	-1.1528	0.011091	NA	NA	NA	NA
Klf13	0.801187	0.0444341	NA	NA	NA	NA
Klhl1	-1.5004	0.00884803	NA	NA	NA	NA
Kmt2e	0.634462	0.026467	NA	NA	NA	NA
Kras	0.750628	0.0124444	NA	NA	NA	NA
Letm1	0.700757	0.030943	NA	NA	NA	NA
Lgi2	-0.981452	0.0212683	NA	NA	NA	NA
Lhx4	1.11336	0.033852	NA	NA	NA	NA
Limk1	-0.736701	0.045645	NA	NA	NA	NA
Lpcat1	0.853383	0.00547617	NA	NA	NA	NA
Lrit1	0.783207	0.0415101	NA	NA	NA	NA
Lrp12	-0.813593	0.0214963	NA	NA	NA	NA
Lrrc17	-1.14609	0.0196592	NA	NA	NA	NA
Lrrc58	0.692087	0.0298206	NA	NA	NA	NA
Lypla1	-0.81114	0.013247	NA	NA	NA	NA
Lzts2	0.785673	0.0201529	NA	NA	NA	NA
Mak16	1.0277	0.0474758	NA	NA	NA	NA
Manf	0.803468	0.00627546	NA	NA	NA	NA
Matk	-1.0542	0.00181146	NA	NA	NA	NA
Mboat7	0.796471	0.0131091	NA	NA	NA	NA
Mfsd5	0.84975	0.0386161	NA	NA	NA	NA
Mga	0.774739	0.0381336	NA	NA	NA	NA
Mief2	1.41945	0.0367038	NA	NA	NA	NA
Mllt1	0.915179	0.0222493	NA	NA	NA	NA
Mrps15	-0.857693	0.014097	NA	NA	NA	NA
Mrto4	1.08836	0.00474899	NA	NA	NA	NA
Mt1	1.56654	0.0439895	NA	NA	NA	NA
Mtcl1	0.592974	0.046739	NA	NA	NA	NA
Mthfd2l	-0.715798	0.0488155	NA	NA	NA	NA
Myh4	1.48254	0.0421482	NA	NA	NA	NA
Myo6	-0.727977	0.0174761	NA	NA	NA	NA
Ncoa5	0.741164	0.0426521	NA	NA	NA	NA
Nek1	-0.984525	0.0369723	NA	NA	NA	NA
Neto2	-0.908619	0.0133454	NA	NA	NA	NA
Neurod1	0.893428	0.00152979	NA	NA	NA	NA
Nfasc	0.703293	0.00873818	NA	NA	NA	NA
Nme2	0.638319	0.0114873	NA	NA	NA	NA
Nol11	1.69448	0.000716774	NA	NA	NA	NA
Nosip	-0.697913	0.0348649	NA	NA	NA	NA
Nt5m	-0.720123	0.029971	NA	NA	NA	NA
Nufip1	-1.22881	0.0344354	NA	NA	NA	NA
Omg	-1.15316	0.0140938	NA	NA	NA	NA
Opcml	-1.04334	0.00928875	NA	NA	NA	NA
Palld	0.961244	0.0420607	NA	NA	NA	NA
Pcare	0.970913	0.0133221	NA	NA	NA	NA
Pcdhb14	1.50151	0.0401902	NA	NA	NA	NA
Pcdhb9	-1.20474	0.0383476	NA	NA	NA	NA
Phgdh	1.39583	0.00453334	NA	NA	NA	NA
Phyh	-0.798278	0.00391357	NA	NA	NA	NA
Pias1	-0.897376	0.0315721	NA	NA	NA	NA
Pigb	-1.82453	0.0450864	NA	NA	NA	NA
Pik3r1	1.05045	0.0290812	NA	NA	NA	NA
Pitpnm2	0.815167	0.0146497	NA	NA	NA	NA
Pla2g7	-1.0747	0.0195874	NA	NA	NA	NA
Plcb1	-0.890925	0.0343149	NA	NA	NA	NA
Plxna1	-0.80362	0.0268558	NA	NA	NA	NA
Plxna2	0.749928	0.0323141	NA	NA	NA	NA
Polr2k	-0.65767	0.0052689	NA	NA	NA	NA
Ppil3	-0.999978	0.0478671	NA	NA	NA	NA
Ppp1r26	1.26343	0.0444344	NA	NA	NA	NA
Proser2	-1.54745	0.0114114	NA	NA	NA	NA
Prrt1	0.782247	0.005523	NA	NA	NA	NA
Psen1	1.27904	0.00390208	NA	NA	NA	NA
Pstk	-1.03597	0.0345176	NA	NA	NA	NA
Pvr	1.28799	0.0221588	NA	NA	NA	NA
Pygb	-0.743503	0.0174208	NA	NA	NA	NA
Pygm	0.736675	0.0219843	NA	NA	NA	NA
Qpct	-0.689713	0.0344557	NA	NA	NA	NA
Rbbp5	0.94193	0.0213807	NA	NA	NA	NA
Rcc2	0.793787	0.0416266	NA	NA	NA	NA
Ret	0.617795	0.0390468	NA	NA	NA	NA
Rgl1	0.947343	0.0162374	NA	NA	NA	NA
Rida	-0.940065	0.0108295	NA	NA	NA	NA
Rnd2	-0.73787	0.0167721	NA	NA	NA	NA
Rnf103	-0.999835	0.0259292	NA	NA	NA	NA
Rnf121	0.850663	0.0375875	NA	NA	NA	NA
Rnf146	0.766665	0.0327328	NA	NA	NA	NA
Rnf214	-1.10517	0.0258856	NA	NA	NA	NA
Rnf227	-0.625073	0.011851	NA	NA	NA	NA
Rnf40	1.1638	0.0120549	NA	NA	NA	NA
Rtn4r	-1.81247	0.0280136	NA	NA	NA	NA
Rwdd4a	0.935358	0.0136856	NA	NA	NA	NA
Samm50	0.631088	0.0437177	NA	NA	NA	NA
Sarnp	-0.700263	0.00697167	NA	NA	NA	NA
Sbsn	-0.884286	0.0473771	NA	NA	NA	NA
Scd1	-1.23798	0.0367238	NA	NA	NA	NA
Sec61a1	0.906911	0.0426001	NA	NA	NA	NA
Secisbp2	-1.83965	0.00491336	NA	NA	NA	NA
Selenoh	-0.587462	0.0309385	NA	NA	NA	NA
Serp1	0.765595	0.0351664	NA	NA	NA	NA
Sfxn5	-0.669159	0.0498637	NA	NA	NA	NA
Sh3pxd2b	1.38505	0.00274351	NA	NA	NA	NA
Shmt2	1.40367	0.000683315	NA	NA	NA	NA
Six6	-0.692156	0.00901572	NA	NA	NA	NA
Slc2a3	0.603766	0.0135789	NA	NA	NA	NA
Slc38a2	0.608024	0.0166691	NA	NA	NA	NA
Slco4a1	-1.34748	0.0201683	NA	NA	NA	NA
Snhg15	1.07725	0.044271	NA	NA	NA	NA
Sorcs2	-0.758645	0.0206403	NA	NA	NA	NA
Sp3	0.91307	0.0295945	NA	NA	NA	NA
Specc1l	-1.20696	0.00721405	NA	NA	NA	NA
Spred1	0.68224	0.0203988	NA	NA	NA	NA
Spred3	1.51851	0.00796001	NA	NA	NA	NA
Spry2	1.22371	0.0127058	NA	NA	NA	NA
Sra1	-0.819672	0.00796563	NA	NA	NA	NA
Srgap3	0.58585	0.0172758	NA	NA	NA	NA
Surf1	-0.599706	0.0221089	NA	NA	NA	NA
Syde1	1.90519	0.00739762	NA	NA	NA	NA
Tafa2	-1.15749	0.00747268	NA	NA	NA	NA
Tbc1d13	0.845231	0.0453747	NA	NA	NA	NA
Terf2	0.975356	0.0207288	NA	NA	NA	NA
Thap3	-0.881356	0.0454778	NA	NA	NA	NA
Thoc1	0.944374	0.0333925	NA	NA	NA	NA
Thrsp	0.644974	0.0429041	NA	NA	NA	NA
Tjp2	0.819541	0.0156456	NA	NA	NA	NA
Tmed5	1.34541	0.0195171	NA	NA	NA	NA
Tmem129	-0.959331	0.0245733	NA	NA	NA	NA
Tmem14a	-0.814711	0.0316793	NA	NA	NA	NA
Tnfrsf12a	2.20884	0.00878368	NA	NA	NA	NA
Tnnt3	0.888676	0.0164086	NA	NA	NA	NA
Tnpo1	0.6585	0.0182642	NA	NA	NA	NA
Tpm2	0.969545	0.0429538	NA	NA	NA	NA
Trpm1	0.987762	0.00746551	NA	NA	NA	NA
Tsr1	1.44426	0.0184156	NA	NA	NA	NA
Ttbk1	1.06262	0.00948698	NA	NA	NA	NA
Twistnb	-1.46554	0.0268427	NA	NA	NA	NA
Txndc9	-0.742222	0.0183038	NA	NA	NA	NA
Ubap2	0.679511	0.0374324	NA	NA	NA	NA
Ube2o	0.70888	0.0234894	NA	NA	NA	NA
Ube2w	0.619323	0.0455809	NA	NA	NA	NA
Uchl5	-0.721521	0.0200204	NA	NA	NA	NA
Vgf	0.900506	0.00584014	NA	NA	NA	NA
Vip	0.996116	0.0459751	NA	NA	NA	NA
Washc3	-1.11518	0.0457359	NA	NA	NA	NA
Wdyhv1	-1.00723	0.0178439	NA	NA	NA	NA
Ythdf1	0.69272	0.0331734	NA	NA	NA	NA
Zdhhc20	1.10337	0.0168943	NA	NA	NA	NA
Zeb2	0.622487	0.0260334	NA	NA	NA	NA
Zfand2b	-1.11249	0.013525	NA	NA	NA	NA
Zfp131	0.984918	0.0397164	NA	NA	NA	NA
Zfp423	-0.882696	0.039502	NA	NA	NA	NA
Zfp444	0.720296	0.0302078	NA	NA	NA	NA
Zfp512	0.917027	0.00557279	NA	NA	NA	NA
Zfp516	0.884911	0.0257152	NA	NA	NA	NA
Zfp574	1.21829	0.0167084	NA	NA	NA	NA
Zfp931	-1.62917	0.0202308	NA	NA	NA	NA
Znhit1	-0.667884	0.025454	NA	NA	NA	NA
Znhit3	-0.831987	0.0314184	NA	NA	NA	NA
0610009B22Rik	NA	NA	-1.0596	0.00828021	NA	NA
1700123O20Rik	NA	NA	-1.015	0.0115482	NA	NA
4833439L19Rik	NA	NA	-0.641125	0.0155005	NA	NA
A530058N18Rik	NA	NA	-0.825546	0.0179553	NA	NA
Aagab	NA	NA	-0.887245	0.0253363	NA	NA
Abcc9	NA	NA	2.77625	0.000647235	NA	NA
Abhd4	NA	NA	0.974892	0.0172658	NA	NA
Acat1	NA	NA	-0.849227	0.00698314	NA	NA
Acbd5	NA	NA	-0.777231	0.0207901	NA	NA
Acer2	NA	NA	1.35406	0.010659	NA	NA
Actn4	NA	NA	0.594179	0.0446569	NA	NA
Adam10	NA	NA	0.675186	0.0484507	NA	NA
Adgra2	NA	NA	1.31687	0.0438116	NA	NA
Adgrf5	NA	NA	1.53602	0.0267801	NA	NA
Adgrl4	NA	NA	1.23569	0.0286243	NA	NA
Adora1	NA	NA	-0.811196	0.0174209	NA	NA
Afap1	NA	NA	1.16709	0.0286461	NA	NA
Afdn	NA	NA	0.712101	0.0468202	NA	NA
Agpat3	NA	NA	-0.691448	0.0039156	NA	NA
Aip	NA	NA	-0.717846	0.00646872	NA	NA
Aldh1a1	NA	NA	1.12415	0.0138972	NA	NA
Ankfy1	NA	NA	1.11194	0.0103702	NA	NA
Ankrd11	NA	NA	-0.923975	0.0128368	NA	NA
Ankrd12	NA	NA	-0.785356	0.033478	NA	NA
Ankrd13a	NA	NA	0.860685	0.0137464	NA	NA
Ankrd34a	NA	NA	-0.97517	0.00895773	NA	NA
Ankrd6	NA	NA	0.937323	0.0320844	NA	NA
Ano3	NA	NA	-1.52648	0.00743442	NA	NA
Apcdd1	NA	NA	2.01062	0.00691724	NA	NA
Apoo	NA	NA	-0.809347	0.0129606	NA	NA
Aqp11	NA	NA	1.24992	0.0460358	NA	NA
Arel1	NA	NA	0.889524	0.0145256	NA	NA
Arfgap3	NA	NA	-1.28251	0.0142616	NA	NA
Arhgap5	NA	NA	-0.749335	0.0215137	NA	NA
Ascc2	NA	NA	1.08804	0.0483212	NA	NA
Atcay	NA	NA	-0.715728	0.0131165	NA	NA
Atf2	NA	NA	-0.766307	0.0146177	NA	NA
Atp2b1	NA	NA	0.709603	0.00361515	NA	NA
Atp6v1d	NA	NA	-0.646106	0.00400236	NA	NA
B230312C02Rik	NA	NA	-1.22551	0.0338682	NA	NA
Bcar1	NA	NA	0.720677	0.0328261	NA	NA
Bcas3	NA	NA	-0.846198	0.0215457	NA	NA
Bckdk	NA	NA	1.06785	0.0188967	NA	NA
Bcl7a	NA	NA	-0.782064	0.0435416	NA	NA
Bola3	NA	NA	-0.629242	0.0178439	NA	NA
Brms1	NA	NA	1.4691	0.0135551	NA	NA
Bst2	NA	NA	4.09565	0.037505	NA	NA
C030006K11Rik	NA	NA	-1.3662	0.0201424	NA	NA
Cabin1	NA	NA	-0.853864	0.0423876	NA	NA
Cachd1	NA	NA	-1.22755	0.045421	NA	NA
Cacng3	NA	NA	-0.65393	0.0182423	NA	NA
Calb2	NA	NA	-0.900107	0.000286219	NA	NA
Cap2	NA	NA	-0.727958	0.0248333	NA	NA
Capn10	NA	NA	1.0346	0.0464112	NA	NA
Card10	NA	NA	1.5777	0.0484509	NA	NA
Carhsp1	NA	NA	1.80035	0.00013766	NA	NA
Cavin2	NA	NA	1.91644	0.0469053	NA	NA
Ccdc85c	NA	NA	0.936103	0.00568068	NA	NA
Cd200	NA	NA	0.712436	0.0123734	NA	NA
Cd2ap	NA	NA	1.18957	0.0273242	NA	NA
Cd34	NA	NA	1.15005	0.0342313	NA	NA
Cd83	NA	NA	-1.88548	0.0020297	NA	NA
Cdc5l	NA	NA	0.862157	0.0239384	NA	NA
Celsr2	NA	NA	0.915794	0.00771352	NA	NA
Cep112	NA	NA	-1.5079	0.0170952	NA	NA
Cep120	NA	NA	-0.67901	0.0473043	NA	NA
Chadl	NA	NA	1.17495	0.0285566	NA	NA
Chid1	NA	NA	-0.881262	0.0384584	NA	NA
Chn2	NA	NA	0.766393	0.0448718	NA	NA
Chordc1	NA	NA	-0.668925	0.0378646	NA	NA
Chp1	NA	NA	0.617404	0.0482094	NA	NA
Chrna6	NA	NA	-0.837699	0.0116072	NA	NA
Chrnb3	NA	NA	-0.957698	0.00074077	NA	NA
Chst1	NA	NA	-0.904238	0.00305978	NA	NA
Chst12	NA	NA	1.18768	0.0357932	NA	NA
Ciart	NA	NA	-1.03765	0.0336143	NA	NA
Clec2d	NA	NA	3.53885	8.30668e-05	NA	NA
Clec2l	NA	NA	-0.729123	0.00206878	NA	NA
Clic4	NA	NA	1.17604	0.0402023	NA	NA
Cmpk1	NA	NA	-0.682763	0.0172698	NA	NA
Cmpk2	NA	NA	1.90132	0.0278856	NA	NA
Cnot7	NA	NA	-0.797256	0.00696871	NA	NA
Cog2	NA	NA	0.958559	0.0283578	NA	NA
Col6a1	NA	NA	0.785436	0.0333871	NA	NA
Crabp1	NA	NA	-1.14339	0.0207332	NA	NA
Crhbp	NA	NA	-1.47721	0.0123517	NA	NA
Csgalnact2	NA	NA	1.23575	0.0428883	NA	NA
Ctdnep1	NA	NA	0.614747	0.0372889	NA	NA
Ctsa	NA	NA	0.794925	0.00227727	NA	NA
Cyp1b1	NA	NA	1.15231	0.0189366	NA	NA
Daam1	NA	NA	1.03313	0.00570521	NA	NA
Dab2ip	NA	NA	0.621453	0.0232439	NA	NA
Dbndd1	NA	NA	-1.17667	0.00863455	NA	NA
Dbpht2	NA	NA	-2.72513	0.0177951	NA	NA
Dcaf6	NA	NA	1.7116	0.0041138	NA	NA
Dcn	NA	NA	-1.33298	0.0308069	NA	NA
Ddost	NA	NA	0.66847	0.0277247	NA	NA
Ddx58	NA	NA	3.15699	0.0421588	NA	NA
Ddx60	NA	NA	2.16131	0.00880755	NA	NA
Dipk2a	NA	NA	-0.953766	0.0158929	NA	NA
Dock6	NA	NA	1.88718	0.00942876	NA	NA
Dpy30	NA	NA	-0.707657	0.0197574	NA	NA
Dtx3	NA	NA	0.693419	0.00212079	NA	NA
Dusp16	NA	NA	1.40719	0.0103106	NA	NA
E330009J07Rik	NA	NA	-1.13487	0.0387533	NA	NA
Ebf1	NA	NA	-1.02142	0.00279378	NA	NA
Ebf3	NA	NA	-0.850442	0.0142032	NA	NA
Edil3	NA	NA	-0.589023	0.0143907	NA	NA
Efemp2	NA	NA	1.11027	0.0113406	NA	NA
Egfl7	NA	NA	1.20429	0.00323621	NA	NA
Eif4a3	NA	NA	0.7374	0.0134432	NA	NA
Elk4	NA	NA	1.00506	0.0324242	NA	NA
Elmod1	NA	NA	-0.946645	6.11744e-05	NA	NA
Elovl6	NA	NA	-0.739321	0.0136775	NA	NA
Eml1	NA	NA	-0.911919	0.0346	NA	NA
Epdr1	NA	NA	-0.820469	0.01432	NA	NA
Erbin	NA	NA	0.647013	0.0333509	NA	NA
Esam	NA	NA	1.08458	0.0196744	NA	NA
Exoc6	NA	NA	1.21284	0.0178895	NA	NA
Faf2	NA	NA	0.883727	0.0222376	NA	NA
Fam189a2	NA	NA	1.04391	0.0170098	NA	NA
Fam204a	NA	NA	-1.01099	0.0358493	NA	NA
Farsb	NA	NA	-0.873076	0.0157341	NA	NA
Fbf1	NA	NA	0.977497	0.018519	NA	NA
Fbxl17	NA	NA	-0.892117	0.0325628	NA	NA
Fbxo28	NA	NA	-1.05271	0.018937	NA	NA
Fgf1	NA	NA	-0.683392	0.0142644	NA	NA
Fgf12	NA	NA	-0.894327	0.000548992	NA	NA
Flnb	NA	NA	0.811464	0.0311145	NA	NA
Flt1	NA	NA	0.810085	0.0044246	NA	NA
Furin	NA	NA	0.890335	0.0480721	NA	NA
Fxyd7	NA	NA	-0.64309	0.0240916	NA	NA
Fzd3	NA	NA	0.783763	0.0430743	NA	NA
Gabbr2	NA	NA	-0.585985	0.0298215	NA	NA
Gap43	NA	NA	-0.838666	0.000783695	NA	NA
Gbp3	NA	NA	4.09462	0.0159542	NA	NA
Gclc	NA	NA	-0.791841	0.0430699	NA	NA
Gclm	NA	NA	-0.703017	0.0342654	NA	NA
Glrx5	NA	NA	-0.736095	0.00703431	NA	NA
Gmppa	NA	NA	1.01169	0.00364766	NA	NA
Gng12	NA	NA	0.943821	0.0492794	NA	NA
Gp1bb	NA	NA	1.26601	0.0264532	NA	NA
Gpr179	NA	NA	0.663644	0.0308346	NA	NA
Gpx8	NA	NA	1.1425	0.0324721	NA	NA
Gripap1	NA	NA	0.822575	0.0428581	NA	NA
Gstm1	NA	NA	0.871727	0.0124608	NA	NA
Gstp1	NA	NA	-1.0737	0.0398971	NA	NA
Hadha	NA	NA	0.8414	0.0297699	NA	NA
Hars2	NA	NA	1.00798	0.0275169	NA	NA
Heg1	NA	NA	0.940437	0.0495256	NA	NA
Hirip3	NA	NA	1.12905	0.0242512	NA	NA
Hkdc1	NA	NA	1.4067	0.0265179	NA	NA
Hpca	NA	NA	-0.737248	0.00666981	NA	NA
Hspa4l	NA	NA	-0.811065	0.000927892	NA	NA
Hspb8	NA	NA	-1.34095	0.0178563	NA	NA
Iars	NA	NA	-0.647667	0.0279383	NA	NA
Idua	NA	NA	1.12317	0.0352584	NA	NA
Iffo1	NA	NA	-0.893771	0.0129575	NA	NA
Ifi27l2a	NA	NA	5.59916	0.0333203	NA	NA
Ifi44	NA	NA	4.42722	0.00743543	NA	NA
Ifi47	NA	NA	4.71913	0.0314181	NA	NA
Ifih1	NA	NA	2.79856	0.00215645	NA	NA
Ifit3b	NA	NA	4.96998	0.0273164	NA	NA
Ifnar2	NA	NA	1.55905	0.00423096	NA	NA
Ifngr1	NA	NA	0.955698	0.0359939	NA	NA
Igsf21	NA	NA	0.764583	0.0258368	NA	NA
Il6st	NA	NA	0.910277	0.047052	NA	NA
Impg2	NA	NA	1.22803	0.00220231	NA	NA
Inha	NA	NA	0.848156	0.041328	NA	NA
Ipo8	NA	NA	1.13552	0.00680583	NA	NA
Irf2	NA	NA	1.61654	0.0154377	NA	NA
Jade1	NA	NA	-0.970154	0.0373299	NA	NA
Kcna5	NA	NA	0.727656	0.0100619	NA	NA
Kcnc3	NA	NA	0.688102	0.0356491	NA	NA
Kcnip4	NA	NA	-0.769129	0.00754302	NA	NA
Kcnj10	NA	NA	0.646842	0.032698	NA	NA
Kctd8	NA	NA	-0.941474	0.00678602	NA	NA
Klf2	NA	NA	1.45703	0.00161613	NA	NA
Klhl7	NA	NA	-0.8549	0.0129625	NA	NA
Kmt2d	NA	NA	0.720039	0.046451	NA	NA
L1cam	NA	NA	-0.748064	0.0279923	NA	NA
Leo1	NA	NA	0.842043	0.0464978	NA	NA
Lgals8	NA	NA	-0.682694	0.045255	NA	NA
Lipa	NA	NA	1.1147	0.0363026	NA	NA
Llgl2	NA	NA	-1.58901	0.0484235	NA	NA
Lsm1	NA	NA	-0.934914	0.0291815	NA	NA
Ltn1	NA	NA	-0.916524	0.0451437	NA	NA
Luc7l2	NA	NA	0.657976	0.0394023	NA	NA
Lypd6	NA	NA	-0.924285	0.0413252	NA	NA
Map2k4	NA	NA	-0.687603	0.0425427	NA	NA
Map3k13	NA	NA	1.44043	0.0291297	NA	NA
Mbd1	NA	NA	0.877316	0.0298032	NA	NA
Mbd6	NA	NA	0.707533	0.01749	NA	NA
Mdm4	NA	NA	0.820849	0.0440434	NA	NA
Med13l	NA	NA	0.945964	0.0355893	NA	NA
Mgst3	NA	NA	-0.779801	0.00270019	NA	NA
Mllt10	NA	NA	0.81926	0.0357221	NA	NA
Mmd2	NA	NA	0.990335	0.00862653	NA	NA
Mob3a	NA	NA	-1.63094	0.0423975	NA	NA
Mphosph8	NA	NA	-0.783936	0.0334488	NA	NA
Mrpl34	NA	NA	-0.683026	0.0183765	NA	NA
Mrps26	NA	NA	-0.952084	0.00171889	NA	NA
Mrps36	NA	NA	-0.693798	0.00309956	NA	NA
Mtrex	NA	NA	-0.754937	0.0320115	NA	NA
Myh1	NA	NA	-1.36794	0.0374059	NA	NA
Myh9	NA	NA	1.40424	0.0085817	NA	NA
Myo1b	NA	NA	-0.986346	0.0227797	NA	NA
Nap1l2	NA	NA	-0.8464	0.00379143	NA	NA
Ncbp1	NA	NA	0.864817	0.0270611	NA	NA
Neat1	NA	NA	0.873086	0.0410944	NA	NA
Neurl1a	NA	NA	0.648921	0.0177744	NA	NA
Nfkbia	NA	NA	0.87813	0.0412202	NA	NA
Nos3	NA	NA	1.72829	0.0142429	NA	NA
Nsun4	NA	NA	1.18037	0.0113099	NA	NA
Nt5c3	NA	NA	-0.771277	0.0225201	NA	NA
Nudt19	NA	NA	-0.631523	0.0468545	NA	NA
Oasl2	NA	NA	3.6743	0.0428599	NA	NA
Ociad2	NA	NA	-1.10601	0.0151533	NA	NA
Oprl1	NA	NA	-1.48354	0.0174583	NA	NA
Orai2	NA	NA	-1.48908	0.0158574	NA	NA
Orc2	NA	NA	-1.37251	0.0195083	NA	NA
Ormdl3	NA	NA	0.591461	0.0372663	NA	NA
Oxa1l	NA	NA	0.729047	0.0245687	NA	NA
Pam16	NA	NA	-0.688382	0.00883671	NA	NA
Pan3	NA	NA	0.910307	0.0291614	NA	NA
Pank1	NA	NA	-1.86873	0.0184411	NA	NA
Parp12	NA	NA	1.7631	0.00427755	NA	NA
Parp14	NA	NA	3.15413	0.0305289	NA	NA
Pcbd1	NA	NA	-0.93257	0.031083	NA	NA
Pcbd2	NA	NA	-1.04306	0.00741303	NA	NA
Pcdh8	NA	NA	-0.975022	0.00369445	NA	NA
Pdcd10	NA	NA	-0.837082	0.0151761	NA	NA
Pdcd7	NA	NA	-1.15631	0.0218668	NA	NA
Pfdn1	NA	NA	-0.586203	0.0102512	NA	NA
Phactr1	NA	NA	0.589483	0.0313745	NA	NA
Phc3	NA	NA	0.853976	0.0496253	NA	NA
Phf21b	NA	NA	1.35185	0.0198441	NA	NA
Phrf1	NA	NA	0.924366	0.0252761	NA	NA
Plch1	NA	NA	0.611208	0.0291533	NA	NA
Pls3	NA	NA	-0.695432	0.0179469	NA	NA
Plxnd1	NA	NA	1.48651	0.00901374	NA	NA
Podxl	NA	NA	1.6924	0.000204325	NA	NA
Polr2f	NA	NA	-0.62263	0.00813883	NA	NA
Ppp1r3c	NA	NA	0.935987	0.0290527	NA	NA
Ppp2r2d	NA	NA	-0.680312	0.0222815	NA	NA
Prkaa2	NA	NA	-1.02714	0.019119	NA	NA
Pros1	NA	NA	1.96514	0.000268317	NA	NA
Prr12	NA	NA	0.719279	0.0375315	NA	NA
Prxl2b	NA	NA	-0.608427	0.0383111	NA	NA
Psmb10	NA	NA	0.714511	0.032951	NA	NA
Psmb8	NA	NA	2.66163	0.0139313	NA	NA
Psmd1	NA	NA	-0.856708	0.00697323	NA	NA
Ptp4a3	NA	NA	1.0236	0.0372409	NA	NA
Pvalb	NA	NA	-0.784135	0.00168905	NA	NA
Pygo1	NA	NA	-1.58719	0.00562446	NA	NA
Rab27b	NA	NA	-1.22126	0.0275363	NA	NA
Rab4a	NA	NA	-0.719772	0.0332067	NA	NA
Rac3	NA	NA	-0.99627	0.0195024	NA	NA
Rasd2	NA	NA	-0.854104	0.0116029	NA	NA
Rasgrp2	NA	NA	-0.867519	0.0173468	NA	NA
Rbbp9	NA	NA	1.16697	0.021559	NA	NA
Rbfa	NA	NA	-1.02576	0.0388537	NA	NA
Rbm4b	NA	NA	-1.8368	0.000593987	NA	NA
Rbpms	NA	NA	-0.762839	0.0393697	NA	NA
Rbpms2	NA	NA	-0.732461	0.0092841	NA	NA
Recql5	NA	NA	1.10008	0.037841	NA	NA
Rela	NA	NA	1.10443	0.0164342	NA	NA
Resp18	NA	NA	-0.669032	0.00540878	NA	NA
Retreg3	NA	NA	0.777149	0.0381393	NA	NA
Rgs10	NA	NA	-0.940721	0.0366993	NA	NA
Rgs9bp	NA	NA	-1.21175	0.0188232	NA	NA
Rnase4	NA	NA	2.75876	0.0220582	NA	NA
Rnf144b	NA	NA	1.06702	0.0128651	NA	NA
Rnf145	NA	NA	0.638136	0.0199782	NA	NA
Rpl9-ps6	NA	NA	1.1138	0.00369037	NA	NA
Rrm1	NA	NA	-1.86205	0.016761	NA	NA
Rsad2	NA	NA	4.47066	5.79485e-06	NA	NA
S100a16	NA	NA	1.39609	1.21537e-06	NA	NA
Saal1	NA	NA	1.53202	0.03005	NA	NA
Sat1	NA	NA	0.622922	0.0127649	NA	NA
Scoc	NA	NA	-0.591581	0.00474591	NA	NA
Sdc4	NA	NA	0.853032	0.0365156	NA	NA
Selenon	NA	NA	0.695643	0.0428629	NA	NA
Sema5a	NA	NA	0.748093	0.0257249	NA	NA
Senp6	NA	NA	0.699574	0.0340454	NA	NA
Setd2	NA	NA	-1.15712	0.00383484	NA	NA
Sgip1	NA	NA	-0.688229	0.016346	NA	NA
Sh3bgrl2	NA	NA	-0.665464	0.0102445	NA	NA
Shisa7	NA	NA	-1.31029	0.0442352	NA	NA
Slc12a2	NA	NA	1.28925	0.0218619	NA	NA
Slc17a6	NA	NA	-0.681875	0.0106537	NA	NA
Slc25a38	NA	NA	1.23131	0.0249111	NA	NA
Slc31a1	NA	NA	1.30941	0.00753536	NA	NA
Slc35c2	NA	NA	0.736445	0.0130559	NA	NA
Slc35f1	NA	NA	-0.824691	0.0173418	NA	NA
Slc7a14	NA	NA	-0.808967	0.0137732	NA	NA
Slc7a5	NA	NA	1.14144	0.000932991	NA	NA
Smc1a	NA	NA	0.740213	0.0204819	NA	NA
Snapc3	NA	NA	-0.976466	0.0476072	NA	NA
Snrpa1	NA	NA	-0.795396	0.0304403	NA	NA
Snrpc	NA	NA	-0.668458	0.0163024	NA	NA
Snx24	NA	NA	-1.72241	0.039051	NA	NA
Sorbs2	NA	NA	0.662675	0.038169	NA	NA
Sox9	NA	NA	0.971	0.0279824	NA	NA
Spag7	NA	NA	1.05181	0.00109954	NA	NA
Spns1	NA	NA	0.698833	0.0240877	NA	NA
Sppl2a	NA	NA	1.44439	0.00206529	NA	NA
Sptssb	NA	NA	-2.27851	0.000682794	NA	NA
Srrm4	NA	NA	0.833034	0.0180966	NA	NA
Stard7	NA	NA	-0.665016	0.0384168	NA	NA
Stat1	NA	NA	3.3425	0.0435404	NA	NA
Stat2	NA	NA	1.94883	0.00199017	NA	NA
Stat3	NA	NA	1.56177	0.0257078	NA	NA
Stmn1	NA	NA	-0.60706	0.00356676	NA	NA
Stmn2	NA	NA	-0.821306	0.000746777	NA	NA
Stoml2	NA	NA	-0.688996	0.0301986	NA	NA
Stx5a	NA	NA	0.750775	0.0170311	NA	NA
Stx6	NA	NA	0.72503	0.0473677	NA	NA
Sulf2	NA	NA	0.61417	0.0494589	NA	NA
Supt6	NA	NA	0.599283	0.046031	NA	NA
Taok1	NA	NA	-0.592984	0.0259342	NA	NA
Tap2	NA	NA	1.68741	0.0392858	NA	NA
Tbrg4	NA	NA	1.15856	0.0138425	NA	NA
Tgm2	NA	NA	1.14636	0.0481577	NA	NA
Thy1	NA	NA	-0.61261	0.00541118	NA	NA
Tle1	NA	NA	1.33689	0.00151181	NA	NA
Tmcc3	NA	NA	1.29812	0.0189684	NA	NA
Tmco3	NA	NA	-1.01586	0.0297448	NA	NA
Tmem132a	NA	NA	0.632801	0.0181908	NA	NA
Tmem141	NA	NA	-0.990738	0.0148527	NA	NA
Tmem163	NA	NA	-0.609451	0.0306084	NA	NA
Tmem205	NA	NA	-0.946305	0.0204881	NA	NA
Tmem214	NA	NA	0.82696	0.0158542	NA	NA
Tmem246	NA	NA	-0.946718	0.00568236	NA	NA
Tmem250-ps	NA	NA	-0.703115	0.033458	NA	NA
Tmem80	NA	NA	-1.09018	0.0112096	NA	NA
Tnk2	NA	NA	0.616365	0.0170903	NA	NA
Tollip	NA	NA	0.60065	0.0259554	NA	NA
Tpgs2	NA	NA	-0.806791	0.0173569	NA	NA
Tppp3	NA	NA	-0.701189	0.0120476	NA	NA
Trib1	NA	NA	1.22689	0.0130813	NA	NA
Trim25	NA	NA	1.93824	0.0197976	NA	NA
Trim28	NA	NA	0.590503	0.0228439	NA	NA
Tspan17	NA	NA	-0.792967	0.0101859	NA	NA
Tubb3	NA	NA	-0.772646	0.00321404	NA	NA
Tubg2	NA	NA	0.733398	0.027276	NA	NA
Tut7	NA	NA	0.714332	0.0452289	NA	NA
Twsg1	NA	NA	1.0448	0.0142414	NA	NA
Uaca	NA	NA	1.02091	0.0285376	NA	NA
Ube2v2	NA	NA	-0.670303	0.00435543	NA	NA
Uchl1	NA	NA	-0.713407	0.00113809	NA	NA
Unc50	NA	NA	-0.612603	0.0434313	NA	NA
Usp47	NA	NA	-0.720242	0.0337113	NA	NA
Vamp1	NA	NA	-0.808811	0.00122258	NA	NA
Vamp3	NA	NA	0.914566	0.0212227	NA	NA
Vapb	NA	NA	-0.643206	0.00581816	NA	NA
Vat1l	NA	NA	0.903003	0.000913866	NA	NA
Vax2os	NA	NA	-2.03813	0.00762749	NA	NA
Vegfb	NA	NA	-0.775222	0.000664939	NA	NA
Vps16	NA	NA	1.10697	0.0123891	NA	NA
Wdfy3	NA	NA	0.61548	0.0146134	NA	NA
Wdr47	NA	NA	-0.71772	0.0342847	NA	NA
Wipi2	NA	NA	-0.652835	0.0336063	NA	NA
Xpo7	NA	NA	0.800233	0.0237123	NA	NA
Yy1	NA	NA	0.708349	0.0222911	NA	NA
Zbtb39	NA	NA	1.98377	0.0181867	NA	NA
Zc3h7b	NA	NA	0.705694	0.0396239	NA	NA
Zc3hav1	NA	NA	1.79161	0.0338273	NA	NA
Zeb1	NA	NA	-0.967643	0.0190826	NA	NA
Zfp318	NA	NA	-1.02144	0.0250988	NA	NA
Zfp62	NA	NA	-1.15857	0.0316745	NA	NA
Zkscan17	NA	NA	1.28516	0.0268743	NA	NA
Znhit6	NA	NA	1.53024	0.00269161	NA	NA
1110065P20Rik	NA	NA	NA	NA	-0.616985	0.0313867
1190007I07Rik	NA	NA	NA	NA	-1.19863	0.0392324
2310009A05Rik	NA	NA	NA	NA	-0.752456	0.0346187
6330403K07Rik	NA	NA	NA	NA	-0.70197	0.00557254
Abca4	NA	NA	NA	NA	-1.10576	0.0496373
Abcb10	NA	NA	NA	NA	-1.07662	0.049799
Abcf2	NA	NA	NA	NA	0.635928	0.0424024
Acap3	NA	NA	NA	NA	0.717978	0.0227803
Acat2	NA	NA	NA	NA	-0.954424	0.0432226
Acot8	NA	NA	NA	NA	1.04364	0.0405821
Acp2	NA	NA	NA	NA	1.04003	0.0116069
Actb	NA	NA	NA	NA	0.60782	0.0317821
Adamts1	NA	NA	NA	NA	1.50757	0.00824641
Agt	NA	NA	NA	NA	1.17487	0.0401151
Ahdc1	NA	NA	NA	NA	1.2591	0.00737249
Aipl1	NA	NA	NA	NA	-0.753717	0.0221503
Akap13	NA	NA	NA	NA	1.08826	0.0365563
Akr1e1	NA	NA	NA	NA	-0.906414	0.048997
Akr7a5	NA	NA	NA	NA	0.991096	0.0448956
Alkbh6	NA	NA	NA	NA	-0.964322	0.00336744
Ankra2	NA	NA	NA	NA	-0.983045	0.0428816
Anxa1	NA	NA	NA	NA	0.99887	0.0304781
Apoe	NA	NA	NA	NA	2.02903	0.0498108
Arhgap21	NA	NA	NA	NA	-0.830377	0.0200889
Arhgef26	NA	NA	NA	NA	-1.40356	0.0141839
Arhgef9	NA	NA	NA	NA	-0.649227	0.0174045
Armc10	NA	NA	NA	NA	1.10919	0.0438481
Armh4	NA	NA	NA	NA	-1.19072	0.0422615
Arntl	NA	NA	NA	NA	1.15452	0.0133358
Arpc5l	NA	NA	NA	NA	-0.614321	0.0212876
Arrdc3	NA	NA	NA	NA	1.08228	0.023589
BC055402	NA	NA	NA	NA	1.65645	0.0270663
Bcan	NA	NA	NA	NA	-1.40404	0.042154
Bmp1	NA	NA	NA	NA	1.18978	0.0421412
C1galt1c1	NA	NA	NA	NA	-0.974398	0.0303021
Cacna1a	NA	NA	NA	NA	-1.00751	0.00519468
Calr	NA	NA	NA	NA	0.729058	0.000830985
Camk1	NA	NA	NA	NA	0.684945	0.0341337
Ccng2	NA	NA	NA	NA	-1.48897	0.00834474
Ccnh	NA	NA	NA	NA	-0.947052	0.0111983
Cd3eap	NA	NA	NA	NA	1.30353	0.0462004
Cd68	NA	NA	NA	NA	2.53856	0.00842242
Cdh4	NA	NA	NA	NA	-0.895132	0.045655
Cdr2	NA	NA	NA	NA	-1.81887	0.00369137
Cenpc1	NA	NA	NA	NA	-1.2125	0.0352502
Cep250	NA	NA	NA	NA	-1.2435	0.0400061
Cers2	NA	NA	NA	NA	0.922747	0.0270444
Cfap36	NA	NA	NA	NA	-0.716918	0.0124313
Chd1	NA	NA	NA	NA	-1.41098	0.0358442
Chil1	NA	NA	NA	NA	3.45549	0.0472731
Chl1	NA	NA	NA	NA	1.16144	0.0431799
Chst2	NA	NA	NA	NA	1.22044	0.000251528
Ciz1	NA	NA	NA	NA	1.02907	0.0105828
Ckmt1	NA	NA	NA	NA	-0.706321	0.027308
Clasp1	NA	NA	NA	NA	0.622883	0.0414092
Cmtm8	NA	NA	NA	NA	-1.65178	0.0237838
Cndp2	NA	NA	NA	NA	0.655458	0.0335681
Coch	NA	NA	NA	NA	-1.39096	0.000288804
Col9a3	NA	NA	NA	NA	1.69594	0.010311
Coprs	NA	NA	NA	NA	-1.05363	0.00600787
Cotl1	NA	NA	NA	NA	1.06718	0.00338168
Cox8b	NA	NA	NA	NA	1.30042	0.038954
Cp	NA	NA	NA	NA	2.53075	0.0406734
Creg1	NA	NA	NA	NA	0.922225	0.021556
Creld2	NA	NA	NA	NA	-1.17299	0.0444342
Csf2ra	NA	NA	NA	NA	1.03401	0.0133074
Csnk1d	NA	NA	NA	NA	0.592813	0.0380845
Ctnna2	NA	NA	NA	NA	0.870471	0.0320068
Ctsb	NA	NA	NA	NA	1.03053	0.00105619
Ctsd	NA	NA	NA	NA	1.75648	0.0122785
Ctsz	NA	NA	NA	NA	1.64695	0.0133746
Cyba	NA	NA	NA	NA	1.48016	0.00482629
Cyth3	NA	NA	NA	NA	0.93647	0.0198693
Cytl1	NA	NA	NA	NA	4.79148	0.00151364
Dach1	NA	NA	NA	NA	0.689966	0.0467096
Dancr	NA	NA	NA	NA	-1.64544	0.0399047
Dct	NA	NA	NA	NA	1.7545	0.0113551
Dda1	NA	NA	NA	NA	-0.667893	0.0277302
Ddit4	NA	NA	NA	NA	-0.734247	0.0350064
Dgke	NA	NA	NA	NA	-0.700778	0.0453387
Dhcr24	NA	NA	NA	NA	-0.880874	0.00151789
Dhcr7	NA	NA	NA	NA	-1.28499	0.0164857
Dipk1b	NA	NA	NA	NA	-0.724238	0.0345389
Dnajb4	NA	NA	NA	NA	-0.636387	0.0410887
Dnttip2	NA	NA	NA	NA	0.888538	0.048172
Dpp10	NA	NA	NA	NA	-0.906687	0.0402063
Ecpas	NA	NA	NA	NA	0.83493	0.0325522
Efemp1	NA	NA	NA	NA	1.12815	0.00211265
Efnb3	NA	NA	NA	NA	1.45657	0.0277093
Eid2b	NA	NA	NA	NA	-1.15515	0.0275431
Elp2	NA	NA	NA	NA	-0.800728	0.0210128
Emc1	NA	NA	NA	NA	0.88649	0.00679176
Eml4	NA	NA	NA	NA	-1.47084	0.0158627
Enox1	NA	NA	NA	NA	-1.09916	0.0355427
Ercc4	NA	NA	NA	NA	1.17689	0.0485596
Espn	NA	NA	NA	NA	0.949214	0.00252677
Fabp3	NA	NA	NA	NA	-0.72967	0.014107
Fam135b	NA	NA	NA	NA	1.03143	0.03257
Fam43b	NA	NA	NA	NA	-1.54511	0.0147779
Fam57b	NA	NA	NA	NA	-0.694434	0.00787557
Fam92a	NA	NA	NA	NA	-0.76931	0.017864
Fbll1	NA	NA	NA	NA	-0.893547	0.0161655
Fbxl5	NA	NA	NA	NA	-0.593725	0.0280481
Fdft1	NA	NA	NA	NA	-1.06368	0.000402725
Fdps	NA	NA	NA	NA	-1.19363	4.398e-05
Fgfr1	NA	NA	NA	NA	1.18373	0.0113369
Fmn2	NA	NA	NA	NA	-1.01258	0.0400248
Folr1	NA	NA	NA	NA	1.71854	0.00762281
Frzb	NA	NA	NA	NA	1.22928	0.00612315
Ftl1	NA	NA	NA	NA	0.633549	0.00450937
Fxyd6	NA	NA	NA	NA	-1.18112	0.000141408
Gabrr3	NA	NA	NA	NA	1.3901	0.0390452
Ganab	NA	NA	NA	NA	0.591243	0.0440604
Gfm2	NA	NA	NA	NA	-1.67631	0.00632078
Glmp	NA	NA	NA	NA	0.758144	0.0346275
Gm26782	NA	NA	NA	NA	-1.0877	0.00520732
Gnb1	NA	NA	NA	NA	-0.621208	0.0235599
Gpbp1	NA	NA	NA	NA	-0.641705	0.0461693
Gpnmb	NA	NA	NA	NA	3.83691	4.53096e-10
Grk1	NA	NA	NA	NA	-1.39596	0.00768892
Gsto1	NA	NA	NA	NA	1.72038	0.000231571
Gstt1	NA	NA	NA	NA	0.84207	0.0266582
Gtpbp6	NA	NA	NA	NA	-0.940907	0.0124514
Gusb	NA	NA	NA	NA	1.37655	0.0049588
H2-K1	NA	NA	NA	NA	3.01438	0.046378
H2-Q7	NA	NA	NA	NA	3.72	0.0434912
Hdac7	NA	NA	NA	NA	1.14738	0.00612646
Hist1h4i	NA	NA	NA	NA	1.30171	0.0124221
Hist3h2a	NA	NA	NA	NA	0.602989	0.0437716
Hmgcs1	NA	NA	NA	NA	-0.930967	0.000413377
Hspa4	NA	NA	NA	NA	0.655053	0.0113449
Hyou1	NA	NA	NA	NA	1.39398	0.0431435
Ica1	NA	NA	NA	NA	-1.08606	0.0149337
Idh1	NA	NA	NA	NA	-0.72148	0.0436243
Idi1	NA	NA	NA	NA	-1.05739	0.00766225
Igbp1	NA	NA	NA	NA	0.732852	0.0375538
Inppl1	NA	NA	NA	NA	1.75611	0.00352117
Irak1bp1	NA	NA	NA	NA	-1.20821	0.0112589
Itgb5	NA	NA	NA	NA	0.98895	0.0172743
Itgb8	NA	NA	NA	NA	1.20349	0.0248856
Kat5	NA	NA	NA	NA	-0.836482	0.045588
Kcnab1	NA	NA	NA	NA	-0.60238	0.049799
Kcnk3	NA	NA	NA	NA	0.793192	0.049215
Kctd13	NA	NA	NA	NA	-1.03496	0.0151982
Kdelr1	NA	NA	NA	NA	0.779381	0.0168967
Klc3	NA	NA	NA	NA	1.05423	0.00366088
Krt15	NA	NA	NA	NA	2.50735	0.00330828
Krt5	NA	NA	NA	NA	1.62556	0.0449061
Lamp2	NA	NA	NA	NA	0.702412	0.0389393
Lamtor1	NA	NA	NA	NA	-0.71305	0.00920769
Lamtor3	NA	NA	NA	NA	0.624263	0.043588
Large1	NA	NA	NA	NA	0.924575	0.0177404
Ldlr	NA	NA	NA	NA	-1.3795	0.0155881
Leprot	NA	NA	NA	NA	1.05328	0.014515
Lgmn	NA	NA	NA	NA	0.856728	0.000651198
Lhfpl5	NA	NA	NA	NA	-1.88394	0.0212315
Llgl1	NA	NA	NA	NA	1.07235	0.0323248
Lman1	NA	NA	NA	NA	0.86274	0.00635543
Lnp1	NA	NA	NA	NA	-2.83938	0.00959472
Lpar1	NA	NA	NA	NA	-2.62149	0.0231432
Lrsam1	NA	NA	NA	NA	0.916539	0.0299826
Lrtm1	NA	NA	NA	NA	0.886563	0.0243871
Lss	NA	NA	NA	NA	-0.921736	0.0403026
Mad1l1	NA	NA	NA	NA	1.2618	0.0448012
Maf	NA	NA	NA	NA	1.02065	0.0449791
Mafb	NA	NA	NA	NA	1.58192	0.0483219
Man2b1	NA	NA	NA	NA	1.49767	0.00441534
Map2k2	NA	NA	NA	NA	0.595583	0.0274626
Mapk3	NA	NA	NA	NA	0.670921	0.00957357
Mapk9	NA	NA	NA	NA	-0.604976	0.0418802
March5	NA	NA	NA	NA	-0.913883	0.00976509
Mb	NA	NA	NA	NA	1.18841	0.026774
Med9	NA	NA	NA	NA	0.66929	0.0438995
Meis2	NA	NA	NA	NA	-1.03713	0.00193904
Memo1	NA	NA	NA	NA	0.855626	0.0429835
Metap1d	NA	NA	NA	NA	0.900451	0.0290158
Mettl22	NA	NA	NA	NA	-1.16588	0.0477821
Mettl5	NA	NA	NA	NA	-1.01472	0.0432574
Mfap2	NA	NA	NA	NA	2.05948	0.0405457
Mfge8	NA	NA	NA	NA	0.773466	0.0417931
Mgat4a	NA	NA	NA	NA	-1.15194	0.0389786
Mgst1	NA	NA	NA	NA	1.15997	0.0377701
Minpp1	NA	NA	NA	NA	-0.835368	0.027527
Mirg	NA	NA	NA	NA	-1.13141	0.0326489
Mkrn1	NA	NA	NA	NA	-0.58585	0.0138327
Mnt	NA	NA	NA	NA	-1.07479	0.0319885
Mpc2	NA	NA	NA	NA	-0.667973	0.00498413
Mpeg1	NA	NA	NA	NA	3.72563	0.00560667
Mrps33	NA	NA	NA	NA	-0.702792	0.00331053
Msmo1	NA	NA	NA	NA	-1.29986	0.000208776
Mtmr10	NA	NA	NA	NA	1.53376	0.0240349
Myl9	NA	NA	NA	NA	1.19233	0.0426273
Myo10	NA	NA	NA	NA	1.05437	0.0350705
Myt1l	NA	NA	NA	NA	-0.605151	0.0318627
Naa20	NA	NA	NA	NA	-0.862656	0.00712182
Nap1l5	NA	NA	NA	NA	-0.749802	0.000511511
Napg	NA	NA	NA	NA	-0.618622	0.0330773
Ncor2	NA	NA	NA	NA	0.677004	0.0174856
Neo1	NA	NA	NA	NA	0.927867	0.00697119
Nfix	NA	NA	NA	NA	0.99851	0.0122583
Nop10	NA	NA	NA	NA	-0.591095	0.0189113
Notch2	NA	NA	NA	NA	1.84928	0.00495016
Npc2	NA	NA	NA	NA	0.803574	0.011974
Nr3c1	NA	NA	NA	NA	1.62397	0.00119279
Nrip2	NA	NA	NA	NA	-0.944397	0.0405766
Nudc	NA	NA	NA	NA	-0.612226	0.00950978
Orc5	NA	NA	NA	NA	-1.01471	0.0470645
Pdzd2	NA	NA	NA	NA	-0.928584	0.0488134
Pdzph1	NA	NA	NA	NA	-2.03696	0.00995452
Penk	NA	NA	NA	NA	1.42059	0.0244382
Pex11b	NA	NA	NA	NA	-0.769843	0.043857
Pex5l	NA	NA	NA	NA	-0.807589	0.0248169
Pfdn6	NA	NA	NA	NA	-0.740366	0.00757331
Phactr3	NA	NA	NA	NA	-0.879415	0.0301329
Phip	NA	NA	NA	NA	0.732603	0.0307289
Pik3c2a	NA	NA	NA	NA	-1.78341	0.00754551
Pkn1	NA	NA	NA	NA	1.14162	0.0327704
Plagl1	NA	NA	NA	NA	-1.84544	0.015206
Plcl2	NA	NA	NA	NA	1.39998	0.0235904
Plekhm3	NA	NA	NA	NA	-1.07682	0.0193226
Plin2	NA	NA	NA	NA	1.9409	0.00490203
Plxdc2	NA	NA	NA	NA	1.66039	0.0426175
Plxnb1	NA	NA	NA	NA	1.35772	0.00330822
Plxnb2	NA	NA	NA	NA	0.761739	0.0480462
Pmm2	NA	NA	NA	NA	-1.9099	0.0157377
Pnck	NA	NA	NA	NA	-0.828691	0.0492465
Pnmal2	NA	NA	NA	NA	0.586375	0.00778
Poldip3	NA	NA	NA	NA	0.593241	0.0447159
Pon2	NA	NA	NA	NA	0.78388	0.0346493
Ppfibp1	NA	NA	NA	NA	-0.875742	0.0327567
Ppp1r1a	NA	NA	NA	NA	-0.648793	0.0124115
Ppp6r3	NA	NA	NA	NA	0.597163	0.0441149
Prcd	NA	NA	NA	NA	-1.40953	0.0190785
Prdm8	NA	NA	NA	NA	0.931502	0.00624181
Ptar1	NA	NA	NA	NA	0.982474	0.0124829
Ptprf	NA	NA	NA	NA	0.721514	0.0201465
Pura	NA	NA	NA	NA	0.601844	0.0327062
Pygo2	NA	NA	NA	NA	0.773241	0.0484264
Rabgef1	NA	NA	NA	NA	-0.828705	0.0322143
Ralyl	NA	NA	NA	NA	-0.753745	0.0451732
Ramac	NA	NA	NA	NA	-0.617388	0.0331161
Rasl10b	NA	NA	NA	NA	0.640681	0.0137411
Rbm12b2	NA	NA	NA	NA	-1.84596	0.0256648
Rbms3	NA	NA	NA	NA	1.61285	0.00411013
Rcan1	NA	NA	NA	NA	-1.19719	0.0475386
Rgma	NA	NA	NA	NA	1.85024	0.0278283
Rgs2	NA	NA	NA	NA	-0.876225	0.0136754
Rgs7	NA	NA	NA	NA	-0.799473	0.0162078
Rhoq	NA	NA	NA	NA	-1.08504	0.0159066
Rhpn2	NA	NA	NA	NA	1.5647	0.00769935
Rimklb	NA	NA	NA	NA	-0.697757	0.0169828
Rnf166	NA	NA	NA	NA	-0.885302	0.0470382
Rnf170	NA	NA	NA	NA	-1.37223	0.02278
Rnf19b	NA	NA	NA	NA	-1.16956	0.0151753
Rpe	NA	NA	NA	NA	1.24698	0.0131633
Rpp25	NA	NA	NA	NA	-1.0635	0.0437067
Rpusd1	NA	NA	NA	NA	1.04758	0.0196456
Rrnad1	NA	NA	NA	NA	-1.16835	0.0305103
Rs1	NA	NA	NA	NA	-1.08663	0.00999166
Rsph10b	NA	NA	NA	NA	1.28614	0.0487418
Scn4b	NA	NA	NA	NA	-2.40836	0.0260415
Scp2	NA	NA	NA	NA	-0.739414	0.00300996
Sdhaf2	NA	NA	NA	NA	-0.804742	0.0321333
Serping1	NA	NA	NA	NA	2.18731	0.0218415
Setd7	NA	NA	NA	NA	-0.829424	0.0107789
Sh3pxd2a	NA	NA	NA	NA	-1.4441	0.0130377
Shd	NA	NA	NA	NA	-1.04788	0.0405373
Six3os1	NA	NA	NA	NA	0.717516	0.0273613
Slc15a2	NA	NA	NA	NA	-0.895496	0.0408538
Slc1a3	NA	NA	NA	NA	0.800145	0.000994602
Slc25a12	NA	NA	NA	NA	-0.666155	0.0171803
Slc2a6	NA	NA	NA	NA	-2.44085	0.00604961
Slc4a10	NA	NA	NA	NA	-0.710956	0.026666
Slc7a8	NA	NA	NA	NA	0.917759	0.04544
Snx19	NA	NA	NA	NA	0.762147	0.0247607
Spint2	NA	NA	NA	NA	0.781767	0.0172837
Spns2	NA	NA	NA	NA	-1.11164	0.0288449
Spry1	NA	NA	NA	NA	1.38077	0.0464223
Sptbn4	NA	NA	NA	NA	-0.593561	0.0382987
Sqle	NA	NA	NA	NA	-0.947853	0.0202269
Srebf1	NA	NA	NA	NA	0.693466	0.0398897
Srebf2	NA	NA	NA	NA	-0.599024	0.0145374
Ss18l2	NA	NA	NA	NA	-0.596497	0.0440232
Ssbp1	NA	NA	NA	NA	-0.818826	0.0207503
St3gal4	NA	NA	NA	NA	0.935397	0.0460531
Stard4	NA	NA	NA	NA	-1.70293	0.0086505
Stmn4	NA	NA	NA	NA	-0.802405	0.00504948
Stx3	NA	NA	NA	NA	0.649259	0.0167582
Sympk	NA	NA	NA	NA	0.798832	0.0218923
Syt2	NA	NA	NA	NA	-1.26282	0.0139379
Syt6	NA	NA	NA	NA	-1.12558	0.0225092
Syt9	NA	NA	NA	NA	0.981432	0.014203
Taf1d	NA	NA	NA	NA	-1.03379	0.0390496
Tafa3	NA	NA	NA	NA	1.23489	0.0399011
Thbs1	NA	NA	NA	NA	2.83143	0.0118739
Timm23	NA	NA	NA	NA	-0.664487	0.0251698
Timm29	NA	NA	NA	NA	0.884174	0.0197375
Tm9sf2	NA	NA	NA	NA	0.711498	0.0248991
Tmem134	NA	NA	NA	NA	-0.881845	0.0385901
Tmem176a	NA	NA	NA	NA	0.82983	0.048221
Tmem245	NA	NA	NA	NA	1.32663	0.00616168
Tmem265	NA	NA	NA	NA	1.27588	0.0380411
Tmem86a	NA	NA	NA	NA	1.32504	0.0307847
Tmsb10	NA	NA	NA	NA	-0.585024	0.00940885
Tmub2	NA	NA	NA	NA	-0.887428	0.0168306
Trappc6b	NA	NA	NA	NA	-0.665521	0.0104644
Trarg1	NA	NA	NA	NA	0.807875	0.00793787
Tril	NA	NA	NA	NA	1.17103	0.0459579
Tsen15	NA	NA	NA	NA	-0.84386	0.0152381
Tulp1	NA	NA	NA	NA	-0.933688	0.0287501
Ube2j1	NA	NA	NA	NA	-0.678585	0.0151635
Ublcp1	NA	NA	NA	NA	-0.765017	0.0327433
Ucp2	NA	NA	NA	NA	1.90423	0.00212454
Ufc1	NA	NA	NA	NA	-0.679025	0.0156669
Ugdh	NA	NA	NA	NA	-1.7139	0.00364174
Unc93b1	NA	NA	NA	NA	2.713	0.0309538
Urod	NA	NA	NA	NA	0.904997	0.02315
Usf3	NA	NA	NA	NA	0.986791	0.0463041
Usp4	NA	NA	NA	NA	0.707868	0.0449341
Utrn	NA	NA	NA	NA	-0.919108	0.0417897
Vstm2l	NA	NA	NA	NA	-0.865295	0.000597051
Vta1	NA	NA	NA	NA	-0.77445	0.0346473
Wbp4	NA	NA	NA	NA	-0.73251	0.0317271
Wdtc1	NA	NA	NA	NA	1.0745	0.00526449
Wtip	NA	NA	NA	NA	1.38512	0.0445174
Yap1	NA	NA	NA	NA	1.32117	0.0177721
Zcrb1	NA	NA	NA	NA	-0.640377	0.00969846
Zfp329	NA	NA	NA	NA	-1.18003	0.0388542
Zfp410	NA	NA	NA	NA	-1.1826	0.0344233
Zfp579	NA	NA	NA	NA	1.11313	0.0344368
Zfp846	NA	NA	NA	NA	-1.23202	0.0473675
Zfyve1	NA	NA	NA	NA	0.979409	0.0468462
Zfyve16	NA	NA	NA	NA	-1.94428	0.0330492

## Sheet: Table S12B
Table S12B: Differentially expressed genes in retinal interneuron layer (layer 2 (L2)) at 1PD, 3PD and 5PD relative to DR controls (p ≤ 0.05; FC ≥ 1.5). DR - dim reared sample, PD - photo-oxidative damage paradigm. NA - gene not differentially expressed in this comparison.
GeneID	logFC_PD1	pValue_PD1	logFC_PD3	pValue_PD3	logFC_PD5	pValue_PD5
3010001F23Rik	-2.38844	0.000349115	-2.41528	0.000347601	-2.23265	0.00157354
AI847159	-1.16927	0.0114337	-1.90077	0.000775158	-1.94897	0.00156705
Ankrd13a	0.81292	0.0105042	0.628304	0.0439171	0.695416	0.0395924
Asnsd1	1.25903	0.0216147	1.24828	0.0231814	1.73207	0.0035884
B230220B15Rik	-1.41389	0.00642699	-2.14798	0.000450337	-2.52359	0.000499668
B4galt5	1.218	0.0141488	1.13082	0.0224893	1.72497	0.00155778
Bcl6	1.12508	0.00804272	1.02335	0.0152302	0.898337	0.0468498
Calb1	-1.11337	0.000192473	-0.781745	0.00367094	-0.749776	0.00842697
Carhsp1	0.991163	0.0156061	1.53215	0.000428938	1.18209	0.00795588
Cebpb	2.2898	0.00102463	1.75507	0.00927101	2.88503	0.000176143
Cebpd	2.49007	0.0359593	2.53739	0.033727	3.00148	0.0213382
Chl1	2.04683	0.0173523	2.62419	0.00235958	1.83029	0.0448856
Coro1c	0.747035	0.0112923	0.587358	0.041696	0.722716	0.021574
Cotl1	0.702485	0.0483842	1.13823	0.00289764	1.00504	0.01054
Ctla2a	1.12124	0.0467127	1.22287	0.0308831	1.46173	0.0177363
Dtx3l	2.55089	0.0422199	3.47689	0.00504987	2.6564	0.0450521
Esrrb	-0.857032	0.0366315	-1.09527	0.0120945	-1.47465	0.00478594
Fabp12	-0.831703	0.007268	-0.730234	0.0156912	-1.31804	0.000774042
Fam161a	-0.659312	0.0444328	-0.902647	0.00990928	-0.97821	0.0120492
Fam3c	-0.646824	0.015767	-0.773829	0.00558477	-0.789694	0.0090499
Fam57b	-0.807588	0.00320816	-0.817627	0.00295504	-0.943835	0.00143127
Fos	-0.825967	0.0298066	-1.49789	0.000928296	-1.71365	0.00101921
Fxyd5	1.18871	0.0413139	1.68531	0.00448078	1.57311	0.0123483
Gas7	-0.85299	0.0212245	-0.808573	0.0278571	-2.24823	7.77426e-05
Glb1l2	-1.20398	0.00456342	-1.33392	0.00245537	-1.09399	0.0162454
Gpnmb	2.34706	0.00361949	2.0743	0.0084697	4.67317	1.43001e-05
Grtp1	-0.907795	0.012111	-1.4286	0.000614889	-1.62176	0.000598996
Hbb-bs	1.16351	0.0285705	-1.60448	0.0290786	3.33197	1.27358e-05
Hmgcr	-0.588826	0.0392461	-0.721382	0.0147462	-1.03721	0.00268323
Irf1	1.38638	0.0218532	1.61003	0.00835785	1.65538	0.0105845
Jcad	1.62314	0.00896766	1.76059	0.00484314	1.81235	0.00667258
Kcnj14	-1.01186	0.0240146	-1.84396	0.00112032	-1.48631	0.00756834
Lad1	4.21064	0.00567291	4.22742	0.00549532	4.17498	0.00910164
Leng9	-0.998981	0.0389707	-1.0366	0.034163	-2.59607	0.000578801
Lipa	1.03557	0.0256395	0.971651	0.0364236	1.5154	0.00295389
Lss	-0.992159	0.00771914	-0.876053	0.0157852	-1.07492	0.0100509
Mlec	0.763184	0.0221641	0.680811	0.0400945	0.885293	0.0144563
Mospd3	1.25454	0.0147059	1.43556	0.00582113	1.29222	0.0185206
Ndufa9	0.708282	0.0274726	0.794681	0.0145855	0.884874	0.0124221
Nr4a1	-0.82956	0.0329743	-1.01086	0.013014	-1.62458	0.0017667
Olfm2	0.777975	0.0251118	1.29182	0.000538583	1.16013	0.00244103
Parp3	1.45322	0.0335167	2.19664	0.00163276	1.82052	0.0129311
Pdc	-0.942065	0.0186094	-0.747686	0.0497134	-1.2976	0.00407988
Pde6g	-0.627076	0.0385724	-0.7314	0.0184799	-1.44807	0.000131231
Pgf	5.13202	0.00587497	5.98131	0.000824367	6.64613	0.000229352
Phactr2	1.11204	0.0307168	1.03796	0.0440245	1.38508	0.0143697
Pip4k2b	0.636749	0.0487235	0.654343	0.0439534	1.23265	0.000881318
Ppard	1.26683	0.00980105	1.44059	0.00378842	1.43788	0.00679745
Rabgef1	-0.742983	0.0321958	-1.28642	0.00147823	-1.36359	0.00208806
Ralgds	0.833889	0.00596675	1.00815	0.00131459	0.813339	0.011781
Reep6	-1.23551	0.000932518	-1.1829	0.00131255	-1.56131	0.000244613
Rfx2	1.92605	0.0212371	2.95505	0.000460752	2.23922	0.0110882
Rho	-1.04439	0.00108096	-1.14568	0.000477272	-1.77835	4.43646e-06
Rian	-0.618093	0.0304641	-0.729147	0.0135711	-0.78748	0.0153295
Sept4	-0.894107	0.0173314	-0.738234	0.0409488	-0.773564	0.0439714
Slc15a2	-1.22569	0.00333604	-1.04295	0.00886631	-1.20619	0.00915857
Spag5	-0.731782	0.012497	-0.591125	0.0366161	-0.930837	0.00528989
Strip2	-0.814239	0.0141855	-0.883518	0.00927419	-0.985602	0.00836038
Tgm2	1.27953	0.038157	1.77895	0.00447804	1.43492	0.029912
Tsc22d4	0.674496	0.012498	0.800672	0.00393239	1.22836	0.000122205
Vat1	1.45443	0.000472774	0.761057	0.0497824	0.865993	0.0411888
Vwa5a	1.41251	0.0200887	2.04596	0.00102651	1.86427	0.00454491
Wdtc1	0.763175	0.0120343	0.671553	0.0253973	0.648995	0.0434776
Agtpbp1	1.07972	0.0263396	1.41581	0.00698649	NA	NA
Ankrd28	0.591467	0.0442256	0.646746	0.0292503	NA	NA
Antxr2	1.53914	0.023973	1.5606	0.0223095	NA	NA
Anxa5	0.59096	0.0482274	0.638312	0.0342996	NA	NA
Apeh	0.830749	0.00910402	0.742036	0.018748	NA	NA
Arl6	1.41079	0.0054578	1.57093	0.00285851	NA	NA
Atf3	3.60362	0.0241614	3.28811	0.0377212	NA	NA
Atf5	1.97953	4.70579e-05	0.959562	0.02644	NA	NA
AW047730	-0.972266	0.0346784	-0.965252	0.0367552	NA	NA
Bag3	1.16566	0.0349044	1.42437	0.0106661	NA	NA
Cald1	1.14787	0.0102368	1.06026	0.0171656	NA	NA
Ccar1	0.648931	0.0246126	0.641647	0.0265007	NA	NA
Ccdc22	0.806657	0.0221714	0.893391	0.0123103	NA	NA
Ccdc6	0.987534	0.0243423	1.034	0.0191042	NA	NA
Cdkn1a	2.85082	0.00214245	1.9989	0.0285238	NA	NA
Chgb	-0.675553	0.00424743	-0.754956	0.00185729	NA	NA
Cir1	0.887553	0.03527	0.887424	0.0360451	NA	NA
Cnnm4	1.24426	0.00583141	1.23349	0.00624361	NA	NA
Daxx	0.953186	0.0217525	0.818806	0.0471432	NA	NA
Ddx60	-2.90591	0.0363998	2.35759	0.00267612	NA	NA
Dhcr7	-1.14707	0.0025694	-0.777134	0.0250463	NA	NA
Dnttip2	1.08729	0.0486143	1.20865	0.0305386	NA	NA
Etv5	1.13236	0.00199079	0.730433	0.0371638	NA	NA
Fam78b	0.838804	0.0246485	1.0831	0.00480091	NA	NA
Fgd6	1.25313	0.0221017	1.08299	0.0479655	NA	NA
Fmod	-1.15773	0.0333834	-1.8282	0.00369496	NA	NA
Fzd5	-0.999448	0.00198229	-0.618914	0.0334932	NA	NA
Gas1	-1.0085	0.00989375	-0.826468	0.0278321	NA	NA
Gtpbp1	0.596929	0.0190278	0.606642	0.017619	NA	NA
Hsph1	0.999989	0.00097768	0.687418	0.0166181	NA	NA
Impg2	1.49538	0.0422397	1.8103	0.0203284	NA	NA
Ldb2	-1.03218	0.0137629	-1.11535	0.00938866	NA	NA
Lrrc2	1.64715	0.047656	1.70096	0.0414454	NA	NA
Lsm14a	0.744111	0.0128454	0.644458	0.0283071	NA	NA
Ltbr	1.59505	0.0494183	1.73757	0.032942	NA	NA
Map11	0.658421	0.0296624	0.641705	0.0343139	NA	NA
Mlf1	1.7938	0.00945926	1.65881	0.016348	NA	NA
Nes	2.24767	0.0295473	2.47916	0.0157836	NA	NA
Nr2f6	0.770717	0.0289176	0.871419	0.0148293	NA	NA
Nupr1	2.18936	0.00927079	1.85953	0.0190677	NA	NA
Papss1	-0.724342	0.03496	-0.809191	0.0213819	NA	NA
Patl1	1.2543	0.00833099	0.920594	0.049518	NA	NA
Pcare	1.16398	0.000538029	0.936462	0.00346214	NA	NA
Pcdh15	0.643242	0.0481307	0.861191	0.010085	NA	NA
Prkar2b	0.941155	0.0319238	0.888367	0.0431609	NA	NA
Psen1	0.745545	0.029318	0.923399	0.00827623	NA	NA
Ptp4a3	0.643235	0.0279798	1.04361	0.00122969	NA	NA
Ptpn23	0.711351	0.0268318	0.738518	0.0222756	NA	NA
Qser1	0.95414	0.049193	1.04558	0.0322041	NA	NA
Rab31	1.51986	0.0286123	1.66594	0.0167108	NA	NA
Ranbp6	-0.753634	0.043474	-0.763998	0.0420867	NA	NA
Rasa2	0.773213	0.0465049	0.788942	0.0430298	NA	NA
Rock2	0.910745	0.0290814	0.950049	0.0237069	NA	NA
Rpap3	0.73333	0.0293727	0.938127	0.00663931	NA	NA
Sag	0.678481	0.0107552	1.06639	0.000312064	NA	NA
Sdhaf4	-0.678273	0.0261347	-0.711318	0.0212055	NA	NA
Slc7a5	1.00103	0.00349466	0.79151	0.017604	NA	NA
Srfbp1	1.2634	0.0186344	1.44752	0.00768537	NA	NA
Stat3	1.71347	0.0192574	1.96302	0.0103253	NA	NA
Tbce	-0.710755	0.0284161	-0.656191	0.0411328	NA	NA
Tmtc4	-1.189	0.0238749	-1.05543	0.0401373	NA	NA
Trak2	0.921738	0.00488322	0.871601	0.00723854	NA	NA
Trim25	1.47201	0.0426665	2.01401	0.00749794	NA	NA
Trub2	1.08317	0.0172366	0.94946	0.036175	NA	NA
Vrk3	0.754111	0.0247792	0.99972	0.00398783	NA	NA
Wfdc10	-4.43188	0.0011905	-2.34115	0.0157487	NA	NA
Xkr6	1.25933	0.020415	1.09083	0.0445315	NA	NA
Abca4	-0.614994	0.0285899	NA	NA	-0.951558	0.00376389
Agt	-0.955334	0.037168	NA	NA	0.906548	0.0296164
Alg6	-1.08866	0.0139086	NA	NA	-1.01726	0.0352835
Amy1	-0.629578	0.0286394	NA	NA	-0.734015	0.0194516
Atp11b	-0.719773	0.0131182	NA	NA	-1.1214	0.00165799
B230206L02Rik	-2.39104	0.000876008	NA	NA	-1.48491	0.0267178
Cacna2d3	-0.706601	0.0359787	NA	NA	-0.723618	0.0418309
Cenpc1	-0.759376	0.0452746	NA	NA	-0.966557	0.0280332
Chac1	2.31212	0.00495331	NA	NA	2.09061	0.0155235
Cox8b	1.02494	0.0266232	NA	NA	1.87674	0.000417885
Ctsl	0.597845	0.0479177	NA	NA	0.878522	0.00810528
Drd4	-0.594684	0.0272871	NA	NA	-0.990023	0.00274274
Efemp1	-0.828054	0.00695436	NA	NA	0.852825	0.00463977
Efhd2	0.964237	0.0055467	NA	NA	0.823833	0.0244172
Enox1	-0.871454	0.0168005	NA	NA	-1.5426	0.00105051
Epha7	-0.797416	0.0410934	NA	NA	-1.15268	0.0127125
Ezr	1.18893	0.0275387	NA	NA	1.80586	0.0029207
F2r	-1.44587	0.0121333	NA	NA	-1.36987	0.0261745
Fam129b	1.48193	0.00372181	NA	NA	1.14237	0.0297247
Gm21887	-2.34451	0.00499948	NA	NA	-2.20658	0.0140035
Gm47283	-1.20764	0.000436151	NA	NA	-1.07538	0.00175614
Gnat1	-0.888288	0.00954338	NA	NA	-1.10545	0.00243271
Gnb1	-0.635537	0.0348922	NA	NA	-0.851092	0.00781652
Hba-a1	2.34115	0.000161374	NA	NA	3.49366	7.58253e-07
Hba-a2	1.72833	0.00123227	NA	NA	2.79516	5.63975e-06
Hes5	-1.13957	0.0170744	NA	NA	-2.68321	0.000275972
Hmgcs1	-0.674607	0.0100596	NA	NA	-0.844583	0.00418852
Impdh1	-0.675836	0.0075925	NA	NA	-0.614535	0.017714
Insig1	-0.617175	0.0250026	NA	NA	-0.794547	0.0107709
Ldlr	-0.891471	0.0373251	NA	NA	-1.15454	0.0222169
Met	2.35336	0.0109265	NA	NA	2.61081	0.00876607
Nras	1.15519	0.0206582	NA	NA	1.15536	0.0298228
Orai3	0.969762	0.049486	NA	NA	1.33031	0.0134603
Pacc1	1.7763	0.0490491	NA	NA	2.01782	0.0365849
Pdia5	-0.909025	0.042598	NA	NA	-2.17431	0.000892702
Pelp1	1.19519	0.0440823	NA	NA	1.78778	0.00512421
Pgc	-1.5704	0.0345657	NA	NA	-1.70404	0.0455347
Plxnd1	1.23557	0.0243958	NA	NA	1.4161	0.0169278
Prcd	-0.73117	0.00449814	NA	NA	-0.834905	0.00303012
Ptprz1	-0.945445	0.0121413	NA	NA	-0.87278	0.0291479
Rad9b	1.68056	0.00776675	NA	NA	1.34869	0.0470238
Rbms3	2.13026	0.0259748	NA	NA	2.04792	0.0463574
Rcvrn	-0.627484	0.0158592	NA	NA	-0.694688	0.010482
Rs1	-0.798728	0.00197299	NA	NA	-1.21184	0.000100912
Rtbdn	-0.656788	0.00503357	NA	NA	-0.800427	0.00212496
Scyl3	1.24787	0.0289144	NA	NA	1.45981	0.0158364
Slc24a1	-0.617492	0.0155463	NA	NA	-1.10875	0.000465723
Slc3a2	0.585502	0.0166357	NA	NA	0.703779	0.00786632
Socs2	1.3019	0.0474649	NA	NA	1.87543	0.00720593
Tpbg	-0.817966	0.0403209	NA	NA	-1.09614	0.0182384
Ttll12	1.15205	0.0459608	NA	NA	1.26249	0.0432928
Wfs1	0.861196	0.031054	NA	NA	1.04753	0.0163108
Yy1	0.680847	0.0267242	NA	NA	0.654108	0.0497937
Zkscan2	-0.667457	0.0417689	NA	NA	-0.895266	0.0184632
2900026A02Rik	NA	NA	0.922515	0.0459675	0.997681	0.0417449
Acyp1	NA	NA	-0.855758	0.00934803	-0.798623	0.0229539
Adamts1	NA	NA	1.07974	0.0017299	1.14813	0.0018333
Agpat3	NA	NA	-0.632534	0.0120476	-1.01498	0.000510035
Aldh3b1	NA	NA	2.12977	0.0181377	2.01553	0.0343037
Ankfy1	NA	NA	0.98568	0.0216813	0.905715	0.0479441
Aopep	NA	NA	0.663514	0.0498741	0.861082	0.0208214
Apoc1	NA	NA	2.53078	0.00164233	3.84944	1.12537e-05
Aqp1	NA	NA	-1.64293	0.00064817	-1.56262	0.00233864
Arvcf	NA	NA	0.840201	0.0171468	1.0135	0.0077225
Asap3	NA	NA	1.29074	0.0154222	1.40011	0.0131207
AU020206	NA	NA	3.4124	0.0138365	3.31214	0.0223347
C3ar1	NA	NA	4.02932	0.0314827	4.50138	0.0181881
C4b	NA	NA	3.3212	0.0148624	3.60581	0.0124974
Capg	NA	NA	2.34583	0.0112827	2.25362	0.0208672
Card10	NA	NA	1.39341	0.031574	1.73249	0.0115348
Ccnd3	NA	NA	0.826361	0.0066925	0.788275	0.0126018
Cd52	NA	NA	3.7724	0.00824723	3.86555	0.00962923
Cd68	NA	NA	2.96642	0.0313978	4.09613	0.00721709
Cd9	NA	NA	0.942828	0.000205442	0.98336	0.000195385
Cdh4	NA	NA	-0.877158	0.0323126	-1.04522	0.0259467
Cdr1os	NA	NA	-1.36738	0.00129145	-0.865287	0.0350885
Chrdl1	NA	NA	0.819678	0.0494566	1.24795	0.0060835
Cited1	NA	NA	1.06974	0.0450428	1.35903	0.0174772
Cldn5	NA	NA	0.80467	0.0445582	1.35418	0.00233226
Clec2d	NA	NA	2.37698	0.000441197	1.54219	0.0268437
Clic1	NA	NA	1.15007	0.0230022	1.13142	0.0353166
Clu	NA	NA	1.16707	0.000299612	1.5857	1.15053e-05
Cntn4	NA	NA	-0.810174	0.0103102	-0.715218	0.0315
Crym	NA	NA	2.19932	0.0257521	1.95526	0.0402695
Cstf3	NA	NA	-0.724446	0.0155798	-0.819872	0.0141981
Cyba	NA	NA	1.17336	0.0163056	1.68086	0.00179041
D1Ertd622e	NA	NA	-0.748961	0.0327785	-1.24399	0.00459942
Dhcr24	NA	NA	-0.611355	0.0313198	-0.629137	0.0413262
Dtd1	NA	NA	-0.84126	0.0129867	-0.962832	0.0116459
Egfl7	NA	NA	1.02886	0.0216178	1.0918	0.0237391
Faim	NA	NA	-0.890789	0.00273268	-1.46738	0.000141795
Fcrls	NA	NA	3.52987	0.00538782	4.54468	0.000604849
Flnc	NA	NA	3.55637	0.025987	3.48404	0.0429758
Fxyd3	NA	NA	2.75709	0.01863	2.85163	0.0216067
Gba	NA	NA	2.03721	0.00103791	1.32821	0.0392249
Gnb3	NA	NA	1.00915	0.000864787	0.729659	0.0106682
Gphn	NA	NA	-0.664365	0.0325452	-0.891281	0.0126069
Gusb	NA	NA	0.972699	0.035863	1.34558	0.00818351
H2-Q6	NA	NA	3.05937	0.0400314	4.17697	0.00741852
H2-Q7	NA	NA	2.84051	0.0304553	3.12299	0.0250798
Hacl1	NA	NA	-1.16255	0.0267969	-1.49471	0.0158812
Idi1	NA	NA	-0.702984	0.0260775	-0.895324	0.0134352
Ifi27	NA	NA	2.00117	0.00137068	1.89187	0.00332944
Ifi27l2a	NA	NA	3.67293	0.012203	3.45535	0.0204264
Ifi30	NA	NA	2.4118	0.000241518	1.74221	0.00957045
Il18bp	NA	NA	1.38456	0.00810824	1.1157	0.0459122
Ildr2	NA	NA	0.972508	0.00664209	0.74778	0.0469363
Ints14	NA	NA	1.12593	0.017551	1.02314	0.0423287
Jag1	NA	NA	-1.04334	0.0251736	-1.75089	0.00316076
Laptm5	NA	NA	3.11467	0.0456961	3.32671	0.0399812
Lasp1	NA	NA	0.634076	0.017565	0.821887	0.00542782
Lcat	NA	NA	1.9353	0.0412825	2.02278	0.0466941
Lman1	NA	NA	0.674025	0.0190038	0.668911	0.0280846
Lmnb1	NA	NA	-1.28063	0.0409739	-1.46058	0.0392381
Lrrc8c	NA	NA	1.0165	0.0340322	1.21606	0.0187721
Lsr	NA	NA	2.32224	0.00562601	2.23459	0.0112719
Ly6a	NA	NA	1.73934	0.00879854	1.60709	0.0186455
Ly6c1	NA	NA	1.025	0.00420563	0.740794	0.0457353
Man2b1	NA	NA	1.17823	0.00670018	1.73437	0.000329931
Mfsd1	NA	NA	0.914396	0.0216148	0.914837	0.0318928
Nelfcd	NA	NA	0.782055	0.00740936	0.703746	0.0221675
Nfkbia	NA	NA	0.779518	0.0359875	1.19276	0.00396712
Nrl	NA	NA	-0.985188	0.0145469	-1.72206	0.000751726
Nt5e	NA	NA	-1.3522	0.00549103	-1.45548	0.00818049
Nxnl1	NA	NA	-1.20991	0.015684	-1.4903	0.0122122
Os9	NA	NA	0.741983	0.0114001	0.645918	0.0361707
Pam16	NA	NA	-0.764355	0.00543394	-0.748769	0.0112644
Pbxip1	NA	NA	1.12213	0.00155138	1.12493	0.00285197
Pcmtd2	NA	NA	-0.694896	0.0150327	-1.01268	0.00205586
Pde3b	NA	NA	1.50907	0.0436725	1.72801	0.0292556
Pitpnm3	NA	NA	-0.798236	0.0127331	-1.78539	8.26854e-05
Pkig	NA	NA	0.820913	0.00457498	0.585859	0.0451206
Pld4	NA	NA	2.09309	0.0411808	2.59148	0.0167162
Plekhb1	NA	NA	0.773564	0.00199035	0.715535	0.00419564
Plod1	NA	NA	0.976003	0.0370225	1.0472	0.0350148
Plscr2	NA	NA	2.85998	0.0107887	2.60961	0.0305297
Ppef2	NA	NA	-0.665226	0.0390561	-1.47268	0.000766682
Pros1	NA	NA	0.985184	0.035127	1.26684	0.01297
Prph2	NA	NA	-0.605767	0.0112407	-1.10981	9.06962e-05
Ralyl	NA	NA	-1.11992	0.00280798	-1.13825	0.00561979
Rdh12	NA	NA	-0.751768	0.00557624	-1.44015	7.04857e-05
Rgcc	NA	NA	-1.85087	0.0116314	-2.55031	0.00553991
Rgl1	NA	NA	0.977598	0.00985621	1.13496	0.00550507
Rgma	NA	NA	1.23184	0.0359449	1.54883	0.0133042
Rgs9bp	NA	NA	-0.845554	0.0148728	-1.63726	0.000393629
Riox1	NA	NA	1.81542	0.0214801	1.74525	0.0364484
Rnase4	NA	NA	1.67173	0.032732	2.06842	0.0155913
S100a16	NA	NA	0.977495	0.000480715	0.670383	0.0134186
Sash1	NA	NA	0.844813	0.0396155	1.33795	0.00326515
Serping1	NA	NA	2.18107	0.000189569	2.91247	1.23766e-05
Serpini1	NA	NA	-0.670221	0.0176998	-0.595109	0.0468605
Sgms1	NA	NA	0.889605	0.035928	1.06246	0.0207252
Sh2d1a	NA	NA	-1.95174	0.0105139	-2.01505	0.0172152
Slc12a4	NA	NA	1.36215	0.0118848	1.15528	0.0474204
Slc39a1	NA	NA	1.06185	0.00907304	1.53651	0.000772373
Slco2b1	NA	NA	2.17377	0.0225838	2.35899	0.0188989
Slfn2	NA	NA	5.91507	0.0256186	5.91333	0.0334569
Sorbs3	NA	NA	1.20124	0.0255943	1.26941	0.026981
Sox9	NA	NA	0.892855	0.0122536	1.4375	0.000381779
Sparc	NA	NA	0.743385	0.00298954	0.970407	0.000383275
Sulf1	NA	NA	1.10762	9.96954e-05	0.818259	0.0031618
Syngr2	NA	NA	1.55443	0.0318267	1.62909	0.0353752
Taz	NA	NA	-0.661068	0.0142949	-0.661671	0.023901
Timp2	NA	NA	0.688064	0.0137321	1.07042	0.000703872
Tmem106a	NA	NA	3.65777	0.0112167	4.35495	0.0030479
Tmsb4x	NA	NA	0.605869	0.0282982	1.02532	0.000940698
Tnfaip3	NA	NA	-1.55616	3.23968e-05	-1.76309	3.73013e-05
Tnfrsf1a	NA	NA	1.39001	0.0270996	1.94438	0.00517295
Trim12a	NA	NA	2.7161	0.0496009	2.95936	0.0407096
Trim30d	NA	NA	4.10391	0.0264182	4.42022	0.0222764
Ttc39c	NA	NA	-0.897198	0.02271	-1.09488	0.0157838
Tub	NA	NA	-0.640006	0.0317103	-0.910159	0.00896951
Uckl1os	NA	NA	-1.05255	0.0122279	-2.76118	4.77177e-05
Usp33	NA	NA	-0.683698	0.0151802	-0.796574	0.0103283
Xaf1	NA	NA	2.3368	0.000138336	1.27632	0.0392567
0610009L18Rik	-1.54463	0.039198	NA	NA	NA	NA
2900052N01Rik	1.62835	0.0125148	NA	NA	NA	NA
4833420G17Rik	-0.700111	0.0166464	NA	NA	NA	NA
Abca8b	-1.02821	0.00732828	NA	NA	NA	NA
Abcb10	-0.92833	0.0386433	NA	NA	NA	NA
Abcb1a	-1.26502	0.0304209	NA	NA	NA	NA
Abhd10	-0.732339	0.0402327	NA	NA	NA	NA
Ablim3	-1.48452	0.0221314	NA	NA	NA	NA
Acad8	-0.733972	0.0412485	NA	NA	NA	NA
Acot8	0.940041	0.0157106	NA	NA	NA	NA
Acsl3	-0.855955	0.0248978	NA	NA	NA	NA
Acyp2	-0.760542	0.0307616	NA	NA	NA	NA
Ahr	1.45237	0.00321479	NA	NA	NA	NA
AI506816	2.4788	0.0224479	NA	NA	NA	NA
Akap13	-0.995363	0.0251083	NA	NA	NA	NA
Aldh18a1	0.942235	0.0197616	NA	NA	NA	NA
Aldh3a2	0.721103	0.0338973	NA	NA	NA	NA
Amn1	-0.878786	0.0278505	NA	NA	NA	NA
Amotl2	0.899657	0.0205438	NA	NA	NA	NA
Arhgap24	-0.764435	0.0407642	NA	NA	NA	NA
Arhgdia	0.662821	0.02542	NA	NA	NA	NA
Arhgef2	0.931707	0.0177947	NA	NA	NA	NA
Arxes2	-0.648405	0.0150742	NA	NA	NA	NA
Asb2	-1.2543	0.0289629	NA	NA	NA	NA
Asns	0.877405	0.0434877	NA	NA	NA	NA
Atf4	0.874472	0.00050416	NA	NA	NA	NA
Atf7	0.85395	0.0398713	NA	NA	NA	NA
Atg16l1	0.784638	0.00774034	NA	NA	NA	NA
Axin1	0.789667	0.0407368	NA	NA	NA	NA
Bahcc1	-0.934105	0.0230073	NA	NA	NA	NA
Btg2	0.592046	0.0421339	NA	NA	NA	NA
Btg3	1.01003	0.0176382	NA	NA	NA	NA
C030006K11Rik	-1.01537	0.0384327	NA	NA	NA	NA
Car14	-0.585089	0.0248139	NA	NA	NA	NA
Carf	-1.22732	0.0307145	NA	NA	NA	NA
Casd1	-0.691617	0.013639	NA	NA	NA	NA
Cav1	-0.896641	0.00119745	NA	NA	NA	NA
Cbln1	-1.4435	0.00984671	NA	NA	NA	NA
Ccdc117	0.969953	0.0287989	NA	NA	NA	NA
Ccnd1	1.02875	0.0479223	NA	NA	NA	NA
Ccz1	-0.689082	0.0268697	NA	NA	NA	NA
Cd59a	-0.776087	0.0187195	NA	NA	NA	NA
Cdh11	-1.09686	0.00617759	NA	NA	NA	NA
Cdk18	0.987037	0.0250861	NA	NA	NA	NA
Cdk20	0.950839	0.0262106	NA	NA	NA	NA
Cdk2ap2	0.929283	0.00102347	NA	NA	NA	NA
Cds1	-0.614476	0.0345114	NA	NA	NA	NA
Cebpg	0.850642	0.013683	NA	NA	NA	NA
Cenpx	-0.658218	0.0358081	NA	NA	NA	NA
Cep250	-0.982621	0.0245845	NA	NA	NA	NA
Churc1	-0.680813	0.0282519	NA	NA	NA	NA
Clic4	0.930074	0.0311337	NA	NA	NA	NA
Clp1	-1.37031	0.0318928	NA	NA	NA	NA
Col1a2	-1.3397	0.0270397	NA	NA	NA	NA
Col23a1	-0.91578	0.0116997	NA	NA	NA	NA
Col3a1	-1.55349	0.0174079	NA	NA	NA	NA
Col4a1	0.752619	0.0222067	NA	NA	NA	NA
Coq7	-0.594789	0.0448357	NA	NA	NA	NA
Cox4i2	-0.827677	0.0147551	NA	NA	NA	NA
Crb1	-0.65215	0.029317	NA	NA	NA	NA
Cry1	-0.700248	0.040818	NA	NA	NA	NA
Cstb	0.756774	0.0064586	NA	NA	NA	NA
Ctso	-0.882956	0.0211943	NA	NA	NA	NA
Cuedc1	-0.807664	0.00243392	NA	NA	NA	NA
Cyb5r1	0.979449	0.023372	NA	NA	NA	NA
Cyp2d22	-0.781864	0.0230766	NA	NA	NA	NA
Cyp2j6	-1.11372	0.0381766	NA	NA	NA	NA
Cyp46a1	-1.02896	0.0469182	NA	NA	NA	NA
Dab1	-0.682618	0.049377	NA	NA	NA	NA
Ddit3	1.04959	0.00443609	NA	NA	NA	NA
Dedd2	0.775073	0.018863	NA	NA	NA	NA
Dennd1b	-1.36426	0.0320348	NA	NA	NA	NA
Denr	-0.640851	0.0368887	NA	NA	NA	NA
Dhx15	0.60276	0.0166569	NA	NA	NA	NA
Dmd	-1.13263	0.0129138	NA	NA	NA	NA
Dnajb1	1.16641	0.000455652	NA	NA	NA	NA
Dusp8	0.648488	0.0170512	NA	NA	NA	NA
E130307A14Rik	-1.66654	0.00165469	NA	NA	NA	NA
Ehbp1	-0.641589	0.0370522	NA	NA	NA	NA
Eif1a	1.1617	0.00813364	NA	NA	NA	NA
Eif2s1	0.760918	0.0357177	NA	NA	NA	NA
Eif4ebp1	3.20367	0.0263773	NA	NA	NA	NA
Eif6	0.797739	0.00808309	NA	NA	NA	NA
Eml6	-0.884434	0.037804	NA	NA	NA	NA
Ephb1	-1.56606	0.0182283	NA	NA	NA	NA
Erc1	0.993555	0.0218886	NA	NA	NA	NA
Esco1	1.08338	0.0192319	NA	NA	NA	NA
Etv6	1.48763	0.0251384	NA	NA	NA	NA
Evi5	-0.603988	0.0449463	NA	NA	NA	NA
Exoc1	-0.598513	0.0454732	NA	NA	NA	NA
Fam160a1	-1.29303	0.0409062	NA	NA	NA	NA
Fam184b	-0.837497	0.0284138	NA	NA	NA	NA
Fbl	0.845575	0.0322283	NA	NA	NA	NA
Fbrsl1	-0.696385	0.0189255	NA	NA	NA	NA
Fignl2	1.69551	0.0453493	NA	NA	NA	NA
Flad1	1.31178	0.0252402	NA	NA	NA	NA
Fxr1	0.706176	0.02734	NA	NA	NA	NA
G3bp1	0.623139	0.0299864	NA	NA	NA	NA
Gadd45g	0.87303	0.00594632	NA	NA	NA	NA
Gbe1	-0.863022	0.0342188	NA	NA	NA	NA
Gdf15	4.4146	0.00985309	NA	NA	NA	NA
Gfod2	0.872155	0.0489709	NA	NA	NA	NA
Gfra2	-0.687789	0.0392539	NA	NA	NA	NA
Glmn	0.787477	0.0417101	NA	NA	NA	NA
Glod4	-0.882159	0.0384197	NA	NA	NA	NA
Gm16062	1.79385	0.0359403	NA	NA	NA	NA
Gm17066	1.62535	0.0355666	NA	NA	NA	NA
Gm17634	-1.1676	0.0370866	NA	NA	NA	NA
Gm27032	-0.738451	0.0411267	NA	NA	NA	NA
Gng5	0.711449	0.0105333	NA	NA	NA	NA
Gnl3	1.14761	0.00925635	NA	NA	NA	NA
Gosr2	0.731057	0.0258692	NA	NA	NA	NA
Gpd1	2.31377	0.0422453	NA	NA	NA	NA
Gpr152	-1.15226	0.0441695	NA	NA	NA	NA
Gprin1	0.797296	0.0163257	NA	NA	NA	NA
Grm5	-0.896337	0.0424604	NA	NA	NA	NA
Grm6	-0.916952	0.00303252	NA	NA	NA	NA
Gspt1	0.988736	0.0138891	NA	NA	NA	NA
Gulp1	-1.41011	0.0312239	NA	NA	NA	NA
Hes1	-0.995261	0.0151116	NA	NA	NA	NA
Hexim1	0.603378	0.0403493	NA	NA	NA	NA
Hist1h1c	-0.860776	0.0141272	NA	NA	NA	NA
Hk2	-0.935304	0.03917	NA	NA	NA	NA
Hmgxb3	0.785304	0.0478437	NA	NA	NA	NA
Hnrnpul1	0.60528	0.0443556	NA	NA	NA	NA
Homer2	-1.18717	0.0215348	NA	NA	NA	NA
Hpcal4	-0.598652	0.0438614	NA	NA	NA	NA
Hsbp1l1	-0.884734	0.0322249	NA	NA	NA	NA
Hspa1a	1.22213	0.00133704	NA	NA	NA	NA
Hspa1b	1.50138	0.000418996	NA	NA	NA	NA
Hspa5	0.589092	0.027836	NA	NA	NA	NA
Hspa9	0.741099	0.00920936	NA	NA	NA	NA
Ier3	0.97346	0.00290544	NA	NA	NA	NA
Ifrd1	0.847461	0.018251	NA	NA	NA	NA
Igf1	-0.965158	0.0403717	NA	NA	NA	NA
Igf2	-1.58748	0.0202106	NA	NA	NA	NA
Impad1	-0.640893	0.0214396	NA	NA	NA	NA
Ints5	1.33529	0.00881423	NA	NA	NA	NA
Ints7	-1.25028	0.0224434	NA	NA	NA	NA
Ip6k2	0.75242	0.00517943	NA	NA	NA	NA
Ipo7	0.602743	0.0227588	NA	NA	NA	NA
Ippk	1.77072	0.015664	NA	NA	NA	NA
Isl1	-0.885855	0.00300182	NA	NA	NA	NA
Kif22	-0.924679	0.0368276	NA	NA	NA	NA
Klhl13	-1.00891	0.0336339	NA	NA	NA	NA
Klhl21	1.44566	0.0183578	NA	NA	NA	NA
Lats2	0.795339	0.0213798	NA	NA	NA	NA
Lemd3	0.811763	0.0352575	NA	NA	NA	NA
Lnx1	-0.71404	0.043295	NA	NA	NA	NA
Lrp2bp	-1.3806	0.0402352	NA	NA	NA	NA
Lrrc8a	1.03556	0.0245227	NA	NA	NA	NA
Lsm11	0.972396	0.0483209	NA	NA	NA	NA
Luzp2	-1.03295	0.0144325	NA	NA	NA	NA
Lyar	0.671742	0.0140865	NA	NA	NA	NA
Lypla2	0.638179	0.0195614	NA	NA	NA	NA
Manf	0.77572	0.0164879	NA	NA	NA	NA
Mavs	-2.02302	0.00528427	NA	NA	NA	NA
Mcl1	0.712907	0.0272394	NA	NA	NA	NA
Med29	-0.859307	0.0257468	NA	NA	NA	NA
Mettl8	1.11809	0.0458515	NA	NA	NA	NA
Mks1	-1.2944	0.012242	NA	NA	NA	NA
Mlst8	0.716037	0.0457305	NA	NA	NA	NA
Mmp17	1.10433	0.0402156	NA	NA	NA	NA
Mrpl24	0.720313	0.0181747	NA	NA	NA	NA
Mrps25	1.10858	0.0162125	NA	NA	NA	NA
Mrps7	0.728555	0.0185777	NA	NA	NA	NA
Mrps9	-1.12572	0.00357078	NA	NA	NA	NA
Msrb2	-2.31919	0.00740944	NA	NA	NA	NA
Mthfd2	1.13872	0.0391398	NA	NA	NA	NA
Myl12a	0.655969	0.0241524	NA	NA	NA	NA
Nav2	1.02235	0.0257886	NA	NA	NA	NA
Neo1	-0.731284	0.0166646	NA	NA	NA	NA
Nfia	-0.743512	0.0450127	NA	NA	NA	NA
Ngfr	0.920697	0.0466962	NA	NA	NA	NA
Nhp2	0.754965	0.035224	NA	NA	NA	NA
Nme2	1.09701	0.035098	NA	NA	NA	NA
Nop2	1.22073	0.00527543	NA	NA	NA	NA
Nudt16	-1.7309	0.0316251	NA	NA	NA	NA
Nudt2	-0.823231	0.0274675	NA	NA	NA	NA
Nxph3	1.16866	0.0376723	NA	NA	NA	NA
Olfm4	-1.81114	0.0286577	NA	NA	NA	NA
Omg	-0.966227	0.0331903	NA	NA	NA	NA
Opa3	0.775098	0.0294408	NA	NA	NA	NA
Opn1sw	-1.81553	0.010445	NA	NA	NA	NA
Osbpl5	-0.95469	0.0357315	NA	NA	NA	NA
Pa2g4	0.795512	0.0236106	NA	NA	NA	NA
Patj	1.57735	0.0271335	NA	NA	NA	NA
Pax6os1	-1.41598	0.0471749	NA	NA	NA	NA
Pde2a	1.57883	0.00586949	NA	NA	NA	NA
Pde6h	-0.900668	0.0255827	NA	NA	NA	NA
Pdgfrb	-1.20624	0.0098163	NA	NA	NA	NA
Pdzd4	-0.927674	0.0357596	NA	NA	NA	NA
Per2	-1.01203	0.038576	NA	NA	NA	NA
Pfn1	0.594169	0.0353516	NA	NA	NA	NA
Phactr1	-0.630928	0.0412134	NA	NA	NA	NA
Phax	0.628455	0.032321	NA	NA	NA	NA
Phf23	0.799478	0.0460139	NA	NA	NA	NA
Phgdh	1.54	0.010937	NA	NA	NA	NA
Phlpp2	0.839451	0.0282444	NA	NA	NA	NA
Phospho2	1.09689	0.0386917	NA	NA	NA	NA
Pigz	-1.4847	0.0459599	NA	NA	NA	NA
Pitpnc1	-0.705398	0.0483493	NA	NA	NA	NA
Pla2g7	-0.689969	0.046054	NA	NA	NA	NA
Plcb1	-1.29009	0.0275783	NA	NA	NA	NA
Pnpo	0.844381	0.0356598	NA	NA	NA	NA
Pold2	0.916203	0.0449846	NA	NA	NA	NA
Polr1a	1.29903	0.0183688	NA	NA	NA	NA
Polr1c	0.735656	0.0344553	NA	NA	NA	NA
Polr2k	-0.596103	0.0260516	NA	NA	NA	NA
Ppp1r14b	1.2806	0.00748724	NA	NA	NA	NA
Ppp2r2b	0.64168	0.00985452	NA	NA	NA	NA
Ppp2r2c	-0.757909	0.0361693	NA	NA	NA	NA
Proser1	-0.873722	0.0478256	NA	NA	NA	NA
Prpf38b	0.665879	0.0465571	NA	NA	NA	NA
Prss23	1.25331	0.0460244	NA	NA	NA	NA
Psd2	-1.04654	0.0487207	NA	NA	NA	NA
Ptn	-0.74674	0.0364243	NA	NA	NA	NA
Ptpn1	1.15155	0.020163	NA	NA	NA	NA
Ptprn	0.779888	0.00468893	NA	NA	NA	NA
Pts	-0.752633	0.017416	NA	NA	NA	NA
Pvr	0.963011	0.0480772	NA	NA	NA	NA
R3hcc1l	1.02493	0.0199863	NA	NA	NA	NA
Rab33b	-1.12096	0.011859	NA	NA	NA	NA
Ralgapa2	-0.774645	0.0405581	NA	NA	NA	NA
Ramac	-0.756872	0.0163502	NA	NA	NA	NA
Rarres2	-0.855998	0.0454725	NA	NA	NA	NA
Rars	0.680235	0.0243012	NA	NA	NA	NA
Rassf1	0.939291	0.0496978	NA	NA	NA	NA
Raver2	-1.25052	0.0175624	NA	NA	NA	NA
Rbm14	0.760324	0.0312619	NA	NA	NA	NA
Retn	-1.19747	0.0231114	NA	NA	NA	NA
Rgs20	1.27487	0.0328219	NA	NA	NA	NA
Rhbdf2	1.70532	0.0319251	NA	NA	NA	NA
Rnf103	-0.656249	0.041919	NA	NA	NA	NA
Rnf145	0.66166	0.00476969	NA	NA	NA	NA
Rnf146	0.769292	0.0296812	NA	NA	NA	NA
Rnf185	0.733379	0.0404456	NA	NA	NA	NA
Rpa1	-0.761248	0.00375708	NA	NA	NA	NA
Rpe65	-1.89501	0.00276536	NA	NA	NA	NA
Rpl12	0.640297	0.0350819	NA	NA	NA	NA
Rps27l	0.63199	0.0289628	NA	NA	NA	NA
Rpsa	0.641258	0.0130407	NA	NA	NA	NA
Runx1t1	0.965204	0.0104111	NA	NA	NA	NA
Ryr3	-1.00659	0.0178835	NA	NA	NA	NA
S100a4	-1.63673	0.0241321	NA	NA	NA	NA
Scara3	-0.954562	0.00842015	NA	NA	NA	NA
Scd2	-0.700664	0.0115001	NA	NA	NA	NA
Sec61a1	0.851515	0.0151665	NA	NA	NA	NA
Sema4a	-1.043	0.0182908	NA	NA	NA	NA
Serp1	0.859995	0.0309891	NA	NA	NA	NA
Sfpq	0.750583	0.00391482	NA	NA	NA	NA
Sft2d1	-0.71933	0.044806	NA	NA	NA	NA
Sfxn5	-0.859043	0.0342017	NA	NA	NA	NA
Sgpl1	0.760181	0.0477769	NA	NA	NA	NA
Slc13a5	-1.54834	0.0389053	NA	NA	NA	NA
Slc17a7	-0.65055	0.00658358	NA	NA	NA	NA
Slc1a3	-0.678103	0.00521575	NA	NA	NA	NA
Slc25a27	-0.963617	0.0324219	NA	NA	NA	NA
Slc26a7	2.87425	0.0445851	NA	NA	NA	NA
Slc31a1	1.04872	0.0321431	NA	NA	NA	NA
Slc35e4	0.893066	0.0378761	NA	NA	NA	NA
Slc38a2	0.799521	0.0044012	NA	NA	NA	NA
Slc5a8	-1.75009	0.00649446	NA	NA	NA	NA
Slc7a1	1.1679	0.0191348	NA	NA	NA	NA
Slmap	-1.07523	0.000146875	NA	NA	NA	NA
Snhg1	0.91468	0.00922273	NA	NA	NA	NA
Spats2	0.813778	0.0181965	NA	NA	NA	NA
Spidr	2.26108	0.0077572	NA	NA	NA	NA
Sppl2a	-1.42306	0.00496169	NA	NA	NA	NA
Spsb2	1.18026	0.0402831	NA	NA	NA	NA
Srm	0.835689	0.0254149	NA	NA	NA	NA
Srsf9	0.82531	0.0477122	NA	NA	NA	NA
Ssh2	1.29919	0.0476867	NA	NA	NA	NA
Tanc2	-0.71573	0.0452142	NA	NA	NA	NA
Tcaim	-1.26227	0.0239733	NA	NA	NA	NA
Tdg	-0.964618	0.0122042	NA	NA	NA	NA
Tead1	0.95528	0.0464569	NA	NA	NA	NA
Tenm2	-0.94808	0.0332573	NA	NA	NA	NA
Tgfbr3l	-0.679108	0.0248337	NA	NA	NA	NA
Tmem115	0.645206	0.0397083	NA	NA	NA	NA
Tmem120a	0.975146	0.0298343	NA	NA	NA	NA
Tmem132d	0.76542	0.0368874	NA	NA	NA	NA
Tnfrsf12a	2.71781	0.0332282	NA	NA	NA	NA
Tph2	-3.19973	0.0147449	NA	NA	NA	NA
Trim3	0.626388	0.0314656	NA	NA	NA	NA
Tspoap1	-0.716565	0.00676199	NA	NA	NA	NA
Tst	2.17341	0.0125697	NA	NA	NA	NA
Ttc9	0.708304	0.0275265	NA	NA	NA	NA
Tubb4b	0.599747	0.0173159	NA	NA	NA	NA
Tunar	0.88424	0.0328967	NA	NA	NA	NA
Unc13c	-0.733015	0.0205465	NA	NA	NA	NA
Vax2os	-1.91368	0.0401408	NA	NA	NA	NA
Vgf	0.862262	0.0392684	NA	NA	NA	NA
Vps26a	0.81884	0.0470274	NA	NA	NA	NA
Vps26c	0.991452	0.0163009	NA	NA	NA	NA
Wdr45	0.710344	0.0426441	NA	NA	NA	NA
Wsb2	0.663175	0.0201655	NA	NA	NA	NA
Wwtr1	1.44653	0.0302174	NA	NA	NA	NA
Xylt2	-1.20234	0.00877158	NA	NA	NA	NA
Yap1	1.2129	0.0293641	NA	NA	NA	NA
Yrdc	0.965716	0.0112592	NA	NA	NA	NA
Zbtb2	1.88597	0.0284579	NA	NA	NA	NA
Zc3h6	-1.38444	0.0175245	NA	NA	NA	NA
Zfas1	0.6252	0.0382828	NA	NA	NA	NA
Zfp212	1.2957	0.0101044	NA	NA	NA	NA
Zfp414	-0.943422	0.0126811	NA	NA	NA	NA
Zfp516	0.958006	0.00425646	NA	NA	NA	NA
Zfp593	0.998547	0.0218957	NA	NA	NA	NA
Zfp609	1.93893	0.0436195	NA	NA	NA	NA
Zfyve9	0.823126	0.0457801	NA	NA	NA	NA
Zswim5	-1.38646	0.0278347	NA	NA	NA	NA
Zzef1	-0.821396	0.0452547	NA	NA	NA	NA
1600014C10Rik	NA	NA	0.897935	0.0459061	NA	NA
6330403K07Rik	NA	NA	-0.745152	0.0139397	NA	NA
A930001M01Rik	NA	NA	1.32337	0.0109475	NA	NA
Abcc10	NA	NA	1.2028	0.0337951	NA	NA
Abcg2	NA	NA	1.32643	0.0237349	NA	NA
Acer2	NA	NA	1.19651	0.00683628	NA	NA
Acsf3	NA	NA	0.950181	0.0479947	NA	NA
Actr8	NA	NA	0.76354	0.0333624	NA	NA
Adar	NA	NA	0.737539	0.0282307	NA	NA
Adarb2	NA	NA	-1.87807	0.00451233	NA	NA
Add3	NA	NA	0.60553	0.0289434	NA	NA
Adgrl4	NA	NA	1.13546	0.0366761	NA	NA
Ankrd29	NA	NA	-1.38484	0.0451738	NA	NA
Arhgap42	NA	NA	1.14489	0.0437202	NA	NA
Arhgef11	NA	NA	0.68229	0.0268191	NA	NA
Arhgef7	NA	NA	-0.708185	0.0220983	NA	NA
B3galt2	NA	NA	-0.593078	0.0392708	NA	NA
B630019K06Rik	NA	NA	-0.806735	0.0361632	NA	NA
Bex4	NA	NA	-0.67522	0.0292506	NA	NA
Bgn	NA	NA	-2.3086	0.00988208	NA	NA
Brip1os	NA	NA	1.22699	0.0198746	NA	NA
Bub1b	NA	NA	0.985181	0.0454778	NA	NA
Bud23	NA	NA	0.701833	0.0348127	NA	NA
C1s1	NA	NA	2.55138	0.0122588	NA	NA
Cacybp	NA	NA	-0.710118	0.00844893	NA	NA
Cbfb	NA	NA	0.838769	0.0468421	NA	NA
Ccdc24	NA	NA	-1.92964	0.00980775	NA	NA
Ccdc86	NA	NA	1.25557	0.0215995	NA	NA
Ccl12	NA	NA	4.55167	0.0209622	NA	NA
Ccl9	NA	NA	3.5296	0.0324993	NA	NA
Cdc42se1	NA	NA	0.750493	0.0468653	NA	NA
Cep57	NA	NA	-0.991152	0.0192523	NA	NA
Cetn3	NA	NA	-0.664726	0.0103987	NA	NA
Cipc	NA	NA	-0.64135	0.0338826	NA	NA
Clec2l	NA	NA	-0.760028	0.0236715	NA	NA
Cnih2	NA	NA	-0.783544	0.0272762	NA	NA
Cnp	NA	NA	1.04603	0.00177484	NA	NA
Cntf	NA	NA	1.65077	0.013053	NA	NA
Col1a1	NA	NA	-1.24262	0.0147445	NA	NA
Crb2	NA	NA	-1.24195	0.00769882	NA	NA
Cspg5	NA	NA	0.665062	0.00786826	NA	NA
Ctdsp1	NA	NA	0.883435	0.0407393	NA	NA
Ctnna2	NA	NA	-1.02743	0.0183435	NA	NA
Ctsc	NA	NA	1.52033	0.0249946	NA	NA
Cwf19l2	NA	NA	-1.90307	0.00239865	NA	NA
Cxcl10	NA	NA	6.50856	0.0352415	NA	NA
Cyp51	NA	NA	-0.753314	0.0163593	NA	NA
Dap3	NA	NA	0.596295	0.0338681	NA	NA
Dcps	NA	NA	0.907742	0.0264114	NA	NA
Ddr1	NA	NA	0.627237	0.0304908	NA	NA
Ddx27	NA	NA	0.82538	0.0415121	NA	NA
Ddx51	NA	NA	1.14169	0.0424801	NA	NA
Ddx54	NA	NA	0.785006	0.0428441	NA	NA
Def8	NA	NA	0.784558	0.0386301	NA	NA
Dhx58	NA	NA	2.90332	0.00445394	NA	NA
Dmxl1	NA	NA	-0.686055	0.0272082	NA	NA
Dnajc3	NA	NA	0.756843	0.0338304	NA	NA
Dxo	NA	NA	1.27666	0.013406	NA	NA
Ebp	NA	NA	0.902717	0.0332553	NA	NA
Edn2	NA	NA	5.16478	0.0207795	NA	NA
Eed	NA	NA	0.714887	0.0435638	NA	NA
Eef2kmt	NA	NA	1.74302	0.00177383	NA	NA
Egflam	NA	NA	0.689879	0.0374438	NA	NA
Eif2b3	NA	NA	-0.927527	0.0445341	NA	NA
Eif5a2	NA	NA	-1.03212	0.046547	NA	NA
Elavl3	NA	NA	-0.91513	0.00393413	NA	NA
Epha3	NA	NA	-2.44521	0.016706	NA	NA
Erlin2	NA	NA	0.61718	0.0456443	NA	NA
Ermp1	NA	NA	1.03997	0.0324175	NA	NA
Ethe1	NA	NA	-1.16475	0.0287675	NA	NA
Etv4	NA	NA	1.41526	0.0336753	NA	NA
Fam161b	NA	NA	-2.157	0.0171462	NA	NA
Fam43b	NA	NA	-1.35247	0.0280839	NA	NA
Fam78a	NA	NA	1.06541	0.0238691	NA	NA
Fbxo32	NA	NA	-0.929919	0.0233792	NA	NA
Fem1c	NA	NA	-0.766927	0.0474489	NA	NA
Fgf1	NA	NA	-0.898213	0.0339796	NA	NA
Fgfr1op2	NA	NA	-0.601855	0.0485632	NA	NA
Fiz1	NA	NA	0.851003	0.0344116	NA	NA
Fmn2	NA	NA	-0.741005	0.0423858	NA	NA
Fn1	NA	NA	0.800762	0.0137889	NA	NA
Folh1	NA	NA	1.3917	0.0333244	NA	NA
Fosl2	NA	NA	1.44489	0.0311474	NA	NA
Fstl3	NA	NA	1.63731	0.020614	NA	NA
Fzd1	NA	NA	1.73306	0.0304127	NA	NA
Galk1	NA	NA	1.20836	0.0332983	NA	NA
Gbp7	NA	NA	3.11738	0.00284732	NA	NA
Gbp9	NA	NA	3.82822	0.0186325	NA	NA
Gclc	NA	NA	-0.783511	0.0294316	NA	NA
Gfer	NA	NA	0.997782	0.0211884	NA	NA
Glo1	NA	NA	0.681282	0.031155	NA	NA
Gm10544	NA	NA	-1.38951	0.0492096	NA	NA
Gng10	NA	NA	-0.961547	0.0190594	NA	NA
Gpr107	NA	NA	0.8904	0.0120408	NA	NA
Gpr61	NA	NA	-1.50896	0.0240142	NA	NA
Gpt2	NA	NA	-1.07289	0.0451652	NA	NA
Gstm1	NA	NA	0.804479	0.0164944	NA	NA
Gxylt1	NA	NA	-1.31012	0.0230688	NA	NA
H2-T22	NA	NA	1.75012	0.0109902	NA	NA
H2-T23	NA	NA	2.32897	0.0172666	NA	NA
Herc6	NA	NA	1.8652	0.0239133	NA	NA
Hist2h2be	NA	NA	-1.30032	0.0223165	NA	NA
Hk1	NA	NA	0.706115	0.00589252	NA	NA
Hkdc1	NA	NA	1.59727	0.0432293	NA	NA
Hps3	NA	NA	0.810622	0.0414743	NA	NA
Hr	NA	NA	0.616112	0.0448973	NA	NA
Hsd17b2	NA	NA	2.27532	0.00563462	NA	NA
Ifi35	NA	NA	1.92483	0.029126	NA	NA
Ifit2	NA	NA	2.16858	0.00787055	NA	NA
Ift57	NA	NA	1.23403	0.00965896	NA	NA
Inip	NA	NA	-1.18324	0.027076	NA	NA
Irgm2	NA	NA	1.99983	0.0497452	NA	NA
Itgav	NA	NA	0.782218	0.00538326	NA	NA
Jph3	NA	NA	-0.987072	0.0318328	NA	NA
Kbtbd11	NA	NA	1.04092	0.00701015	NA	NA
Kcnip1	NA	NA	-0.894419	0.00749102	NA	NA
Kcnq3	NA	NA	-5.50194	0.00719394	NA	NA
Klf2	NA	NA	1.07528	0.0219626	NA	NA
Krit1	NA	NA	-0.689214	0.0296876	NA	NA
L3hypdh	NA	NA	-2.67166	0.00591366	NA	NA
Larp4	NA	NA	-0.699624	0.0397867	NA	NA
Leprot	NA	NA	0.772742	0.0387101	NA	NA
Lias	NA	NA	-0.808047	0.0380699	NA	NA
Llgl1	NA	NA	1.23207	0.00478412	NA	NA
Lrch3	NA	NA	0.616398	0.0343464	NA	NA
Lsm3	NA	NA	-0.874639	0.0274139	NA	NA
Ltn1	NA	NA	-0.830136	0.0486329	NA	NA
Man2c1	NA	NA	0.782616	0.0191816	NA	NA
Maneal	NA	NA	-0.613629	0.0314419	NA	NA
Map2k7	NA	NA	-0.595875	0.0497181	NA	NA
Mcee	NA	NA	-0.650464	0.0336994	NA	NA
Mdga1	NA	NA	0.720388	0.0284575	NA	NA
Meis1	NA	NA	-0.783258	0.0206269	NA	NA
Mepce	NA	NA	0.705969	0.0304283	NA	NA
Mettl23	NA	NA	-0.754456	0.0292732	NA	NA
Mex3c	NA	NA	-0.891934	0.0405783	NA	NA
Minar2	NA	NA	-0.677811	0.0335216	NA	NA
Mov10	NA	NA	1.46461	0.0491635	NA	NA
Mtfr1	NA	NA	-0.821135	0.022666	NA	NA
Myo10	NA	NA	1.06976	0.00192646	NA	NA
Myo5b	NA	NA	1.23876	0.0236325	NA	NA
Nav1	NA	NA	0.700643	0.0114207	NA	NA
Ncs1	NA	NA	-0.667635	0.0268242	NA	NA
Necab3	NA	NA	-1.55643	0.0289586	NA	NA
Necap2	NA	NA	0.747068	0.022094	NA	NA
Nf2	NA	NA	0.759069	0.0232249	NA	NA
Nipsnap1	NA	NA	-0.705216	0.0398768	NA	NA
Nlgn1	NA	NA	-1.13547	0.0235552	NA	NA
Nol4	NA	NA	-0.853053	0.0432915	NA	NA
Nt5dc2	NA	NA	-0.781699	0.0219408	NA	NA
Numb	NA	NA	0.927595	0.0124821	NA	NA
Oplah	NA	NA	0.708252	0.045776	NA	NA
Otud5	NA	NA	0.711778	0.0175233	NA	NA
P3h3	NA	NA	0.679305	0.029055	NA	NA
Pcbd1	NA	NA	-0.918954	0.0309731	NA	NA
Pcdh7	NA	NA	-0.712494	0.0361387	NA	NA
Pcnx4	NA	NA	-0.9346	0.0333452	NA	NA
Pdk1	NA	NA	0.684493	0.0248533	NA	NA
Pdyn	NA	NA	-1.76321	0.0145204	NA	NA
Peli1	NA	NA	-1.12599	0.00888549	NA	NA
Penk	NA	NA	-2.22496	0.0080968	NA	NA
Pgm3	NA	NA	-1.89519	0.0272505	NA	NA
Plat	NA	NA	1.33172	0.0238441	NA	NA
Plce1	NA	NA	0.894103	0.0383861	NA	NA
Plekha4	NA	NA	2.00749	0.0107127	NA	NA
Plpp2	NA	NA	-1.1067	0.0359111	NA	NA
Pml	NA	NA	1.46938	0.0216943	NA	NA
Pnck	NA	NA	-1.01177	0.00564164	NA	NA
Podxl	NA	NA	0.808334	0.0423868	NA	NA
Ppp1r16a	NA	NA	0.708916	0.0243274	NA	NA
Psmb8	NA	NA	2.61253	0.0161901	NA	NA
Psmd11	NA	NA	1.10112	0.0133486	NA	NA
Psmd14	NA	NA	-0.885821	0.00510364	NA	NA
Ptprr	NA	NA	-1.05306	0.0251427	NA	NA
Ptrhd1	NA	NA	-0.855929	0.0462849	NA	NA
Pycard	NA	NA	2.30078	0.0473295	NA	NA
Rcan2	NA	NA	-0.9338	0.00368918	NA	NA
Rfx1	NA	NA	0.728706	0.0437993	NA	NA
Rgs7	NA	NA	-0.695111	0.0245544	NA	NA
Rhbdd3	NA	NA	0.712188	0.0385346	NA	NA
Rhoc	NA	NA	0.973377	0.00166561	NA	NA
Rnf144b	NA	NA	0.864723	0.0191042	NA	NA
Rnf31	NA	NA	1.09696	0.0404006	NA	NA
Rps6kl1	NA	NA	0.712465	0.0436837	NA	NA
Rras	NA	NA	0.797098	0.0326938	NA	NA
Rundc1	NA	NA	0.817864	0.0374743	NA	NA
Rxra	NA	NA	0.891831	0.0475118	NA	NA
S100a13	NA	NA	0.947798	0.038683	NA	NA
S100a6	NA	NA	1.84005	0.0253649	NA	NA
Sacm1l	NA	NA	0.622629	0.0499123	NA	NA
Samd7	NA	NA	1.0916	0.0071793	NA	NA
Samd9l	NA	NA	3.15592	0.0291997	NA	NA
Sap18	NA	NA	-0.608188	0.0461319	NA	NA
Sbf1	NA	NA	0.593726	0.0313444	NA	NA
Sephs2	NA	NA	-0.893324	0.0216013	NA	NA
Siah3	NA	NA	1.31385	0.00476612	NA	NA
Slc15a3	NA	NA	3.01424	0.0481289	NA	NA
Slc25a37	NA	NA	1.95756	0.000528095	NA	NA
Slc35e1	NA	NA	0.782036	0.0422922	NA	NA
Slc35g2	NA	NA	-1.03739	0.0241806	NA	NA
Slc39a6	NA	NA	-0.724502	0.0309359	NA	NA
Slc8b1	NA	NA	1.04512	0.0352855	NA	NA
Smim3	NA	NA	1.48991	0.0493348	NA	NA
Ssc5d	NA	NA	0.793089	0.03267	NA	NA
St3gal1	NA	NA	1.10667	0.0176885	NA	NA
St3gal4	NA	NA	0.92859	0.0174757	NA	NA
St3gal5	NA	NA	0.788725	0.0299056	NA	NA
Supt6	NA	NA	0.648136	0.0157758	NA	NA
Syap1	NA	NA	-1.63281	0.0365217	NA	NA
Syn2	NA	NA	-1.00742	0.0166275	NA	NA
Synpo	NA	NA	1.54357	0.049558	NA	NA
Syt15	NA	NA	1.05269	0.021124	NA	NA
Tapbpl	NA	NA	1.75114	0.037503	NA	NA
Tbc1d12	NA	NA	-0.933826	0.0399992	NA	NA
Thtpa	NA	NA	-1.36822	0.00465486	NA	NA
Tmco3	NA	NA	-0.834746	0.0235211	NA	NA
Tmod1	NA	NA	-0.953682	0.0366659	NA	NA
Tnc	NA	NA	-1.05829	0.0374742	NA	NA
Trappc5	NA	NA	0.754987	0.0115805	NA	NA
Trim34a	NA	NA	1.91909	0.0329912	NA	NA
Ttll3	NA	NA	-2.60491	0.0267714	NA	NA
Tubb2b	NA	NA	1.16406	0.0297711	NA	NA
Uba7	NA	NA	1.31274	0.0493691	NA	NA
Vim	NA	NA	0.686097	0.0325813	NA	NA
Wbp1l	NA	NA	0.656646	0.0473145	NA	NA
Xdh	NA	NA	2.06294	0.041703	NA	NA
Zbp1	NA	NA	4.08301	0.0283149	NA	NA
Zfp623	NA	NA	-1.43703	0.0169184	NA	NA
Zfp865	NA	NA	0.781513	0.0364368	NA	NA
Zfyve28	NA	NA	0.806012	0.0155716	NA	NA
Znfx1	NA	NA	0.894423	0.0128992	NA	NA
Zscan12	NA	NA	-1.1899	0.0319353	NA	NA
2300009A05Rik	NA	NA	NA	NA	-0.926724	0.00575272
4632404H12Rik	NA	NA	NA	NA	-1.3245	0.0490162
4931406P16Rik	NA	NA	NA	NA	0.7628	0.04425
9330102E08Rik	NA	NA	NA	NA	-2.17276	0.0338625
Abca1	NA	NA	NA	NA	1.34487	0.0218159
Abhd2	NA	NA	NA	NA	0.904719	0.0369696
AC149090.1	NA	NA	NA	NA	-0.59943	0.014072
Adam10	NA	NA	NA	NA	0.743977	0.0485746
Aff1	NA	NA	NA	NA	-0.665992	0.0255269
Aga	NA	NA	NA	NA	0.972365	0.0452578
Agbl5	NA	NA	NA	NA	-0.841003	0.0489845
Ahnak	NA	NA	NA	NA	1.31471	0.00720151
Aif1	NA	NA	NA	NA	2.86227	0.0169907
Aif1l	NA	NA	NA	NA	1.31929	0.0319718
Aldh2	NA	NA	NA	NA	1.0352	0.00139844
Alpl	NA	NA	NA	NA	-1.07225	0.00282591
Anapc16	NA	NA	NA	NA	-0.605154	0.0460856
Ankrd33b	NA	NA	NA	NA	-0.969434	0.0045659
Ano2	NA	NA	NA	NA	-1.44788	0.0239444
Anxa3	NA	NA	NA	NA	1.98572	0.0218809
Apoe	NA	NA	NA	NA	1.62764	8.60761e-05
Arf3	NA	NA	NA	NA	0.764036	0.00438123
Arhgap26	NA	NA	NA	NA	-0.725955	0.0325835
Arl4d	NA	NA	NA	NA	-1.14839	0.00205277
Arl5c	NA	NA	NA	NA	1.57824	0.0450027
Armc5	NA	NA	NA	NA	1.16506	0.0219579
Armcx4	NA	NA	NA	NA	-0.865139	0.0404113
Arpc1b	NA	NA	NA	NA	3.20966	0.0112961
Arsa	NA	NA	NA	NA	-1.38876	0.0152485
Atp2c1	NA	NA	NA	NA	-0.820626	0.006731
Atp6v0e	NA	NA	NA	NA	0.746601	0.028099
Atp8a2	NA	NA	NA	NA	-0.893654	0.0406437
AV356131	NA	NA	NA	NA	-1.3347	0.0266195
Bbs2	NA	NA	NA	NA	-0.766884	0.0224577
Birc2	NA	NA	NA	NA	0.778623	0.0292053
Bri3bp	NA	NA	NA	NA	-0.623526	0.0488671
C1qa	NA	NA	NA	NA	3.78536	0.0352333
C1qc	NA	NA	NA	NA	3.48888	0.0332077
Cacna1d	NA	NA	NA	NA	-0.676929	0.048256
Cacna1f	NA	NA	NA	NA	-0.650432	0.0455404
Cacnb2	NA	NA	NA	NA	-1.39971	0.000302815
Camsap1	NA	NA	NA	NA	-0.932379	0.00589128
Cap1	NA	NA	NA	NA	1.0446	0.0221423
Capns1	NA	NA	NA	NA	0.964811	0.00333815
Carmil1	NA	NA	NA	NA	-1.14954	0.0293836
Casp7	NA	NA	NA	NA	-1.33304	0.00137183
Cavin1	NA	NA	NA	NA	0.985036	0.0421207
Cbx7	NA	NA	NA	NA	-0.741067	0.0277231
Ccdc107	NA	NA	NA	NA	-0.957704	0.00583721
Ccdc126	NA	NA	NA	NA	-1.07505	0.00216381
Ccdc85a	NA	NA	NA	NA	0.947955	0.04734
Ccdc85c	NA	NA	NA	NA	0.683782	0.0204204
Ccn2	NA	NA	NA	NA	0.780145	0.0337937
Ccnh	NA	NA	NA	NA	-0.95417	0.00771495
Ccnj	NA	NA	NA	NA	-1.89369	0.0152185
Ccnl1	NA	NA	NA	NA	-0.629269	0.0452216
Ccs	NA	NA	NA	NA	0.803465	0.0280608
Cd36	NA	NA	NA	NA	3.81512	0.000766944
Cd47	NA	NA	NA	NA	0.66752	0.0156162
Cd53	NA	NA	NA	NA	2.71143	0.0159467
Cdc26	NA	NA	NA	NA	-0.853894	0.0341585
Cdk19	NA	NA	NA	NA	-0.692116	0.0247478
Cdk2ap1	NA	NA	NA	NA	0.786415	0.0155398
Cep89	NA	NA	NA	NA	-1.49862	0.0211706
Cfap20	NA	NA	NA	NA	-0.659705	0.0484262
Chd1	NA	NA	NA	NA	-0.991264	0.0296665
Chd6	NA	NA	NA	NA	-0.770014	0.0189817
Chd9	NA	NA	NA	NA	-0.813059	0.0187008
Chmp5	NA	NA	NA	NA	-0.651993	0.0474331
Chrac1	NA	NA	NA	NA	-0.651761	0.0320004
Chst2	NA	NA	NA	NA	1.18345	0.00100697
Clk1	NA	NA	NA	NA	-0.672106	0.0166256
Clk4	NA	NA	NA	NA	-0.676566	0.0247595
Cnga1	NA	NA	NA	NA	-1.04847	0.00116543
Cngb1	NA	NA	NA	NA	-0.923498	0.00684805
Cnmd	NA	NA	NA	NA	1.09991	0.0481934
Cnpy4	NA	NA	NA	NA	1.65834	0.0157609
Coch	NA	NA	NA	NA	-1.42026	0.0394792
Col9a3	NA	NA	NA	NA	1.74279	0.00615572
Commd6	NA	NA	NA	NA	0.726691	0.0358163
Copz1	NA	NA	NA	NA	0.592452	0.0236239
Cp	NA	NA	NA	NA	2.03292	0.0311568
Crip2	NA	NA	NA	NA	0.728736	0.0130159
Crot	NA	NA	NA	NA	0.990124	0.00371213
Crx	NA	NA	NA	NA	-0.66953	0.0174328
Csf1	NA	NA	NA	NA	1.7837	0.0280726
Cst3	NA	NA	NA	NA	1.0166	0.0344218
Ctc1	NA	NA	NA	NA	-0.888305	0.0337112
Ctsa	NA	NA	NA	NA	0.797846	0.00395106
Ctsb	NA	NA	NA	NA	1.58725	0.00903324
Ctsd	NA	NA	NA	NA	2.48513	0.0339689
Ctsz	NA	NA	NA	NA	2.3978	0.0415477
Cttnbp2	NA	NA	NA	NA	-1.01418	0.00639819
Cutc	NA	NA	NA	NA	-1.88154	0.0175361
Cyp27a1	NA	NA	NA	NA	1.41487	0.0361621
D030056L22Rik	NA	NA	NA	NA	-0.821009	0.0420876
D17H6S53E	NA	NA	NA	NA	1.17996	0.0350617
Daam1	NA	NA	NA	NA	0.632919	0.0401418
Ddah1	NA	NA	NA	NA	0.60397	0.0346189
Ddhd1	NA	NA	NA	NA	-0.989036	0.0100282
Dgke	NA	NA	NA	NA	-0.875521	0.00633061
Dhx35	NA	NA	NA	NA	-1.02319	0.0338573
Dhx38	NA	NA	NA	NA	-1.08626	0.0198985
Diras1	NA	NA	NA	NA	0.648425	0.0376289
Dnajb12	NA	NA	NA	NA	1.2689	0.0096117
Dock3	NA	NA	NA	NA	-0.901149	0.0176925
Dop1b	NA	NA	NA	NA	-1.21378	0.00861511
Dpy19l3	NA	NA	NA	NA	1.24114	0.0142598
Dscaml1	NA	NA	NA	NA	-0.603065	0.0441087
Dusp1	NA	NA	NA	NA	-1.96307	0.0265647
Dusp5	NA	NA	NA	NA	-1.1659	0.0480082
Dzip3	NA	NA	NA	NA	-0.823427	0.0342207
E130310I04Rik	NA	NA	NA	NA	-1.59525	0.0410359
E2f6	NA	NA	NA	NA	1.13403	0.0120133
Egfr	NA	NA	NA	NA	1.17419	0.0328246
Eif2ak1	NA	NA	NA	NA	1.11572	0.019096
Eif3b	NA	NA	NA	NA	0.868235	0.0206105
Elovl4	NA	NA	NA	NA	-0.59324	0.0193822
Epc1	NA	NA	NA	NA	-0.590148	0.0467701
Epha8	NA	NA	NA	NA	-0.873687	0.0224737
Erp29	NA	NA	NA	NA	0.699806	0.013935
Etfb	NA	NA	NA	NA	0.648217	0.0254866
Exoc8	NA	NA	NA	NA	-1.16344	0.0496337
Fabp5	NA	NA	NA	NA	0.879597	0.00455464
Fads2	NA	NA	NA	NA	0.674125	0.0280846
Fam171a2	NA	NA	NA	NA	1.37336	0.0191921
Fam222a	NA	NA	NA	NA	-1.22127	0.0320841
Fam45a	NA	NA	NA	NA	-0.960294	0.0147021
Fam53b	NA	NA	NA	NA	-1.20049	0.0119773
Fasn	NA	NA	NA	NA	-0.796641	0.0217343
Fbn1	NA	NA	NA	NA	1.26063	0.0149595
Fbxl12	NA	NA	NA	NA	-1.08814	0.0143009
Fbxl14	NA	NA	NA	NA	-1.13282	0.0429134
Fcer1g	NA	NA	NA	NA	4.51272	0.00991625
Fdft1	NA	NA	NA	NA	-0.724951	0.0293152
Fdps	NA	NA	NA	NA	-0.912475	0.00287382
Fip1l1	NA	NA	NA	NA	-0.667205	0.028252
Fkbp9	NA	NA	NA	NA	1.16955	0.0198514
Flcn	NA	NA	NA	NA	-0.638899	0.016005
Fnip1	NA	NA	NA	NA	-0.740923	0.0440855
Foxo3	NA	NA	NA	NA	0.822307	0.00746182
Frmpd2	NA	NA	NA	NA	-1.3771	0.0265639
Fscn2	NA	NA	NA	NA	-1.15513	0.0177147
Ftl1	NA	NA	NA	NA	1.15518	0.000110151
Ftl1-ps1	NA	NA	NA	NA	1.89555	0.0124095
Fuca1	NA	NA	NA	NA	0.745744	0.0216617
Fxyd6	NA	NA	NA	NA	-0.737866	0.0186674
Galnt13	NA	NA	NA	NA	0.702096	0.0478268
Gclm	NA	NA	NA	NA	0.770756	0.0337779
Gfm2	NA	NA	NA	NA	-1.13826	0.0136542
Glb1	NA	NA	NA	NA	1.44841	0.0272095
Glmp	NA	NA	NA	NA	0.961378	0.00591414
Gltp	NA	NA	NA	NA	1.26147	0.0109931
Gna12	NA	NA	NA	NA	0.740716	0.0358604
Gnb2	NA	NA	NA	NA	0.600178	0.0329901
Gne	NA	NA	NA	NA	-1.05119	0.04169
Gng7	NA	NA	NA	NA	1.12252	0.00847446
Gngt1	NA	NA	NA	NA	-0.942269	0.000948789
Gnpda1	NA	NA	NA	NA	1.15969	0.0404227
Gnptg	NA	NA	NA	NA	-0.757048	0.00959647
Gpr85	NA	NA	NA	NA	-0.948316	0.0476144
Gpsm2	NA	NA	NA	NA	-0.64619	0.048226
Gpx3	NA	NA	NA	NA	2.13667	0.0103397
Gramd2	NA	NA	NA	NA	-1.79141	0.0133228
Gria2	NA	NA	NA	NA	-0.846746	0.00349502
Grk1	NA	NA	NA	NA	-1.35839	0.000142239
Grn	NA	NA	NA	NA	1.88679	0.0476312
Gsr	NA	NA	NA	NA	1.308	0.0143538
Gsto1	NA	NA	NA	NA	1.14957	0.00175314
Gt(ROSA)26Sor	NA	NA	NA	NA	-1.10293	0.0141884
Gtf3c3	NA	NA	NA	NA	-1.03785	0.0237315
Guca1a	NA	NA	NA	NA	-1.1317	0.000304606
Guca1b	NA	NA	NA	NA	-1.71173	2.08928e-06
Hacd1	NA	NA	NA	NA	-1.19956	0.0331289
Hadh	NA	NA	NA	NA	0.749338	0.0483944
Hbb-bt	NA	NA	NA	NA	2.40128	0.019068
Hexa	NA	NA	NA	NA	0.644627	0.0429706
Hexb	NA	NA	NA	NA	2.07055	0.046396
Hist1h2bc	NA	NA	NA	NA	0.671878	0.00860642
Hlcs	NA	NA	NA	NA	-1.26248	0.0211546
Htra1	NA	NA	NA	NA	0.6415	0.0226882
Id2	NA	NA	NA	NA	0.761172	0.0378767
Id3	NA	NA	NA	NA	0.805036	0.0123713
Ifitm2	NA	NA	NA	NA	1.27786	0.0263525
Il1rap	NA	NA	NA	NA	-1.08733	0.0340661
Il4ra	NA	NA	NA	NA	2.05946	0.00299902
Ilrun	NA	NA	NA	NA	0.899699	0.00303337
Itgb5	NA	NA	NA	NA	1.07017	0.00328267
Itgb8	NA	NA	NA	NA	1.52814	0.00078544
Jmjd8	NA	NA	NA	NA	0.816918	0.0390782
Kcnb1	NA	NA	NA	NA	-0.808856	0.00290756
Kcnj10	NA	NA	NA	NA	0.878466	0.00581287
Kcnj9	NA	NA	NA	NA	-0.609232	0.0497934
Kcnv2	NA	NA	NA	NA	-1.27159	0.000343408
Klhl18	NA	NA	NA	NA	-0.631435	0.04198
Krt15	NA	NA	NA	NA	2.00218	0.00227536
Ktn1	NA	NA	NA	NA	-0.665327	0.0173104
Lama5	NA	NA	NA	NA	1.35112	0.00249234
Lamb2	NA	NA	NA	NA	1.04266	0.0177353
Laptm4a	NA	NA	NA	NA	0.688452	0.0438672
Las1l	NA	NA	NA	NA	-0.756238	0.0263945
Lbhd1	NA	NA	NA	NA	-0.866232	0.0429045
Lgmn	NA	NA	NA	NA	0.838038	0.00808385
Loxl1	NA	NA	NA	NA	1.33681	0.0227959
Lpcat3	NA	NA	NA	NA	1.26785	0.0123267
Lpin2	NA	NA	NA	NA	-0.734849	0.0452776
Lrig1	NA	NA	NA	NA	0.809775	0.0482557
Lrrc58	NA	NA	NA	NA	0.677189	0.0373281
Lsm14b	NA	NA	NA	NA	0.763858	0.0211973
Lurap1l	NA	NA	NA	NA	-0.977404	0.013383
Lyz2	NA	NA	NA	NA	4.56497	0.00619061
Mafg	NA	NA	NA	NA	-0.754498	0.0353093
Map4k3	NA	NA	NA	NA	-0.839221	0.0109633
Mbd1	NA	NA	NA	NA	0.865982	0.0115996
Mfap3l	NA	NA	NA	NA	0.787005	0.0133796
Mgat5b	NA	NA	NA	NA	1.02479	0.0229765
Mgst1	NA	NA	NA	NA	1.61496	0.00394556
Micall2	NA	NA	NA	NA	2.0637	0.0389152
Mir100hg	NA	NA	NA	NA	0.727636	0.0484395
Mlc1	NA	NA	NA	NA	0.941203	0.00829833
Mlxip	NA	NA	NA	NA	1.26475	0.0435219
Mob1b	NA	NA	NA	NA	-1.22568	0.00684704
Mpeg1	NA	NA	NA	NA	4.14312	0.0148589
Mpp4	NA	NA	NA	NA	-0.919302	0.0128491
Mras	NA	NA	NA	NA	0.987798	0.0027683
Mrpl38	NA	NA	NA	NA	-0.685498	0.04911
Msmo1	NA	NA	NA	NA	-0.872381	0.0219703
Mtmr7	NA	NA	NA	NA	-0.949646	0.0388106
Mtr	NA	NA	NA	NA	0.99985	0.0316896
Myadm	NA	NA	NA	NA	1.52081	0.0197058
Nap1l5	NA	NA	NA	NA	-0.715522	0.00790902
Naprt	NA	NA	NA	NA	1.84838	0.0397826
Nbl1	NA	NA	NA	NA	0.711674	0.0246793
Ncstn	NA	NA	NA	NA	0.678922	0.0442396
Ndel1	NA	NA	NA	NA	-0.920423	0.0131242
Neto2	NA	NA	NA	NA	-0.961617	0.0406991
Nfib	NA	NA	NA	NA	0.745166	0.0211904
Notch1	NA	NA	NA	NA	0.719137	0.0338707
Npc2	NA	NA	NA	NA	1.34428	0.0135035
Npepl1	NA	NA	NA	NA	0.994276	0.0173292
Nr1d1	NA	NA	NA	NA	-0.698779	0.00347619
Nr1h2	NA	NA	NA	NA	-0.639867	0.0442626
Nrp2	NA	NA	NA	NA	1.12013	0.0435105
Nt5m	NA	NA	NA	NA	-0.702553	0.0389887
Ntrk2	NA	NA	NA	NA	0.848004	0.0189042
Nup133	NA	NA	NA	NA	-0.936663	0.0205841
Nxn	NA	NA	NA	NA	0.848298	0.00993473
Nxph4	NA	NA	NA	NA	0.988944	0.0399653
Oat	NA	NA	NA	NA	0.830714	0.00222172
Optn	NA	NA	NA	NA	-0.738009	0.0453231
Osbp2	NA	NA	NA	NA	-0.659139	0.00918906
Otud4	NA	NA	NA	NA	-0.845964	0.0383455
Oxct1	NA	NA	NA	NA	0.592698	0.0489359
Pank3	NA	NA	NA	NA	-1.25964	0.00383174
Pank4	NA	NA	NA	NA	-0.742007	0.0407629
Parva	NA	NA	NA	NA	0.686138	0.0215753
Pcdhb9	NA	NA	NA	NA	1.78517	0.000987857
Pcf11	NA	NA	NA	NA	-0.60436	0.0468865
Pcp2	NA	NA	NA	NA	-0.903226	0.045874
Pde6a	NA	NA	NA	NA	-0.798914	0.00233579
Pde6b	NA	NA	NA	NA	-1.40605	0.00841141
Pdgfra	NA	NA	NA	NA	1.94528	0.019434
Pdlim3	NA	NA	NA	NA	1.20034	0.00872543
Pdxdc1	NA	NA	NA	NA	0.71723	0.0392788
Pdzph1	NA	NA	NA	NA	-1.47055	0.000573038
Peg3	NA	NA	NA	NA	-0.851188	0.0046215
Peli3	NA	NA	NA	NA	-0.925766	0.0383158
Pepd	NA	NA	NA	NA	0.863938	0.0330993
Pex2	NA	NA	NA	NA	-0.647128	0.0453385
Pex5l	NA	NA	NA	NA	-1.24493	0.00732886
Pik3r1	NA	NA	NA	NA	1.04337	0.00917697
Plekhf2	NA	NA	NA	NA	-1.22654	0.0163936
Plekho2	NA	NA	NA	NA	1.11289	0.018076
Plxnb2	NA	NA	NA	NA	0.706819	0.0155216
Pnpla2	NA	NA	NA	NA	0.931537	0.022143
Pnrc1	NA	NA	NA	NA	-0.886611	0.00316906
Polm	NA	NA	NA	NA	1.65947	0.0408628
Pon1	NA	NA	NA	NA	1.86672	0.0358264
Ppib	NA	NA	NA	NA	0.669276	0.0206103
Ppp1r42	NA	NA	NA	NA	-1.96558	0.0427064
Ppp6r1	NA	NA	NA	NA	0.597644	0.0363141
Ppt1	NA	NA	NA	NA	0.836758	0.0405125
Prdx6	NA	NA	NA	NA	1.1538	0.00325798
Prelp	NA	NA	NA	NA	1.2667	0.0013196
Prkab1	NA	NA	NA	NA	-0.756053	0.0107002
Psap	NA	NA	NA	NA	0.670187	0.00779406
Ptpmt1	NA	NA	NA	NA	-0.66052	0.0375423
Ptrh2	NA	NA	NA	NA	0.911372	0.0374284
Qdpr	NA	NA	NA	NA	-0.613603	0.0416383
Rabep1	NA	NA	NA	NA	-0.67419	0.0306583
Rbmxl1	NA	NA	NA	NA	-0.670309	0.0305744
Rc3h2	NA	NA	NA	NA	-1.01531	0.0065044
Rd3	NA	NA	NA	NA	-0.741115	0.0047713
Rgs10	NA	NA	NA	NA	1.54577	0.0377849
Rhebl1	NA	NA	NA	NA	-1.60022	0.0333086
Rom1	NA	NA	NA	NA	-1.17724	0.000254648
Rp1	NA	NA	NA	NA	-0.955453	0.00159972
Rp1l1	NA	NA	NA	NA	-1.07663	0.00269872
Rrbp1	NA	NA	NA	NA	0.760855	0.0355708
Rrp15	NA	NA	NA	NA	1.176	0.0494493
Rsrp1	NA	NA	NA	NA	-0.619034	0.00957373
S100b	NA	NA	NA	NA	1.8461	0.0212709
Samd11	NA	NA	NA	NA	-1.38393	0.00605508
Scn1a	NA	NA	NA	NA	-1.24798	0.0445283
Scyl1	NA	NA	NA	NA	0.657467	0.0366915
Sema3f	NA	NA	NA	NA	-0.729662	0.0386633
Serpine2	NA	NA	NA	NA	1.87649	0.00129054
Sesn2	NA	NA	NA	NA	-1.17022	0.0233139
Sgip1	NA	NA	NA	NA	-0.644832	0.0161538
Sharpin	NA	NA	NA	NA	-0.843301	0.0133364
Shd	NA	NA	NA	NA	0.955348	0.0222431
Shoc2	NA	NA	NA	NA	0.759509	0.0454653
Shprh	NA	NA	NA	NA	-0.963885	0.0296108
Slc15a4	NA	NA	NA	NA	0.979428	0.0451838
Slc16a6	NA	NA	NA	NA	-1.26526	0.0178946
Slc25a20	NA	NA	NA	NA	-1.36541	0.0475685
Slc25a25	NA	NA	NA	NA	-0.778035	0.0406194
Slc35a1	NA	NA	NA	NA	-0.87525	0.049465
Slc4a7	NA	NA	NA	NA	-1.27966	0.00705886
Slc6a6	NA	NA	NA	NA	-0.710594	0.00405419
Slc9a3r1	NA	NA	NA	NA	0.853686	0.0169796
Smim13	NA	NA	NA	NA	-0.646982	0.0414936
Smyd5	NA	NA	NA	NA	0.913415	0.0406924
Snhg10	NA	NA	NA	NA	-1.20831	0.0346085
Snhg11	NA	NA	NA	NA	-0.617383	0.00822665
Snhg3	NA	NA	NA	NA	-0.791963	0.0144641
Sp4	NA	NA	NA	NA	-1.15105	0.020911
Spp1	NA	NA	NA	NA	5.0289	0.00994613
Spr	NA	NA	NA	NA	1.26865	0.00113233
Src	NA	NA	NA	NA	1.10644	0.00230094
Srebf1	NA	NA	NA	NA	0.927842	0.00923202
Srgn	NA	NA	NA	NA	1.52161	0.0305234
Ssh1	NA	NA	NA	NA	0.915401	0.0352374
Stab1	NA	NA	NA	NA	2.103	0.0109727
Stac2	NA	NA	NA	NA	0.592432	0.020037
Steap4	NA	NA	NA	NA	3.73696	0.00445505
Styx	NA	NA	NA	NA	-1.98787	0.0207749
Tada2a	NA	NA	NA	NA	-1.09727	0.0338572
Taf1b	NA	NA	NA	NA	-0.962907	0.0325443
Tbc1d13	NA	NA	NA	NA	1.06594	0.0233401
Tcf7l1	NA	NA	NA	NA	1.90096	0.00790808
Tchp	NA	NA	NA	NA	-1.02271	0.0396476
Tcirg1	NA	NA	NA	NA	1.52573	0.0141883
Thap2	NA	NA	NA	NA	-1.5008	0.0125592
Thbs1	NA	NA	NA	NA	2.25796	0.0268772
Timm9	NA	NA	NA	NA	-0.865719	0.0403282
Timp3	NA	NA	NA	NA	1.05862	0.0462172
Tlr3	NA	NA	NA	NA	2.07306	0.0233296
Tmco1	NA	NA	NA	NA	-0.630079	0.0356377
Tmeff1	NA	NA	NA	NA	-1.83999	0.0040858
Tmem104	NA	NA	NA	NA	1.78072	0.0151777
Tmem132b	NA	NA	NA	NA	1.70152	0.00452675
Tmem159	NA	NA	NA	NA	0.996621	0.0400487
Tmem176a	NA	NA	NA	NA	1.31006	0.00730168
Tmem176b	NA	NA	NA	NA	1.22451	0.00398622
Tns3	NA	NA	NA	NA	1.00016	0.00589598
Tob1	NA	NA	NA	NA	-0.928565	0.00450713
Tppp3	NA	NA	NA	NA	0.813724	0.0319089
Tril	NA	NA	NA	NA	1.17422	0.0238436
Trpc1	NA	NA	NA	NA	-0.794613	0.0202439
Trpm3	NA	NA	NA	NA	0.691804	0.00574278
Tspan4	NA	NA	NA	NA	0.972801	0.0431955
Ttc14	NA	NA	NA	NA	-0.716144	0.0131481
Tulp1	NA	NA	NA	NA	-0.683866	0.0194585
Tyrobp	NA	NA	NA	NA	3.45336	0.029896
Uap1l1	NA	NA	NA	NA	1.74894	0.0393711
Uckl1	NA	NA	NA	NA	-0.975726	0.0061239
Unc119	NA	NA	NA	NA	-0.784416	0.00365692
Unc13b	NA	NA	NA	NA	-0.926132	0.00207452
Usp4	NA	NA	NA	NA	0.892452	0.00513231
Utp14b	NA	NA	NA	NA	1.04452	0.0100478
Vps33a	NA	NA	NA	NA	0.791833	0.0373919
Vtn	NA	NA	NA	NA	-0.721184	0.0180023
Wdr17	NA	NA	NA	NA	-1.23024	0.030585
Whrn	NA	NA	NA	NA	-1.0119	0.0226327
Xiap	NA	NA	NA	NA	-0.707977	0.0123512
Xrcc4	NA	NA	NA	NA	-1.37887	0.0335886
Ybx3	NA	NA	NA	NA	-0.794353	0.00478766
Yipf2	NA	NA	NA	NA	0.981681	0.0252609
Yipf3	NA	NA	NA	NA	-0.846024	0.00740016
Zbtb11	NA	NA	NA	NA	-0.935234	0.0281767
Zdhhc2	NA	NA	NA	NA	-0.784641	0.0467652
Zdhhc5	NA	NA	NA	NA	-0.696061	0.0280368
Zfand2a	NA	NA	NA	NA	0.884688	0.0222703
Zfhx2os	NA	NA	NA	NA	-1.9457	0.0497464
Zfp160	NA	NA	NA	NA	-1.19647	0.0360759
Zfp207	NA	NA	NA	NA	-0.59367	0.0256771
Zfp263	NA	NA	NA	NA	-1.20855	0.0269966
Zfp27	NA	NA	NA	NA	-1.23188	0.0388954
Zfp318	NA	NA	NA	NA	0.813039	0.0386361
Zfp330	NA	NA	NA	NA	-0.832792	0.0272203
Zfp654	NA	NA	NA	NA	-1.00162	0.0104233
Zfp81	NA	NA	NA	NA	-1.52655	0.0295281
Zfp846	NA	NA	NA	NA	-1.21355	0.0402079
Zfyve19	NA	NA	NA	NA	-1.0623	0.0208227

## Sheet: Table S12C
Table S12C: Differentially expressed genes in retinal photorecptor layer (layer 3 (L3)) at 1PD, 3PD and 5PD relative to DR controls (p ≤ 0.05; FC ≥ 1.5). DR - dim reared sample, PD - photo-oxidative damage paradigm. NA - gene not differentially expressed in this comparison.
GeneID	logFC_PD1	pValue_PD1	logFC_PD3	pValue_PD3	logFC_PD5	pValue_PD5
1600014C23Rik	-1.41337	0.0291996	-1.26402	0.0452612	-2.50037	0.0165328
3010001F23Rik	-2.29164	0.0320676	-3.0835	0.0140283	-3.5842	0.0256992
Abca4	-0.793994	0.0106585	-0.927608	0.00392442	-1.1455	0.00111602
Agpat3	-0.835339	0.00687634	-1.16228	0.000542297	-1.09657	0.00110603
Aqp1	-0.752703	0.0220267	-1.36369	0.000444695	-1.69153	0.000447062
Arl6	1.46194	0.00152152	1.75484	0.000389941	0.988043	0.0201079
Atp11b	-0.716623	0.00954825	-0.800154	0.00481474	-1.23275	0.000905986
Cacna2d3	-1.08957	0.00289077	-0.640038	0.0475141	-0.877469	0.0371886
Cebpd	3.84029	0.00950499	3.75411	0.0101407	3.38266	0.0217341
Cep164	-0.653863	0.0282337	-1.31228	0.00025542	-1.20101	0.00236963
Cep250	-0.956954	0.0110467	-1.32101	0.00139995	-1.08223	0.0199236
Cetn4	1.19903	0.0120398	1.50809	0.00176567	1.24383	0.0331737
Clic1	1.18344	0.0294828	1.43702	0.00833357	1.60605	0.0138054
Clip4	0.769751	0.0233753	0.859082	0.0118776	1.01306	0.0131811
Cox8b	0.94153	0.0403712	1.01806	0.0278111	2.65567	2.35374e-05
Dmd	-1.25344	0.000684347	-1.43696	0.000201448	-1.31346	0.00337127
Drd4	-0.902925	0.00246192	-0.730713	0.00997536	-1.20277	0.000574958
Dscaml1	-0.937471	0.00700517	-0.95836	0.00629251	-1.06252	0.00980279
Eno1	-0.993571	0.00179268	-0.591245	0.0405829	-0.796089	0.0104453
Esrrb	-1.30588	0.0110804	-1.58338	0.00434292	-1.33209	0.0180647
Fabp12	-0.641265	0.0183045	-0.697312	0.01163	-0.927751	0.00311453
Faim	-0.705738	0.0215208	-1.14325	0.000912843	-1.64715	8.95985e-05
Fam3c	-0.83218	0.0217199	-1.42383	0.000815948	-1.7981	0.000408371
Fam57b	-0.921064	0.00457209	-0.999096	0.00257817	-0.99024	0.00335055
Fscn2	-0.669456	0.0238672	-1.20411	0.000437246	-0.92963	0.00677518
Galnt4	-0.922927	0.0228797	-0.823879	0.0387737	-1.06302	0.0445745
Gas7	-1.17424	0.00373089	-1.33645	0.00162701	-1.11087	0.0166419
Glb1l2	-1.1474	0.00159098	-1.15006	0.0016258	-1.29767	0.00238464
Gm11961	-1.58206	0.00977263	-1.88258	0.00398201	-1.98574	0.0202512
Gm15983	2.38607	0.0359016	3.76041	0.000913501	2.66767	0.0449259
Gm28875	-0.974341	0.00866268	-0.931528	0.0113606	-1.00835	0.0312447
Gm45441	-1.54257	0.022107	-3.81823	0.000190953	-2.67799	0.0136644
Gm48552	-1.05567	0.0367856	-1.90121	0.0022967	-1.56794	0.0244609
Gramd2	-1.07763	0.0031867	-1.01985	0.0043929	-1.65847	0.00124097
Grtp1	-0.807458	0.00540886	-1.39955	5.05429e-05	-1.48551	0.000128129
Hdc	-1.7264	0.0135243	-3.91011	0.000182121	-7.48414	0.00103647
Hist1h1c	-1.36643	0.000194365	-1.73062	1.98339e-05	-1.08606	0.00406307
Hk1	0.598995	0.0238565	0.947722	0.00108099	0.628255	0.0217281
Hmgb2	-1.39951	9.84823e-05	-0.739093	0.0125663	-0.826014	0.0150858
Igsf11	1.00099	0.0169701	1.5688	0.000509647	0.986607	0.0398804
Il33	0.992951	0.0192521	0.893485	0.0342386	1.56607	0.00236542
Il6st	1.31153	0.0198923	1.47766	0.00965009	1.52801	0.0176061
Impdh1	-0.916656	0.00211773	-0.795611	0.00589046	-1.01468	0.00129197
Ipo4	0.821831	0.0122968	0.808785	0.0128354	0.931619	0.016191
Kcnj14	-1.47264	4.90139e-06	-2.0862	6.54601e-08	-1.77737	1.28452e-06
Klhl3	-0.970122	0.0394258	-1.4388	0.00621711	-1.41183	0.0297681
Lbh	-1.05753	0.000379931	-1.10044	0.000269078	-0.781777	0.00968262
Map3k1	0.851999	0.041771	1.70878	0.000268751	1.16751	0.0200301
Mast2	-1.47002	6.98549e-05	-1.27468	0.000252616	-1.39337	0.000682795
Mef2c	-1.32383	0.000108148	-1.50332	3.17436e-05	-2.10561	1.75719e-05
Midn	1.87871	0.0109381	1.96914	0.00690465	1.94949	0.0255212
Mir124-2hg	-0.865479	0.0348943	-0.908194	0.028764	-1.39406	0.00422356
Ndufs2	-0.585409	0.0229129	-0.955693	0.000844362	-0.820721	0.00420124
Nr2f6	0.975088	0.0196951	0.814525	0.0485104	1.56753	0.00238498
Nt5e	-0.767062	0.0238282	-1.83303	4.69453e-05	-1.36459	0.00264398
Nudt6	1.83116	0.00752904	2.92904	4.31791e-05	2.0737	0.0125044
Nup210	1.9289	0.0398994	2.05521	0.025751	2.36598	0.0332342
Optn	-0.802761	0.0198954	-1.22	0.00142335	-0.968388	0.0214063
Osgep	-0.867248	0.012042	-0.910759	0.00899249	-0.844055	0.0331722
Oxct1	0.587748	0.0257211	1.2196	7.08874e-05	0.661954	0.0269424
Pcmtd2	-0.62606	0.0141339	-1.05491	0.000280931	-1.53455	1.14982e-05
Pcp2	-1.12146	0.000586564	-0.617861	0.0308143	-0.787638	0.0114169
Pdc	-1.10914	0.0342786	-1.35295	0.0141029	-1.53049	0.00793327
Pde6h	-0.612622	0.0153581	-1.0762	0.000213766	-0.798178	0.00381687
Pde8a	-0.893517	0.0153874	-0.805393	0.0245778	-0.97969	0.039002
Pdia5	-0.972738	0.0118603	-1.77693	0.000180321	-1.58061	0.00259805
Peg3	-0.723673	0.0267325	-1.11964	0.0019825	-1.33388	0.00375245
Pex5l	-0.661905	0.0346463	-0.784667	0.0152581	-1.30483	0.00107952
Pgk1	-0.952336	0.000373529	-0.611518	0.0108186	-0.647142	0.00981184
Pitpnm3	-1.16829	0.0212325	-1.71376	0.00354641	-1.5062	0.0133142
Pkm	-1.11565	0.000483623	-0.842095	0.0046068	-0.795645	0.00726268
Pla2g7	-0.829815	0.00408871	-0.828766	0.0041518	-0.768557	0.0135312
Prcd	-0.754298	0.0415098	-0.883575	0.0206638	-0.923525	0.0197977
Reep6	-1.29712	0.0187589	-1.6689	0.00566551	-1.56756	0.00892899
Rgs9bp	-0.935008	0.00968548	-0.995112	0.00680023	-1.14398	0.00430623
Rho	-1.00641	0.0379471	-1.44422	0.00524468	-1.70447	0.00160389
Rock2	1.25082	0.00213906	1.32476	0.00119655	1.08097	0.0186667
Rorb	-1.24797	0.000130293	-1.37744	5.12654e-05	-0.872553	0.00678686
Scg5	-0.886737	0.00196284	-0.731587	0.00757365	-0.881169	0.00384417
Sh2d1a	-1.39244	0.00259186	-1.60142	0.000948582	-1.79083	0.00445986
Slc17a7	-0.818772	0.00686475	-0.618972	0.0323613	-0.679273	0.0228094
Slc24a1	-0.757853	0.031136	-0.713228	0.0404438	-0.937149	0.0134678
Slc6a6	-0.740491	0.0114097	-0.818189	0.00620589	-0.682807	0.0221959
Sp3os	-1.52704	0.000891014	-1.31983	0.00231026	-1.61208	0.00623236
Syngr3	1.59964	0.040055	1.77505	0.0234288	2.05533	0.0254571
Tmbim1	1.80173	0.00209376	1.55631	0.006434	2.14894	0.00175853
Tmem120b	2.93095	0.0121191	2.50562	0.0291351	3.21118	0.0173809
Tnfaip3	-1.04324	0.0425145	-2.50638	0.000713447	-1.65252	0.0131255
Tnfrsf1a	2.17317	0.00184805	2.42646	0.00056131	2.55126	0.00177202
Traf3ip3	-0.714673	0.0303078	-0.897472	0.00926472	-1.09497	0.0108887
Uckl1	-0.633292	0.0476285	-0.762222	0.0211814	-1.30956	0.00156993
Ugcg	0.946203	0.0307365	1.16785	0.00853634	1.10254	0.0387088
Vopp1	-0.626441	0.0266588	-1.00059	0.00135793	-0.841062	0.00830692
Vsig10l	3.7078	0.0183242	4.92629	0.00104189	4.17217	0.019258
Wdr31	-1.91607	0.000836837	-1.48129	0.0038782	-2.33344	0.00327407
Wdr66	1.35669	0.00225591	1.92344	4.74036e-05	1.22347	0.019875
Wwtr1	1.35567	0.0107756	1.76741	0.00114524	1.26232	0.049562
Xiap	-0.607511	0.0208882	-1.00796	0.000661562	-1.18105	0.000431668
2300009A05Rik	-0.587413	0.0396559	-0.904738	0.00342191	NA	NA
2810013P06Rik	-0.730655	0.0443263	-0.928851	0.0144353	NA	NA
A430035B10Rik	-0.817885	0.0260204	-1.00583	0.00881285	NA	NA
Abcg1	-0.921955	0.00593019	-1.0078	0.00347761	NA	NA
Afg3l2	0.722519	0.0346567	0.701818	0.0387129	NA	NA
Ahr	0.767578	0.0442558	1.12798	0.00409911	NA	NA
AI837181	0.989255	0.00410366	0.819541	0.0146091	NA	NA
Arhgef2	0.847236	0.0234268	0.910441	0.0149438	NA	NA
Atg16l1	0.865002	0.00644847	0.824834	0.00874867	NA	NA
AW046200	1.60377	0.028791	2.14727	0.00324476	NA	NA
C2cd3	0.739254	0.0413596	0.787693	0.0283756	NA	NA
Calb1	-1.83193	0.00111172	-1.03233	0.0276426	NA	NA
Camsap3	1.16501	0.0353478	1.10682	0.047142	NA	NA
Casp7	-1.18001	0.0119031	-1.13209	0.0148047	NA	NA
Ccdc51	-1.23951	0.0185295	-1.24472	0.0160976	NA	NA
Ccdc85c	1.16561	0.0341779	1.38023	0.0144754	NA	NA
Ccl4	5.61302	0.0397954	5.43104	0.0492962	NA	NA
Cd44	1.73835	0.0216638	2.1089	0.00515008	NA	NA
Cebpzos	-0.596934	0.0423069	-0.710843	0.0193226	NA	NA
Cnnm4	1.03486	0.0051826	1.31165	0.000711731	NA	NA
Cnot6l	0.946217	0.0027939	0.691272	0.0221065	NA	NA
Col1a2	-0.796155	0.025789	-1.48756	0.000489081	NA	NA
Creb1	1.02636	0.00784464	0.957089	0.011365	NA	NA
Crybb1	0.992133	0.0153281	0.903902	0.0275472	NA	NA
Cuedc1	-0.798587	0.00972187	-0.790913	0.0104976	NA	NA
Dnttip2	1.07262	0.00632451	1.22977	0.00215666	NA	NA
Dock9	-1.12869	0.0173567	-1.16901	0.013894	NA	NA
Dusp8	1.09308	0.00606443	0.879888	0.0203696	NA	NA
Ebpl	-0.786666	0.0123391	-0.697114	0.0234687	NA	NA
Enox1	-1.51467	0.00115397	-1.77998	0.000291617	NA	NA
Enpp2	-0.723457	0.0465566	-1.17221	0.00370031	NA	NA
Esyt2	-0.841126	0.0475581	-1.04906	0.0179993	NA	NA
Fxyd1	-0.816049	0.0177293	0.711915	0.0199486	NA	NA
Gchfr	-1.245	0.0255564	-1.5037	0.0105208	NA	NA
Gfer	1.36371	0.00234658	1.01362	0.0184552	NA	NA
Gm15417	-0.772748	0.0149723	-0.968202	0.00358066	NA	NA
Gm16174	4.3729	0.0244877	5.5021	0.00381009	NA	NA
Grin2d	-2.30673	0.00572633	-2.93959	0.00161017	NA	NA
Gspt1	0.923729	0.00929021	0.875242	0.0127745	NA	NA
Hk2	-0.77525	0.00995414	-0.816076	0.00700491	NA	NA
Ift57	1.34003	0.0415637	1.69842	0.0129875	NA	NA
Impg2	1.14483	0.025485	1.49205	0.00720902	NA	NA
Irf2bpl	1.0584	0.0328275	1.02102	0.0384529	NA	NA
Jund	1.01893	0.0106672	0.884533	0.0222761	NA	NA
Kcnab2	-0.816493	0.0183904	-0.703009	0.0368981	NA	NA
Kdsr	-0.740747	0.0138736	-0.613674	0.033836	NA	NA
Klhl8	1.19482	0.0206643	1.40032	0.00679002	NA	NA
Lsm14a	0.746988	0.0146915	0.63433	0.0333571	NA	NA
Marveld3	1.18964	0.00515135	1.06262	0.0112056	NA	NA
Mlf1	1.48473	0.0347355	1.34337	0.0498934	NA	NA
Mrps27	0.894607	0.043065	1.05804	0.0166517	NA	NA
Ndufa4	-0.752432	0.00556698	-0.640396	0.0150544	NA	NA
Pafah1b1	0.706737	0.0167379	0.624939	0.031388	NA	NA
Pcare	0.986155	0.000674103	0.648408	0.0144225	NA	NA
Pde8b	-0.693379	0.0175928	-0.715182	0.014865	NA	NA
Phactr4	0.988238	0.0326461	0.953189	0.0378941	NA	NA
Phlpp2	0.995607	0.0125489	0.847325	0.0281192	NA	NA
Pros1	1.83648	0.0490002	2.24536	0.0152677	NA	NA
R3hcc1l	0.947321	0.0123902	1.34173	0.000717459	NA	NA
Ramp2	1.64452	0.0130213	1.70551	0.00976614	NA	NA
Rcvrn	-0.687132	0.0345031	-0.855471	0.0109806	NA	NA
Rnf145	1.0696	0.00107305	1.16214	0.00048169	NA	NA
Rnf150	-0.717224	0.0263523	-0.838626	0.0117515	NA	NA
S100a10	1.1047	0.0445024	1.20685	0.0288504	NA	NA
Sdc3	-0.799529	0.0142724	-0.640538	0.0420726	NA	NA
Sec24a	1.08625	0.0278031	1.00879	0.0387319	NA	NA
Set	0.615029	0.037929	0.651057	0.0287676	NA	NA
Slc1a4	1.49922	0.0422239	1.68796	0.0225846	NA	NA
Slc22a17	-0.623222	0.0372336	-0.620522	0.0370809	NA	NA
Spice1	-1.56791	0.00665766	-1.36718	0.0121323	NA	NA
Sptan1	0.724723	0.0165281	0.626762	0.0341543	NA	NA
Srebf1	-1.96333	2.64055e-06	-1.08764	0.000690002	NA	NA
Strip2	-1.10105	0.00489932	-1.03549	0.00684395	NA	NA
Tars	0.848931	0.0157219	0.924473	0.00851927	NA	NA
Timp1	3.4185	0.0364552	3.53024	0.0304951	NA	NA
Tln2	-0.874042	0.0334471	-0.924236	0.026284	NA	NA
Tnnt2	3.50775	0.0238566	3.81152	0.0125772	NA	NA
Vrk3	0.695377	0.0154148	0.612289	0.0301554	NA	NA
Wdr75	-1.14609	0.00317428	-1.02096	0.00642132	NA	NA
Zfp428	0.682625	0.0330482	0.755709	0.0189475	NA	NA
Zfp516	0.788044	0.00647622	0.632007	0.0234251	NA	NA
Zmat5	-0.732615	0.0263933	-0.711909	0.0295071	NA	NA
A930041C12Rik	-0.711328	0.0462819	NA	NA	-2.27101	0.000547751
AC149090.1	-0.75629	0.0130944	NA	NA	-0.774633	0.0271874
Bnip3	-0.93429	0.00205045	NA	NA	-0.684174	0.0352639
Cds1	-0.621927	0.0199278	NA	NA	-0.697331	0.0156341
Coq7	-0.945952	0.00438046	NA	NA	-0.768794	0.0414725
Cotl1	0.904864	0.00955274	NA	NA	0.982455	0.0135076
Crb1	-0.778222	0.00908707	NA	NA	-0.713453	0.0257339
Gabarap	0.720777	0.0212094	NA	NA	0.653142	0.0473387
Gm47283	-1.13264	0.00346064	NA	NA	-1.16883	0.00493952
Habp4	-0.655714	0.0343193	NA	NA	-1.07985	0.0109574
Ip6k2	0.99945	0.00202584	NA	NA	-0.876315	0.0262191
Irs1	1.56805	0.0228561	NA	NA	2.23079	0.00562612
Krt18	0.733954	0.0210908	NA	NA	0.89401	0.0105435
Lman1	0.69773	0.0303783	NA	NA	0.980085	0.00764843
Malat1	-0.942731	0.0194133	NA	NA	-0.992228	0.0322914
March9	0.658204	0.0238317	NA	NA	0.774377	0.0247956
Mrps6	0.785455	0.0222	NA	NA	0.804219	0.0461482
Nrn1l	-1.02152	0.0179188	NA	NA	-1.23233	0.0322181
Pdcl	-0.811426	0.0123522	NA	NA	-1.16997	0.0078077
Pde6a	-0.609975	0.042019	NA	NA	-0.899566	0.0056039
Pfkp	-1.02306	0.000339612	NA	NA	-0.927934	0.00164525
Pgam1	-1.09464	0.000322642	NA	NA	-0.875153	0.00276642
Rad1	0.857274	0.0358135	NA	NA	-1.64163	0.0314129
Rpe65	-1.40558	0.00142015	NA	NA	1.2502	0.00188961
Rskr	-1.37148	0.000798742	NA	NA	-1.13995	0.0167142
Rtbdn	-0.678782	0.0132596	NA	NA	-0.658216	0.0191657
Serp1	0.736767	0.0436477	NA	NA	1.20652	0.00638934
Slc16a3	-1.73771	0.000127107	NA	NA	-1.38136	0.00686466
Slc25a39	1.05882	0.0117569	NA	NA	1.43203	0.00433222
Slc8a3	-1.37522	0.00743672	NA	NA	-1.65962	0.017729
Slc9a8	0.703963	0.0388771	NA	NA	0.881784	0.0343495
Smarcd1	0.681223	0.0301902	NA	NA	1.03425	0.00738389
Taf13	1.18656	0.0135363	NA	NA	1.18644	0.0415442
Timm17a	-0.622303	0.0430607	NA	NA	-0.912565	0.0226378
Tmem18	-1.12398	0.0113032	NA	NA	-1.17715	0.0406846
Tmsb4x	0.588361	0.0305764	NA	NA	0.832125	0.00448478
Tnnt3	1.14751	0.0286362	NA	NA	-2.44382	0.0197632
Ttll11	-0.81176	0.0220659	NA	NA	-1.14913	0.0152368
Yars	1.03578	0.00181616	NA	NA	0.825608	0.0281404
Zfp512	-0.796253	0.0495041	NA	NA	0.852072	0.0415813
Zkscan2	-0.852954	0.0412711	NA	NA	-1.1404	0.0423563
1700119H24Rik	NA	NA	-2.0499	0.0482354	-7.26048	0.0257311
2810030D12Rik	NA	NA	-2.1338	0.00251503	-1.60056	0.0466916
4833439L19Rik	NA	NA	-0.913324	0.00261185	-1.07475	0.00315702
5033430I15Rik	NA	NA	-0.935737	0.0208432	-1.4359	0.0126288
A930001M01Rik	NA	NA	0.763049	0.0206157	0.997487	0.00951556
A930006I01Rik	NA	NA	-0.763692	0.0365452	-0.90936	0.0341489
Abhd14a	NA	NA	-0.849218	0.0385983	-1.42322	0.00859176
Acadvl	NA	NA	-0.949201	0.00525845	-1.43208	0.00136355
Agrn	NA	NA	1.08129	0.00473243	1.0638	0.0165684
AI847159	NA	NA	-1.78385	0.0127189	-1.94572	0.0139155
Aldh1a1	NA	NA	1.07103	0.00866444	2.13353	3.88285e-05
Aldh1l1	NA	NA	1.74923	0.0395537	2.20392	0.0272332
Alg14	NA	NA	0.775188	0.0395699	1.27205	0.00627158
Anp32a	NA	NA	-0.844074	0.00147154	-0.794099	0.00456115
App	NA	NA	0.671212	0.0239499	1.47261	6.96769e-05
Arg2	NA	NA	-1.20387	0.0137515	-1.48192	0.0277371
Arl4d	NA	NA	-1.38537	0.000191924	-1.08274	0.00374644
Arr3	NA	NA	-1.17852	0.0353792	-1.89793	0.0102257
Atp9a	NA	NA	0.853018	0.00892276	1.05276	0.00512531
B3gat3	NA	NA	0.881898	0.0184305	0.930406	0.0307149
BC065403	NA	NA	-1.30964	0.0393223	-2.66674	0.0166885
Bzw2	NA	NA	-0.603245	0.0329019	-1.5434	0.000274333
C4b	NA	NA	2.13769	0.0101766	3.03591	0.00204803
Camsap1	NA	NA	-0.772037	0.0154167	-0.803459	0.0258302
Cbarp	NA	NA	0.924535	0.0161863	1.28543	0.00604559
Ccnd3	NA	NA	0.67155	0.0356441	0.948561	0.0124336
Cd9	NA	NA	0.941233	0.00592453	1.28636	0.00101185
Cep120	NA	NA	-1.26071	0.000600579	-1.07805	0.00997908
Chrnb4	NA	NA	2.46688	0.0080032	3.38214	0.00126424
Chst3	NA	NA	-0.928245	0.0351321	-1.75824	0.0109298
Clip3	NA	NA	0.631107	0.0406728	0.879847	0.0122289
Clu	NA	NA	1.48596	0.0355739	2.26972	0.00648394
Cnn3	NA	NA	0.973893	0.0116162	1.16922	0.00726033
Col8a1	NA	NA	0.915675	0.0417502	2.09357	0.000175246
Crx	NA	NA	-0.593262	0.0415064	-0.630545	0.0359529
Cryzl2	NA	NA	2.45841	0.0123973	2.43036	0.0329432
Cspg5	NA	NA	0.630442	0.0278538	1.11509	0.00101221
Ctsf	NA	NA	-0.614402	0.0181264	-0.639948	0.0274152
Dbi	NA	NA	0.738537	0.00734966	0.673463	0.0159701
Dcakd	NA	NA	0.701456	0.0399891	1.29289	0.00232109
Ddah2	NA	NA	1.11776	0.0101031	1.74626	0.000950128
Ddit4	NA	NA	-0.741142	0.0265286	-1.4279	0.00132461
Ddr1	NA	NA	0.952103	0.0412	1.26978	0.0194326
Dgke	NA	NA	-0.85046	0.0169655	-1.04439	0.0116288
Dkk3	NA	NA	0.771389	0.0217684	1.49843	0.000242701
Dlg4	NA	NA	-0.918333	0.00164065	-0.666584	0.0229108
E130310I04Rik	NA	NA	-2.34721	0.00527516	-1.99438	0.0359857
Edn2	NA	NA	4.49998	0.0260009	4.2001	0.0389651
Eml3	NA	NA	-0.813129	0.00892336	-0.966279	0.00743797
Fam161a	NA	NA	-0.957895	0.0058428	-1.43522	0.0011477
Fam53b	NA	NA	-1.02506	0.00429279	-1.25694	0.00466004
Fam78b	NA	NA	0.936999	0.00460306	1.03371	0.00782792
Fgf2	NA	NA	3.43688	0.0210855	2.88572	0.0481752
Fgf2os	NA	NA	3.086	0.0231994	3.30363	0.0293592
Fhod3	NA	NA	-0.946817	0.00284778	-1.50207	0.000735536
Firre	NA	NA	-0.809059	0.0189159	-0.869608	0.0470508
Foxo3	NA	NA	0.60169	0.0424839	0.683053	0.0486123
Fsd1l	NA	NA	-1.04619	0.00225445	-0.898123	0.0188194
Galk1	NA	NA	1.42384	0.022646	2.05248	0.00546553
Gbp3	NA	NA	4.10047	0.00927628	4.13533	0.0178195
Gbp6	NA	NA	3.35165	0.0231521	3.30408	0.0482152
Gigyf2	NA	NA	-0.842899	0.0110232	-0.87839	0.0313238
Gm10544	NA	NA	-1.30594	0.00976002	-1.73312	0.0168357
Gm16104	NA	NA	-1.52812	0.00223028	-1.47976	0.0197744
Gnat1	NA	NA	-0.9175	0.0371873	-1.03437	0.0213915
Gnb3	NA	NA	1.50343	0.00184246	1.33601	0.00442207
Gpm6a	NA	NA	0.600633	0.0393562	0.710926	0.0304966
Gpr146	NA	NA	1.56712	0.0100782	1.56535	0.0327675
Gpsm1	NA	NA	-0.980634	0.00697938	-1.11404	0.00928615
Grk1	NA	NA	-0.68695	0.00672975	-1.36137	2.5768e-05
Guca1b	NA	NA	-0.966974	0.00312926	-1.50572	7.46268e-05
Gucd1	NA	NA	-1.17934	0.000941274	-1.64665	0.000729568
Hook1	NA	NA	-0.706193	0.0146631	-0.849932	0.0134457
Htra1	NA	NA	0.910367	0.00232659	1.1707	0.000713178
Igfbp4	NA	NA	-1.56656	0.00051068	0.955061	0.0123864
Ikbip	NA	NA	0.952891	0.00564829	0.897369	0.0282516
Kcnb1	NA	NA	-0.798561	0.0030294	-0.992432	0.000707143
Kcng4	NA	NA	2.31608	0.0011907	1.99467	0.0158658
Kcnj13	NA	NA	1.2395	0.00995598	1.78881	0.00196593
Kif5c	NA	NA	1.15779	0.00715391	1.05536	0.0398235
Klhdc3	NA	NA	0.87832	0.0180839	1.18461	0.00799141
Kpna2	NA	NA	-1.03838	0.0123844	-1.42342	0.014169
Ktn1	NA	NA	-0.776471	0.0122804	-0.966158	0.00843781
Las1l	NA	NA	-0.797062	0.0369851	-1.26058	0.0199625
Lgals9	NA	NA	3.04133	0.00558912	3.0218	0.0143388
Lima1	NA	NA	-0.78025	0.0247478	-1.0078	0.0269233
Lpin2	NA	NA	-1.23999	0.00322184	-1.21668	0.0184339
Macrod1	NA	NA	-1.59455	0.00127118	-1.2613	0.0317065
Maneal	NA	NA	-1.02705	0.00338797	-1.4191	0.00302842
Map4k3	NA	NA	-0.615792	0.0364922	-0.765711	0.028526
Mapre3	NA	NA	-0.722619	0.010475	-0.649615	0.0304439
Mlc1	NA	NA	1.18335	0.00306991	1.75467	0.000207494
Mrpl49	NA	NA	-0.797605	0.00540968	-0.969995	0.00457351
Mta2	NA	NA	-1.08395	0.00221887	-1.19254	0.00553102
Nbl1	NA	NA	0.885612	0.0467065	1.30658	0.0157395
Ndrg3	NA	NA	-0.768561	0.0119327	-0.963148	0.00415392
Nectin3	NA	NA	1.44055	0.0248427	1.75602	0.0216484
Nim1k	NA	NA	-0.802666	0.0129911	-1.20423	0.00304768
Nrep	NA	NA	0.614135	0.0406196	1.2094	0.000647655
Nub1	NA	NA	0.720124	0.0134272	0.664952	0.0477119
Osbpl8	NA	NA	-0.848964	0.0130516	-0.889745	0.0313588
Paip1	NA	NA	0.663873	0.0269191	0.954406	0.0082204
Palm	NA	NA	0.963536	0.0258476	1.13246	0.030204
Pcp4l1	NA	NA	-1.10025	0.0152959	-1.71217	0.00725498
Pde6g	NA	NA	-1.10724	0.0174145	-1.33596	0.00618702
Pdzph1	NA	NA	-1.18344	0.00658988	-1.86982	0.00110417
Pla2g5	NA	NA	-0.589451	0.0407959	-0.81625	0.0161317
Plcb4	NA	NA	0.782738	0.0246716	0.877798	0.0323712
Plcd3	NA	NA	-0.811815	0.0161748	-1.69568	0.00110092
Plcxd2	NA	NA	-0.869741	0.00577854	-1.70867	0.000460804
Plek	NA	NA	2.44558	0.0341027	2.69698	0.0412806
Plekhb1	NA	NA	0.59503	0.0295522	0.603488	0.0299936
Plekhf2	NA	NA	-0.866456	0.00358562	-1.60228	0.000142369
Pnpo	NA	NA	1.06004	0.0496343	1.34329	0.0404975
Polg2	NA	NA	-0.916731	0.00529479	-1.06648	0.00792032
Ppm1n	NA	NA	-0.84552	0.0082203	-1.54279	0.000523322
Prdx6	NA	NA	0.786769	0.011532	1.53491	6.17756e-05
Prph2	NA	NA	-0.90063	0.0175718	-1.23639	0.00243633
Ptpru	NA	NA	-1.02811	0.0131635	-1.07159	0.0473441
Rabgef1	NA	NA	-2.03175	0.0173793	-1.78716	0.0417163
Rdh12	NA	NA	-1.0282	0.00103273	-1.31569	0.000249393
Rgl1	NA	NA	0.953925	0.0294995	1.06764	0.0464693
Rhot2	NA	NA	-0.729208	0.00608229	-1.18715	0.000413016
Rmdn3	NA	NA	-0.73387	0.021264	-1.23967	0.00345378
Rncr4	NA	NA	-1.3297	0.0229727	-1.47404	0.0418964
Rom1	NA	NA	-0.989202	0.0265637	-1.44049	0.00340659
Rras	NA	NA	0.960431	0.0260854	1.60201	0.00241009
Samd7	NA	NA	0.94972	0.00165782	0.639624	0.0407102
Senp2	NA	NA	-0.643834	0.0386461	-0.969224	0.0159422
Serping1	NA	NA	1.47909	0.0375487	1.70037	0.0408666
Sgk1	NA	NA	-1.0484	0.000173616	-0.609782	0.0165461
Slc1a1	NA	NA	1.21626	0.00739051	1.88394	0.000583783
Slc25a25	NA	NA	-1.0315	0.00286397	-0.881054	0.0222495
Slc39a1	NA	NA	1.27685	0.0112726	1.37447	0.0237472
Slc6a9	NA	NA	0.641884	0.0276909	0.835149	0.0129559
Slc9a5	NA	NA	-1.41367	0.00587586	-1.73285	0.0156441
Slco4a1	NA	NA	-0.710982	0.00988266	-0.712811	0.0190067
Snhg14	NA	NA	-0.925739	0.0275549	-1.17001	0.0417304
Snhg8	NA	NA	-0.754086	0.0103257	-0.921602	0.00733718
Snrnp40	NA	NA	-0.698328	0.0443665	-0.917945	0.0482814
Spon1	NA	NA	1.01374	0.0161705	1.56672	0.00161162
Srgap3	NA	NA	0.888603	0.0106622	0.835043	0.0459159
St3gal5	NA	NA	0.984969	0.0486183	1.63129	0.00760514
Stard7	NA	NA	-0.789952	0.0101024	-0.767251	0.0217927
Stk35	NA	NA	-1.00284	0.00509247	-1.23651	0.00232602
Sulf1	NA	NA	0.904145	0.0270283	1.21785	0.0116263
Tagln2	NA	NA	1.67166	0.0126695	1.71245	0.03133
Taok3	NA	NA	-1.66903	0.00146587	-1.50798	0.017044
Tbcc	NA	NA	-0.657203	0.0161353	-0.973519	0.00514642
Tma7	NA	NA	-0.756927	0.0201972	-0.815774	0.0139164
Tmem243	NA	NA	0.748102	0.0156043	1.3491	0.000434536
Trpc1	NA	NA	-1.02169	0.00202054	-0.958652	0.0120314
Ttc39c	NA	NA	-1.03556	0.00609819	-1.86382	0.00125897
Ttyh2	NA	NA	1.4808	0.000495688	1.79256	0.000340242
Tulp1	NA	NA	-0.606575	0.0338672	-0.674213	0.0225252
Ube4b	NA	NA	0.810507	0.020168	1.12471	0.00729811
Uckl1os	NA	NA	-1.02815	0.00362306	-1.82564	0.000232446
Uhmk1	NA	NA	-0.980438	0.00633145	-0.938266	0.0161734
Unc119	NA	NA	-0.868233	0.0131128	-0.811194	0.0198569
Unc13b	NA	NA	-0.750182	0.0105896	-0.701271	0.027993
Usp33	NA	NA	-1.30987	0.000324142	-1.53152	0.000359415
Vbp1	NA	NA	-0.654441	0.0125082	-0.664822	0.0253531
Vcam1	NA	NA	1.82072	0.0311327	2.58651	0.00629494
Vps37a	NA	NA	0.801096	0.00345927	0.620162	0.0341595
Vps37c	NA	NA	-0.972574	0.010921	-1.21742	0.0163984
Wdr47	NA	NA	-0.703451	0.0102492	-0.742906	0.0193341
Ybx3	NA	NA	-0.749857	0.0122209	-1.0319	0.00202109
Ythdf2	NA	NA	1.07066	0.00844875	1.02696	0.0346911
Zdhhc5	NA	NA	-1.09257	0.00146188	-0.949965	0.012439
Zfp597	NA	NA	-1.31715	0.0134128	-1.47679	0.0390659
Zfp787	NA	NA	-0.658878	0.0430675	-0.80674	0.0415332
1110038B12Rik	0.747679	0.0192019	NA	NA	NA	NA
1810013L24Rik	1.04762	0.0198882	NA	NA	NA	NA
1810026B05Rik	0.832028	0.00486206	NA	NA	NA	NA
1810059H22Rik	-1.2008	0.0175171	NA	NA	NA	NA
2310015A10Rik	0.893741	0.0454882	NA	NA	NA	NA
2900076A07Rik	-0.919619	0.0389734	NA	NA	NA	NA
5430416N02Rik	0.810288	0.0441196	NA	NA	NA	NA
Aarsd1	-0.653321	0.0385468	NA	NA	NA	NA
Aatk	-1.02272	0.023802	NA	NA	NA	NA
Acyp1	-0.660578	0.0344263	NA	NA	NA	NA
Ahrr	0.920826	0.0349056	NA	NA	NA	NA
Ahsa1	0.856459	0.010481	NA	NA	NA	NA
Ahsa2	0.984618	0.0347882	NA	NA	NA	NA
Ak4	-2.02995	0.0106214	NA	NA	NA	NA
Akt2	0.867839	0.0209073	NA	NA	NA	NA
Aktip	0.642971	0.0384167	NA	NA	NA	NA
Aldh18a1	1.30118	0.00536522	NA	NA	NA	NA
Aldoa	-1.06692	0.000462333	NA	NA	NA	NA
Amotl2	1.5879	0.0163959	NA	NA	NA	NA
Anapc13	-0.598284	0.0212708	NA	NA	NA	NA
Ankfy1	0.828021	0.0475367	NA	NA	NA	NA
Apbb1	-0.650678	0.0139767	NA	NA	NA	NA
Apod	1.13407	0.00581736	NA	NA	NA	NA
Araf	-0.628679	0.0281711	NA	NA	NA	NA
Arl8b	0.64684	0.0317282	NA	NA	NA	NA
Arrdc3	-0.96912	0.0156852	NA	NA	NA	NA
Atf3	2.86308	0.0190139	NA	NA	NA	NA
Atf4	1.06517	9.23184e-05	NA	NA	NA	NA
Atf5	1.80224	0.00602562	NA	NA	NA	NA
Atg12	-0.692838	0.0223298	NA	NA	NA	NA
Atp6v0a2	-0.745802	0.0276082	NA	NA	NA	NA
Atxn7l3b	0.737602	0.0187863	NA	NA	NA	NA
B3galt6	-0.984286	0.0243513	NA	NA	NA	NA
B4galt7	-1.05688	0.049992	NA	NA	NA	NA
Bcl6	1.53791	0.0285951	NA	NA	NA	NA
Bicral	0.669564	0.0360938	NA	NA	NA	NA
Brd2	0.738209	0.00937202	NA	NA	NA	NA
Cabp5	-1.03929	0.00423905	NA	NA	NA	NA
Car2	-0.601223	0.0243333	NA	NA	NA	NA
Cars	0.921991	0.00505763	NA	NA	NA	NA
Cbx4	0.598549	0.0442503	NA	NA	NA	NA
Cc2d2a	-0.911203	0.0325883	NA	NA	NA	NA
Ccdc117	0.692081	0.0458132	NA	NA	NA	NA
Ccdc22	1.14918	0.00457413	NA	NA	NA	NA
Cck	-1.25993	0.0282829	NA	NA	NA	NA
Cdh16	-1.37496	0.0442417	NA	NA	NA	NA
Cdk2ap2	0.74434	0.0074861	NA	NA	NA	NA
Celsr3	0.96229	0.00488358	NA	NA	NA	NA
Cetn3	-0.753401	0.0326147	NA	NA	NA	NA
Chd1	0.759649	0.0322034	NA	NA	NA	NA
Chgb	-0.68341	0.0143739	NA	NA	NA	NA
Chkb	-0.651884	0.0373372	NA	NA	NA	NA
Cir1	0.863666	0.0396722	NA	NA	NA	NA
Cish	1.15237	0.022258	NA	NA	NA	NA
Ckb	-0.745932	0.00611132	NA	NA	NA	NA
Clic4	1.48814	0.017192	NA	NA	NA	NA
Cln8	0.933099	0.0335147	NA	NA	NA	NA
Clptm1l	0.607019	0.0348765	NA	NA	NA	NA
Cnih4	-0.73438	0.0312121	NA	NA	NA	NA
Cntf	2.16863	0.022188	NA	NA	NA	NA
Cntn4	-1.78772	0.0106572	NA	NA	NA	NA
Cntnap1	-1.91088	0.00862167	NA	NA	NA	NA
Cntnap2	-1.00512	0.019032	NA	NA	NA	NA
Coq8b	0.921045	0.0457912	NA	NA	NA	NA
Cpe	-0.586882	0.0289282	NA	NA	NA	NA
Crebrf	1.08174	0.00846203	NA	NA	NA	NA
Creld1	-0.960664	0.0256189	NA	NA	NA	NA
Crybb3	0.93363	0.0493715	NA	NA	NA	NA
Csad	-1.0022	0.0446715	NA	NA	NA	NA
D16Ertd472e	0.683853	0.0203452	NA	NA	NA	NA
Daxx	1.35052	0.00259374	NA	NA	NA	NA
Dbp	-0.616414	0.0264156	NA	NA	NA	NA
Ddit3	0.680264	0.0406425	NA	NA	NA	NA
Dhx9	0.595801	0.0457739	NA	NA	NA	NA
Diras2	-0.642749	0.0326836	NA	NA	NA	NA
Dnaja1	0.64508	0.014299	NA	NA	NA	NA
Dnajb1	1.63811	5.31291e-06	NA	NA	NA	NA
Dnajb2	0.734172	0.00827669	NA	NA	NA	NA
Dnajc10	-0.713549	0.0454643	NA	NA	NA	NA
Dpysl4	-0.647045	0.0492152	NA	NA	NA	NA
Dynlt3	-0.705964	0.0472729	NA	NA	NA	NA
Eif1a	0.749431	0.0109608	NA	NA	NA	NA
Eif2b2	0.722771	0.02646	NA	NA	NA	NA
Elmod1	-0.791577	0.0161123	NA	NA	NA	NA
Endog	-0.925323	0.0307586	NA	NA	NA	NA
Eno1b	-1.38459	0.0293601	NA	NA	NA	NA
Erp44	0.835637	0.0386455	NA	NA	NA	NA
Etf1	0.764773	0.0104805	NA	NA	NA	NA
Etv6	1.75692	0.0372188	NA	NA	NA	NA
Evl	-0.653797	0.0337974	NA	NA	NA	NA
Exosc1	0.962825	0.0468284	NA	NA	NA	NA
F3	1.3918	0.0482649	NA	NA	NA	NA
Fabp3	1.10999	0.0157822	NA	NA	NA	NA
Fam214a	-0.88655	0.0251584	NA	NA	NA	NA
Far1	-0.913212	0.00988932	NA	NA	NA	NA
Fbxo25	-0.873611	0.0245636	NA	NA	NA	NA
Fndc4	0.855193	0.0091737	NA	NA	NA	NA
Gadd45g	1.90737	0.0104765	NA	NA	NA	NA
Gapdh	-0.7836	0.00987561	NA	NA	NA	NA
Gas1	-1.23147	0.0390201	NA	NA	NA	NA
Gclm	0.900494	0.0207235	NA	NA	NA	NA
Gjd2	-0.897463	0.0372045	NA	NA	NA	NA
Glmn	0.606153	0.0388545	NA	NA	NA	NA
Glul	-0.913702	0.0377166	NA	NA	NA	NA
Golph3	0.84401	0.0184235	NA	NA	NA	NA
Gpank1	0.845039	0.0282499	NA	NA	NA	NA
Gpi1	-0.727726	0.00300969	NA	NA	NA	NA
Grhpr	-0.776824	0.0488189	NA	NA	NA	NA
Grifin	1.47869	0.0496646	NA	NA	NA	NA
Grm6	-1.03831	0.00661043	NA	NA	NA	NA
Gucy1b1	-0.997329	0.0141587	NA	NA	NA	NA
Hadh	0.991371	0.0259556	NA	NA	NA	NA
Hba-a2	1.82648	0.00867285	NA	NA	NA	NA
Hbb-bs	1.68663	0.000364568	NA	NA	NA	NA
Herpud1	0.899907	0.00452274	NA	NA	NA	NA
Hist1h2bc	-0.732891	0.00541332	NA	NA	NA	NA
Hook2	1.29808	0.000953878	NA	NA	NA	NA
Hook3	0.595272	0.0396225	NA	NA	NA	NA
Hps4	0.925457	0.0257781	NA	NA	NA	NA
Hs6st1	0.696693	0.0378475	NA	NA	NA	NA
Hsbp1l1	-0.907278	0.00486901	NA	NA	NA	NA
Hsd17b12	-0.893607	0.0208711	NA	NA	NA	NA
Hsp90ab1	1.21105	3.94678e-05	NA	NA	NA	NA
Hspa12a	-0.599977	0.0355485	NA	NA	NA	NA
Hspa1a	1.40557	0.000126609	NA	NA	NA	NA
Hspa1b	1.78193	0.0184825	NA	NA	NA	NA
Hspa5	0.653266	0.0179509	NA	NA	NA	NA
Hspa8	1.36583	3.32576e-05	NA	NA	NA	NA
Hsph1	1.4035	7.06554e-05	NA	NA	NA	NA
Ier2	0.91879	0.0111312	NA	NA	NA	NA
Ift43	-0.588742	0.0426158	NA	NA	NA	NA
Insig1	-1.02735	0.04164	NA	NA	NA	NA
Irf8	3.91951	0.0121532	NA	NA	NA	NA
Isl1	-0.926816	0.0229503	NA	NA	NA	NA
Jam3	0.998681	0.0188223	NA	NA	NA	NA
Josd1	1.41707	0.0142456	NA	NA	NA	NA
Jun	1.90775	0.0371945	NA	NA	NA	NA
Junb	3.25043	0.0447801	NA	NA	NA	NA
Kcnh2	-0.984966	0.0146764	NA	NA	NA	NA
Kdm4b	-0.646916	0.0419725	NA	NA	NA	NA
Klhdc8a	-0.688475	0.0445717	NA	NA	NA	NA
Klhl24	0.689711	0.0368894	NA	NA	NA	NA
Klhl36	0.792611	0.00916107	NA	NA	NA	NA
Kpnb1	0.611358	0.0322566	NA	NA	NA	NA
Krt10	-0.674233	0.0453512	NA	NA	NA	NA
Lrrc42	-0.83393	0.0363642	NA	NA	NA	NA
Lrtm1	-0.895592	0.0195286	NA	NA	NA	NA
Lsm6	-0.800296	0.00529147	NA	NA	NA	NA
Mab21l1	0.681259	0.00708743	NA	NA	NA	NA
Map2k2	0.621697	0.0196336	NA	NA	NA	NA
Map3k13	1.83254	0.0376856	NA	NA	NA	NA
Map4	-0.650008	0.0126041	NA	NA	NA	NA
Map7d1	0.887518	0.00669863	NA	NA	NA	NA
March5	1.0457	0.00113583	NA	NA	NA	NA
Mars	1.19443	0.000426495	NA	NA	NA	NA
Med8	-0.865989	0.0492912	NA	NA	NA	NA
Mif	-0.852033	0.00162374	NA	NA	NA	NA
Mitd1	1.3247	0.0400535	NA	NA	NA	NA
Mphosph9	-1.21841	0.00710098	NA	NA	NA	NA
Mrs2	0.70512	0.0285274	NA	NA	NA	NA
Msi1	-0.750177	0.0100509	NA	NA	NA	NA
Mt3	0.666521	0.0238157	NA	NA	NA	NA
Mthfd2	1.60513	0.00726728	NA	NA	NA	NA
Myt1	-0.792124	0.0314121	NA	NA	NA	NA
N4bp1	1.00733	0.0404087	NA	NA	NA	NA
Nampt	0.81581	0.0446844	NA	NA	NA	NA
Ncbp2	0.613088	0.0417039	NA	NA	NA	NA
Ndnf	-0.663526	0.0281354	NA	NA	NA	NA
Ndst1	0.744885	0.0261663	NA	NA	NA	NA
Ndufa1	-0.646112	0.0150925	NA	NA	NA	NA
Ndufv3	-0.653943	0.00770404	NA	NA	NA	NA
Negr1	-0.777763	0.0279565	NA	NA	NA	NA
Nek9	-0.785088	0.0339724	NA	NA	NA	NA
Neurod1	0.848051	0.00564835	NA	NA	NA	NA
Nf2	0.719114	0.0301535	NA	NA	NA	NA
Nsd3	1.00094	0.00386439	NA	NA	NA	NA
Nsg2	-0.947844	0.0218104	NA	NA	NA	NA
Ntng1	-1.02712	0.0307518	NA	NA	NA	NA
Nudt2	-0.785433	0.0442232	NA	NA	NA	NA
Nup153	0.705864	0.025709	NA	NA	NA	NA
Olfm2	0.854987	0.0385749	NA	NA	NA	NA
Ormdl1	-0.609591	0.0471886	NA	NA	NA	NA
Ostm1	-1.47252	0.00527917	NA	NA	NA	NA
Pard6b	0.932588	0.00850542	NA	NA	NA	NA
Pbx1	-0.802236	0.00897637	NA	NA	NA	NA
Pcbd2	-0.815649	0.0423404	NA	NA	NA	NA
Pdk1	-1.21281	0.0154536	NA	NA	NA	NA
Pdp2	-1.1381	0.0396338	NA	NA	NA	NA
Pdxp	-0.771094	0.0135359	NA	NA	NA	NA
Pex7	-0.881171	0.023196	NA	NA	NA	NA
Pfkl	-0.902858	0.000488406	NA	NA	NA	NA
Pgc	-1.61298	0.0237909	NA	NA	NA	NA
Phf23	0.933599	0.00341965	NA	NA	NA	NA
Picalm	0.652218	0.024144	NA	NA	NA	NA
Plagl2	0.740106	0.0328834	NA	NA	NA	NA
Polr2e	0.654031	0.0161536	NA	NA	NA	NA
Polr3d	1.3124	0.0321483	NA	NA	NA	NA
Pon1	-1.05424	0.0486929	NA	NA	NA	NA
Ppp1r15b	0.745844	0.0433718	NA	NA	NA	NA
Ppp1r42	0.654458	0.046664	NA	NA	NA	NA
Ppp2r2b	0.620881	0.0129372	NA	NA	NA	NA
Pptc7	0.621264	0.0445731	NA	NA	NA	NA
Prdm9	-1.85343	0.04142	NA	NA	NA	NA
Prepl	1.35968	0.0462821	NA	NA	NA	NA
Psmg3	0.888378	0.0211174	NA	NA	NA	NA
Ptges3	0.632029	0.0370613	NA	NA	NA	NA
Ptpn1	1.33746	0.0205344	NA	NA	NA	NA
Rab10	0.644751	0.0409697	NA	NA	NA	NA
Rab30	0.729335	0.0302142	NA	NA	NA	NA
Rab3ip	0.585493	0.0433887	NA	NA	NA	NA
Rab6b	0.699419	0.0270927	NA	NA	NA	NA
Rabggta	0.80937	0.0310138	NA	NA	NA	NA
Ralgps2	0.73072	0.01699	NA	NA	NA	NA
Rasa2	0.984883	0.025629	NA	NA	NA	NA
Rcan1	0.761077	0.0386206	NA	NA	NA	NA
Rcc2	0.883296	0.0332957	NA	NA	NA	NA
Rcn2	-0.666027	0.0440669	NA	NA	NA	NA
Rd3l	-0.652866	0.0158419	NA	NA	NA	NA
Rfng	-0.755083	0.0371179	NA	NA	NA	NA
Rhebl1	0.951409	0.0390912	NA	NA	NA	NA
Rnf103	-0.975189	0.0428791	NA	NA	NA	NA
Rnpep	-0.969337	0.0453093	NA	NA	NA	NA
Rpl7l1	0.769689	0.0150171	NA	NA	NA	NA
Rwdd4a	0.843179	0.0407805	NA	NA	NA	NA
Rxra	0.929653	0.018286	NA	NA	NA	NA
Sap30l	-0.612735	0.0264128	NA	NA	NA	NA
Sars	0.601337	0.0281053	NA	NA	NA	NA
Scamp1	-0.596051	0.0188064	NA	NA	NA	NA
Scgn	-0.780115	0.0236859	NA	NA	NA	NA
Sdhaf4	-0.930226	0.00304163	NA	NA	NA	NA
Sertad2	1.46163	0.030282	NA	NA	NA	NA
Sf3a2	0.765253	0.0277651	NA	NA	NA	NA
Sh3glb1	-0.602698	0.0239656	NA	NA	NA	NA
Shisa2	-1.029	0.0499788	NA	NA	NA	NA
Shmt2	0.860692	0.00489589	NA	NA	NA	NA
Slc17a1	-1.64848	0.0140512	NA	NA	NA	NA
Slc19a1	0.885646	0.00848628	NA	NA	NA	NA
Slc24a3	-1.12846	0.00478612	NA	NA	NA	NA
Slc38a2	1.72222	0.000487246	NA	NA	NA	NA
Slc3a2	0.609466	0.018285	NA	NA	NA	NA
Slc4a2	0.757702	0.0162066	NA	NA	NA	NA
Slit2	-1.03717	0.0220815	NA	NA	NA	NA
Smim4	-0.968404	0.0398443	NA	NA	NA	NA
Snhg1	1.12016	0.000896962	NA	NA	NA	NA
Snhg11	-0.766055	0.0218627	NA	NA	NA	NA
Snhg12	0.892376	0.00741957	NA	NA	NA	NA
Snrnp25	-1.04847	0.0270415	NA	NA	NA	NA
Socs3	6.01233	0.0459652	NA	NA	NA	NA
Spc25	-1.91939	0.0159726	NA	NA	NA	NA
Spsb2	2.34575	0.0243839	NA	NA	NA	NA
Srxn1	-1.0167	0.0180668	NA	NA	NA	NA
Ssu72	-0.799512	0.00840108	NA	NA	NA	NA
St13	0.655181	0.0127737	NA	NA	NA	NA
St6galnac6	-0.904507	0.0278033	NA	NA	NA	NA
Stip1	0.807129	0.00382776	NA	NA	NA	NA
Stk40	0.675268	0.0338439	NA	NA	NA	NA
Tafa3	-0.803427	0.0293268	NA	NA	NA	NA
Tasp1	0.828082	0.0273246	NA	NA	NA	NA
Tbc1d2	1.86953	0.0240381	NA	NA	NA	NA
Tbl3	1.00265	0.0338831	NA	NA	NA	NA
Tfb2m	1.12959	0.0317843	NA	NA	NA	NA
Tm7sf3	-0.78761	0.0267713	NA	NA	NA	NA
Tmbim4	-0.8907	0.00405357	NA	NA	NA	NA
Tmem132a	-0.90055	0.0207702	NA	NA	NA	NA
Tmem135	-0.635872	0.0408049	NA	NA	NA	NA
Tmem50b	-0.647636	0.0450798	NA	NA	NA	NA
Tmsb15b1	-0.831633	0.0212699	NA	NA	NA	NA
Tpi1	-0.675638	0.00870478	NA	NA	NA	NA
Trappc6a	-1.22841	0.00902012	NA	NA	NA	NA
Trappc9	-0.605214	0.0461231	NA	NA	NA	NA
Trpm1	-0.691438	0.0295374	NA	NA	NA	NA
Ttll12	1.13805	0.00766307	NA	NA	NA	NA
Ttyh1	-0.713076	0.0105473	NA	NA	NA	NA
Ubap1l	2.04238	0.014382	NA	NA	NA	NA
Ube2a	0.830651	0.0171138	NA	NA	NA	NA
Uhrf2	1.03523	0.0137708	NA	NA	NA	NA
Ulk3	-1.76597	0.00658761	NA	NA	NA	NA
Uqcrb	-0.645763	0.00749196	NA	NA	NA	NA
Usp11	-0.953499	0.0418471	NA	NA	NA	NA
Usp2	0.775892	0.0403179	NA	NA	NA	NA
Vipr2	-1.23817	0.0146082	NA	NA	NA	NA
Vps4b	-0.966009	0.00738839	NA	NA	NA	NA
Vsx2	-0.627907	0.0199629	NA	NA	NA	NA
Washc1	0.976473	0.00673644	NA	NA	NA	NA
Wwox	-1.21668	0.016176	NA	NA	NA	NA
Yy1	0.628372	0.0269922	NA	NA	NA	NA
Zc3h3	-0.915113	0.0357149	NA	NA	NA	NA
Zfas1	0.608658	0.0448361	NA	NA	NA	NA
Zfp26	-1.09726	0.0438746	NA	NA	NA	NA
Zfp266	-0.790055	0.0421939	NA	NA	NA	NA
Zfp326	-1.5318	0.0384332	NA	NA	NA	NA
Zfp467	-0.871689	0.0423905	NA	NA	NA	NA
Zfp507	-0.983965	0.0284238	NA	NA	NA	NA
Zfp637	0.690205	0.0261092	NA	NA	NA	NA
Zfp653	-1.04551	0.0344873	NA	NA	NA	NA
2410131K14Rik	NA	NA	-0.722323	0.03616	NA	NA
4933421O10Rik	NA	NA	-0.96821	0.0177728	NA	NA
6430562O15Rik	NA	NA	1.25063	0.000489017	NA	NA
Abhd4	NA	NA	-0.771127	0.0186564	NA	NA
Ache	NA	NA	0.839303	0.0196054	NA	NA
Adamts1	NA	NA	1.62468	0.00834654	NA	NA
Agtpbp1	NA	NA	2.13863	0.0492824	NA	NA
Ahnak	NA	NA	-0.984173	0.0353274	NA	NA
Alox5ap	NA	NA	-1.3976	0.0111885	NA	NA
Amigo2	NA	NA	1.42143	0.000209024	NA	NA
Amy1	NA	NA	-1.10999	0.00369195	NA	NA
Ankrd11	NA	NA	0.949704	0.00640306	NA	NA
Antxr2	NA	NA	2.0176	0.014756	NA	NA
Ap1m1	NA	NA	0.6939	0.0319205	NA	NA
Aptx	NA	NA	-0.791733	0.0495702	NA	NA
Arhgef10l	NA	NA	-0.826703	0.0273111	NA	NA
Asf1b	NA	NA	2.34913	0.00658366	NA	NA
Asrgl1	NA	NA	-0.95011	0.00961298	NA	NA
Atn1	NA	NA	0.616092	0.0420379	NA	NA
Atp13a3	NA	NA	1.01694	0.00400267	NA	NA
B4galt2	NA	NA	-0.939602	0.026449	NA	NA
B4galt6	NA	NA	1.32528	0.0334102	NA	NA
B9d2	NA	NA	-0.90927	0.0213351	NA	NA
Basp1	NA	NA	0.747242	0.0209434	NA	NA
Baz2a	NA	NA	0.691139	0.0192729	NA	NA
Bbs7	NA	NA	-0.680845	0.0196217	NA	NA
Bcl9l	NA	NA	1.4544	0.003422	NA	NA
Bfsp1	NA	NA	-2.09762	0.0270621	NA	NA
Bloc1s4	NA	NA	-0.830675	0.0381674	NA	NA
Borcs5	NA	NA	0.647672	0.0273921	NA	NA
Bpgm	NA	NA	0.751469	0.0231347	NA	NA
Bub1b	NA	NA	1.01032	0.0105444	NA	NA
C1qtnf4	NA	NA	-0.723173	0.0331604	NA	NA
Capn10	NA	NA	-1.01077	0.0438208	NA	NA
Ccdc136	NA	NA	-0.654778	0.0338225	NA	NA
Ccdc173	NA	NA	-1.43154	0.0312747	NA	NA
Ccdc24	NA	NA	-0.979148	0.0196645	NA	NA
Ccn4	NA	NA	-1.29438	0.0243195	NA	NA
Cd59a	NA	NA	-1.26828	0.00158778	NA	NA
Cdkl5	NA	NA	1.24616	0.0207186	NA	NA
Cebpb	NA	NA	1.95016	0.0103599	NA	NA
Cenpc1	NA	NA	-0.931992	0.0459709	NA	NA
Cerk	NA	NA	-0.668146	0.00706053	NA	NA
Chga	NA	NA	0.645729	0.0381803	NA	NA
Chn1	NA	NA	0.685967	0.0164097	NA	NA
Cited2	NA	NA	-0.738154	0.0155643	NA	NA
Cln6	NA	NA	0.726115	0.0495441	NA	NA
Cog7	NA	NA	0.852036	0.0288392	NA	NA
Col1a1	NA	NA	-1.21782	0.00779693	NA	NA
Col3a1	NA	NA	-1.20121	0.0219382	NA	NA
Cops5	NA	NA	0.666366	0.022006	NA	NA
Crym	NA	NA	2.44268	0.0421739	NA	NA
Cstf3	NA	NA	-0.85603	0.0239087	NA	NA
Cul5	NA	NA	-0.787735	0.0267329	NA	NA
D030056L22Rik	NA	NA	-0.737165	0.0437493	NA	NA
D1Ertd622e	NA	NA	-1.64488	0.0469826	NA	NA
Dcn	NA	NA	-1.01223	0.0295189	NA	NA
Dcps	NA	NA	1.55101	0.0431495	NA	NA
Ddhd1	NA	NA	-0.63079	0.0392083	NA	NA
Dera	NA	NA	-1.83746	0.0238917	NA	NA
Dnajc12	NA	NA	-0.665044	0.0178301	NA	NA
Dpf3	NA	NA	-1.57494	0.0343395	NA	NA
Dpysl3	NA	NA	0.623922	0.0140997	NA	NA
Dtx3l	NA	NA	4.24391	0.04921	NA	NA
Dusp7	NA	NA	-1.24883	0.00190607	NA	NA
E2f6	NA	NA	1.96603	0.0150138	NA	NA
Ech1	NA	NA	0.765456	0.0157591	NA	NA
Efhd2	NA	NA	1.03759	0.0298118	NA	NA
Enkd1	NA	NA	-0.943502	0.0187173	NA	NA
Epb41l2	NA	NA	-0.647412	0.0178054	NA	NA
Epb41l5	NA	NA	-0.954706	0.0123332	NA	NA
Exoc5	NA	NA	0.924221	0.00844932	NA	NA
F630040K05Rik	NA	NA	-2.37167	0.00624341	NA	NA
Faah	NA	NA	-0.7301	0.0412194	NA	NA
Flot2	NA	NA	0.891136	0.034495	NA	NA
Frmpd2	NA	NA	-1.06208	0.0019928	NA	NA
Gap43	NA	NA	1.80423	0.031189	NA	NA
Gars	NA	NA	0.674029	0.0194452	NA	NA
Gfap	NA	NA	1.35111	0.00221936	NA	NA
Gfpt1	NA	NA	-0.636697	0.0304091	NA	NA
Glo1	NA	NA	1.11001	0.0369638	NA	NA
Gm14091	NA	NA	-2.19243	0.0405516	NA	NA
Golga2	NA	NA	0.668344	0.0447811	NA	NA
Gsn	NA	NA	-0.843348	0.0075321	NA	NA
H3f3a	NA	NA	0.683545	0.0354379	NA	NA
Hist1h4h	NA	NA	2.12033	0.000795365	NA	NA
Hist1h4i	NA	NA	0.761568	0.0373504	NA	NA
Ifit1	NA	NA	7.71189	0.0413847	NA	NA
Ifngr1	NA	NA	-0.996894	0.0109047	NA	NA
Iqsec3	NA	NA	0.737999	0.0356997	NA	NA
Isyna1	NA	NA	-1.34126	0.01995	NA	NA
Iws1	NA	NA	-1.01687	0.00960994	NA	NA
Jag1	NA	NA	-0.599459	0.0459832	NA	NA
Jmjd8	NA	NA	0.806765	0.0304525	NA	NA
Jup	NA	NA	1.02768	0.0479316	NA	NA
Kat8	NA	NA	-0.88562	0.0197061	NA	NA
Kctd2	NA	NA	-0.6886	0.0345214	NA	NA
Kdelr2	NA	NA	1.05918	0.0279455	NA	NA
Kifc3	NA	NA	-1.57631	0.0275289	NA	NA
Kmt2c	NA	NA	-0.735962	0.0122495	NA	NA
Lamtor5	NA	NA	0.83611	0.00812932	NA	NA
Limd1	NA	NA	0.882281	0.0175452	NA	NA
Lrat	NA	NA	0.94895	0.00772929	NA	NA
Lrpprc	NA	NA	-0.78285	0.0357201	NA	NA
Ltbr	NA	NA	1.56224	0.036975	NA	NA
Map1b	NA	NA	0.636228	0.0112368	NA	NA
Map4k4	NA	NA	1.06072	0.0306249	NA	NA
Map4k5	NA	NA	0.720226	0.0439353	NA	NA
Map7	NA	NA	-0.598152	0.0208507	NA	NA
Mapk14	NA	NA	0.588332	0.0462676	NA	NA
Med9os	NA	NA	1.75723	0.00182333	NA	NA
Mest	NA	NA	1.11489	0.00726517	NA	NA
Micu2	NA	NA	1.12334	0.0481788	NA	NA
Mid1ip1	NA	NA	-0.752872	0.0204751	NA	NA
Mif4gd	NA	NA	-0.71855	0.0229412	NA	NA
Mindy2	NA	NA	0.996913	0.0120183	NA	NA
Mkln1	NA	NA	1.07735	0.00158387	NA	NA
Mknk1	NA	NA	0.848859	0.035798	NA	NA
Mmd	NA	NA	0.666713	0.026279	NA	NA
Mrpl15	NA	NA	-0.833461	0.00919649	NA	NA
Mrrf	NA	NA	0.978281	0.0461425	NA	NA
Msantd4	NA	NA	0.800389	0.0225442	NA	NA
Mtus1	NA	NA	-0.725065	0.0409489	NA	NA
Mxi1	NA	NA	0.748073	0.027677	NA	NA
Myo10	NA	NA	2.52365	0.023355	NA	NA
Mzt2	NA	NA	1.26128	0.00196764	NA	NA
N4bp2l2	NA	NA	-1.19738	0.0143734	NA	NA
Naa15	NA	NA	-0.818442	0.0185578	NA	NA
Naa35	NA	NA	1.18336	0.0346285	NA	NA
Naf1	NA	NA	-1.32573	0.00883318	NA	NA
Nap1l1	NA	NA	0.63273	0.00854702	NA	NA
Ndufaf5	NA	NA	0.960695	0.00213355	NA	NA
Nectin1	NA	NA	0.738817	0.0181088	NA	NA
Neurl1a	NA	NA	0.76458	0.00932264	NA	NA
Nfkb2	NA	NA	1.24352	0.0427863	NA	NA
Nlrc5	NA	NA	6.47252	0.0414143	NA	NA
Notch1	NA	NA	1.18563	0.0224858	NA	NA
Ntrk2	NA	NA	1.04451	0.0118261	NA	NA
Nxnl1	NA	NA	-1.15517	0.0448086	NA	NA
Oxa1l	NA	NA	0.603265	0.0379811	NA	NA
Oxld1	NA	NA	1.13056	0.0150178	NA	NA
Pank4	NA	NA	-0.679155	0.0305783	NA	NA
Parm1	NA	NA	1.15837	0.0318639	NA	NA
Pbdc1	NA	NA	0.834849	0.040385	NA	NA
Pcdh15	NA	NA	0.908989	0.00685426	NA	NA
Pcdhb22	NA	NA	2.18095	0.0342096	NA	NA
Pde3a	NA	NA	-0.788383	0.0479989	NA	NA
Pdk3	NA	NA	0.905036	0.025051	NA	NA
Pi16	NA	NA	-2.094	0.000581146	NA	NA
Pigs	NA	NA	-0.838069	0.0126164	NA	NA
Pik3cb	NA	NA	0.962657	0.0294322	NA	NA
Plpp2	NA	NA	-1.92484	0.0126977	NA	NA
Pmvk	NA	NA	0.890867	0.00731128	NA	NA
Pou2f1	NA	NA	-0.893843	0.0448958	NA	NA
Ppef2	NA	NA	-1.27867	0.0396744	NA	NA
Ppfia3	NA	NA	0.890653	0.0244583	NA	NA
Ppih	NA	NA	-0.894227	0.0387014	NA	NA
Prrc2b	NA	NA	0.585833	0.0217378	NA	NA
Prune2	NA	NA	0.955997	0.0144358	NA	NA
Ptges2	NA	NA	-0.751234	0.0252998	NA	NA
Ptp4a3	NA	NA	0.760188	0.00976888	NA	NA
Ptpn4	NA	NA	-0.84649	0.0138827	NA	NA
Ranbp6	NA	NA	-0.716481	0.0486478	NA	NA
Rapgef5	NA	NA	-0.774396	0.0204665	NA	NA
Rdm1	NA	NA	-1.74115	0.00555456	NA	NA
Rnaseh2b	NA	NA	-1.69253	0.0165238	NA	NA
Rnf144b	NA	NA	1.73288	0.0425109	NA	NA
Rnf44	NA	NA	0.765221	0.0177862	NA	NA
Rpain	NA	NA	0.913144	0.0240314	NA	NA
Rrp8	NA	NA	-1.0681	0.0466375	NA	NA
Rsbn1	NA	NA	0.776913	0.027004	NA	NA
S100a16	NA	NA	1.1199	0.0169875	NA	NA
Sag	NA	NA	0.755568	0.0381485	NA	NA
Sap30	NA	NA	-0.848434	0.0408288	NA	NA
Sbno2	NA	NA	1.16623	0.0195998	NA	NA
Sccpdh	NA	NA	-0.615944	0.044459	NA	NA
Sebox	NA	NA	-0.824043	0.0134239	NA	NA
Sec22c	NA	NA	1.95978	0.0351466	NA	NA
Selenbp1	NA	NA	-1.58056	0.0191981	NA	NA
Sema3f	NA	NA	-0.682336	0.0353854	NA	NA
Sema6c	NA	NA	-0.892548	0.0353713	NA	NA
Sema7a	NA	NA	-1.08912	0.0244777	NA	NA
Serpinf1	NA	NA	-1.37242	0.028671	NA	NA
Sf3b4	NA	NA	0.654922	0.0316222	NA	NA
Sfswap	NA	NA	-0.664583	0.0219637	NA	NA
Sipa1l2	NA	NA	-1.11024	0.0227441	NA	NA
Skap2	NA	NA	2.06549	0.0384833	NA	NA
Slc14a1	NA	NA	1.82199	0.00447069	NA	NA
Slc16a1	NA	NA	-0.751495	0.0172591	NA	NA
Slc1a3	NA	NA	0.770722	0.0271416	NA	NA
Slc25a12	NA	NA	0.592889	0.0496947	NA	NA
Slc7a5	NA	NA	1.15339	0.00729174	NA	NA
Slf2	NA	NA	-1.4086	0.00727797	NA	NA
Slx4	NA	NA	-1.36362	0.030455	NA	NA
Smchd1	NA	NA	-0.721413	0.0315957	NA	NA
Snd1	NA	NA	1.23593	0.00327844	NA	NA
Snhg16	NA	NA	-1.24519	0.016415	NA	NA
Snhg5	NA	NA	-0.841588	0.0381945	NA	NA
Snx8	NA	NA	0.89027	0.0478619	NA	NA
Spata1	NA	NA	-1.47813	0.00209005	NA	NA
Spryd3	NA	NA	-0.664013	0.0408512	NA	NA
Ssh1	NA	NA	-1.01539	0.0311463	NA	NA
St6galnac2	NA	NA	-0.702225	0.0438067	NA	NA
Stat3	NA	NA	2.56535	0.0268243	NA	NA
Stat5b	NA	NA	0.81902	0.0453915	NA	NA
Stk38	NA	NA	-0.789812	0.0266595	NA	NA
Strbp	NA	NA	-0.686341	0.0265086	NA	NA
Sulf2	NA	NA	1.36132	0.0119349	NA	NA
Susd3	NA	NA	-1.09811	0.0319651	NA	NA
Syt1	NA	NA	0.643168	0.0173184	NA	NA
Taz	NA	NA	-0.721434	0.0463384	NA	NA
Tbc1d23	NA	NA	-0.895353	0.0166827	NA	NA
Tbc1d24	NA	NA	-0.955538	0.0173912	NA	NA
Terf1	NA	NA	-1.57068	0.0114709	NA	NA
Tex261	NA	NA	-0.951373	0.012122	NA	NA
Thap4	NA	NA	1.12569	0.0110298	NA	NA
Tle4	NA	NA	0.915154	0.00707114	NA	NA
Tmem14c	NA	NA	-0.592561	0.0438087	NA	NA
Tmem170b	NA	NA	-0.804454	0.0222854	NA	NA
Tmem201	NA	NA	-1.04595	0.0030545	NA	NA
Tmem229b	NA	NA	-0.630925	0.0392698	NA	NA
Tmem240	NA	NA	-1.02124	0.0368199	NA	NA
Tmem245	NA	NA	-0.950725	0.0279546	NA	NA
Tmem267	NA	NA	0.862456	0.0350642	NA	NA
Tnk2	NA	NA	-0.661438	0.0385131	NA	NA
Tnnt1	NA	NA	1.03209	0.0260662	NA	NA
Top1mt	NA	NA	-1.42351	0.0211062	NA	NA
Tor1b	NA	NA	-0.793787	0.0456526	NA	NA
Tra2a	NA	NA	-0.763065	0.0272261	NA	NA
Trim8	NA	NA	0.955244	0.015277	NA	NA
Ttll5	NA	NA	0.930523	0.0295268	NA	NA
Tubb4b	NA	NA	0.587381	0.0436073	NA	NA
Tube1	NA	NA	-0.930518	0.0462975	NA	NA
Txnrd1	NA	NA	0.845469	0.0452425	NA	NA
Ube2i	NA	NA	-0.603888	0.0414438	NA	NA
Ube2j1	NA	NA	0.622816	0.0238897	NA	NA
Uhrf1bp1	NA	NA	-1.01926	0.0342855	NA	NA
Utp11	NA	NA	-1.00487	0.0377502	NA	NA
Vim	NA	NA	0.986765	0.0201417	NA	NA
Vstm2b	NA	NA	-0.955889	0.0338789	NA	NA
Wtap	NA	NA	0.913033	0.0121136	NA	NA
Yju2	NA	NA	-0.901782	0.0276417	NA	NA
Zcchc18	NA	NA	-0.709582	0.02719	NA	NA
Zeb2	NA	NA	1.34336	0.0302457	NA	NA
Zfp322a	NA	NA	-0.961574	0.0433809	NA	NA
Zfp385b	NA	NA	-0.663535	0.0341861	NA	NA
Zfp692	NA	NA	-0.769582	0.0423764	NA	NA
0610009B22Rik	NA	NA	NA	NA	-0.693613	0.0401546
1600020E01Rik	NA	NA	NA	NA	-1.17274	0.0147802
1700021F05Rik	NA	NA	NA	NA	-1.29943	0.028275
2210016F16Rik	NA	NA	NA	NA	1.07549	0.0436036
2410004B18Rik	NA	NA	NA	NA	-1.02389	0.0266822
4932438A13Rik	NA	NA	NA	NA	-0.714048	0.0492561
5031425E22Rik	NA	NA	NA	NA	-0.9242	0.0278824
5330413P13Rik	NA	NA	NA	NA	1.92313	0.00685343
A930003A15Rik	NA	NA	NA	NA	-0.770058	0.00841936
Aak1	NA	NA	NA	NA	-0.831062	0.00722363
Aamdc	NA	NA	NA	NA	-0.858643	0.0449453
Aars2	NA	NA	NA	NA	-3.26114	0.00218137
Abca7	NA	NA	NA	NA	-1.33735	0.0130437
Abhd17b	NA	NA	NA	NA	-1.06181	0.0440257
Abhd2	NA	NA	NA	NA	1.10141	0.0207159
Abi2	NA	NA	NA	NA	0.774805	0.0400383
Acaa2	NA	NA	NA	NA	1.51998	0.00446871
Acadl	NA	NA	NA	NA	1.32854	0.0246182
Acap3	NA	NA	NA	NA	0.956673	0.0298256
Acox3	NA	NA	NA	NA	1.41017	0.0340482
Actr2	NA	NA	NA	NA	0.827119	0.0264994
Adam11	NA	NA	NA	NA	1.37934	0.0357974
Adgra3	NA	NA	NA	NA	2.23827	0.0428192
Adipor1	NA	NA	NA	NA	-0.862873	0.00760729
Adprm	NA	NA	NA	NA	-1.90026	0.0294282
Adra2a	NA	NA	NA	NA	-2.46027	0.0337531
Ahi1	NA	NA	NA	NA	-0.949179	0.0178803
AI413582	NA	NA	NA	NA	0.806773	0.0250344
Aif1	NA	NA	NA	NA	3.93898	0.0195114
Akap7	NA	NA	NA	NA	1.56221	0.00315166
Aldh2	NA	NA	NA	NA	1.4946	0.000678109
Alkbh4	NA	NA	NA	NA	-1.98405	0.0481583
Alpl	NA	NA	NA	NA	-0.668331	0.0152833
Amer2	NA	NA	NA	NA	-0.689176	0.0228858
Amz2	NA	NA	NA	NA	-0.90089	0.0230551
Anapc5	NA	NA	NA	NA	0.783697	0.0176815
Antxr1	NA	NA	NA	NA	1.62906	0.042572
Anxa1	NA	NA	NA	NA	1.6859	0.013607
Anxa5	NA	NA	NA	NA	1.67915	0.00393902
Ap2a2	NA	NA	NA	NA	-0.930932	0.0131534
Ap3m2	NA	NA	NA	NA	0.849853	0.0172334
Apoc1	NA	NA	NA	NA	3.30334	0.0246323
Apoe	NA	NA	NA	NA	2.03151	0.000179046
Appl1	NA	NA	NA	NA	-0.991395	0.0412241
Arhgap21	NA	NA	NA	NA	-1.2219	0.0292938
Arhgap32	NA	NA	NA	NA	-1.93891	0.0415539
Arhgap5	NA	NA	NA	NA	-0.769542	0.041494
Arl3	NA	NA	NA	NA	-0.719501	0.00471924
Arl6ip1	NA	NA	NA	NA	0.984663	0.00580058
Arpc3	NA	NA	NA	NA	1.05435	0.0158087
Arrb2	NA	NA	NA	NA	1.37888	0.00934062
Arsg	NA	NA	NA	NA	-2.26132	0.0189574
Atp1b3	NA	NA	NA	NA	1.69912	0.00487288
Atp2b2	NA	NA	NA	NA	0.985793	0.0351978
Atp6v0a1	NA	NA	NA	NA	0.602296	0.0214012
Atp8a2	NA	NA	NA	NA	-1.06039	0.0167925
Atxn10	NA	NA	NA	NA	0.688863	0.026374
Bag6	NA	NA	NA	NA	0.67248	0.0111122
BB218582	NA	NA	NA	NA	-1.34095	0.0130641
Bbs2	NA	NA	NA	NA	-0.906117	0.0349483
Bbs5	NA	NA	NA	NA	-1.32917	0.00252285
BC005537	NA	NA	NA	NA	-0.68303	0.0177714
Blvrb	NA	NA	NA	NA	1.82419	0.0392749
Bscl2	NA	NA	NA	NA	-1.02015	0.0169233
Btg1	NA	NA	NA	NA	0.637062	0.0427196
C1qa	NA	NA	NA	NA	3.64434	0.0053171
C1qc	NA	NA	NA	NA	3.13141	0.012283
C2cd5	NA	NA	NA	NA	-1.91705	0.000926182
C3	NA	NA	NA	NA	3.19214	0.0387178
Cabin1	NA	NA	NA	NA	-1.05917	0.0427149
Cabp4	NA	NA	NA	NA	-0.934653	0.00406837
Cacnb2	NA	NA	NA	NA	-0.932612	0.00738904
Cacnb3	NA	NA	NA	NA	1.64076	0.0228957
Cadm1	NA	NA	NA	NA	-0.58518	0.0458614
Camk1	NA	NA	NA	NA	1.56902	0.0262326
Capns1	NA	NA	NA	NA	0.943843	0.0119732
Capzb	NA	NA	NA	NA	0.935647	0.00385063
Car14	NA	NA	NA	NA	1.00592	0.00629391
Casd1	NA	NA	NA	NA	-1.03584	0.0338518
Casz1	NA	NA	NA	NA	-0.787326	0.00851112
Cat	NA	NA	NA	NA	1.16238	0.00365424
Cav1	NA	NA	NA	NA	1.01036	0.0252952
Cavin1	NA	NA	NA	NA	1.52216	0.0365901
Cbx7	NA	NA	NA	NA	-1.30194	0.0165966
Ccdc107	NA	NA	NA	NA	-0.673014	0.0230263
Ccdc126	NA	NA	NA	NA	-1.3506	0.00568559
Ccnd1	NA	NA	NA	NA	1.77954	0.0279848
Ccndbp1	NA	NA	NA	NA	-0.898433	0.00520258
Ccnl2	NA	NA	NA	NA	-1.01933	0.0134766
Cd52	NA	NA	NA	NA	3.68328	0.00389852
Cd63	NA	NA	NA	NA	2.00318	0.031681
Cd68	NA	NA	NA	NA	4.41328	0.0104944
Cdc37l1	NA	NA	NA	NA	0.840185	0.0273789
Cdh3	NA	NA	NA	NA	3.0469	0.0359405
Cdk11b	NA	NA	NA	NA	-0.695623	0.0423921
Cdk4	NA	NA	NA	NA	0.773533	0.0391996
Cdkl3	NA	NA	NA	NA	-2.53294	0.00798041
Cep89	NA	NA	NA	NA	-2.67145	0.00366823
Cfh	NA	NA	NA	NA	1.51544	0.000594367
Cfp	NA	NA	NA	NA	-2.85708	0.0145473
Chid1	NA	NA	NA	NA	1.06109	0.0304009
Chst2	NA	NA	NA	NA	1.12765	0.0394892
Ciao2b	NA	NA	NA	NA	-0.756886	0.0381759
Cirbp	NA	NA	NA	NA	-0.594028	0.0430718
Cldn1	NA	NA	NA	NA	2.15758	0.00549032
Clic6	NA	NA	NA	NA	1.91322	6.50483e-05
Clk4	NA	NA	NA	NA	-1.33475	0.004994
Cltb	NA	NA	NA	NA	0.663382	0.0416458
Cltrn	NA	NA	NA	NA	2.24912	0.00215742
Cnga1	NA	NA	NA	NA	-1.06396	0.0269521
Cngb1	NA	NA	NA	NA	-0.769325	0.0390363
Cnksr1	NA	NA	NA	NA	1.58939	0.0143928
Cnot6	NA	NA	NA	NA	-0.672237	0.0281561
Col18a1	NA	NA	NA	NA	1.67268	0.00179621
Col4a3bp	NA	NA	NA	NA	-1.22144	0.00721783
Col8a2	NA	NA	NA	NA	1.481	0.00518689
Col9a3	NA	NA	NA	NA	1.51121	0.000212907
Comt	NA	NA	NA	NA	0.822774	0.0329979
Cpq	NA	NA	NA	NA	1.63559	0.0177471
Cpsf1	NA	NA	NA	NA	1.1447	0.0188323
Creb3l2	NA	NA	NA	NA	1.35436	0.0366452
Creg1	NA	NA	NA	NA	1.24679	0.0015438
Crim1	NA	NA	NA	NA	1.54352	0.0147672
Crkl	NA	NA	NA	NA	-1.56549	0.0428209
Crocc	NA	NA	NA	NA	-0.989246	0.00223316
Crot	NA	NA	NA	NA	1.2577	0.0365838
Cryz	NA	NA	NA	NA	1.68686	0.0189353
Csf1	NA	NA	NA	NA	2.76947	0.0412564
Csgalnact2	NA	NA	NA	NA	-1.81882	0.00869915
Cspp1	NA	NA	NA	NA	-0.843086	0.0338009
Ctc1	NA	NA	NA	NA	-1.72866	0.0181284
Ctnnal1	NA	NA	NA	NA	1.49844	0.0071092
Ctsa	NA	NA	NA	NA	0.921145	0.00334958
Ctsb	NA	NA	NA	NA	1.13152	0.00345588
Ctsc	NA	NA	NA	NA	1.91761	0.00519441
Ctsd	NA	NA	NA	NA	2.20809	0.00550302
Ctsl	NA	NA	NA	NA	1.18075	0.000376251
Ctsz	NA	NA	NA	NA	2.44336	0.00870261
Cyp1b1	NA	NA	NA	NA	2.10531	0.0492202
Cyp51	NA	NA	NA	NA	-1.69762	0.0333503
Cystm1	NA	NA	NA	NA	0.630799	0.0408846
D11Wsu47e	NA	NA	NA	NA	1.23732	0.0387539
D430042O09Rik	NA	NA	NA	NA	-1.12444	0.00265078
Dap	NA	NA	NA	NA	1.56838	0.0447824
Dapl1	NA	NA	NA	NA	1.191	0.0122797
Dazap2	NA	NA	NA	NA	0.637568	0.0329663
Dbndd2	NA	NA	NA	NA	-0.736324	0.0279453
Dct	NA	NA	NA	NA	2.10891	0.0389008
Dda1	NA	NA	NA	NA	-0.764732	0.0377455
Ddrgk1	NA	NA	NA	NA	-0.729735	0.0317972
Ddt	NA	NA	NA	NA	-0.74776	0.0177677
Ddx1	NA	NA	NA	NA	0.58932	0.0358825
Ddx42	NA	NA	NA	NA	-1.39279	0.00298032
Degs1	NA	NA	NA	NA	1.26639	0.000350742
Dgkd	NA	NA	NA	NA	-0.654252	0.0387749
Dlgap4	NA	NA	NA	NA	0.636033	0.0494128
Dmac1	NA	NA	NA	NA	-0.86832	0.0462121
Dnmt3a	NA	NA	NA	NA	-0.765462	0.0304602
Dnpep	NA	NA	NA	NA	-0.883741	0.0383559
Dpp3	NA	NA	NA	NA	0.744069	0.0421126
Dst	NA	NA	NA	NA	-1.03008	0.00826089
Dyrk2	NA	NA	NA	NA	-1.29307	0.00253425
Efemp1	NA	NA	NA	NA	1.93214	0.000649799
Efemp2	NA	NA	NA	NA	1.75048	0.0112079
Egln1	NA	NA	NA	NA	-0.687616	0.0396446
Eif2s3y	NA	NA	NA	NA	-1.55826	0.00436931
Eif3l	NA	NA	NA	NA	0.748005	0.0323129
Eif5a2	NA	NA	NA	NA	1.97782	0.0336587
Elovl1	NA	NA	NA	NA	1.78705	0.000914966
Elovl5	NA	NA	NA	NA	1.27085	0.0308303
Emc4	NA	NA	NA	NA	-0.760015	0.0201463
Emc6	NA	NA	NA	NA	-0.78653	0.0155347
Eme2	NA	NA	NA	NA	1.91502	0.020087
Emp1	NA	NA	NA	NA	1.1945	0.0477135
Eno3	NA	NA	NA	NA	-0.986154	0.0202922
Epb41l3	NA	NA	NA	NA	0.816773	0.0267786
Esrra	NA	NA	NA	NA	1.02387	0.017055
Exosc2	NA	NA	NA	NA	-1.50875	0.0430273
Fabp4	NA	NA	NA	NA	-1.65962	0.0431972
Fabp5	NA	NA	NA	NA	1.98736	0.000142123
Fads2	NA	NA	NA	NA	1.0606	0.0178082
Fads3	NA	NA	NA	NA	1.56512	0.0126931
Faim2	NA	NA	NA	NA	1.3109	0.000789004
Fam129b	NA	NA	NA	NA	2.23426	0.0045492
Fam149a	NA	NA	NA	NA	-1.03971	0.034836
Fam219a	NA	NA	NA	NA	1.41116	0.0452264
Fbln1	NA	NA	NA	NA	1.56016	0.0120108
Fbxl12	NA	NA	NA	NA	-1.21175	0.0205518
Fbxo27	NA	NA	NA	NA	-1.40809	0.0394275
Fbxo44	NA	NA	NA	NA	1.53995	0.00775898
Fcer1g	NA	NA	NA	NA	3.70297	0.0102341
Fcgr3	NA	NA	NA	NA	5.48551	0.00510208
Fgfr1	NA	NA	NA	NA	1.56721	0.00540396
Fhl1	NA	NA	NA	NA	0.917672	0.0194363
Flvcr2	NA	NA	NA	NA	2.32344	0.0340237
Fn1	NA	NA	NA	NA	1.51382	0.00775735
Fnbp1	NA	NA	NA	NA	1.34441	0.0246151
Folr1	NA	NA	NA	NA	2.42138	0.0235119
Fra10ac1	NA	NA	NA	NA	-1.54684	0.0346731
Frmpd1	NA	NA	NA	NA	-0.663136	0.0192302
Frs2	NA	NA	NA	NA	-1.0747	0.0478891
Ftl1	NA	NA	NA	NA	1.63319	0.012402
Ftl1-ps1	NA	NA	NA	NA	2.63143	0.0140825
Furin	NA	NA	NA	NA	1.04875	0.00755534
Fxyd6	NA	NA	NA	NA	0.936239	0.0276544
Gaa	NA	NA	NA	NA	0.907139	0.00772764
Gas8	NA	NA	NA	NA	-1.46231	0.049624
Gba	NA	NA	NA	NA	1.12789	0.0130017
Glcci1	NA	NA	NA	NA	-0.885477	0.0186148
Glmp	NA	NA	NA	NA	0.929339	0.0231295
Gm10419	NA	NA	NA	NA	-2.33402	0.0100045
Gm15327	NA	NA	NA	NA	2.51379	0.0489935
Gm2a	NA	NA	NA	NA	1.30501	0.00790598
Gmpr	NA	NA	NA	NA	2.32021	0.0310509
Gnai2	NA	NA	NA	NA	0.975664	0.00526424
Gnaz	NA	NA	NA	NA	-0.851162	0.0273955
Gnb2	NA	NA	NA	NA	1.31785	0.0189361
Gnb5	NA	NA	NA	NA	-0.7743	0.0169814
Gng5	NA	NA	NA	NA	0.90306	0.00525893
Gngt1	NA	NA	NA	NA	-0.886554	0.0319457
Gns	NA	NA	NA	NA	0.975038	0.00155063
Golga7	NA	NA	NA	NA	-0.760545	0.0497023
Gpatch11	NA	NA	NA	NA	-1.09426	0.0426156
Gpc3	NA	NA	NA	NA	2.55068	0.00559885
Gpnmb	NA	NA	NA	NA	4.29823	0.0226939
Gpr108	NA	NA	NA	NA	-1.05531	0.00989275
Gpr152	NA	NA	NA	NA	-0.930856	0.0264145
Gpr162	NA	NA	NA	NA	0.735557	0.0247928
Gpr37	NA	NA	NA	NA	1.0844	0.00900771
Gpsm2	NA	NA	NA	NA	-0.86824	0.0037652
Gpt	NA	NA	NA	NA	2.28232	0.0432183
Gpx3	NA	NA	NA	NA	3.34628	0.0119937
Grb2	NA	NA	NA	NA	0.80672	0.0282538
Gria4	NA	NA	NA	NA	1.34946	0.0474339
Grik1	NA	NA	NA	NA	-1.25371	0.0149981
Grn	NA	NA	NA	NA	2.55628	0.00168982
Gspt2	NA	NA	NA	NA	1.60637	0.0324329
Gsta4	NA	NA	NA	NA	1.58469	8.72469e-05
Gtf3c2	NA	NA	NA	NA	-0.929922	0.0142893
Gtpbp2	NA	NA	NA	NA	-1.12994	0.0103006
Gucy1a1	NA	NA	NA	NA	0.829976	0.0233478
H1f0	NA	NA	NA	NA	0.907183	0.0134158
Hcfc1	NA	NA	NA	NA	-0.895839	0.0480977
Hectd4	NA	NA	NA	NA	-0.745537	0.0470554
Hemk1	NA	NA	NA	NA	-1.22401	0.0267251
Hexa	NA	NA	NA	NA	0.869358	0.0123641
Hexb	NA	NA	NA	NA	2.70071	2.81422e-06
Hmx1	NA	NA	NA	NA	1.12691	0.0385314
Hsp90aa1	NA	NA	NA	NA	-0.75392	0.0103156
Hspb6	NA	NA	NA	NA	-0.978024	0.0189146
Hypk	NA	NA	NA	NA	-0.687855	0.0328801
Id2	NA	NA	NA	NA	1.15998	0.0454165
Id3	NA	NA	NA	NA	1.69296	0.00274939
Ifi27	NA	NA	NA	NA	2.38855	0.0105178
Ifi30	NA	NA	NA	NA	2.15498	0.0193237
Ifitm2	NA	NA	NA	NA	1.22402	0.0269858
Ifnar2	NA	NA	NA	NA	2.18667	0.0264219
Ift80	NA	NA	NA	NA	-1.43013	0.0102656
Igf1	NA	NA	NA	NA	2.17793	0.00310751
Igfbp3	NA	NA	NA	NA	2.36173	0.0136172
Igip	NA	NA	NA	NA	-0.848573	0.0451154
Il10rb	NA	NA	NA	NA	2.30828	0.0206592
Ildr2	NA	NA	NA	NA	1.81525	0.03026
Impdh2	NA	NA	NA	NA	-1.00178	0.0459538
Impg1	NA	NA	NA	NA	-0.950026	0.00638915
Ints6	NA	NA	NA	NA	-1.49311	0.0415877
Ints8	NA	NA	NA	NA	1.49677	0.0110391
Ipmk	NA	NA	NA	NA	-0.86993	0.0185344
Irf3	NA	NA	NA	NA	-0.886581	0.0328361
Itgav	NA	NA	NA	NA	0.926743	0.040041
Itgb5	NA	NA	NA	NA	1.33344	0.00143869
Itgb8	NA	NA	NA	NA	1.49716	0.0218508
Itsn2	NA	NA	NA	NA	-0.731886	0.0414631
Kantr	NA	NA	NA	NA	-2.24789	0.0140986
Kat14	NA	NA	NA	NA	-1.85878	0.0159531
Kbtbd3	NA	NA	NA	NA	-1.27354	0.0192144
Kcne2	NA	NA	NA	NA	-2.32758	0.0134004
Kcnv2	NA	NA	NA	NA	-0.888847	0.0420966
Kdm6b	NA	NA	NA	NA	0.953871	0.0339594
Kdr	NA	NA	NA	NA	1.14788	0.0210129
Kif21b	NA	NA	NA	NA	-0.816124	0.0187193
Kirrel	NA	NA	NA	NA	-1.41062	0.0338553
Klc2	NA	NA	NA	NA	-1.398	0.0454138
Klhl18	NA	NA	NA	NA	-0.787901	0.0136831
Krt8	NA	NA	NA	NA	1.96996	0.0014385
Lama5	NA	NA	NA	NA	1.8211	0.0331525
Laptm4a	NA	NA	NA	NA	1.12527	0.0062228
Laptm5	NA	NA	NA	NA	3.60714	0.0259995
Lasp1	NA	NA	NA	NA	1.31213	0.0159362
Lbhd1	NA	NA	NA	NA	-1.1573	0.00385416
Lcmt1	NA	NA	NA	NA	0.910381	0.0248374
Ldha	NA	NA	NA	NA	-0.653401	0.0240279
Ldhb	NA	NA	NA	NA	0.761358	0.00612085
Leo1	NA	NA	NA	NA	-1.35137	0.0165843
Leprot	NA	NA	NA	NA	1.17525	0.0148098
Lipa	NA	NA	NA	NA	2.11379	0.0322577
Litaf	NA	NA	NA	NA	2.63886	0.00823858
Lmnb1	NA	NA	NA	NA	-1.81134	0.026383
Lnpk	NA	NA	NA	NA	-1.74952	0.0315449
Loxl1	NA	NA	NA	NA	1.49184	0.00812688
Lpgat1	NA	NA	NA	NA	-0.813702	0.016148
Lrig1	NA	NA	NA	NA	0.953097	0.0416154
Lrit2	NA	NA	NA	NA	-0.810301	0.0137434
Lrp1	NA	NA	NA	NA	1.14067	0.00426612
Lrrc1	NA	NA	NA	NA	-1.01203	0.0337373
Lrrc73	NA	NA	NA	NA	-1.3823	0.0171302
Ltbp3	NA	NA	NA	NA	1.40274	0.000452332
Lyz2	NA	NA	NA	NA	3.82551	0.000656885
Maco1	NA	NA	NA	NA	-0.99539	0.0246508
Map10	NA	NA	NA	NA	-1.43133	0.0352493
Map11	NA	NA	NA	NA	-2.15546	0.00481116
Map2k4	NA	NA	NA	NA	1.09184	0.0256825
Map3k11	NA	NA	NA	NA	0.92644	0.0412507
Map4k2	NA	NA	NA	NA	-1.0409	0.0329537
Mapk1ip1	NA	NA	NA	NA	-1.24404	0.0064055
Mapre1	NA	NA	NA	NA	1.00903	0.043227
Marcks	NA	NA	NA	NA	1.09995	0.00272858
Mat2a	NA	NA	NA	NA	-0.751744	0.0118523
Mau2	NA	NA	NA	NA	1.0959	0.0294307
Mbd3	NA	NA	NA	NA	0.861454	0.0067656
Mbnl2	NA	NA	NA	NA	-0.741957	0.0236744
Mboat2	NA	NA	NA	NA	1.88297	0.0037102
Mdk	NA	NA	NA	NA	1.65628	0.00777751
Met	NA	NA	NA	NA	1.90131	0.00556806
Mfap3	NA	NA	NA	NA	-2.07958	0.00954367
Mfap3l	NA	NA	NA	NA	1.01277	0.019772
Mgll	NA	NA	NA	NA	1.34102	0.00166568
Mgrn1	NA	NA	NA	NA	0.853357	0.0131719
Mier2	NA	NA	NA	NA	-0.933016	0.0471124
Miip	NA	NA	NA	NA	-1.46721	0.0161979
Mir124a-1hg	NA	NA	NA	NA	-0.689577	0.014934
Mkrn2os	NA	NA	NA	NA	3.00783	0.0175918
Mlana	NA	NA	NA	NA	1.61752	0.0287641
Mob1b	NA	NA	NA	NA	-1.50052	0.00786303
Mpeg1	NA	NA	NA	NA	5.10563	0.00690564
Mpp4	NA	NA	NA	NA	-0.681438	0.0288355
Mrpl34	NA	NA	NA	NA	-0.754343	0.0235795
Mrpl54	NA	NA	NA	NA	-0.745867	0.00847303
Mrps22	NA	NA	NA	NA	-1.31693	0.0407006
Mrps24	NA	NA	NA	NA	-0.862459	0.0194806
Msh6	NA	NA	NA	NA	1.55887	0.0262962
Mtch1	NA	NA	NA	NA	0.703627	0.00980634
Mtpap	NA	NA	NA	NA	-2.71378	0.00123416
Mtr	NA	NA	NA	NA	-1.31202	0.0496418
Mxd1	NA	NA	NA	NA	1.03813	0.0337031
Mxra8	NA	NA	NA	NA	2.78589	0.0174846
Myg1	NA	NA	NA	NA	0.924728	0.0348757
Myo5b	NA	NA	NA	NA	2.33438	0.0146568
Nacc2	NA	NA	NA	NA	1.46672	0.0157431
Nbr1	NA	NA	NA	NA	-0.586789	0.0387871
Necab2	NA	NA	NA	NA	1.75448	0.0359595
Nfe2l1	NA	NA	NA	NA	0.695844	0.04312
Nfix	NA	NA	NA	NA	1.35539	0.0114061
Nin	NA	NA	NA	NA	1.52437	0.00241975
Nipbl	NA	NA	NA	NA	-0.938514	0.0275488
Nme5	NA	NA	NA	NA	-1.10248	0.0348446
Nmnat2	NA	NA	NA	NA	1.83075	0.0217918
Nop56	NA	NA	NA	NA	-1.0408	0.0227745
Npc2	NA	NA	NA	NA	1.25075	0.00111664
Nptn	NA	NA	NA	NA	-0.648036	0.0279311
Nr2f2	NA	NA	NA	NA	1.451	0.0139548
Nrbp2	NA	NA	NA	NA	1.19573	0.0383578
Nrl	NA	NA	NA	NA	-1.45216	0.0397592
Nrsn1	NA	NA	NA	NA	0.991982	0.0328726
Nucb1	NA	NA	NA	NA	1.21697	0.00501302
Nudt4	NA	NA	NA	NA	0.92485	0.00341158
Numa1	NA	NA	NA	NA	0.888731	0.018142
Nxn	NA	NA	NA	NA	2.17441	6.83072e-05
Oard1	NA	NA	NA	NA	-0.827534	0.0298008
Oat	NA	NA	NA	NA	0.666517	0.0232445
Oaz1	NA	NA	NA	NA	-0.662252	0.012393
Ociad2	NA	NA	NA	NA	2.21148	0.00424711
Oip5os1	NA	NA	NA	NA	-1.13449	0.00169848
Olfml3	NA	NA	NA	NA	2.37103	0.00483967
Osbp2	NA	NA	NA	NA	-0.717697	0.0143419
Ostf1	NA	NA	NA	NA	1.23889	0.0264194
Otub1	NA	NA	NA	NA	1.05287	0.0147881
P4hb	NA	NA	NA	NA	0.708281	0.0296173
Pacsin2	NA	NA	NA	NA	-0.600049	0.0274282
Pbxip1	NA	NA	NA	NA	1.19378	0.0243309
Pcif1	NA	NA	NA	NA	-0.785286	0.0214069
Pcmt1	NA	NA	NA	NA	-0.872725	0.0413822
Pcolce	NA	NA	NA	NA	2.31336	0.0328839
Pde4b	NA	NA	NA	NA	-2.03863	0.0253438
Pde6b	NA	NA	NA	NA	-1.24092	0.0244642
Pde6d	NA	NA	NA	NA	-0.766428	0.00671462
Peli1	NA	NA	NA	NA	-2.34718	0.0151021
Phf1	NA	NA	NA	NA	-0.887421	0.0493211
Phgdh	NA	NA	NA	NA	1.45988	0.0216182
Pigk	NA	NA	NA	NA	1.05684	0.0292237
Pip5k1b	NA	NA	NA	NA	1.29347	0.046051
Pitpnm1	NA	NA	NA	NA	-0.799944	0.00651281
Pkp4	NA	NA	NA	NA	0.99657	0.0493064
Pla2g6	NA	NA	NA	NA	-1.6264	0.0446373
Pld3	NA	NA	NA	NA	0.750613	0.0252895
Plekha8	NA	NA	NA	NA	-1.12798	0.0086831
Plpp3	NA	NA	NA	NA	1.08979	0.0121311
Plvap	NA	NA	NA	NA	1.55792	0.00899552
Pnisr	NA	NA	NA	NA	-1.19361	0.003229
Polr2d	NA	NA	NA	NA	-1.08676	0.0412838
Polr2k	NA	NA	NA	NA	-0.726754	0.0267076
Polr3a	NA	NA	NA	NA	-1.67927	0.0225562
Polr3e	NA	NA	NA	NA	-2.07103	0.00903053
Pon2	NA	NA	NA	NA	1.30991	0.0219378
Ppa1	NA	NA	NA	NA	-0.758078	0.0288963
Ppa2	NA	NA	NA	NA	-0.998062	0.00902435
Ppcdc	NA	NA	NA	NA	-2.08206	0.0378094
Ppm1h	NA	NA	NA	NA	1.09696	0.00665823
Ppm1l	NA	NA	NA	NA	1.41353	0.0478267
Ppp1r12b	NA	NA	NA	NA	-1.93432	0.0134566
Ppp1r14b	NA	NA	NA	NA	1.52577	0.00741667
Ppp3cc	NA	NA	NA	NA	-0.731719	0.0431321
Ppp5c	NA	NA	NA	NA	0.707203	0.0204767
Ppt1	NA	NA	NA	NA	0.901596	0.0490761
Prdx1	NA	NA	NA	NA	0.607002	0.0315846
Prdx4	NA	NA	NA	NA	1.20233	0.0323892
Prelp	NA	NA	NA	NA	1.55465	0.000923905
Prkab1	NA	NA	NA	NA	-0.840162	0.00955227
Prmt1	NA	NA	NA	NA	-0.855768	0.0153767
Prpf40b	NA	NA	NA	NA	-2.02943	0.000544891
Psap	NA	NA	NA	NA	1.08207	0.000358583
Psma3	NA	NA	NA	NA	-0.604405	0.0245987
Ptgds	NA	NA	NA	NA	1.5462	0.000244315
Ptms	NA	NA	NA	NA	0.78787	0.00603398
Ptpa	NA	NA	NA	NA	0.900307	0.0125149
Ptprz1	NA	NA	NA	NA	-1.74101	0.0417674
Qsox2	NA	NA	NA	NA	1.08489	0.0352442
R3hdm4	NA	NA	NA	NA	0.727374	0.0218451
Rab2a	NA	NA	NA	NA	0.611711	0.0339284
Ramac	NA	NA	NA	NA	-1.21829	0.0134178
Rap1a	NA	NA	NA	NA	-0.914839	0.0467164
Rap1gap	NA	NA	NA	NA	0.739205	0.0408089
Rasgef1b	NA	NA	NA	NA	1.28806	0.0319623
Rasgrf1	NA	NA	NA	NA	1.72344	0.0124494
Rbbp6	NA	NA	NA	NA	-0.627804	0.0348654
Rbm4b	NA	NA	NA	NA	-1.63787	0.0239372
Rbp1	NA	NA	NA	NA	1.66456	0.0303153
Rbp3	NA	NA	NA	NA	-0.628517	0.0401491
Rcan3	NA	NA	NA	NA	-0.867275	0.0364629
Rcbtb1	NA	NA	NA	NA	1.16537	0.012524
Rcn3	NA	NA	NA	NA	1.85413	0.0393788
Rdh10	NA	NA	NA	NA	1.22327	0.00100315
Rdh5	NA	NA	NA	NA	1.05548	0.00206577
Rgr	NA	NA	NA	NA	0.602871	0.02998
Rgs16	NA	NA	NA	NA	-7.02365	0.000588707
Rgs20	NA	NA	NA	NA	-1.79617	0.00547568
Rlbp1	NA	NA	NA	NA	0.650405	0.0413172
Rlf	NA	NA	NA	NA	-2.21189	0.0203665
Rnf123	NA	NA	NA	NA	-0.735837	0.0178358
Ro60	NA	NA	NA	NA	-0.911566	0.0175158
Rp1l1	NA	NA	NA	NA	-0.771255	0.0131578
Rph3a	NA	NA	NA	NA	1.11129	0.0128201
Rpl10-ps3	NA	NA	NA	NA	1.5737	0.0211167
Rrnad1	NA	NA	NA	NA	-1.46543	0.0150217
Rsrp1	NA	NA	NA	NA	-0.671585	0.0170545
Rusc1	NA	NA	NA	NA	2.00667	0.0473372
S100a1	NA	NA	NA	NA	1.43648	0.0405441
Samd11	NA	NA	NA	NA	-1.15695	0.0239779
Samd14	NA	NA	NA	NA	0.811861	0.0307282
Samm50	NA	NA	NA	NA	-0.901138	0.0343646
Scaf8	NA	NA	NA	NA	-1.15808	0.0326552
Scarb2	NA	NA	NA	NA	0.791287	0.0261614
Schip1	NA	NA	NA	NA	1.21926	0.0459859
Sdcbp	NA	NA	NA	NA	1.21062	0.0447417
Sdf4	NA	NA	NA	NA	0.68521	0.0300014
Sdr39u1	NA	NA	NA	NA	0.689556	0.0288487
Selenoh	NA	NA	NA	NA	-0.9916	0.00871941
Sema3c	NA	NA	NA	NA	1.69859	0.0116337
Sema5a	NA	NA	NA	NA	1.63377	0.0462773
Serpine2	NA	NA	NA	NA	1.9145	0.0020056
Sesn3	NA	NA	NA	NA	0.648335	0.0480683
Sgip1	NA	NA	NA	NA	-0.66809	0.0241401
Sgsh	NA	NA	NA	NA	1.63095	0.0360391
Sh3bgrl	NA	NA	NA	NA	1.17397	0.0161862
Sh3bgrl2	NA	NA	NA	NA	-1.52698	0.00234428
Sh3gl2	NA	NA	NA	NA	-0.62878	0.0280468
Shank1	NA	NA	NA	NA	1.46328	0.0477716
Sirt2	NA	NA	NA	NA	-0.794309	0.0234978
Skil	NA	NA	NA	NA	1.21481	0.0347184
Slc12a4	NA	NA	NA	NA	2.16635	0.00172273
Slc12a6	NA	NA	NA	NA	-1.19306	0.00302966
Slc13a3	NA	NA	NA	NA	2.06274	0.0326744
Slc16a2	NA	NA	NA	NA	2.1162	0.024492
Slc16a8	NA	NA	NA	NA	1.54124	0.00327162
Slc1a7	NA	NA	NA	NA	-0.762217	0.0322709
Slc20a2	NA	NA	NA	NA	1.07235	0.0231526
Slc23a2	NA	NA	NA	NA	0.871889	0.0140537
Slc25a22	NA	NA	NA	NA	-0.950542	0.0051101
Slc25a35	NA	NA	NA	NA	-2.04129	0.0171298
Slc25a5	NA	NA	NA	NA	-0.596931	0.0399852
Slc26a2	NA	NA	NA	NA	-1.31776	0.00864332
Slc31a1	NA	NA	NA	NA	-1.66804	0.013945
Slc31a2	NA	NA	NA	NA	-0.807749	0.0135316
Slc35b4	NA	NA	NA	NA	1.151	0.0200264
Slc4a5	NA	NA	NA	NA	1.14599	0.0080517
Slc4a7	NA	NA	NA	NA	-1.21314	0.0371721
Slc6a20a	NA	NA	NA	NA	2.13547	0.0237487
Slc9a3r1	NA	NA	NA	NA	1.49966	0.00324136
Smc5	NA	NA	NA	NA	-1.32219	0.0407889
Smim1	NA	NA	NA	NA	1.44511	0.049656
Smim26	NA	NA	NA	NA	-0.938026	0.00966296
Smurf2	NA	NA	NA	NA	0.738637	0.0403798
Snhg3	NA	NA	NA	NA	-0.803914	0.0358555
Snrnp27	NA	NA	NA	NA	-0.987396	0.00752198
Snrpd1	NA	NA	NA	NA	-0.738925	0.029959
Sntb1	NA	NA	NA	NA	1.78825	0.00776884
Snx11	NA	NA	NA	NA	-1.15152	0.0425616
Soat1	NA	NA	NA	NA	1.51774	0.0066193
Sord	NA	NA	NA	NA	2.65283	0.0099247
Spag5	NA	NA	NA	NA	-1.63154	0.03024
Sparc	NA	NA	NA	NA	1.02064	0.00232279
Spg21	NA	NA	NA	NA	1.13527	0.00641905
Spin1	NA	NA	NA	NA	1.01174	0.0268472
Spint2	NA	NA	NA	NA	0.796591	0.00336023
Spock2	NA	NA	NA	NA	1.01483	0.0202028
Spp1	NA	NA	NA	NA	5.61166	0.0149498
Sqstm1	NA	NA	NA	NA	1.34347	0.0386179
Srgn	NA	NA	NA	NA	2.15096	0.0472214
Srp19	NA	NA	NA	NA	-0.756416	0.0430424
Srp54a	NA	NA	NA	NA	-1.15378	0.0390251
Ssbp3	NA	NA	NA	NA	1.00389	0.0195613
St3gal4	NA	NA	NA	NA	1.20731	0.0311436
St8sia1	NA	NA	NA	NA	-0.977208	0.0213009
Stac2	NA	NA	NA	NA	1.1265	0.027778
Stk25	NA	NA	NA	NA	-0.595075	0.0405028
Stra6	NA	NA	NA	NA	1.55414	0.00691191
Stt3a	NA	NA	NA	NA	1.23436	0.00656165
Stx1b	NA	NA	NA	NA	1.12609	0.0416174
Styx	NA	NA	NA	NA	-1.77217	0.0074752
Supt20	NA	NA	NA	NA	-1.35726	0.00605316
Surf2	NA	NA	NA	NA	-2.0137	0.0107836
Swsap1	NA	NA	NA	NA	-1.85734	0.0243585
Synj1	NA	NA	NA	NA	-0.586692	0.0399308
Synm	NA	NA	NA	NA	-1.83035	0.0256318
Sys1	NA	NA	NA	NA	-0.6512	0.0450511
Szt2	NA	NA	NA	NA	-1.4823	0.0203715
Taf1a	NA	NA	NA	NA	-1.62789	0.0431673
Tbc1d1	NA	NA	NA	NA	1.65019	0.00304413
Tent5c	NA	NA	NA	NA	2.72396	0.047602
Tex30	NA	NA	NA	NA	-1.73192	0.0299838
Tgfbr3l	NA	NA	NA	NA	-1.2306	0.0195308
Thbs1	NA	NA	NA	NA	3.79699	0.0233961
Thbs4	NA	NA	NA	NA	2.24352	0.0228487
Thop1	NA	NA	NA	NA	-2.23109	0.0127617
Thumpd1	NA	NA	NA	NA	-1.40893	0.0370323
Tial1	NA	NA	NA	NA	-0.687523	0.037937
Timp2	NA	NA	NA	NA	1.47037	0.000522286
Timp3	NA	NA	NA	NA	1.29303	0.00408844
Tkt	NA	NA	NA	NA	0.846278	0.0274132
Tle1	NA	NA	NA	NA	1.23893	0.0226078
Tmed1	NA	NA	NA	NA	-1.09367	0.0256177
Tmed10	NA	NA	NA	NA	-0.608556	0.0274985
Tmem136	NA	NA	NA	NA	-1.10417	0.000931419
Tmem176b	NA	NA	NA	NA	1.81317	0.000370393
Tmem183a	NA	NA	NA	NA	-1.05638	0.0302914
Tmem186	NA	NA	NA	NA	-1.37113	0.0359972
Tmem209	NA	NA	NA	NA	-6.87548	0.000418318
Tmem56	NA	NA	NA	NA	1.22712	0.0144902
Tmem86a	NA	NA	NA	NA	1.37106	0.026139
Tmem98	NA	NA	NA	NA	1.95558	0.0312634
Tmod2	NA	NA	NA	NA	1.7847	0.0155313
Tmub2	NA	NA	NA	NA	0.745708	0.0317725
Tns3	NA	NA	NA	NA	1.33152	0.0120328
Tob2	NA	NA	NA	NA	-0.654529	0.0288267
Tox	NA	NA	NA	NA	2.06674	0.0136639
Tox2	NA	NA	NA	NA	1.74828	0.00322401
Trafd1	NA	NA	NA	NA	-0.742625	0.0118494
Trappc2l	NA	NA	NA	NA	-0.926292	0.00899816
Trem2	NA	NA	NA	NA	5.05923	0.000316007
Trf	NA	NA	NA	NA	2.72216	0.0433484
Trim26	NA	NA	NA	NA	1.14228	0.019984
Trim41	NA	NA	NA	NA	-1.08147	0.0397405
Trpm3	NA	NA	NA	NA	1.26492	0.000224936
Tsc22d1	NA	NA	NA	NA	0.622932	0.0337713
Tsnax	NA	NA	NA	NA	-0.759443	0.0337749
Tspan10	NA	NA	NA	NA	2.07427	0.000587517
Tspan4	NA	NA	NA	NA	-1.52827	0.0410135
Tspan9	NA	NA	NA	NA	1.07711	0.0444932
Tsta3	NA	NA	NA	NA	-1.09431	0.0357645
Ttc14	NA	NA	NA	NA	-1.1829	0.0176928
Ttc3	NA	NA	NA	NA	0.631869	0.0333156
Ttll4	NA	NA	NA	NA	-2.33422	0.00918631
Ttr	NA	NA	NA	NA	1.61095	0.0285339
Tubb4a	NA	NA	NA	NA	1.15355	0.0146814
Tubgcp4	NA	NA	NA	NA	-1.74378	0.0333524
Tusc2	NA	NA	NA	NA	-0.686365	0.0395614
Tut7	NA	NA	NA	NA	-1.18681	0.0322472
Txlna	NA	NA	NA	NA	-2.33741	0.00520034
Txnip	NA	NA	NA	NA	1.28898	0.0321925
Tyk2	NA	NA	NA	NA	1.2596	0.0362543
Tyr	NA	NA	NA	NA	1.8747	0.0164038
Tyro3	NA	NA	NA	NA	2.00212	0.0116421
Tyrobp	NA	NA	NA	NA	3.6976	0.0175405
Ube2g2	NA	NA	NA	NA	-1.28459	0.0121091
Ube2k	NA	NA	NA	NA	0.704233	0.0483587
Ubtd1	NA	NA	NA	NA	-0.708013	0.025965
Ucp2	NA	NA	NA	NA	2.58856	0.00238421
Upf3b	NA	NA	NA	NA	-1.14451	0.00533224
Uqcc3	NA	NA	NA	NA	-0.983455	0.00141301
Usp34	NA	NA	NA	NA	-1.00349	0.0103019
Usp48	NA	NA	NA	NA	-1.0805	0.00502906
Usp5	NA	NA	NA	NA	0.741209	0.0314768
Usp7	NA	NA	NA	NA	-0.970072	0.022846
Usp8	NA	NA	NA	NA	1.00056	0.0270852
Vasn	NA	NA	NA	NA	1.2346	0.0097701
Vat1l	NA	NA	NA	NA	1.06849	0.025321
Vit	NA	NA	NA	NA	1.99301	0.0340678
Vldlr	NA	NA	NA	NA	-0.812769	0.012205
Vps54	NA	NA	NA	NA	-1.31911	0.0187864
Vsnl1	NA	NA	NA	NA	1.17941	0.016017
Vtn	NA	NA	NA	NA	-0.922624	0.00336821
Wasl	NA	NA	NA	NA	-1.58746	0.00330103
Wbp11	NA	NA	NA	NA	-1.08251	0.0170433
Wdr90	NA	NA	NA	NA	-1.81287	0.0338481
Wls	NA	NA	NA	NA	2.45463	0.0029455
Wwc1	NA	NA	NA	NA	1.81349	0.0187474
Yae1d1	NA	NA	NA	NA	-1.24928	0.0294914
Ylpm1	NA	NA	NA	NA	-0.976318	0.0447977
Ywhah	NA	NA	NA	NA	0.71616	0.0261531
Zcchc7	NA	NA	NA	NA	-1.16558	0.0336918
Zdhhc18	NA	NA	NA	NA	1.15247	0.0296804
Zdhhc20	NA	NA	NA	NA	-1.97865	0.0392864
Zfp318	NA	NA	NA	NA	1.29555	0.0231476
Zfp398	NA	NA	NA	NA	-2.05714	0.00928619
Zfp523	NA	NA	NA	NA	-0.995616	0.0387967
Zfp536	NA	NA	NA	NA	-1.10089	0.0313087
Zfp707	NA	NA	NA	NA	-2.96983	0.0112369
Zfp719	NA	NA	NA	NA	-2.1713	0.0202921
Znhit3	NA	NA	NA	NA	-1.59946	0.0122136
Znrd1as	NA	NA	NA	NA	-1.32141	0.0474498

## Sheet: Table S12D
Table S12D: Differentially expressed genes in retinal pigment epithelial/choroid layer (RPE/choroid; layer 4 (L4)) at 1PD, 3PD and 5PD relative to DR controls (p ≤ 0.05; FC ≥ 1.5). DR - dim reared sample, PD - photo-oxidative damage paradigm. NA - gene not differentially expressed in this comparison.
GeneID	logFC_PD1	pValue_PD1	logFC_PD3	pValue_PD3	logFC_PD5	pValue_PD5
3010001F23Rik	-3.7473	0.000270786	-3.44865	0.000375686	-5.04301	9.34453e-05
A330094K24Rik	-1.1148	0.0448856	-1.40488	0.0155639	-1.68307	0.00832455
A930006I01Rik	-1.43185	0.00371943	-1.34961	0.0049327	-2.54507	8.00256e-05
Abca4	-0.896969	0.0125381	-0.79123	0.0243559	-1.67271	8.10494e-05
Adssl1	2.25518	0.000601128	2.39497	0.000263299	2.62053	0.000104359
Aggf1	-1.15647	0.0170049	-1.14099	0.0171113	-1.55226	0.00435179
Agpat3	-0.850922	0.0199027	-1.10122	0.00388321	-1.46076	0.00040206
Agtpbp1	1.91655	0.00339216	2.37722	0.000576143	1.66814	0.0102345
AI847159	-1.38546	0.0496137	-2.31515	0.00621896	-3.06436	0.00262984
Arl6	1.28526	0.000762672	1.71129	2.91185e-05	0.904342	0.0140874
Bbs9	-1.27876	0.00917934	-1.09016	0.0194871	-1.5856	0.00336734
Bgn	-0.866803	0.0163317	-2.09767	6.85309e-06	-1.12575	0.00360281
Cd248	-1.29839	0.0135015	-2.27558	0.000375672	-1.19449	0.0225951
Cd44	2.2395	0.0120831	2.09422	0.0194575	2.05237	0.0256187
Cebpd	2.37722	4.10411e-05	2.04107	0.000267743	2.28658	8.67882e-05
Cep250	-1.40756	0.048467	-1.46232	0.0407848	-2.2595	0.00814281
Cerk	-0.982154	0.0131791	-0.801909	0.0343293	-0.99239	0.0153763
Cherp	-1.25007	0.0119884	-0.925435	0.044575	-1.26647	0.0142718
Cirbp	-1.30737	0.0017743	-1.03611	0.00857806	-1.38875	0.00134597
Cp	1.56475	0.00352112	1.23152	0.0196209	1.84904	0.000837068
Ctsz	1.03907	0.0361446	1.54467	0.00303798	3.46904	4.29809e-07
Dcps	2.2011	0.000390369	2.13003	0.000549678	1.45498	0.0205893
Edn2	1.64751	0.0140836	2.07609	0.00227297	1.83052	0.0074824
Eef1a2	0.958652	0.0386562	1.17976	0.0111556	1.41747	0.00317204
Eno1	-1.10387	0.00389342	-0.709696	0.0461134	-0.833793	0.0230351
Esrrb	-1.48968	0.00109225	-2.20102	3.12855e-05	-2.45022	2.19007e-05
Fam161a	-1.14676	0.0214569	-1.41919	0.00651801	-2.2638	0.000402458
Fam3c	-0.856847	0.0485518	-1.06595	0.0170042	-1.56179	0.00221826
Fbxw4	1.2682	0.0431334	1.49609	0.0156231	1.30724	0.0430559
Fgf2	1.78426	0.0258513	2.99802	0.000342101	2.89786	0.000625148
Fscn2	-1.46912	0.00259875	-1.23598	0.00717139	-2.39493	8.29388e-05
Grtp1	-1.24982	0.0191943	-1.94245	0.00152332	-2.5554	0.000380744
Hmgb2	-1.70571	0.000431718	-0.80307	0.041756	-1.3549	0.00305341
Ikbip	1.23207	0.0368085	1.3648	0.0194654	1.58892	0.00829276
Kcnb1	-0.617378	0.0484781	-1.00037	0.00288781	-1.81268	9.43072e-06
Kcnj14	-1.81016	6.10523e-05	-2.76943	4.30421e-07	-2.99793	3.18174e-07
Lsp1	-1.26895	0.0103886	-1.04004	0.0256222	-1.94825	0.00100881
Ltbp4	-1.12767	0.0103808	-1.38491	0.00255825	-1.07957	0.0160977
Mef2c	-1.73709	0.000726902	-1.91165	0.000306743	-2.11613	0.000241036
Mir124-2hg	-0.714118	0.0394749	-0.67288	0.0496907	-1.44864	0.000420719
Msl1	1.61144	0.00361968	1.53406	0.00526008	1.53578	0.00672427
Mt1	0.887213	0.0295373	1.11379	0.00811064	1.23631	0.0039503
Ndrg3	-0.850526	0.0201737	-0.995656	0.00777241	-2.00221	2.13656e-05
Nme2	1.2802	0.00227267	0.821061	0.0387029	1.42114	0.00101788
Nxnl1	-1.18135	0.0190547	-1.32327	0.00999098	-2.78924	9.41093e-05
Os9	1.0644	0.0190219	1.22409	0.00719137	1.08173	0.0194483
Padi2	1.17175	0.042024	1.33057	0.0203747	1.1784	0.0446693
Pde6h	-1.20963	0.00178081	-1.00498	0.00669335	-1.34462	0.000824476
Pdia5	-2.05757	0.0101561	-1.72591	0.0206626	-2.04229	0.0118662
Pdzd2	-1.35625	0.0198188	-1.2035	0.0318453	-1.3316	0.0260605
Pdzph1	-0.97174	0.0346962	-1.43455	0.00400248	-2.77272	4.89865e-05
Pex5l	-0.776272	0.0465063	-0.964513	0.0162491	-2.36427	2.59958e-05
Pkm	-1.02756	0.00382364	-0.852362	0.0132103	-0.823043	0.0166373
Prelp	-1.16281	0.0181207	-2.21351	0.000290949	-1.32597	0.0102561
Rabgef1	-1.55537	0.000311291	-1.91779	3.81745e-05	-3.56999	1.48525e-07
Rgs9bp	-0.795836	0.0473387	-0.838169	0.0367294	-2.31804	2.57898e-05
Rnf145	0.864633	0.0405156	1.07448	0.0114099	1.29981	0.00314921
Rorb	-1.85642	0.000342054	-0.886964	0.0333204	-0.9117	0.0361957
Scarf2	-1.41148	0.00300168	-1.97243	0.000237531	-1.14247	0.0128572
Scpep1	1.18735	0.0366994	1.18797	0.0357455	2.06381	0.000439807
Slc17a7	-0.867961	0.0081083	-0.86693	0.00804707	-1.55931	4.78547e-05
Slc24a1	-0.927496	0.00863754	-0.775196	0.0234836	-1.493	0.000206033
Slc6a6	-1.01165	0.00411165	-0.879391	0.0102146	-1.52927	0.000122435
Sorbs3	-0.978378	0.0375598	-1.04835	0.0267104	-2.26269	0.000412369
Stat3	1.37129	0.00589719	1.48935	0.00287836	1.52268	0.0028917
Tnxb	-1.14459	0.017378	-1.98771	0.000452834	-1.66711	0.00250056
Uck1	1.50074	0.0121066	1.4985	0.0117774	1.52365	0.0125606
Usp33	-0.937758	0.0419475	-1.09315	0.0202037	-1.36578	0.00791057
Vopp1	-0.776103	0.0346374	-1.2562	0.00177673	-1.29825	0.00187752
Wdr17	-1.02624	0.0320212	-1.25508	0.0112015	-2.19052	0.000423375
Ackr1	1.09598	0.0481889	1.1444	0.03772	NA	NA
Ahr	1.198	0.0467447	1.48375	0.0128331	NA	NA
Atp11b	-1.2672	0.00876026	-1.19774	0.0112142	NA	NA
Atp2c1	1.00715	0.0333883	1.07991	0.0219707	NA	NA
Cd34	-0.906806	0.0364756	-1.26717	0.00606154	NA	NA
Ddit3	1.11095	0.0371446	1.09813	0.0395164	NA	NA
Dnaja1	0.766871	0.0482143	0.939896	0.0162474	NA	NA
Ecrg4	-1.87518	0.0233963	-3.80121	0.000778729	NA	NA
Faim2	1.91502	0.0159595	1.66838	0.0373795	NA	NA
Gon4l	-1.00271	0.0392865	-1.02783	0.0333959	NA	NA
Hgsnat	-1.04269	0.045295	-1.29539	0.0173569	NA	NA
Impact	1.05182	0.0133105	0.886245	0.0346634	NA	NA
Impg2	0.912504	0.0411934	1.633	0.000838448	NA	NA
Kdm2a	2.51549	0.0211123	2.59412	0.0166888	NA	NA
Klhl29	1.94373	0.033678	2.36602	0.0089295	NA	NA
Mcf2l	1.08652	0.0316074	1.20092	0.0170003	NA	NA
Optn	-1.49607	0.00299725	-1.31972	0.00596683	NA	NA
Pcare	1.11505	0.00525131	0.838017	0.0304225	NA	NA
Pccb	-1.03787	0.0351745	-1.20708	0.0170382	NA	NA
Phlpp2	1.06512	0.0367314	1.05971	0.0367462	NA	NA
Ppp1r9b	1.19513	0.0419393	1.31011	0.0250312	NA	NA
Scara3	-1.09427	0.0293534	-0.973293	0.0447956	NA	NA
Sec22c	1.68205	0.0119014	1.42926	0.0309709	NA	NA
Sec23ip	2.63394	0.0061009	2.69518	0.00479434	NA	NA
Sgcb	1.33802	0.0382564	1.65352	0.00967704	NA	NA
Snap47	1.07809	0.0200528	0.933833	0.0426681	NA	NA
Abhd14a	-1.12926	0.0233825	NA	NA	-1.87408	0.00184553
Acta2	-1.99416	0.00887268	NA	NA	-1.52576	0.0309156
Aldoa	-0.896774	0.00839612	NA	NA	-0.754471	0.0234231
Atp1a3	-0.688587	0.023893	NA	NA	-0.723397	0.0199501
Brsk2	-0.954074	0.0440126	NA	NA	-1.59618	0.00428168
Cacna2d4	-0.849532	0.0227328	NA	NA	-1.21883	0.00336871
Cds1	-1.02457	0.0137267	NA	NA	-1.58761	0.000884483
Cltb	0.843278	0.0239181	NA	NA	0.910281	0.0172416
Crb1	-0.894082	0.0495647	NA	NA	-1.32449	0.00905391
Crx	-0.749376	0.0398891	NA	NA	-1.48432	0.000475551
Cryaa	1.26907	0.000813103	NA	NA	-0.821174	0.0225332
Cryba1	0.839626	0.0234371	NA	NA	-1.29669	0.00229525
Cryba2	1.01706	0.00897514	NA	NA	-0.994296	0.0179049
Cuedc1	-0.928164	0.0223243	NA	NA	-0.849299	0.0383772
Dbp	-0.825807	0.0229687	NA	NA	-0.767357	0.0362498
Dnajc9	-1.09948	0.0183639	NA	NA	-1.46143	0.00495269
Drd4	-1.33693	0.00661653	NA	NA	-1.36624	0.00729664
Fabp12	-0.867175	0.0480315	NA	NA	-1.91835	0.00052287
Fam102a	1.19666	0.0411595	NA	NA	1.39175	0.0193363
Gabarap	0.817814	0.0337259	NA	NA	0.981291	0.0134262
Gadd45g	1.41973	0.018773	NA	NA	1.79851	0.00381359
Gapdh	-0.91433	0.017795	NA	NA	-0.849958	0.026417
Gm47283	-1.11559	0.00529705	NA	NA	-1.33424	0.00182854
Gorasp2	-0.925444	0.0165044	NA	NA	-1.03979	0.0103185
H2-D1	1.15817	0.0271022	NA	NA	1.26161	0.0188955
Hist1h1c	-0.737879	0.0453836	NA	NA	-0.888214	0.0224734
Hsbp1l1	-1.20588	0.0370241	NA	NA	-1.81072	0.00756977
Junb	2.22234	0.00260759	NA	NA	1.91312	0.0108199
Mast2	-1.23645	0.0271577	NA	NA	-1.28557	0.0292903
Ndufa4	-0.674889	0.0454986	NA	NA	-0.823189	0.0175557
Nfib	1.07202	0.0413615	NA	NA	1.31319	0.0137363
Nim1k	-1.29995	0.0167578	NA	NA	-2.59089	0.000364119
Pdc	-1.51533	0.0462268	NA	NA	-2.63137	0.00510804
Pfkl	-0.942748	0.013129	NA	NA	-0.755878	0.0441203
Pgam1	-0.917882	0.00746563	NA	NA	-0.9503	0.00622665
Pgpep1	1.67754	0.0164183	NA	NA	1.42987	0.0469137
Piezo1	1.47403	0.0356514	NA	NA	1.56891	0.0271405
Ppa1	-0.867045	0.0346376	NA	NA	-1.42459	0.00253423
Ppp4r3b	1.79817	0.0152878	NA	NA	1.882	0.012584
Prmt7	-1.50178	0.0310307	NA	NA	-1.45674	0.0387736
Ptges	1.2698	0.00947434	NA	NA	0.987945	0.0482149
Ptpn21	-1.08746	0.0282139	NA	NA	-1.07324	0.0345368
Rpgrip1	-1.06909	0.0257907	NA	NA	-2.15471	0.000423341
Sdhd	-1.03332	0.0230237	NA	NA	-1.1228	0.0190913
Serp1	1.09328	0.0261334	NA	NA	1.28885	0.0105819
Slc38a1	1.25991	0.0123701	NA	NA	1.01393	0.0485996
Spcs2	1.14607	0.00683653	NA	NA	0.883228	0.0371531
Ssr4	0.922533	0.0464737	NA	NA	1.14617	0.0161162
Tmem134	-1.0439	0.0263195	NA	NA	-1.73233	0.00193684
Tmem14c	1.11313	0.0200376	NA	NA	1.20087	0.0138085
Trim25	2.21417	0.00531777	NA	NA	1.72571	0.0368034
Wdr47	-0.931761	0.0460977	NA	NA	-1.5293	0.00509835
Ywhah	0.826238	0.0336039	NA	NA	0.861732	0.0309396
Zfp385a	-0.63966	0.0389654	NA	NA	-0.640219	0.0408084
Add1	NA	NA	-0.962305	0.0137996	-0.975413	0.0153256
Adgrv1	NA	NA	-1.17544	0.0270218	-1.84905	0.00359211
Alkbh5	NA	NA	-0.939763	0.0193659	-1.22211	0.00579172
Aqp1	NA	NA	-1.49595	0.00306747	-1.23181	0.0129018
Arf3	NA	NA	0.764284	0.0476317	1.17728	0.00382916
Arl6ip1	NA	NA	0.899375	0.0200506	0.992778	0.0117239
Arr3	NA	NA	-1.37326	0.0278965	-2.20199	0.00421956
Atf3	NA	NA	2.37254	0.017133	2.31597	0.0237608
Bmp1	NA	NA	-1.45983	0.00255054	-1.22556	0.00973305
Cabin1	NA	NA	-1.44396	0.00680451	-1.14772	0.0273821
Cat	NA	NA	0.929456	0.0234084	0.951386	0.0233582
Ccdc3	NA	NA	-2.21916	0.0127318	-2.75985	0.00645608
Cd74	NA	NA	-1.01504	0.0107716	-1.0875	0.00867744
Cilp	NA	NA	-3.10054	0.0182027	-2.94026	0.0277143
Clec3b	NA	NA	-1.19003	0.0069408	-1.46933	0.00215156
Cltrn	NA	NA	0.998179	0.0212976	1.18716	0.00807176
Clu	NA	NA	1.43613	0.0234969	1.65612	0.0118764
Cnn3	NA	NA	0.73837	0.040393	0.776537	0.033852
Col11a2	NA	NA	-2.79871	0.020613	-3.10445	0.0199964
Col1a1	NA	NA	-1.24559	0.014621	-1.04993	0.0331332
Col1a2	NA	NA	-1.63625	0.0115502	-1.29248	0.0329756
Col3a1	NA	NA	-1.20909	0.00209058	-0.815614	0.026786
Col6a1	NA	NA	-1.32127	0.00156591	-1.01713	0.0110725
Col6a2	NA	NA	-1.11624	0.00645733	-1.32759	0.00262033
Col8a1	NA	NA	1.22356	0.027585	1.25421	0.0260953
Cotl1	NA	NA	0.972085	0.0462785	1.96179	0.000270054
Crim1	NA	NA	1.48328	0.000757524	1.8186	9.65503e-05
Crym	NA	NA	1.5698	0.0100945	1.86583	0.00302207
Cspg5	NA	NA	1.06658	0.00567841	1.25938	0.00162606
Ctsd	NA	NA	1.22429	0.0441789	2.3987	0.00132613
Ctsf	NA	NA	-1.17826	0.00798393	-1.0887	0.0158942
Cyp2f2	NA	NA	-2.29332	0.0186397	-2.82879	0.0104732
D1Ertd622e	NA	NA	-1.73434	0.00518172	-1.55735	0.0119596
Dlg4	NA	NA	-0.805953	0.0426591	-1.27274	0.00494773
Dpp7	NA	NA	1.13994	0.0495252	1.71371	0.00393637
Dpy30	NA	NA	-0.843679	0.0309286	-0.976588	0.0197586
Dtx3	NA	NA	-0.845811	0.0399163	-0.865243	0.0443265
Dusp1	NA	NA	-1.35612	0.0269816	-1.92757	0.00691686
Ezr	NA	NA	0.928637	0.0396741	0.904296	0.0472197
Fam13a	NA	NA	1.49311	0.000874969	1.24243	0.0056299
Fbln1	NA	NA	-1.09822	0.00866857	-0.833328	0.0420858
Fbln2	NA	NA	-2.07656	0.0297624	-2.30734	0.0260809
Fez2	NA	NA	0.990169	0.0182566	1.05909	0.0140903
Flvcr2	NA	NA	1.22923	0.0295478	1.29646	0.024138
Fmod	NA	NA	-3.43709	0.0436455	-3.57589	0.0432127
Fndc1	NA	NA	-3.11833	0.00299789	-2.69474	0.00698309
Gas7	NA	NA	-2.66722	4.60728e-05	-1.50589	0.00436523
Glb1l2	NA	NA	-1.75821	0.0141184	-2.70352	0.00284089
Gldc	NA	NA	1.47019	0.00286225	1.19283	0.0166977
Golgb1	NA	NA	-1.39788	0.0162947	-1.38329	0.0227963
Grk1	NA	NA	-1.02267	0.00854306	-2.11217	1.71499e-05
Gstp1	NA	NA	-2.13169	0.0036214	-2.23575	0.00391636
Guca1b	NA	NA	-1.28785	0.00847205	-2.60028	5.27408e-05
Guk1	NA	NA	-0.768196	0.0479339	-1.29844	0.00290751
H2-Eb1	NA	NA	-2.26007	0.00131585	-1.1402	0.0489198
Hspa1a	NA	NA	-1.10414	0.0168616	-1.847	0.00106226
Ifit3b	NA	NA	5.11598	0.00104492	3.67486	0.0267673
Ifitm1	NA	NA	-1.66069	0.00132825	-1.71146	0.00123789
Ift57	NA	NA	1.80044	0.00491096	1.9019	0.00377648
Impdh1	NA	NA	-1.16617	0.0306596	-1.86019	0.0032462
Itfg1	NA	NA	1.02989	0.024314	1.43086	0.00278605
Itgav	NA	NA	1.19602	0.00296763	0.815247	0.0386393
Kdm4c	NA	NA	-1.28371	0.0117045	-1.24278	0.0177399
Lgals3bp	NA	NA	1.61508	0.0471392	1.88497	0.0265444
Lrat	NA	NA	1.35458	0.000419057	1.10126	0.00299673
Lrit2	NA	NA	-0.999339	0.0273732	-1.04345	0.0272431
Lyz2	NA	NA	-0.953535	0.0101531	2.0438	2.36705e-06
Mapre3	NA	NA	-0.849693	0.0348752	-1.54433	0.00130749
Met	NA	NA	1.16768	0.0112257	1.69851	0.00053179
Mfap3l	NA	NA	0.986624	0.047811	1.03153	0.043156
Mfap4	NA	NA	-1.9787	0.00337458	-1.6892	0.0103363
Mtfr1	NA	NA	-0.909436	0.0469444	-1.04041	0.0333452
Mydgf	NA	NA	1.05942	0.0271155	1.59357	0.00163187
Mylk	NA	NA	-1.09048	0.0230511	-1.8064	0.00186148
Myoc	NA	NA	-2.16791	0.0042069	-2.25529	0.0045719
Nbl1	NA	NA	-1.13855	0.00868987	-0.851686	0.0441759
Nt5e	NA	NA	-1.43026	0.00880933	-2.0362	0.0015833
Ntn1	NA	NA	-1.7094	0.016407	-1.36086	0.0473171
Oaz1	NA	NA	-0.737842	0.030295	-1.11129	0.00242137
Ormdl2	NA	NA	1.17439	0.0241665	1.12614	0.0358246
Pcolce	NA	NA	1.06616	0.0218627	1.00688	0.0300122
Pcp4l1	NA	NA	-1.43905	0.00564376	-1.01858	0.0399186
Peli3	NA	NA	-1.04986	0.0274093	-1.51422	0.00548545
Pfkfb2	NA	NA	-1.31355	0.0113438	-1.93744	0.00163429
Pitpnm3	NA	NA	-1.58289	0.0233402	-2.15011	0.00805924
Plekhf2	NA	NA	-1.16989	0.0201315	-1.49535	0.00706511
Ppef2	NA	NA	-1.32938	0.0392039	-1.58365	0.0261641
Ppm1h	NA	NA	1.43753	0.013514	1.63049	0.00616008
Prkab1	NA	NA	-1.12121	0.0148327	-2.0833	0.0003393
Prph2	NA	NA	-1.13386	0.0267963	-2.35641	0.000260554
Psme1	NA	NA	0.900654	0.0413159	1.19797	0.00903506
Ptprf	NA	NA	1.08443	0.0290465	1.18372	0.0197002
Rdh12	NA	NA	-1.10881	0.0195247	-2.21287	0.000330915
Reep6	NA	NA	-1.72494	0.0279725	-2.93919	0.00347472
Rho	NA	NA	-1.68538	0.0112023	-3.04921	0.000210044
Rlbp1	NA	NA	0.819073	0.0330786	0.796693	0.0382403
Rncr4	NA	NA	-2.50108	0.0289617	-2.77271	0.0280942
Rnf157	NA	NA	-0.984509	0.0411558	-0.995583	0.0461015
Samd11	NA	NA	-1.32559	0.0447979	-1.8492	0.0146309
Serinc4	NA	NA	-2.57683	0.0145751	-3.33689	0.00746251
Serpine2	NA	NA	-1.31868	0.0057004	0.835736	0.0349449
Serpinf1	NA	NA	-1.74707	0.000617098	-1.32741	0.00529267
Slc16a8	NA	NA	0.914105	0.0103946	0.82061	0.0206734
Slc1a1	NA	NA	1.24601	0.00445288	1.34402	0.00273426
Slc25a1	NA	NA	1.30867	0.0395746	1.47985	0.0223651
Slc6a1	NA	NA	1.21711	0.0179139	1.58188	0.00313682
Slc6a20a	NA	NA	0.972761	0.0321612	1.18609	0.0118853
Slco4a1	NA	NA	-1.01175	0.0369634	-1.08579	0.0340231
Soat1	NA	NA	1.54875	0.00711347	1.70407	0.00388022
Spsb2	NA	NA	2.0879	0.015694	2.09282	0.0178021
Srsf4	NA	NA	-0.918842	0.0415719	-2.08218	0.000423608
Stk35	NA	NA	-0.887772	0.0193158	-1.93061	6.72131e-05
Tmem136	NA	NA	-1.34311	0.00208795	-2.13419	7.24083e-05
Tmem98	NA	NA	0.809043	0.0198103	0.74799	0.0316887
Trf	NA	NA	1.84735	0.0188404	1.78378	0.0219933
Trip10	NA	NA	-1.75286	0.00762688	-1.50389	0.0218305
Ttyh2	NA	NA	1.26267	0.0337072	1.21368	0.0467372
Tuba1c	NA	NA	1.03455	0.0175906	1.26496	0.00488942
Txnip	NA	NA	-1.02269	0.0173983	-0.986291	0.0257127
Unc119	NA	NA	-1.00597	0.0153778	-1.80178	0.000171615
Uso1	NA	NA	1.01192	0.0424695	1.5115	0.00340346
Vit	NA	NA	1.41001	0.00778917	1.49432	0.00585212
Xpo6	NA	NA	-1.07795	0.0305917	-1.42819	0.0106005
Ybx3	NA	NA	-0.803394	0.0338166	-1.61595	0.000333499
Aamdc	-1.00596	0.0403663	NA	NA	NA	NA
Abhd4	-1.18943	0.0327753	NA	NA	NA	NA
Abr	1.06237	0.0307819	NA	NA	NA	NA
Acadvl	-0.851407	0.0446718	NA	NA	NA	NA
Adrm1	-1.11019	0.0251467	NA	NA	NA	NA
Amotl1	-1.44529	0.0163964	NA	NA	NA	NA
Ap1m1	-1.23986	0.0418546	NA	NA	NA	NA
Atf4	0.824123	0.0117636	NA	NA	NA	NA
B4galt1	0.852816	0.0474411	NA	NA	NA	NA
B4gat1	-1.02319	0.0460542	NA	NA	NA	NA
Bfsp1	2.19006	0.0442739	NA	NA	NA	NA
Bmp4	-1.03015	0.0428039	NA	NA	NA	NA
Calml4	-1.06123	0.0266776	NA	NA	NA	NA
Capn2	-1.12988	0.0483986	NA	NA	NA	NA
Ccdc47	0.882386	0.0392245	NA	NA	NA	NA
Cdc37	-1.00985	0.0126831	NA	NA	NA	NA
Cebpb	1.44953	0.00632522	NA	NA	NA	NA
Clic4	1.47978	0.00723267	NA	NA	NA	NA
Cnnm4	1.33455	0.040668	NA	NA	NA	NA
Cnot1	-0.919535	0.0409862	NA	NA	NA	NA
Coq7	-0.985005	0.0445248	NA	NA	NA	NA
Cpe	-0.626536	0.0413689	NA	NA	NA	NA
Cpxm1	-1.57594	0.0130569	NA	NA	NA	NA
Cryab	0.662086	0.0411693	NA	NA	NA	NA
Cryba4	1.50889	0.000876593	NA	NA	NA	NA
Crybb1	1.31163	0.0138713	NA	NA	NA	NA
Crybb2	1.50713	0.000126682	NA	NA	NA	NA
Crybb3	1.38828	0.000498639	NA	NA	NA	NA
Crygs	1.09795	0.0122465	NA	NA	NA	NA
Dctn3	-0.747193	0.0493068	NA	NA	NA	NA
Dhrs1	1.03899	0.0137928	NA	NA	NA	NA
Diras2	1.0299	0.0319997	NA	NA	NA	NA
Edc4	-1.07543	0.0396786	NA	NA	NA	NA
Eif1a	1.15566	0.0160233	NA	NA	NA	NA
Emc3	-1.11227	0.0173522	NA	NA	NA	NA
Erlin2	-1.04281	0.0301271	NA	NA	NA	NA
Fndc4	1.02458	0.0421496	NA	NA	NA	NA
Fzd4	1.35375	0.0149682	NA	NA	NA	NA
G3bp2	0.840799	0.0285593	NA	NA	NA	NA
Gadd45b	2.00105	0.0227814	NA	NA	NA	NA
Gnpda1	1.2672	0.027562	NA	NA	NA	NA
Gpi1	-0.777302	0.0181065	NA	NA	NA	NA
Grifin	1.19747	0.0264904	NA	NA	NA	NA
Grm6	-1.55441	0.0495441	NA	NA	NA	NA
Hap1	1.51713	0.0209848	NA	NA	NA	NA
Hspa1b	1.22955	0.0196814	NA	NA	NA	NA
Hspa5	0.780206	0.0483157	NA	NA	NA	NA
Hspa8	0.933139	0.00581394	NA	NA	NA	NA
Hspa9	1.05657	0.00692726	NA	NA	NA	NA
Hspe1	0.864052	0.0280057	NA	NA	NA	NA
Igtp	2.44803	0.0274246	NA	NA	NA	NA
Ilk	0.8196	0.0366822	NA	NA	NA	NA
Itsn2	-1.04704	0.0497232	NA	NA	NA	NA
Klc4	-1.053	0.049179	NA	NA	NA	NA
Kmt2a	0.963768	0.0415252	NA	NA	NA	NA
Kmt2e	0.9516	0.0253703	NA	NA	NA	NA
Limk2	-0.972478	0.0323355	NA	NA	NA	NA
Lman1	0.871234	0.0404901	NA	NA	NA	NA
Lpcat1	0.962324	0.0255176	NA	NA	NA	NA
Lrrc2	1.23749	0.0465688	NA	NA	NA	NA
Lsm2	-2.16128	0.0221763	NA	NA	NA	NA
Lsm6	-0.914998	0.0396751	NA	NA	NA	NA
Magoh	-0.889878	0.0425122	NA	NA	NA	NA
Manf	0.834278	0.0407254	NA	NA	NA	NA
March5	1.22684	0.0148785	NA	NA	NA	NA
Max	0.863868	0.0385169	NA	NA	NA	NA
Me1	-0.908935	0.0155535	NA	NA	NA	NA
Mif4gd	0.925843	0.0363685	NA	NA	NA	NA
Mlc1	-1.58148	0.0210172	NA	NA	NA	NA
Mmadhc	1.15526	0.0452093	NA	NA	NA	NA
Mrps25	1.26881	0.0193049	NA	NA	NA	NA
Mthfsl	-1.50128	0.00967938	NA	NA	NA	NA
Mzt2	1.41754	0.0258963	NA	NA	NA	NA
Nfu1	1.09501	0.0288902	NA	NA	NA	NA
Nupr1	1.08942	0.0188181	NA	NA	NA	NA
Osgep	-1.05951	0.0243674	NA	NA	NA	NA
Pdpn	1.57746	0.0135454	NA	NA	NA	NA
Per1	1.26503	0.0188667	NA	NA	NA	NA
Perp	0.871124	0.0393624	NA	NA	NA	NA
Phf2	-1.97363	0.0186777	NA	NA	NA	NA
Pja2	-1.01934	0.0465938	NA	NA	NA	NA
Prr13	1.28458	0.0114696	NA	NA	NA	NA
Rabep1	1.02132	0.037226	NA	NA	NA	NA
Ramp2	1.57883	0.000637311	NA	NA	NA	NA
Rcn2	-1.30629	0.0126764	NA	NA	NA	NA
Rd3l	-1.18332	0.0108852	NA	NA	NA	NA
Rhbdd2	-1.09272	0.0413482	NA	NA	NA	NA
Rnaseh2c	-1.36636	0.0136437	NA	NA	NA	NA
Rnaset2a	-1.15739	0.0272085	NA	NA	NA	NA
Rora	-1.31278	0.0110234	NA	NA	NA	NA
Sbf1	-1.21107	0.021463	NA	NA	NA	NA
Sf3b5	-0.791322	0.0342747	NA	NA	NA	NA
Sgk1	-0.615854	0.0483372	NA	NA	NA	NA
Sgk3	-1.22695	0.0277671	NA	NA	NA	NA
Slc16a3	-2.55068	0.0146625	NA	NA	NA	NA
Slc38a10	-1.11654	0.0250338	NA	NA	NA	NA
Slc3a2	0.723205	0.0313705	NA	NA	NA	NA
Slc7a5	1.29635	0.0235897	NA	NA	NA	NA
Sod3	-1.49721	0.0229539	NA	NA	NA	NA
Sostdc1	-2.55787	0.0189907	NA	NA	NA	NA
Sox10	1.20775	0.0300045	NA	NA	NA	NA
Spock1	-1.86784	0.0243605	NA	NA	NA	NA
St3gal6	1.03096	0.0339999	NA	NA	NA	NA
Tbc1d20	0.970527	0.0458671	NA	NA	NA	NA
Tm2d3	-1.11399	0.0288969	NA	NA	NA	NA
Tmem150c	-1.72218	0.00596452	NA	NA	NA	NA
Tmem72	-1.39717	0.0444817	NA	NA	NA	NA
Tpcn1	1.10891	0.0209119	NA	NA	NA	NA
Trnau1ap	-1.2658	0.0301179	NA	NA	NA	NA
Ttc3	0.903625	0.0496196	NA	NA	NA	NA
Tubb2a	0.931759	0.023868	NA	NA	NA	NA
Tyr	-1.04359	0.0327279	NA	NA	NA	NA
Ubn1	1.39377	0.0461152	NA	NA	NA	NA
Ugcg	1.12457	0.041931	NA	NA	NA	NA
Unc50	-1.4085	0.00946887	NA	NA	NA	NA
Zfas1	1.04346	0.0310771	NA	NA	NA	NA
Zfr	0.843747	0.0358235	NA	NA	NA	NA
Abca2	NA	NA	-1.01785	0.0371434	NA	NA
Abcg1	NA	NA	-1.34997	0.0158108	NA	NA
Abhd2	NA	NA	0.812426	0.0334359	NA	NA
Abi3bp	NA	NA	-1.96509	0.00250405	NA	NA
Acvrl1	NA	NA	-2.16273	0.0239588	NA	NA
Adar	NA	NA	1.41025	0.0236102	NA	NA
Aebp1	NA	NA	-1.33536	0.00383207	NA	NA
Akap9	NA	NA	-0.929705	0.0415653	NA	NA
Angptl2	NA	NA	-3.17155	0.00238032	NA	NA
Anks1	NA	NA	-1.30648	0.0211163	NA	NA
Aopep	NA	NA	-1.49347	0.00919604	NA	NA
Arhgef1	NA	NA	-1.10957	0.0396766	NA	NA
Arhgef25	NA	NA	-1.15705	0.0408919	NA	NA
Arpc1a	NA	NA	1.00882	0.018657	NA	NA
Asprv1	NA	NA	-2.92293	0.0343366	NA	NA
Ate1	NA	NA	-1.26813	0.049859	NA	NA
Bcl3	NA	NA	2.72757	0.0216392	NA	NA
Brd9	NA	NA	-1.38133	0.0274009	NA	NA
Brpf1	NA	NA	-1.90892	0.0400832	NA	NA
C1s1	NA	NA	-1.0849	0.0390843	NA	NA
Capn1	NA	NA	-2.03776	0.0235238	NA	NA
Cavin1	NA	NA	-1.09783	0.0124279	NA	NA
Cavin3	NA	NA	-1.05198	0.0332527	NA	NA
Ccl21a	NA	NA	-5.97208	0.0182076	NA	NA
Ccn2	NA	NA	-1.08075	0.0402907	NA	NA
Cd47	NA	NA	0.983862	0.0178738	NA	NA
Cdh11	NA	NA	-1.06947	0.0398734	NA	NA
Chad	NA	NA	-3.81239	0.000199396	NA	NA
Chga	NA	NA	1.09454	0.0161338	NA	NA
Ciao2a	NA	NA	1.42543	0.0157038	NA	NA
Ciapin1	NA	NA	0.946578	0.0479777	NA	NA
Cldn5	NA	NA	-1.11859	0.042255	NA	NA
Cnrip1	NA	NA	1.28071	0.0498632	NA	NA
Col12a1	NA	NA	-1.8424	0.00843157	NA	NA
Col14a1	NA	NA	-1.5117	0.00618686	NA	NA
Col5a1	NA	NA	-1.267	0.0344652	NA	NA
Col5a2	NA	NA	-2.26997	0.00192242	NA	NA
Commd1	NA	NA	-0.915077	0.0170777	NA	NA
Comp	NA	NA	-4.12382	0.0006019	NA	NA
Cox19	NA	NA	1.07533	0.0379647	NA	NA
Cpsf7	NA	NA	-1.18805	0.0484265	NA	NA
Crispld2	NA	NA	-2.34731	0.00177998	NA	NA
Cwc15	NA	NA	0.81228	0.0312359	NA	NA
Dapl1	NA	NA	-1.10632	0.0146902	NA	NA
Dcn	NA	NA	-1.23216	0.0156374	NA	NA
Dixdc1	NA	NA	-1.4398	0.0484363	NA	NA
Dnttip2	NA	NA	1.18074	0.0135153	NA	NA
Dusp26	NA	NA	1.4507	0.0113059	NA	NA
Ecm1	NA	NA	-1.09877	0.0319009	NA	NA
Efr3a	NA	NA	-1.01401	0.0420562	NA	NA
Eftud2	NA	NA	1.36457	0.0151208	NA	NA
Eln	NA	NA	-1.77894	0.0172996	NA	NA
Extl2	NA	NA	1.09359	0.0372023	NA	NA
Ezh1	NA	NA	-1.46553	0.0284751	NA	NA
Fnta	NA	NA	-1.11201	0.0426493	NA	NA
Fxr2	NA	NA	0.824425	0.0499651	NA	NA
Fxyd6	NA	NA	-1.6464	0.00393741	NA	NA
Gas1	NA	NA	-1.5894	0.00636786	NA	NA
Gfap	NA	NA	2.22359	0.0439002	NA	NA
Git1	NA	NA	-1.14195	0.0406128	NA	NA
Glo1	NA	NA	0.941055	0.0102608	NA	NA
Gm10076	NA	NA	-1.2213	0.0371614	NA	NA
Gnb3	NA	NA	0.890566	0.0105698	NA	NA
Gng11	NA	NA	-1.19224	0.0176796	NA	NA
Gpm6b	NA	NA	0.914824	0.0270738	NA	NA
Gpx3	NA	NA	-1.48106	0.00133968	NA	NA
Gtf2a1	NA	NA	1.21532	0.00405752	NA	NA
H2-Ab1	NA	NA	-1.33874	0.0188545	NA	NA
Hbp1	NA	NA	-1.12946	0.0440287	NA	NA
Hexdc	NA	NA	-1.38484	0.0407993	NA	NA
Hspa4l	NA	NA	-0.918511	0.021818	NA	NA
Hspg2	NA	NA	-1.11914	0.0316321	NA	NA
Iars2	NA	NA	1.80197	0.00205053	NA	NA
Id1	NA	NA	-1.00423	0.0366358	NA	NA
Igfbp5	NA	NA	-0.88371	0.00848952	NA	NA
Igfbp6	NA	NA	-1.35114	0.00246026	NA	NA
Il11ra1	NA	NA	-0.96515	0.0253406	NA	NA
Ipo5	NA	NA	0.913889	0.0303005	NA	NA
Irf9	NA	NA	1.48858	0.0386686	NA	NA
Itsn1	NA	NA	-1.62493	0.0170042	NA	NA
Lamb2	NA	NA	-1.44721	0.00162697	NA	NA
Larp4b	NA	NA	0.977371	0.0459004	NA	NA
Llgl2	NA	NA	-1.13806	0.0341842	NA	NA
Lrba	NA	NA	-1.0978	0.0282116	NA	NA
Lsm14a	NA	NA	0.790841	0.0390896	NA	NA
Lum	NA	NA	-1.21642	0.0283999	NA	NA
Mab21l1	NA	NA	0.998435	0.0167884	NA	NA
Med13l	NA	NA	-1.7109	0.0111699	NA	NA
Mgat4b	NA	NA	-1.4278	0.0479631	NA	NA
Mgp	NA	NA	-1.09081	0.00398741	NA	NA
Msi1	NA	NA	-0.708887	0.042742	NA	NA
Mt2	NA	NA	1.40315	0.0428331	NA	NA
Mxra8	NA	NA	-2.06527	0.00234654	NA	NA
Myadm	NA	NA	-2.61186	0.0062832	NA	NA
Myl9	NA	NA	-1.35127	0.0295783	NA	NA
Naa35	NA	NA	1.24162	0.00764258	NA	NA
Nap1l1	NA	NA	0.957753	0.00561016	NA	NA
Ncor1	NA	NA	-1.55029	0.00416871	NA	NA
Neat1	NA	NA	-0.809877	0.0244819	NA	NA
Neurod1	NA	NA	1.0624	0.00430242	NA	NA
Oaf	NA	NA	-1.7989	0.0439655	NA	NA
Ogn	NA	NA	-1.29356	0.0213097	NA	NA
Paip2	NA	NA	0.7922	0.0326358	NA	NA
Parm1	NA	NA	1.09063	0.0224126	NA	NA
Pja1	NA	NA	-0.914932	0.0363016	NA	NA
Pkd2	NA	NA	-1.53892	0.039326	NA	NA
Pkig	NA	NA	1.18662	0.00363905	NA	NA
Pmepa1	NA	NA	-1.42755	0.00453724	NA	NA
Postn	NA	NA	-1.57006	0.00572996	NA	NA
Ppp2r5b	NA	NA	-1.1472	0.028274	NA	NA
Prrc2c	NA	NA	-1.19435	0.0323799	NA	NA
Psmd5	NA	NA	-1.69357	0.0108266	NA	NA
Rab5if	NA	NA	-1.26466	0.00336266	NA	NA
Rassf8	NA	NA	-1.62006	0.0125065	NA	NA
Rcn3	NA	NA	-1.7208	0.00112061	NA	NA
Rdh5	NA	NA	0.944585	0.0264125	NA	NA
Rnf144b	NA	NA	1.36974	0.0158908	NA	NA
Rufy3	NA	NA	-0.754218	0.0404729	NA	NA
Scap	NA	NA	1.05433	0.0240184	NA	NA
Sec61a1	NA	NA	-0.820685	0.0479991	NA	NA
Serping1	NA	NA	-1.10062	0.00893432	NA	NA
Serpinh1	NA	NA	-0.895141	0.0158659	NA	NA
Sesn3	NA	NA	0.859386	0.0432212	NA	NA
Sfrp2	NA	NA	-1.73935	0.00674132	NA	NA
Sirt7	NA	NA	-1.31293	0.0230022	NA	NA
Skp1a	NA	NA	0.735566	0.0328258	NA	NA
Slc7a10	NA	NA	1.14738	0.0340447	NA	NA
Slco1c1	NA	NA	1.63342	0.0387018	NA	NA
Smim11	NA	NA	-1.31945	0.00572698	NA	NA
Snapc5	NA	NA	-1.12815	0.0380717	NA	NA
Snx10	NA	NA	0.915195	0.0449132	NA	NA
Sparc	NA	NA	-0.686613	0.0463997	NA	NA
Spg7	NA	NA	-0.867717	0.0311271	NA	NA
Sphkap	NA	NA	-1.03972	0.0402062	NA	NA
Stau1	NA	NA	1.11089	0.0432697	NA	NA
Syngr3	NA	NA	1.79745	0.0337084	NA	NA
Syt1	NA	NA	0.671797	0.0383354	NA	NA
Tagln2	NA	NA	-1.01057	0.0358982	NA	NA
Tbc1d14	NA	NA	1.22419	0.023512	NA	NA
Tbc1d23	NA	NA	-1.76385	0.0101984	NA	NA
Tet3	NA	NA	1.09308	0.0436138	NA	NA
Tgfb3	NA	NA	-1.81748	0.045384	NA	NA
Thy1	NA	NA	-2.04089	0.000354119	NA	NA
Timp2	NA	NA	-0.865444	0.0256017	NA	NA
Tmco3	NA	NA	-1.72216	0.0327093	NA	NA
Tmem106b	NA	NA	1.02257	0.0258592	NA	NA
Tmem218	NA	NA	-1.16114	0.0340712	NA	NA
Tmem237	NA	NA	1.12892	0.0119694	NA	NA
Tmem30a	NA	NA	0.774084	0.0340569	NA	NA
Tns3	NA	NA	-1.07745	0.0364529	NA	NA
Trip12	NA	NA	-0.848955	0.030242	NA	NA
Trpm1	NA	NA	-1.12708	0.0387569	NA	NA
Tusc2	NA	NA	-1.21856	0.00692476	NA	NA
Ube2a	NA	NA	-1.2234	0.0291005	NA	NA
Uchl1	NA	NA	-1.08259	0.0380531	NA	NA
Usp48	NA	NA	-1.08193	0.0215844	NA	NA
Vps37a	NA	NA	1.08513	0.0149997	NA	NA
Vps37c	NA	NA	-1.29174	0.0347738	NA	NA
Vps4b	NA	NA	1.19747	0.0463612	NA	NA
Wasf2	NA	NA	-1.42436	0.0209865	NA	NA
Wasl	NA	NA	-1.11491	0.0285907	NA	NA
Xpo1	NA	NA	-1.13723	0.0299609	NA	NA
Yars	NA	NA	1.29283	0.0270331	NA	NA
Zc3h15	NA	NA	1.10595	0.0151475	NA	NA
Zfp36l1	NA	NA	-0.9902	0.0207666	NA	NA
Zfp644	NA	NA	1.91785	0.0246768	NA	NA
0610009B22Rik	NA	NA	NA	NA	-1.29841	0.0153867
1810058I24Rik	NA	NA	NA	NA	0.965839	0.013964
2410131K14Rik	NA	NA	NA	NA	-1.79198	0.031105
4833420G17Rik	NA	NA	NA	NA	-1.35477	0.038026
4932438A13Rik	NA	NA	NA	NA	-1.7713	0.00406534
5031425E22Rik	NA	NA	NA	NA	-1.66599	0.0276805
A930003A15Rik	NA	NA	NA	NA	-1.54695	0.00387521
A930041C12Rik	NA	NA	NA	NA	-1.84842	0.0280689
Abca1	NA	NA	NA	NA	1.51491	0.00653478
Abcf1	NA	NA	NA	NA	-0.98195	0.0380952
AC149090.1	NA	NA	NA	NA	-0.999746	0.0217875
Acadl	NA	NA	NA	NA	1.06561	0.0260702
Acap2	NA	NA	NA	NA	-2.06526	0.0481231
Actr1a	NA	NA	NA	NA	-0.908017	0.0311624
Actr2	NA	NA	NA	NA	0.907873	0.031127
Adam8	NA	NA	NA	NA	3.30831	0.011822
Adgre1	NA	NA	NA	NA	3.52581	0.0155619
Adipor1	NA	NA	NA	NA	-1.17225	0.00262046
Adora2b	NA	NA	NA	NA	1.5041	0.0413527
Afdn	NA	NA	NA	NA	-1.77374	0.0215857
Ahcyl2	NA	NA	NA	NA	1.63152	0.00406175
Aif1	NA	NA	NA	NA	1.91573	0.0478571
Aipl1	NA	NA	NA	NA	-1.32172	0.000715563
Akap1	NA	NA	NA	NA	-1.56733	0.0459891
Akirin1	NA	NA	NA	NA	1.66831	0.00380099
Akr1a1	NA	NA	NA	NA	0.790762	0.01788
Aldh2	NA	NA	NA	NA	0.707475	0.0378198
Aldh7a1	NA	NA	NA	NA	1.57863	0.00596196
Amdhd2	NA	NA	NA	NA	1.48797	0.0294229
Ankrd23	NA	NA	NA	NA	-2.04143	0.0188051
Ankrd33	NA	NA	NA	NA	-1.66352	0.00100106
Ankrd33b	NA	NA	NA	NA	-1.53012	0.00113487
Anp32a	NA	NA	NA	NA	-0.812735	0.0445441
Anp32e	NA	NA	NA	NA	-0.86581	0.0101367
Ap1s2	NA	NA	NA	NA	1.30389	0.0101477
Ap2a2	NA	NA	NA	NA	-1.45044	0.00185995
Ap3s1	NA	NA	NA	NA	1.50317	0.00243669
Apoe	NA	NA	NA	NA	1.06087	0.00560386
App	NA	NA	NA	NA	0.7747	0.0218175
Aprt	NA	NA	NA	NA	1.80572	0.00132399
Arl2bp	NA	NA	NA	NA	-0.845149	0.0402079
Arl3	NA	NA	NA	NA	-1.18601	0.00292679
Arl4d	NA	NA	NA	NA	-2.46734	0.00518073
Arpc3	NA	NA	NA	NA	1.52842	0.00192767
Atox1	NA	NA	NA	NA	0.894662	0.0178735
Atp1b1	NA	NA	NA	NA	0.859341	0.0312448
Atp6v0e2	NA	NA	NA	NA	-0.991569	0.0136036
Atp6v1a	NA	NA	NA	NA	1.01224	0.02365
Atp6v1f	NA	NA	NA	NA	0.790038	0.0235007
Atp6v1h	NA	NA	NA	NA	1.03665	0.0419271
Azin1	NA	NA	NA	NA	1.35345	0.00428959
B2m	NA	NA	NA	NA	1.73979	0.0116926
Bax	NA	NA	NA	NA	1.67908	0.00340766
Bbs2	NA	NA	NA	NA	-1.50707	0.00596045
Bbs5	NA	NA	NA	NA	-1.36372	0.0316596
BC003965	NA	NA	NA	NA	-1.3872	0.0291508
Bicdl1	NA	NA	NA	NA	-1.35792	0.0275173
C1qa	NA	NA	NA	NA	3.00411	3.27512e-06
C1qb	NA	NA	NA	NA	2.85691	0.00513838
C1qc	NA	NA	NA	NA	3.24602	1.83603e-06
C1qtnf4	NA	NA	NA	NA	-1.27985	0.0142573
C2cd2l	NA	NA	NA	NA	-0.869197	0.0443337
Cabp4	NA	NA	NA	NA	-2.2475	0.00139895
Camk1	NA	NA	NA	NA	1.6004	0.0400471
Camk2d	NA	NA	NA	NA	-0.941014	0.0484156
Camsap1	NA	NA	NA	NA	-1.26798	0.0183284
Casz1	NA	NA	NA	NA	-1.42271	0.00519462
Cbr2	NA	NA	NA	NA	-2.05918	0.0104748
Ccdc115	NA	NA	NA	NA	-1.96948	0.00279117
Ccdc126	NA	NA	NA	NA	-1.49707	0.0354278
Ccndbp1	NA	NA	NA	NA	-1.11507	0.0258528
Cct5	NA	NA	NA	NA	-0.759779	0.0408014
Cd300c2	NA	NA	NA	NA	3.38102	0.028354
Cd36	NA	NA	NA	NA	2.33363	0.000141997
Cd52	NA	NA	NA	NA	3.17553	7.7401e-07
Cd63	NA	NA	NA	NA	1.89443	0.00144666
Cd68	NA	NA	NA	NA	4.69184	1.6734e-06
Cd72	NA	NA	NA	NA	6.37675	0.011125
Cd81	NA	NA	NA	NA	0.71767	0.0227959
Cdhr1	NA	NA	NA	NA	-1.19707	0.0385823
Cdk5r2	NA	NA	NA	NA	-1.74037	0.00573668
Cep120	NA	NA	NA	NA	-1.25504	0.0317262
Cep63	NA	NA	NA	NA	-1.9306	0.0402898
Ces1d	NA	NA	NA	NA	-2.98392	0.0284385
Chchd7	NA	NA	NA	NA	-2.18826	0.00045601
Chd3	NA	NA	NA	NA	1.01627	0.0499163
Chn1	NA	NA	NA	NA	1.51575	0.00581042
Chst2	NA	NA	NA	NA	1.26236	0.0304086
Clint1	NA	NA	NA	NA	-2.007	0.00357172
Clk4	NA	NA	NA	NA	-1.56688	0.0179178
Cln5	NA	NA	NA	NA	1.08971	0.0460473
Clstn1	NA	NA	NA	NA	-0.709819	0.0338402
Cmtm4	NA	NA	NA	NA	-1.56886	0.0296666
Cmtr1	NA	NA	NA	NA	-1.3996	0.00572875
Cndp2	NA	NA	NA	NA	1.18233	0.017854
Cnga1	NA	NA	NA	NA	-1.70377	0.0142093
Cngb1	NA	NA	NA	NA	-1.87464	0.0013088
Col8a2	NA	NA	NA	NA	-0.955091	0.0151147
Col9a3	NA	NA	NA	NA	0.764602	0.0484055
Commd8	NA	NA	NA	NA	1.34631	0.0179857
Cops3	NA	NA	NA	NA	-1.19682	0.0211394
Cox8b	NA	NA	NA	NA	1.18494	0.00166652
Cplx4	NA	NA	NA	NA	-1.13997	0.00511507
Creb3l2	NA	NA	NA	NA	1.40345	0.00642992
Creg1	NA	NA	NA	NA	1.87132	0.000154428
Crlf3	NA	NA	NA	NA	-1.92199	0.00254279
Crocc	NA	NA	NA	NA	-1.45403	0.00528968
Csf2ra	NA	NA	NA	NA	2.25233	0.0185209
Cst3	NA	NA	NA	NA	0.858741	0.0389977
Cstb	NA	NA	NA	NA	1.40482	0.00120543
Ctla2a	NA	NA	NA	NA	1.62186	0.00645159
Ctsa	NA	NA	NA	NA	1.2816	0.00220207
Ctsb	NA	NA	NA	NA	1.91475	5.96086e-05
Ctsh	NA	NA	NA	NA	1.66115	0.000593529
Ctsl	NA	NA	NA	NA	1.42202	0.000221361
Ctss	NA	NA	NA	NA	2.43361	0.000222453
Cxcl16	NA	NA	NA	NA	2.27181	0.0232758
Cyba	NA	NA	NA	NA	2.31468	6.32914e-05
Cyfip1	NA	NA	NA	NA	1.18544	0.0496639
Cyth2	NA	NA	NA	NA	-2.33211	0.000389435
D030056L22Rik	NA	NA	NA	NA	-1.76517	0.0487557
D16Ertd472e	NA	NA	NA	NA	-1.32159	0.0466909
D430042O09Rik	NA	NA	NA	NA	-1.90539	0.018742
Daam1	NA	NA	NA	NA	1.64212	0.00955068
Dap	NA	NA	NA	NA	1.27105	0.0158468
Dbi	NA	NA	NA	NA	0.815442	0.0113256
Ddhd1	NA	NA	NA	NA	-1.18247	0.0201531
Dgkd	NA	NA	NA	NA	-1.79291	0.00228288
Dgke	NA	NA	NA	NA	-1.5117	0.00449557
Dgkz	NA	NA	NA	NA	0.971137	0.0456398
Dnajb1	NA	NA	NA	NA	-1.21093	0.0292433
Dnase2a	NA	NA	NA	NA	2.3878	0.00333782
Dscaml1	NA	NA	NA	NA	-1.73861	0.0142753
Dynlt3	NA	NA	NA	NA	1.07591	0.0200038
Dyrk1a	NA	NA	NA	NA	-1.10231	0.0285157
Dyrk2	NA	NA	NA	NA	-1.06701	0.0420998
E2f6	NA	NA	NA	NA	1.95917	0.00564487
Efemp2	NA	NA	NA	NA	1.1331	0.0273041
Egflam	NA	NA	NA	NA	-0.872427	0.034266
Eid2	NA	NA	NA	NA	-1.29071	0.022465
Eif2b2	NA	NA	NA	NA	-1.09829	0.0414165
Elmod2	NA	NA	NA	NA	-1.10357	0.0479825
Elovl4	NA	NA	NA	NA	-0.789128	0.0276814
Eml3	NA	NA	NA	NA	-1.4987	0.00447632
Enah	NA	NA	NA	NA	1.22932	0.021375
Enoph1	NA	NA	NA	NA	-1.49977	0.0308618
Enpp2	NA	NA	NA	NA	-1.07963	0.00835506
Epb41	NA	NA	NA	NA	-0.944001	0.0127916
Epb41l2	NA	NA	NA	NA	-0.950341	0.00939518
Erp29	NA	NA	NA	NA	0.854823	0.0409285
Esam	NA	NA	NA	NA	3.02555	0.0285373
Exosc10	NA	NA	NA	NA	-1.48661	0.0350198
Fabp5	NA	NA	NA	NA	3.34252	6.73542e-05
Faim	NA	NA	NA	NA	-1.8169	0.00242326
Fam149a	NA	NA	NA	NA	-2.02057	0.00705433
Fam169a	NA	NA	NA	NA	-1.41234	0.0016819
Fam174a	NA	NA	NA	NA	1.16199	0.0335263
Fam216a	NA	NA	NA	NA	-1.66827	0.0178937
Fam234a	NA	NA	NA	NA	1.13127	0.0259074
Fam53b	NA	NA	NA	NA	-1.73212	0.00384378
Fam57b	NA	NA	NA	NA	-2.02727	0.0235997
Fbxl20	NA	NA	NA	NA	-1.31906	0.0305217
Fbxl5	NA	NA	NA	NA	-0.865122	0.0308822
Fcer1g	NA	NA	NA	NA	3.63574	7.81465e-06
Fcgr3	NA	NA	NA	NA	2.42483	0.00309681
Fcrls	NA	NA	NA	NA	1.7481	0.0407081
Flt1	NA	NA	NA	NA	1.29079	0.0165854
Frmd4b	NA	NA	NA	NA	-1.29941	0.0177584
Frmpd1	NA	NA	NA	NA	-1.14369	0.0111864
Fth1	NA	NA	NA	NA	1.10962	0.00230546
Ftl1	NA	NA	NA	NA	2.67994	4.06028e-06
Fuom	NA	NA	NA	NA	1.15751	0.0159
Fxyd5	NA	NA	NA	NA	1.48947	0.0113745
Gabarapl1	NA	NA	NA	NA	-0.927148	0.0180476
Glmn	NA	NA	NA	NA	-1.02379	0.0458082
Glmp	NA	NA	NA	NA	1.49237	0.000728962
Gltp	NA	NA	NA	NA	1.30551	0.0131947
Glul	NA	NA	NA	NA	0.64799	0.0488762
Gm11808	NA	NA	NA	NA	-1.0586	0.0479131
Gm15706	NA	NA	NA	NA	-1.71063	0.0261343
Gm1673	NA	NA	NA	NA	1.34876	0.0170646
Gm42418	NA	NA	NA	NA	0.825919	0.0138749
Gnas	NA	NA	NA	NA	0.641845	0.0332303
Gnat1	NA	NA	NA	NA	-2.56362	0.00482532
Gnaz	NA	NA	NA	NA	-1.72396	0.00310291
Gnb1	NA	NA	NA	NA	-2.19105	0.0047632
Gnb2	NA	NA	NA	NA	0.843093	0.0194723
Gnb5	NA	NA	NA	NA	-1.29657	0.0186413
Gng12	NA	NA	NA	NA	1.51804	0.0283018
Gng5	NA	NA	NA	NA	1.0067	0.00214214
Gngt1	NA	NA	NA	NA	-2.07766	0.00765868
Gnl1	NA	NA	NA	NA	-1.1976	0.0189298
Gnl3l	NA	NA	NA	NA	1.08149	0.0483074
Gns	NA	NA	NA	NA	0.784184	0.0245195
Gpnmb	NA	NA	NA	NA	2.3041	1.20425e-06
Gpr152	NA	NA	NA	NA	-1.41894	0.0473935
Gpsm2	NA	NA	NA	NA	-1.28317	0.0111273
Gpx1	NA	NA	NA	NA	0.884983	0.0221792
Gpx4	NA	NA	NA	NA	0.908966	0.0147223
Grina	NA	NA	NA	NA	-0.715429	0.0233527
Grn	NA	NA	NA	NA	2.50747	1.77395e-05
Gsn	NA	NA	NA	NA	-1.13492	0.0258956
Guca1a	NA	NA	NA	NA	-2.11162	0.00661008
Gucd1	NA	NA	NA	NA	-2.57727	0.00497371
Gucy2e	NA	NA	NA	NA	-2.18266	0.000824026
Gusb	NA	NA	NA	NA	1.61509	0.0167658
Gyg	NA	NA	NA	NA	1.12081	0.0283494
H2-T23	NA	NA	NA	NA	1.74858	0.0109987
Hbb-bt	NA	NA	NA	NA	1.70959	0.0273644
Hcn1	NA	NA	NA	NA	-1.2147	0.00773163
Herc3	NA	NA	NA	NA	-0.973758	0.0206665
Hexb	NA	NA	NA	NA	3.45936	3.63751e-06
Hexim1	NA	NA	NA	NA	-1.37687	0.0268767
Hirip3	NA	NA	NA	NA	-1.688	0.0438951
Hmgn1	NA	NA	NA	NA	-0.773286	0.0194168
Hmox1	NA	NA	NA	NA	3.9897	0.00447067
Hnrnpm	NA	NA	NA	NA	-1.12733	0.00578955
Hpcal1	NA	NA	NA	NA	-1.5606	0.00380367
Hsp90ab1	NA	NA	NA	NA	0.648206	0.0380427
Hypk	NA	NA	NA	NA	-0.910631	0.0384895
Icmt	NA	NA	NA	NA	-0.933789	0.0448376
Id2	NA	NA	NA	NA	1.95054	0.00130732
Id3	NA	NA	NA	NA	0.862599	0.0336685
Ifi27l2a	NA	NA	NA	NA	0.878366	0.0277025
Ifi30	NA	NA	NA	NA	2.89915	0.000259528
Igf1	NA	NA	NA	NA	2.61714	1.18945e-05
Igfbp7	NA	NA	NA	NA	1.03766	0.00756836
Impg1	NA	NA	NA	NA	-1.69788	0.00471773
Inka2	NA	NA	NA	NA	-1.07343	0.0497752
Ino80e	NA	NA	NA	NA	-1.05953	0.0376469
Ip6k1	NA	NA	NA	NA	-1.00211	0.0119325
Ip6k2	NA	NA	NA	NA	-1.27372	0.0415383
Irf2bp1	NA	NA	NA	NA	-1.68037	0.00851353
Itgb2	NA	NA	NA	NA	3.55889	0.00892542
Itgb5	NA	NA	NA	NA	1.2037	0.00845524
Itm2b	NA	NA	NA	NA	0.672591	0.0261881
Itm2c	NA	NA	NA	NA	1.1786	0.00286584
Kcnab2	NA	NA	NA	NA	-1.1481	0.0249586
Kcnv2	NA	NA	NA	NA	-2.29401	0.000627126
Kdr	NA	NA	NA	NA	1.40028	0.0040483
Kif21b	NA	NA	NA	NA	-1.75812	0.0043415
Klhl18	NA	NA	NA	NA	-1.53836	0.029384
Klhl36	NA	NA	NA	NA	-2.54952	0.00176069
Kpna3	NA	NA	NA	NA	1.80246	0.00847075
Kpnb1	NA	NA	NA	NA	0.823256	0.0416325
Krt8	NA	NA	NA	NA	1.11603	0.0256373
Lad1	NA	NA	NA	NA	1.72659	0.0439257
Lalba	NA	NA	NA	NA	8.61161	0.0498712
Lamp1	NA	NA	NA	NA	0.85509	0.00987631
Laptm4b	NA	NA	NA	NA	-0.827439	0.0150071
Laptm5	NA	NA	NA	NA	2.54074	0.000129653
Lbh	NA	NA	NA	NA	-0.839695	0.041861
Lbhd1	NA	NA	NA	NA	-1.83046	0.0133527
Lcp1	NA	NA	NA	NA	2.08718	0.0157334
Ldb1	NA	NA	NA	NA	-1.36714	0.0257583
Ldha	NA	NA	NA	NA	-1.24915	0.0015093
Ldhb	NA	NA	NA	NA	0.680114	0.0444897
Leprotl1	NA	NA	NA	NA	1.05243	0.0344152
Lgals1	NA	NA	NA	NA	0.950869	0.00754669
Lgals3	NA	NA	NA	NA	3.06729	1.29092e-05
Lgals9	NA	NA	NA	NA	2.10032	0.0118497
Lgmn	NA	NA	NA	NA	1.63321	4.75523e-05
Lilrb4a	NA	NA	NA	NA	3.90514	0.00413058
Lipa	NA	NA	NA	NA	2.04837	0.000541852
Litaf	NA	NA	NA	NA	2.56243	0.000819745
Lpin2	NA	NA	NA	NA	-1.34493	0.0196755
Lrit1	NA	NA	NA	NA	-1.0007	0.0322366
Lrp10	NA	NA	NA	NA	0.889272	0.038258
Lsm7	NA	NA	NA	NA	-0.941488	0.0315402
Lyar	NA	NA	NA	NA	-1.70354	0.00181879
Mak	NA	NA	NA	NA	-0.970472	0.0244316
Maneal	NA	NA	NA	NA	-1.84556	0.0391371
Map1b	NA	NA	NA	NA	-0.917882	0.0147478
Map1lc3a	NA	NA	NA	NA	0.853238	0.0271893
Map2k1	NA	NA	NA	NA	1.36354	0.0050973
Mapre1	NA	NA	NA	NA	1.02737	0.0133384
Mat2a	NA	NA	NA	NA	-1.09475	0.00544229
Mdk	NA	NA	NA	NA	0.774895	0.0455095
Mdm4	NA	NA	NA	NA	-1.36317	0.0474617
Mef2d	NA	NA	NA	NA	-0.93148	0.0142072
Metrn	NA	NA	NA	NA	1.432	0.0348978
Mfge8	NA	NA	NA	NA	-0.700685	0.0476842
Mfn2	NA	NA	NA	NA	-1.22692	0.00973746
Mgat1	NA	NA	NA	NA	-1.04246	0.019393
Mir124a-1hg	NA	NA	NA	NA	-1.02771	0.0123739
Mlec	NA	NA	NA	NA	1.10114	0.0395086
Mllt6	NA	NA	NA	NA	-0.771723	0.0462035
Mpeg1	NA	NA	NA	NA	3.46317	6.32361e-05
Mpp4	NA	NA	NA	NA	-1.31933	0.0373831
Mrpl49	NA	NA	NA	NA	-1.34555	0.00659787
Ms4a7	NA	NA	NA	NA	2.84457	0.0219704
Msn	NA	NA	NA	NA	0.973084	0.0239041
Mtch1	NA	NA	NA	NA	0.676106	0.0459105
Mtch2	NA	NA	NA	NA	1.03537	0.020049
Mtmr10	NA	NA	NA	NA	1.28459	0.0255443
Mustn1	NA	NA	NA	NA	-2.57424	0.0270312
Mvb12b	NA	NA	NA	NA	1.18134	0.0491878
Mvp	NA	NA	NA	NA	1.53419	0.027789
Mybpc1	NA	NA	NA	NA	-1.31027	0.0439445
Nampt	NA	NA	NA	NA	1.35646	0.0213891
Nap1l5	NA	NA	NA	NA	1.25855	0.0245804
Ndufs2	NA	NA	NA	NA	-1.10773	0.00990392
Nfic	NA	NA	NA	NA	0.813202	0.040306
Ninj1	NA	NA	NA	NA	1.88729	0.00403987
Nop53	NA	NA	NA	NA	-1.13833	0.00533277
Npc1	NA	NA	NA	NA	1.04454	0.0412497
Npc2	NA	NA	NA	NA	1.03486	0.00724834
Nr2e3	NA	NA	NA	NA	-1.89803	0.00882239
Nrl	NA	NA	NA	NA	-2.84308	0.0188338
Nt5dc2	NA	NA	NA	NA	1.03668	0.0174747
Nxnl2	NA	NA	NA	NA	-2.26421	0.000543411
Ociad2	NA	NA	NA	NA	0.844626	0.0327525
Ogfrl1	NA	NA	NA	NA	2.1801	0.00455588
Oip5os1	NA	NA	NA	NA	-0.717936	0.0461917
Osbp2	NA	NA	NA	NA	-1.17265	0.00314954
Ostm1	NA	NA	NA	NA	1.46428	0.00622648
Pacsin2	NA	NA	NA	NA	-1.11854	0.0133721
Pam	NA	NA	NA	NA	-1.36406	0.0298268
Pcbp2	NA	NA	NA	NA	-0.65324	0.0387462
Pcbp4	NA	NA	NA	NA	-0.780386	0.0218144
Pcmtd2	NA	NA	NA	NA	-1.59268	0.000155131
Pcsk1n	NA	NA	NA	NA	-0.921754	0.0143163
Pde6a	NA	NA	NA	NA	-1.93232	0.00836798
Pde6b	NA	NA	NA	NA	-2.42876	0.0249919
Pde6d	NA	NA	NA	NA	-1.64791	0.00330248
Pde6g	NA	NA	NA	NA	-2.63154	0.0169242
Pdgfra	NA	NA	NA	NA	-1.63096	0.0471579
Pdia3	NA	NA	NA	NA	0.954104	0.0163878
Pfkp	NA	NA	NA	NA	-0.952633	0.013427
Pfn1	NA	NA	NA	NA	1.11902	0.00357782
Pfn2	NA	NA	NA	NA	1.17828	0.00721989
Pgrmc2	NA	NA	NA	NA	-1.09471	0.0250889
Phax	NA	NA	NA	NA	-1.06104	0.0428225
Pik3r2	NA	NA	NA	NA	-1.80632	0.00658213
Pitpnm1	NA	NA	NA	NA	-1.06559	0.00807148
Pkd1	NA	NA	NA	NA	-0.884225	0.0340761
Pld3	NA	NA	NA	NA	2.46071	2.15191e-05
Pld4	NA	NA	NA	NA	2.02731	0.0282015
Plek	NA	NA	NA	NA	3.54354	0.000950706
Plin2	NA	NA	NA	NA	3.92731	0.0475066
Plvap	NA	NA	NA	NA	1.26597	0.0317508
Plxnb1	NA	NA	NA	NA	-1.41667	0.0151174
Polg2	NA	NA	NA	NA	-1.70773	0.0206774
Pon1	NA	NA	NA	NA	1.47324	0.0175481
Ppa2	NA	NA	NA	NA	-1.24293	0.00839381
Ppm1n	NA	NA	NA	NA	-2.53218	0.00446591
Ppp1r14b	NA	NA	NA	NA	1.27764	0.00738958
Ppp1r1b	NA	NA	NA	NA	3.25245	0.00616162
Ppp6r1	NA	NA	NA	NA	1.00664	0.0382734
Ppt1	NA	NA	NA	NA	1.54573	0.00424082
Prcd	NA	NA	NA	NA	-1.70056	0.0106426
Prdx1	NA	NA	NA	NA	0.797436	0.0156797
Prdx6	NA	NA	NA	NA	0.826645	0.0370677
Prodh	NA	NA	NA	NA	1.31919	0.0386933
Prom1	NA	NA	NA	NA	-0.895915	0.0116888
Psap	NA	NA	NA	NA	0.940309	0.0108134
Psmb10	NA	NA	NA	NA	1.67452	0.0363361
Psmb8	NA	NA	NA	NA	2.12948	0.00881462
Ptgds	NA	NA	NA	NA	0.885405	0.0467858
Ptpn1	NA	NA	NA	NA	1.31565	0.0390383
Ptprj	NA	NA	NA	NA	2.17093	0.0216857
Ptprn	NA	NA	NA	NA	-1.60656	0.023749
Qk	NA	NA	NA	NA	1.06713	0.0173856
Rab27a	NA	NA	NA	NA	1.02732	0.0382009
Rac1	NA	NA	NA	NA	0.83352	0.0120587
Rac2	NA	NA	NA	NA	2.89106	0.041281
Rasgrf2	NA	NA	NA	NA	-1.19009	0.0321371
Rbck1	NA	NA	NA	NA	-1.26454	0.0239629
Rbm33	NA	NA	NA	NA	-1.3569	0.0420308
Rbm5	NA	NA	NA	NA	-0.841792	0.0403427
Rbp3	NA	NA	NA	NA	-1.2787	0.000824199
Rcvrn	NA	NA	NA	NA	-1.87861	0.00840354
Rd3	NA	NA	NA	NA	-1.12652	0.0076179
Rhoc	NA	NA	NA	NA	0.912646	0.0321125
Rhog	NA	NA	NA	NA	2.49577	0.00991448
Rhot1	NA	NA	NA	NA	-0.806284	0.0482526
Rhot2	NA	NA	NA	NA	-1.44435	0.00405456
Rims2	NA	NA	NA	NA	-1.56227	0.0180873
Rmdn3	NA	NA	NA	NA	-1.13134	0.0344182
Rmnd5b	NA	NA	NA	NA	-1.31241	0.0170872
Rnf126	NA	NA	NA	NA	-1.04804	0.0396086
Rnf152	NA	NA	NA	NA	1.64595	0.014678
Rnf207	NA	NA	NA	NA	-1.18938	0.0195651
Rnh1	NA	NA	NA	NA	0.884916	0.0215952
Ro60	NA	NA	NA	NA	-1.2413	0.0319152
Rom1	NA	NA	NA	NA	-2.36829	0.00274755
Rp1	NA	NA	NA	NA	-2.02124	2.21203e-05
Rp1l1	NA	NA	NA	NA	-1.66796	0.000153653
Rpa1	NA	NA	NA	NA	-1.16308	0.0196287
Rpl10	NA	NA	NA	NA	0.875565	0.0218193
Rs1	NA	NA	NA	NA	-1.94477	0.00383335
Rsrp1	NA	NA	NA	NA	-0.895922	0.0089862
Rtbdn	NA	NA	NA	NA	-1.81387	5.40453e-05
Rtp4	NA	NA	NA	NA	6.61172	0.00950836
S100a1	NA	NA	NA	NA	0.952997	0.00666731
S100a11	NA	NA	NA	NA	-0.861996	0.0325355
S100a16	NA	NA	NA	NA	0.889291	0.043705
S100b	NA	NA	NA	NA	1.27638	0.0145383
Safb2	NA	NA	NA	NA	-1.16251	0.0322316
Samm50	NA	NA	NA	NA	-1.13706	0.0287458
Scarb2	NA	NA	NA	NA	1.30684	0.0019807
Scd2	NA	NA	NA	NA	0.930015	0.00906978
Scg5	NA	NA	NA	NA	-0.974837	0.0210325
Sdc3	NA	NA	NA	NA	1.10483	0.00725275
Sdcbp	NA	NA	NA	NA	1.3376	0.00140798
Sec14l2	NA	NA	NA	NA	-2.06271	0.00416686
Sec22a	NA	NA	NA	NA	-1.4611	0.0180343
Sema3f	NA	NA	NA	NA	-1.14729	0.014012
Sept8	NA	NA	NA	NA	1.28425	0.00595091
Sf3b3	NA	NA	NA	NA	-1.02124	0.0416741
Sgms1	NA	NA	NA	NA	1.54795	0.0389062
Sgpl1	NA	NA	NA	NA	1.64166	0.00267127
Sh3bgrl3	NA	NA	NA	NA	1.73777	8.28588e-05
Sh3gl2	NA	NA	NA	NA	-1.25322	0.017908
Shisa5	NA	NA	NA	NA	1.36784	0.0165499
Sirpa	NA	NA	NA	NA	0.833569	0.0250784
Siva1	NA	NA	NA	NA	-1.47634	0.0379442
Slc1a3	NA	NA	NA	NA	1.18395	0.0230373
Slc25a25	NA	NA	NA	NA	-1.23945	0.0178518
Slc25a33	NA	NA	NA	NA	-1.46316	0.00353303
Slc26a7	NA	NA	NA	NA	1.76183	0.035928
Slc2a12	NA	NA	NA	NA	1.52286	0.0108346
Slc37a2	NA	NA	NA	NA	2.09833	0.0222641
Slc39a1	NA	NA	NA	NA	1.17526	0.0280914
Slc4a7	NA	NA	NA	NA	-1.3135	0.0417595
Slc6a9	NA	NA	NA	NA	0.957424	0.010927
Slc7a8	NA	NA	NA	NA	1.48321	0.0341542
Slc9a3r1	NA	NA	NA	NA	1.65224	0.00339424
Smim13	NA	NA	NA	NA	-1.49822	0.00449205
Smim14	NA	NA	NA	NA	0.865442	0.0400048
Smim40	NA	NA	NA	NA	-1.63179	0.00422514
Snhg9	NA	NA	NA	NA	-1.50672	0.0148665
Spag7	NA	NA	NA	NA	1.06722	0.0310569
Spcs3	NA	NA	NA	NA	1.73629	0.0499591
Spp1	NA	NA	NA	NA	4.7706	1.28711e-05
Srrm2	NA	NA	NA	NA	-1.19622	0.00678811
St3gal5	NA	NA	NA	NA	2.51316	0.00773323
Stab1	NA	NA	NA	NA	1.24042	0.0076925
Stk11	NA	NA	NA	NA	-0.823359	0.0471828
Strbp	NA	NA	NA	NA	-1.06387	0.020957
Stx3	NA	NA	NA	NA	-1.25934	0.000988283
Stxbp1	NA	NA	NA	NA	-1.23125	0.00201016
Sulf2	NA	NA	NA	NA	1.89135	0.00930383
Surf1	NA	NA	NA	NA	-0.920781	0.0349285
Syngr1	NA	NA	NA	NA	1.4717	0.000330312
Syvn1	NA	NA	NA	NA	-1.07327	0.0377694
Tbc1d24	NA	NA	NA	NA	-1.22786	0.0210323
Tbcc	NA	NA	NA	NA	-2.16026	0.0041593
Tc2n	NA	NA	NA	NA	1.96152	0.0408753
Tent5c	NA	NA	NA	NA	2.56235	0.00716975
Tes	NA	NA	NA	NA	1.18349	0.0226692
Tfdp1	NA	NA	NA	NA	-1.44144	0.0157414
Tgfbr2	NA	NA	NA	NA	1.13337	0.0115146
Thbs1	NA	NA	NA	NA	2.04286	0.010939
Thbs4	NA	NA	NA	NA	-1.42718	0.015707
Tma7	NA	NA	NA	NA	-1.35277	0.00357535
Tmco1	NA	NA	NA	NA	1.15058	0.0288685
Tmed7	NA	NA	NA	NA	1.21832	0.0131316
Tmem106a	NA	NA	NA	NA	3.23439	0.0271346
Tmem176b	NA	NA	NA	NA	0.909088	0.0470662
Tmem86a	NA	NA	NA	NA	1.97027	0.000627587
Tmsb4x	NA	NA	NA	NA	1.06248	0.00297073
Tnfaip3	NA	NA	NA	NA	-2.27465	0.00121061
Tnfsf12	NA	NA	NA	NA	-0.845754	0.0373694
Tob2	NA	NA	NA	NA	-1.03971	0.0121964
Tpp1	NA	NA	NA	NA	0.898425	0.015033
Traf3ip3	NA	NA	NA	NA	-2.47988	0.0155868
Trafd1	NA	NA	NA	NA	-1.22593	0.00570855
Trak1	NA	NA	NA	NA	-1.16951	0.0206932
Trem2	NA	NA	NA	NA	4.09799	2.78584e-06
Tspan4	NA	NA	NA	NA	1.08178	0.0496697
Tspo	NA	NA	NA	NA	0.722123	0.047361
Ttr	NA	NA	NA	NA	1.02766	0.0411732
Tub	NA	NA	NA	NA	-1.27017	0.0113897
Tulp1	NA	NA	NA	NA	-1.82451	0.000954776
Tyrobp	NA	NA	NA	NA	3.91527	0.000165095
Ubap2	NA	NA	NA	NA	-1.31416	0.0232489
Ube2f	NA	NA	NA	NA	1.41287	0.0257159
Ube2l3	NA	NA	NA	NA	0.827025	0.0255391
Ubl4a	NA	NA	NA	NA	1.07111	0.0349864
Uckl1	NA	NA	NA	NA	-2.42122	0.000514739
Uckl1os	NA	NA	NA	NA	-3.11037	0.0139484
Ucp2	NA	NA	NA	NA	0.845868	0.0277774
Uhmk1	NA	NA	NA	NA	-1.25885	0.00423222
Unc13b	NA	NA	NA	NA	-2.34088	0.000689941
Uqcc3	NA	NA	NA	NA	-1.52731	0.00071127
Usp6nl	NA	NA	NA	NA	-2.81803	0.00119926
Vat1l	NA	NA	NA	NA	1.12865	0.010554
Vtn	NA	NA	NA	NA	-1.65998	0.00387407
Wwp2	NA	NA	NA	NA	1.44121	0.0195998
Xiap	NA	NA	NA	NA	-1.48611	0.00578096
Xpot	NA	NA	NA	NA	1.4268	0.0159821
Ypel3	NA	NA	NA	NA	-0.726904	0.0341185
Zfp106	NA	NA	NA	NA	-0.829999	0.0409959
Zfp444	NA	NA	NA	NA	-1.00143	0.0280606
Zmym3	NA	NA	NA	NA	-1.30262	0.0469564
Znhit2	NA	NA	NA	NA	-1.65254	0.0130042
Znrd2	NA	NA	NA	NA	-1.23484	0.0483802

## Sheet: Table S13A
Table S13A: No GO terms were significantly (p ≤ 0.05) enriched in genes significantly downregulated in layer 1 (GCL) at 1PD compared to DR controls.

## Sheet: Table S13B
Table S13B: Significantly (FDR ≤ 0.05) enriched GO terms associated with genes significantly downregulated in layer 1 (GCL) at 3PD compared to DR controls. Enriched terms were reduced using Revigo and the most encompassing reduced term is indicated.
REVIGO ID	ID	Description	GeneRatio	p-alue	FDR	geneID
GO:0007269		neurotransmitter secretion	10/144	5.45648e-05	0.0431064	Nr4a1/Nrn1/Chrnb3/Snca/Vamp1/Sncg/Chrna6/Htr1b/Drd4/Mef2c
+	GO:0099643	signal release from synapse	10/144	5.45648e-05	0.0431064	Nr4a1/Nrn1/Chrnb3/Snca/Vamp1/Sncg/Chrna6/Htr1b/Drd4/Mef2c
+	GO:0046928	regulation of neurotransmitter secretion	8/144	6.20277e-05	0.0431064	Nrn1/Chrnb3/Snca/Sncg/Chrna6/Htr1b/Drd4/Mef2c
+	GO:0001963	synaptic transmission, dopaminergic	4/144	7.97529e-05	0.0431064	Snca/Rasd2/Crhbp/Drd4
+	GO:0007268	chemical synaptic transmission	20/144	0.000140794	0.0434851	Calb2/Nr4a1/Fgf12/Nrn1/Chrnb3/Snca/Vamp1/Pcdh8/Sncg/Egr1/Rasd2/Chrna6/Crhbp/Adora1/Htr1b/Rac3/Drd4/Mef2c/S100b/Shisa7
+	GO:0098916	anterograde trans-synaptic signaling	20/144	0.000140794	0.0434851	Calb2/Nr4a1/Fgf12/Nrn1/Chrnb3/Snca/Vamp1/Pcdh8/Sncg/Egr1/Rasd2/Chrna6/Crhbp/Adora1/Htr1b/Rac3/Drd4/Mef2c/S100b/Shisa7
GO:0051588		regulation of neurotransmitter transport	8/144	0.000118724	0.0434851	Nrn1/Chrnb3/Snca/Sncg/Chrna6/Htr1b/Drd4/Mef2c
not sigificant
	GO:0071277	cellular response to calcium ion	6/144	0.000226774	0.0612856	Fos/Crhbp/Cpne9/Rasgrp2/Prkaa2/Mef2c
	GO:0006836	neurotransmitter transport	10/144	0.000346011	0.0831196	Nr4a1/Nrn1/Chrnb3/Snca/Vamp1/Sncg/Chrna6/Htr1b/Drd4/Mef2c
	GO:0035914	skeletal muscle cell differentiation	5/144	0.000496992	0.0990735	Nr4a1/Fos/Egr1/Mef2c/S100b
	GO:0001505	regulation of neurotransmitter levels	10/144	0.000504074	0.0990735	Nr4a1/Nrn1/Chrnb3/Snca/Vamp1/Sncg/Chrna6/Htr1b/Drd4/Mef2c
	GO:0007626	locomotory behavior	10/144	0.000551799	0.0994158	Fgf12/Snca/Sncg/Egr1/Crbn/Rasd2/Oprl1/Ntan1/Drd4/Ciart
	GO:0007610	behavior	17/144	0.000766531	0.12748	Fgf12/Snca/Sncg/Sgk1/Egr1/Crbn/Rasd2/Crhbp/Adora1/Oprl1/Htr1b/Ntan1/Drd4/Mef2c/S100b/Ciart/Shisa7
	GO:0043271	negative regulation of ion transport	7/144	0.00104954	0.136939	Fgf12/Snca/Crbn/Adora1/Oprl1/Htr1b/Drd4
	GO:0043279	response to alkaloid	5/144	0.0012498	0.136939	Snca/Crhbp/Htr1b/Prkaa2/Drd4
	GO:0016079	synaptic vesicle exocytosis	7/144	0.00140533	0.136939	Nrn1/Chrnb3/Snca/Vamp1/Chrna6/Htr1b/Drd4
	GO:0071466	cellular response to xenobiotic stimulus	5/144	0.00149373	0.136939	Crhbp/Htr1b/Prkaa2/Mef2c/Gstp1
	GO:0014046	dopamine secretion	4/144	0.00150201	0.136939	Snca/Sncg/Chrna6/Htr1b
	GO:0014059	regulation of dopamine secretion	4/144	0.00150201	0.136939	Snca/Sncg/Chrna6/Htr1b
	GO:0046173	polyol biosynthetic process	4/144	0.00150201	0.136939	Sptssb/Snca/Pcbd2/Pcbd1

## Sheet: Table S13C
Table S13C: Significantly (FDR ≤ 0.05) enriched GO terms associated with genes significantly downregulated in layer 1 (GCL) at 5PD compared to DR controls. Enriched terms were reduced using Revigo and the most encompassing reduced term is indicated.
REVIGO ID	ID	Description	GeneRatio	p-value	FDR	geneID
GO:0006694		steroid biosynthetic process	12/155	4.66804e-09	2.93577e-06	Fdps/Msmo1/Fdft1/Hmgcs1/Hmgcr/Dhcr24/Insig1/Egr1/Stard4/Dhcr7/Sqle/Lss
+	GO:0016126	sterol biosynthetic process	10/155	6.28631e-10	1.25789e-06	Fdps/Msmo1/Fdft1/Hmgcs1/Hmgcr/Dhcr24/Insig1/Dhcr7/Sqle/Lss
+	GO:0006695	cholesterol biosynthetic process	9/155	5.8686e-09	2.93577e-06	Fdps/Msmo1/Fdft1/Hmgcs1/Hmgcr/Dhcr24/Insig1/Dhcr7/Lss
+	GO:1902653	secondary alcohol biosynthetic process	9/155	5.8686e-09	2.93577e-06	Fdps/Msmo1/Fdft1/Hmgcs1/Hmgcr/Dhcr24/Insig1/Dhcr7/Lss
+	GO:0016125	sterol metabolic process	12/155	1.01038e-08	4.04352e-06	Fdps/Msmo1/Fdft1/Hmgcs1/Hmgcr/Dhcr24/Insig1/Ebpl/Ldlr/Dhcr7/Sqle/Lss
+	GO:0008203	cholesterol metabolic process	11/155	6.21156e-08	2.07156e-05	Fdps/Msmo1/Fdft1/Hmgcs1/Hmgcr/Dhcr24/Insig1/Ldlr/Dhcr7/Sqle/Lss
+	GO:0008202	steroid metabolic process	14/155	1.25756e-07	3.59483e-05	Fdps/Msmo1/Fdft1/Hmgcs1/Hmgcr/Dhcr24/Insig1/Egr1/Stard4/Ebpl/Ldlr/Dhcr7/Sqle/Lss
+	GO:0008299	isoprenoid biosynthetic process	6/155	4.08237e-07	9.07648e-05	Fdps/Fdft1/Hmgcs1/Hmgcr/Idi1/Lss
+	GO:0046165	alcohol biosynthetic process	9/155	4.57528e-06	0.000832285	Fdps/Msmo1/Fdft1/Hmgcs1/Hmgcr/Dhcr24/Insig1/Dhcr7/Lss
+	GO:0006720	isoprenoid metabolic process	7/155	8.3666e-06	0.001371	Fdps/Fdft1/Hmgcs1/Hmgcr/Idi1/Lss/Abca4
+	GO:0006721	terpenoid metabolic process	5/155	0.000109517	0.0128908	Fdps/Fdft1/Hmgcs1/Lss/Abca4
+	GO:0008610	lipid biosynthetic process	16/155	0.000354296	0.0308238	Fdps/Msmo1/Fdft1/Hmgcs1/Hmgcr/Dhcr24/Insig1/Pik3c2a/Idi1/Egr1/Stard4/Cds1/Ldlr/Dhcr7/Sqle/Lss
GO:1902652		secondary alcohol metabolic process	11/155	1.59834e-07	3.99785e-05	Fdps/Msmo1/Fdft1/Hmgcs1/Hmgcr/Dhcr24/Insig1/Ldlr/Dhcr7/Sqle/Lss
+	GO:1901617	organic hydroxy compound biosynthetic process	11/155	2.9192e-06	0.000584133	Fdps/Msmo1/Fdft1/Hmgcs1/Hmgcr/Dhcr24/Insig1/Stard4/Dhcr7/Sqle/Lss
+	GO:0006066	alcohol metabolic process	12/155	5.45029e-05	0.00727069	Fdps/Msmo1/Fdft1/Hmgcs1/Hmgcr/Dhcr24/Insig1/Ldlr/Dhcr7/Sqle/Inpp5j/Lss
+	GO:0044283	small molecule biosynthetic process	13/155	0.000857117	0.0686036	Fdps/Msmo1/Fdft1/Hmgcs1/Hmgcr/Dhcr24/Ugdh/Insig1/Egr1/Stard4/Dhcr7/Coq10b/Lss
GO:0009584		detection of visible light	6/155	8.90706e-06	0.001371	Reep6/Grk1/Rs1/Prcd/Tulp1/Cep250
+	GO:0009583	detection of light stimulus	6/155	0.000106577	0.0128908	Reep6/Grk1/Rs1/Prcd/Tulp1/Cep250
+	GO:0009581	detection of external stimulus	7/155	0.000296857	0.0308238	Reep6/Grk1/Rs1/Prcd/Lhfpl5/Tulp1/Cep250
+	GO:0009582	detection of abiotic stimulus	7/155	0.000296857	0.0308238	Reep6/Grk1/Rs1/Prcd/Lhfpl5/Tulp1/Cep250
+	GO:0050908	detection of light stimulus involved in visual perception	4/155	0.000352081	0.0308238	Reep6/Prcd/Tulp1/Cep250
+	GO:0050962	detection of light stimulus involved in sensory perception	4/155	0.000352081	0.0308238	Reep6/Prcd/Tulp1/Cep250
+	GO:0050906	detection of stimulus involved in sensory perception	5/155	0.00158129	0.109109	Reep6/Prcd/Lhfpl5/Tulp1/Cep250
+	GO:0007600	sensory perception	12/155	0.00378309	0.244192	Reep6/Coch/Cacna1a/Grk1/Pde6h/Rs1/Pou4f3/Prcd/Lhfpl5/Tulp1/Cep250/Abca4
+	GO:0009314	response to radiation	11/155	0.00839205	0.441908	Reep6/Hmgcr/Meis2/Grk1/Egr1/Rs1/Xpa/Prcd/Tulp1/Cep250/Kat5
GO:1901615		organic hydroxy compound metabolic process	15/155	4.19316e-05	0.00599323	Fdps/Msmo1/Fdft1/Hmgcs1/Hmgcr/Drd4/Dhcr24/Insig1/Stard4/Ebpl/Ldlr/Dhcr7/Sqle/Inpp5j/Lss
GO:0050810		regulation of steroid biosynthetic process	5/155	0.000427841	0.0356712	Fdps/Insig1/Egr1/Stard4/Dhcr7
+	GO:0019218	regulation of steroid metabolic process	6/155	0.000337639	0.0308238	Fdps/Insig1/Egr1/Stard4/Ldlr/Dhcr7
+	GO:0090181	regulation of cholesterol metabolic process	3/155	0.00721138	0.412285	Fdps/Ldlr/Dhcr7
+	GO:0046890	regulation of lipid biosynthetic process	6/155	0.00769963	0.427971	Fdps/Insig1/Egr1/Stard4/Ldlr/Dhcr7
GO:0007601		visual perception	8/155	0.00105987	0.0815696	Reep6/Grk1/Pde6h/Rs1/Prcd/Tulp1/Cep250/Abca4
+	GO:0050953	sensory perception of light stimulus	8/155	0.00111969	0.0829817	Reep6/Grk1/Pde6h/Rs1/Prcd/Tulp1/Cep250/Abca4
GO:0051606		detection of stimulus	7/155	0.00151614	0.10835	Reep6/Grk1/Rs1/Prcd/Lhfpl5/Tulp1/Cep250
GO:0010876		lipid localization	10/155	0.00265189	0.176881	Drd4/Pitpnc1/Stard4/Cds1/Ldlr/Sqle/Spns2/Fabp12/Acat2/Abca4
+	GO:0006869	lipid transport	8/155	0.00806515	0.436172	Drd4/Pitpnc1/Stard4/Ldlr/Spns2/Fabp12/Acat2/Abca4
GO:0048791		calcium ion-regulated exocytosis of neurotransmitter	3/155	0.00415269	0.259673	Cacna1a/Syt2/Syt6
GO:0007519		skeletal muscle tissue development	6/155	0.00698578	0.411134	Fos/Nr4a1/Hmgcr/Egr1/Plagl1/Rcan1
+	GO:0035914	skeletal muscle cell differentiation	4/155	0.00553512	0.335629	Fos/Nr4a1/Egr1/Plagl1
+	GO:0060538	skeletal muscle organ development	6/155	0.00886707	0.454949	Fos/Nr4a1/Hmgcr/Egr1/Plagl1/Rcan1
GO:0042446		hormone biosynthetic process	3/155	0.00912962	0.456709	Cacna1a/Egr1/Dhcr7

## Sheet: Table S13D
Table S13D: Significantly (FDR ≤ 0.05) enriched GO terms associated with genes significantly downregulated in layer 2 (INL) at 1PD compared to DR controls. Enriched terms were reduced using Revigo and the most encompassing reduced term is indicated.
REVIGO ID	ID	Description	GeneRatio	p-value	FDR	geneID
GO:0009582		detection of abiotic stimulus	9/128	8.08532e-07	0.000640687	Reep6/Rho/Rpe65/Grm6/Gnat1/Opn1sw/Ephb1/Cep250/Igf1
+	GO:0050906	detection of stimulus involved in sensory perception	8/128	3.07374e-07	0.000640687	Reep6/Rho/Rpe65/Grm6/Gnat1/Ephb1/Cep250/Igf1
+	GO:0009581	detection of external stimulus	9/128	8.08532e-07	0.000640687	Reep6/Rho/Rpe65/Grm6/Gnat1/Opn1sw/Ephb1/Cep250/Igf1
+	GO:0009584	detection of visible light	6/128	1.76589e-06	0.000640687	Reep6/Rho/Rpe65/Grm6/Gnat1/Cep250
+	GO:0009583	detection of light stimulus	7/128	1.91395e-06	0.000640687	Reep6/Rho/Rpe65/Grm6/Gnat1/Opn1sw/Cep250
+	GO:0050908	detection of light stimulus involved in visual perception	5/128	5.38537e-06	0.00117087	Reep6/Rpe65/Grm6/Gnat1/Cep250
+	GO:0050962	detection of light stimulus involved in sensory perception	5/128	5.38537e-06	0.00117087	Reep6/Rpe65/Grm6/Gnat1/Cep250
+	GO:0007600	sensory perception	14/128	3.6348e-05	0.00460513	Reep6/Rho/Rpe65/Grm6/Gnat1/Opn1sw/F2r/Ephb1/Pdc/Homer2/Tmtc4/Cep250/Pde6h/Igf1
+	GO:0009314	response to radiation	11/128	0.00180479	0.0395689	Reep6/Rho/Rpe65/Grm6/Gnat1/Opn1sw/Col3a1/Ints7/Cep250/Per2/Zzef1
+	GO:0009266	response to temperature stimulus	6/128	0.00253278	0.0479823	Rho/Ephb1/Hsbp1l1/Slc25a27/Agt/Igf1
GO:0050730		regulation of peptidyl-tyrosine phosphorylation	11/128	1.58477e-06	0.000640687	Cav1/Isl1/Pdgfrb/Ptprz1/Hes1/Hes5/Igf2/Agt/Igf1/Grm5/Zzef1
+	GO:0050731	positive regulation of peptidyl-tyrosine phosphorylation	8/128	2.30633e-05	0.00401147	Isl1/Ptprz1/Hes1/Hes5/Igf2/Agt/Igf1/Grm5
+	GO:0042509	regulation of tyrosine phosphorylation of STAT protein	5/128	4.05972e-05	0.00460513	Cav1/Isl1/Hes1/Hes5/Igf1
+	GO:0042531	positive regulation of tyrosine phosphorylation of STAT protein	4/128	0.000104327	0.0104688	Isl1/Hes1/Hes5/Igf1
+	GO:0042327	positive regulation of phosphorylation	16/128	0.000357971	0.0183127	Cav1/Fzd5/Isl1/Mavs/Pdgfrb/Ptprz1/Hes1/Hes5/Ephb1/Igf2/Akap13/Esrrb/Agt/Igf1/Grm5/Rarres2
+	GO:0001934	positive regulation of protein phosphorylation	14/128	0.000926283	0.0265569	Cav1/Fzd5/Isl1/Mavs/Pdgfrb/Ptprz1/Hes1/Hes5/Igf2/Akap13/Agt/Igf1/Grm5/Rarres2
GO:0018108		peptidyl-tyrosine phosphorylation	12/128	1.73775e-06	0.000640687	Cav1/Isl1/Efemp1/Pdgfrb/Ptprz1/Hes1/Hes5/Igf2/Agt/Igf1/Grm5/Zzef1
+	GO:0018212	peptidyl-tyrosine modification	12/128	1.96454e-06	0.000640687	Cav1/Isl1/Efemp1/Pdgfrb/Ptprz1/Hes1/Hes5/Igf2/Agt/Igf1/Grm5/Zzef1
+	GO:0007260	tyrosine phosphorylation of STAT protein	5/128	5.55611e-05	0.00603995	Cav1/Isl1/Hes1/Hes5/Igf1
+	GO:0007259	receptor signaling pathway via JAK-STAT	6/128	0.000402827	0.0194312	Cav1/Isl1/Hes1/Hes5/Agt/Igf1
GO:0060249		anatomical structure homeostasis	12/128	4.42872e-06	0.00117087	Calb1/Rho/Rpe65/Pdgfrb/F2r/Mks1/Dmd/Ldb2/Col3a1/Homer2/Abcb1a/Esrrb
+	GO:0001894	tissue homeostasis	10/128	3.61034e-05	0.00460513	Rho/Rpe65/Pdgfrb/F2r/Mks1/Ldb2/Col3a1/Homer2/Abcb1a/Esrrb
+	GO:0048871	multicellular organismal homeostasis	12/128	0.000450523	0.0206213	Rho/Cav1/Rpe65/Pdgfrb/F2r/Mks1/Ldb2/Col3a1/Homer2/Abcb1a/Esrrb/Per2
GO:0007186		G protein-coupled receptor signaling pathway	15/128	5.11119e-06	0.00117087	Rho/Cav1/Fzd5/Grm6/Gnat1/Opn1sw/F2r/Pdc/Homer2/Akap13/Pde6h/Plcb1/Agt/Grm5/Gpr152
GO:0035025		positive regulation of Rho protein signal transduction	4/128	7.76792e-06	0.00155896	Pdgfrb/F2r/Col3a1/Akap13
+	GO:0046579	positive regulation of Ras protein signal transduction	5/128	9.79645e-05	0.0102236	Pdgfrb/F2r/Col3a1/Akap13/Igf1
+	GO:0051057	positive regulation of small GTPase mediated signal transduction	5/128	0.000181684	0.0139415	Pdgfrb/F2r/Col3a1/Akap13/Igf1
+	GO:0043408	regulation of MAPK cascade	14/128	0.000547292	0.0216346	Cav1/Fzd5/Pdgfrb/F2r/Dmd/Ephb1/Igf2/Akap13/Pde6h/Plcb1/Agt/Tpbg/Igf1/Grm5
+	GO:0043410	positive regulation of MAPK cascade	11/128	0.000716927	0.0247852	Fzd5/Pdgfrb/F2r/Igf2/Akap13/Pde6h/Plcb1/Agt/Tpbg/Igf1/Grm5
+	GO:0014068	positive regulation of phosphatidylinositol 3-kinase signaling	4/128	0.00211907	0.0435326	Pdgfrb/F2r/Agt/Igf1
GO:0051606		detection of stimulus	9/128	8.41091e-06	0.00156743	Reep6/Rho/Rpe65/Grm6/Gnat1/Opn1sw/Ephb1/Cep250/Igf1
GO:0005978		glycogen biosynthetic process	5/128	3.43988e-05	0.00460513	Igf2/Gbe1/Esrrb/Per2/Igf1
+	GO:0009250	glucan biosynthetic process	5/128	3.43988e-05	0.00460513	Igf2/Gbe1/Esrrb/Per2/Igf1
+	GO:0000271	polysaccharide biosynthetic process	5/128	0.000227271	0.0148484	Igf2/Gbe1/Esrrb/Per2/Igf1
+	GO:0034637	cellular carbohydrate biosynthetic process	5/128	0.000253091	0.0155912	Igf2/Gbe1/Esrrb/Per2/Igf1
+	GO:0005977	glycogen metabolic process	5/128	0.000597841	0.0226053	Igf2/Gbe1/Esrrb/Per2/Igf1
+	GO:0044042	glucan metabolic process	5/128	0.000597841	0.0226053	Igf2/Gbe1/Esrrb/Per2/Igf1
+	GO:0006112	energy reserve metabolic process	5/128	0.000831741	0.0255296	Igf2/Gbe1/Esrrb/Per2/Igf1
+	GO:0005976	polysaccharide metabolic process	5/128	0.00170986	0.0381284	Igf2/Gbe1/Esrrb/Per2/Igf1
GO:0060537		muscle tissue development	13/128	3.58535e-05	0.00460513	Cav1/Isl1/Pdgfrb/Dmd/Col3a1/Ephb1/Igf2/Akap13/Asb2/Fos/Nr4a1/Agt/Igf1
GO:0007601		visual perception	9/128	3.7989e-05	0.00460513	Reep6/Rho/Rpe65/Grm6/Gnat1/Opn1sw/Pdc/Cep250/Pde6h
+	GO:0050953	sensory perception of light stimulus	9/128	4.03805e-05	0.00460513	Reep6/Rho/Rpe65/Grm6/Gnat1/Opn1sw/Pdc/Cep250/Pde6h
+	GO:0007611	learning or memory	10/128	0.000356613	0.0183127	Calb1/Ptprz1/Igf2/Plcb1/Agt/Ldlr/Tpbg/Igf1/Grm5/Zzef1
+	GO:0050890	cognition	10/128	0.000883856	0.0260779	Calb1/Ptprz1/Igf2/Plcb1/Agt/Ldlr/Tpbg/Igf1/Grm5/Zzef1
GO:1903959		regulation of anion transmembrane transport	4/128	0.000127607	0.0114802	Abcb1a/Agt/Per2/Grm5
+	GO:0051924	regulation of calcium ion transport	9/128	0.000165581	0.0134878	Cav1/Grm6/Pdgfrb/F2r/Dmd/Hes1/Homer2/Agt/Igf1
+	GO:0010959	regulation of metal ion transport	11/128	0.000477042	0.021095	Slmap/Cav1/Grm6/Pdgfrb/F2r/Dmd/Hes1/Homer2/Plcb1/Agt/Igf1
+	GO:0043270	positive regulation of ion transport	8/128	0.00257765	0.0483379	Cav1/Grm6/Pdgfrb/F2r/Dmd/Plcb1/Abcb1a/Agt
GO:0006869		lipid transport	10/128	0.000152794	0.013288	Slc5a8/Fabp12/Abca8b/Retn/Acsl3/Abcb1a/Gulp1/Osbpl5/Agt/Ldlr
+	GO:0010876	lipid localization	11/128	0.000159941	0.0134608	Cav1/Slc5a8/Fabp12/Abca8b/Retn/Acsl3/Abcb1a/Gulp1/Osbpl5/Agt/Ldlr
+	GO:0015849	organic acid transport	8/128	0.0017605	0.038925	Slc5a8/Fabp12/Acsl3/Abcb1a/Sfxn5/Agt/Per2/Slc13a5
GO:0072234		metanephric nephron tubule development	3/128	0.000227649	0.0148484	Calb1/Hes1/Hes5
+	GO:0003338	metanephros morphogenesis	3/128	0.000227649	0.0148484	Calb1/Hes1/Hes5
+	GO:0072170	metanephric tubule development	3/128	0.000310105	0.0172141	Calb1/Hes1/Hes5
+	GO:0072243	metanephric nephron epithelium development	3/128	0.000409628	0.0194312	Calb1/Hes1/Hes5
+	GO:0072207	metanephric epithelium development	3/128	0.000527566	0.0214609	Calb1/Hes1/Hes5
+	GO:0072210	metanephric nephron development	3/128	0.00143667	0.0347061	Pdgfrb/Hes1/Hes5
+	GO:0001656	metanephros development	4/128	0.00194088	0.0412664	Calb1/Pdgfrb/Hes1/Hes5
+	GO:0060993	kidney morphogenesis	4/128	0.00272091	0.0489576	Calb1/Hes1/Hes5/Agt
GO:0099542		trans-synaptic signaling by endocannabinoid	3/128	0.000227649	0.0148484	F2r/Plcb1/Grm5
+	GO:0099541	trans-synaptic signaling by lipid	3/128	0.000227649	0.0148484	F2r/Plcb1/Grm5
GO:0055001		muscle cell development	8/128	0.000235464	0.0149836	Isl1/Pdgfrb/Dmd/Hes1/Akap13/Asb2/Agt/Igf1
+	GO:0055013	cardiac muscle cell development	6/128	0.000108917	0.0105247	Isl1/Pdgfrb/Akap13/Asb2/Agt/Igf1
+	GO:0055006	cardiac cell development	6/128	0.000170601	0.0134878	Isl1/Pdgfrb/Akap13/Asb2/Agt/Igf1
+	GO:0007519	skeletal muscle tissue development	7/128	0.000471773	0.021095	Cav1/Dmd/Ephb1/Igf2/Asb2/Fos/Nr4a1
+	GO:0060538	skeletal muscle organ development	7/128	0.000721992	0.0247852	Cav1/Dmd/Ephb1/Igf2/Asb2/Fos/Nr4a1
+	GO:0055007	cardiac muscle cell differentiation	6/128	0.000734126	0.0248745	Isl1/Pdgfrb/Akap13/Asb2/Agt/Igf1
+	GO:0007517	muscle organ development	9/128	0.000822913	0.0255296	Cav1/Isl1/Dmd/Col3a1/Ephb1/Igf2/Asb2/Fos/Nr4a1
+	GO:0035914	skeletal muscle cell differentiation	4/128	0.00211907	0.0435326	Ephb1/Asb2/Fos/Nr4a1
+	GO:0051146	striated muscle cell differentiation	8/128	0.00266459	0.0489571	Isl1/Pdgfrb/Dmd/Igf2/Akap13/Asb2/Agt/Igf1
GO:0061061		muscle structure development	15/128	0.000256964	0.0155912	Cav1/Isl1/Pdgfrb/Dmd/Hes1/Col3a1/Ephb1/Igf2/Akap13/Plcb1/Asb2/Fos/Nr4a1/Agt/Igf1
GO:0043269		regulation of ion transport	15/128	0.000263693	0.0156358	Slmap/Cav1/Grm6/Pdgfrb/F2r/Dmd/Hes1/Homer2/Kcnj14/Plcb1/Abcb1a/Agt/Per2/Igf1/Grm5
+	GO:0034762	regulation of transmembrane transport	13/128	0.000665504	0.0241153	Slmap/Cav1/F2r/Dmd/Kcnj14/Plcb1/Abcb1a/Slc25a27/Agt/Per2/Hk2/Igf1/Grm5
GO:0007216		G protein-coupled glutamate receptor signaling pathway	3/128	0.000310105	0.0172141	Grm6/Homer2/Grm5
GO:0021545		cranial nerve development	4/128	0.000352673	0.0183127	Isl1/Dmd/Hes1/Ephb1
GO:0001568		blood vessel development	15/128	0.000357128	0.0183127	Cav1/Fzd5/Dhcr7/Isl1/Pdgfrb/Hes1/Col3a1/Ephb1/Sema4a/Igf2/Col1a2/Nr4a1/Agt/Ldlr/Hk2
+	GO:0001944	vasculature development	16/128	0.000205351	0.0148484	Cav1/Fzd5/Dhcr7/Isl1/Pdgfrb/Hes1/Col3a1/Ephb1/Sema4a/Igf2/Col1a2/Nr4a1/Agt/Ldlr/Hk2/Igf1
+	GO:0035051	cardiocyte differentiation	7/128	0.000446136	0.0206213	Isl1/Pdgfrb/Hes1/Akap13/Asb2/Agt/Igf1
+	GO:0061323	cell proliferation involved in heart morphogenesis	3/128	0.000527566	0.0214609	Isl1/Mks1/Hes1
+	GO:0048514	blood vessel morphogenesis	13/128	0.000858264	0.0260373	Cav1/Fzd5/Isl1/Pdgfrb/Hes1/Col3a1/Ephb1/Sema4a/Igf2/Nr4a1/Agt/Ldlr/Hk2
+	GO:0060914	heart formation	3/128	0.00120842	0.0313288	Isl1/Mks1/Hes1
+	GO:0048844	artery morphogenesis	4/128	0.00250875	0.0479823	Pdgfrb/Hes1/Col3a1/Ldlr
GO:0010712		regulation of collagen metabolic process	4/128	0.000407416	0.0194312	Pdgfrb/F2r/Retn/Cyp2j6
GO:0097696		receptor signaling pathway via STAT	6/128	0.000496492	0.0214609	Cav1/Isl1/Hes1/Hes5/Agt/Igf1
GO:2000136		regulation of cell proliferation involved in heart morphogenesis	3/128	0.000527566	0.0214609	Isl1/Mks1/Hes1
GO:0007423		sensory organ development	14/128	0.000533818	0.0214609	Calb1/Rho/Fzd5/Rpe65/Grm6/Gnat1/Pdgfrb/Gas1/Mks1/Hes1/Hes5/Ephb1/Esrrb/Igf1
+	GO:0043010	camera-type eye development	10/128	0.00253797	0.0479823	Calb1/Rho/Fzd5/Rpe65/Grm6/Gnat1/Pdgfrb/Gas1/Hes5/Ephb1
GO:0035584		calcium-mediated signaling using intracellular calcium source	3/128	0.000665209	0.0241153	Homer2/Tenm2/Grm5
+	GO:0070371	ERK1 and ERK2 cascade	8/128	0.00163701	0.0380275	Cav1/Pdgfrb/F2r/Dmd/Ephb1/Agt/Tpbg/Igf1
+	GO:0000165	MAPK cascade	14/128	0.00163994	0.0380275	Cav1/Fzd5/Pdgfrb/F2r/Dmd/Ephb1/Igf2/Akap13/Pde6h/Plcb1/Agt/Tpbg/Igf1/Grm5
GO:0006721		terpenoid metabolic process	4/128	0.000687903	0.0245854	Rpe65/Lss/Cyp2j6/Rarres2
GO:0055123		digestive system development	5/128	0.000707584	0.0247852	Hes1/Col3a1/Igf2/Igf1/Rarres2
GO:0032963		collagen metabolic process	5/128	0.00076779	0.025273	Pdgfrb/F2r/Retn/Col1a2/Cyp2j6
GO:0045913		positive regulation of carbohydrate metabolic process	4/128	0.00230825	0.0463247	Igf2/Esrrb/Cyp2j6/Igf1
+	GO:0045725	positive regulation of glycogen biosynthetic process	3/128	0.000310105	0.0172141	Igf2/Esrrb/Igf1
+	GO:0070875	positive regulation of glycogen metabolic process	3/128	0.000409628	0.0194312	Igf2/Esrrb/Igf1
+	GO:0010907	positive regulation of glucose metabolic process	4/128	0.000534672	0.0214609	Igf2/Esrrb/Cyp2j6/Igf1
+	GO:0005979	regulation of glycogen biosynthetic process	3/128	0.00169024	0.0380275	Igf2/Esrrb/Igf1
+	GO:0010962	regulation of glucan biosynthetic process	3/128	0.00169024	0.0380275	Igf2/Esrrb/Igf1
+	GO:0070873	regulation of glycogen metabolic process	3/128	0.00261236	0.0483379	Igf2/Esrrb/Igf1
GO:1901890		positive regulation of cell junction assembly	6/128	0.000781059	0.025273	Cav1/Cbln1/Ephb1/Sema4a/Agt/Tpbg
+	GO:0051785	positive regulation of nuclear division	4/128	0.000869874	0.0260779	Pdgfrb/Igf2/Plcb1/Igf1
GO:0046427		positive regulation of receptor signaling pathway via JAK-STAT	3/128	0.000823791	0.0255296	Hes1/Hes5/Agt
+	GO:1904894	positive regulation of receptor signaling pathway via STAT	3/128	0.00143667	0.0347061	Hes1/Hes5/Agt
+	GO:0046425	regulation of receptor signaling pathway via JAK-STAT	4/128	0.00272091	0.0489576	Cav1/Hes1/Hes5/Agt
GO:0043434		response to peptide hormone	10/128	0.000828234	0.0255296	Cav1/Rpe65/Col3a1/Igf2/Retn/Plcb1/Nr4a1/Agt/Igf1/Rarres2
+	GO:1901652	response to peptide	11/128	0.000784634	0.025273	Cav1/Rpe65/Col3a1/Igf2/Retn/Plcb1/Nr4a1/Agt/Igf1/Grm5/Rarres2
+	GO:1990776	response to angiotensin	3/128	0.00143667	0.0347061	Cav1/Col3a1/Agt
+	GO:1901653	cellular response to peptide	9/128	0.00169076	0.0380275	Cav1/Rpe65/Igf2/Plcb1/Nr4a1/Agt/Igf1/Grm5/Rarres2
+	GO:0071375	cellular response to peptide hormone stimulus	8/128	0.00249295	0.0479823	Cav1/Rpe65/Igf2/Plcb1/Nr4a1/Agt/Igf1/Rarres2
GO:0045665		negative regulation of neuron differentiation	5/128	0.000899583	0.0260779	Cav1/Isl1/Dmd/Hes1/Hes5
+	GO:0014013	regulation of gliogenesis	5/128	0.00194548	0.0412664	Ptprz1/Hes1/Hes5/Ldlr/Igf1
+	GO:2000737	negative regulation of stem cell differentiation	3/128	0.00227719	0.0463247	Hes1/Hes5/Esrrb
+	GO:0045686	negative regulation of glial cell differentiation	3/128	0.00261236	0.0483379	Hes1/Hes5/Ldlr
GO:0046889		positive regulation of lipid biosynthetic process	5/128	0.000899583	0.0260779	Igf2/Acsl3/Agt/Ldlr/Igf1
+	GO:0019218	regulation of steroid metabolic process	5/128	0.00112792	0.0303376	Dhcr7/Igf2/Agt/Ldlr/Igf1
+	GO:0045834	positive regulation of lipid metabolic process	6/128	0.00131552	0.0330017	Pdgfrb/Igf2/Acsl3/Agt/Ldlr/Igf1
+	GO:0045940	positive regulation of steroid metabolic process	3/128	0.00169024	0.0380275	Igf2/Agt/Igf1
GO:0032651		regulation of interleukin-1 beta production	4/128	0.000972508	0.0275791	Fzd5/Isl1/F2r/Igf1
+	GO:0032652	regulation of interleukin-1 production	4/128	0.00250875	0.0479823	Fzd5/Isl1/F2r/Igf1
GO:0042908		xenobiotic transport	3/128	0.00100449	0.0281797	Slc15a2/Abca8b/Abcb1a
GO:0003012		muscle system process	10/128	0.00103648	0.0287679	Slmap/Cav1/F2r/Dmd/Ryr3/Akap13/Asb2/Nr4a1/Agt/Igf1
GO:0032611		interleukin-1 beta production	4/128	0.00108337	0.029719	Fzd5/Isl1/F2r/Igf1
+	GO:0032612	interleukin-1 production	4/128	0.00272091	0.0489576	Fzd5/Isl1/F2r/Igf1
GO:0032101		regulation of response to external stimulus	15/128	0.00109353	0.029719	Cav1/Isl1/Mavs/Pdgfrb/F2r/Sema4a/Igf2/Omg/Pgc/Ddx60/Agt/Ldlr/Tpbg/Igf1/Rarres2
GO:0007215		glutamate receptor signaling pathway	4/128	0.00120282	0.0313288	Grm6/Homer2/Plcb1/Grm5
GO:0014911		positive regulation of smooth muscle cell migration	4/128	0.00120282	0.0313288	Pdgfrb/Retn/Agt/Igf1
GO:0030001		metal ion transport	15/128	0.00126509	0.032359	Slmap/Cav1/Grm6/Slc5a8/Pdgfrb/F2r/Dmd/Hes1/Ryr3/Homer2/Kcnj14/Plcb1/Agt/Slc13a5/Igf1
+	GO:0006816	calcium ion transport	10/128	0.000655761	0.0241153	Cav1/Grm6/Pdgfrb/F2r/Dmd/Hes1/Ryr3/Homer2/Agt/Igf1
GO:0042445		hormone metabolic process	6/128	0.00131552	0.0330017	Dhcr7/Rpe65/Igf2/Agt/Igf1/Cyp46a1
GO:0010001		glial cell differentiation	8/128	0.00141066	0.0347061	Ptprz1/Dmd/Hes1/Hes5/Omg/Agt/Ldlr/Igf1
+	GO:0042063	gliogenesis	9/128	0.00237653	0.047331	Efemp1/Ptprz1/Dmd/Hes1/Hes5/Omg/Agt/Ldlr/Igf1
GO:0010714		positive regulation of collagen metabolic process	3/128	0.00169024	0.0380275	Pdgfrb/F2r/Retn
GO:0044060		regulation of endocrine process	3/128	0.00169024	0.0380275	F2r/Retn/Agt
GO:0031016		pancreas development	4/128	0.00194088	0.0412664	Isl1/Hes1/Igf2/Igf1
GO:0048661		positive regulation of smooth muscle cell proliferation	5/128	0.00194548	0.0412664	Pdgfrb/Hes5/Retn/Agt/Igf1
+	GO:0048146	positive regulation of fibroblast proliferation	4/128	0.00230825	0.0463247	Pdgfrb/Ptprz1/Agt/Igf1
GO:0019216		regulation of lipid metabolic process	9/128	0.00197943	0.0416478	Cav1/Dhcr7/Pdgfrb/Igf2/Acsl3/Agt/Ldlr/Igf1/Rarres2
GO:0048880		sensory system development	11/128	0.00205042	0.0427963	Calb1/Rho/Fzd5/Rpe65/Isl1/Grm6/Gnat1/Pdgfrb/Gas1/Hes5/Ephb1
GO:0001501		skeletal system development	10/128	0.00240598	0.0475545	Efemp1/Pdgfrb/Gas1/Rab33b/Mks1/Hes5/Col3a1/Akap13/Col1a2/Igf1
GO:0048144		fibroblast proliferation	5/128	0.00248678	0.0479823	Pdgfrb/Ptprz1/Col3a1/Agt/Igf1
GO:0033692		cellular polysaccharide biosynthetic process	5/128	0.000126785	0.0114802	Igf2/Gbe1/Esrrb/Per2/Igf1
GO:0006073		cellular glucan metabolic process	5/128	0.000597841	0.0226053	Igf2/Gbe1/Esrrb/Per2/Igf1
GO:0010676		positive regulation of cellular carbohydrate metabolic process	4/128	0.000775122	0.025273	Igf2/Esrrb/Cyp2j6/Igf1
GO:0044264		cellular polysaccharide metabolic process	5/128	0.00121281	0.0313288	Igf2/Gbe1/Esrrb/Per2/Igf1

## Sheet: Table S13E
Table S13E: No GO terms were significantly (p ≤ 0.05) enriched in genes significantly downregulated in layer 2 (INL) at 3PD compared to DR controls.

## Sheet: Table S13F
Table S13F: Significantly (FDR ≤ 0.05) enriched GO terms associated with genes significantly downregulated in layer 2 (INL) at 5PD compared to DR controls. Enriched terms were reduced using Revigo and the most encompassing reduced term is indicated.
REVIGO ID	ID	Description	GeneRatio	p-value	FDR	geneID
GO:0009583		detection of light stimulus	17/195	6.51689e-18	8.08095e-15	Guca1b/Rho/Prph2/Rs1/Grk1/Reep6/Rom1/Guca1a/Rgs9bp/Gngt1/Gnat1/Prcd/Cngb1/Gnb1/Pde6b/Atp8a2/Pcp2
+	GO:0009581	detection of external stimulus	19/195	6.60142e-16	3.2743e-13	Guca1b/Rho/Prph2/Rs1/Grk1/Reep6/Rom1/Guca1a/Rgs9bp/Gngt1/Gnat1/Prcd/Cngb1/Gnb1/Pde6b/Whrn/Atp8a2/Scn1a/Pcp2
+	GO:0009582	detection of abiotic stimulus	19/195	6.60142e-16	3.2743e-13	Guca1b/Rho/Prph2/Rs1/Grk1/Reep6/Rom1/Guca1a/Rgs9bp/Gngt1/Gnat1/Prcd/Cngb1/Gnb1/Pde6b/Whrn/Atp8a2/Scn1a/Pcp2
+	GO:0009584	detection of visible light	13/195	3.37011e-15	1.39298e-12	Rho/Prph2/Rs1/Grk1/Reep6/Rom1/Rgs9bp/Gnat1/Prcd/Cngb1/Gnb1/Atp8a2/Pcp2
+	GO:0007602	phototransduction	10/195	2.46427e-11	6.79043e-09	Guca1b/Rho/Rs1/Grk1/Guca1a/Gngt1/Gnat1/Cngb1/Gnb1/Pcp2
+	GO:0009416	response to light stimulus	23/195	2.81989e-10	6.35758e-08	Guca1b/Rho/Prph2/Rs1/Grk1/Reep6/Rom1/Guca1a/Rgs9bp/Gngt1/Casp7/Rp1/Aqp1/Gnat1/Hmgcr/Prcd/Cngb1/Gnb1/Pde6b/Map4k3/Fbxl12/Atp8a2/Pcp2
+	GO:0050908	detection of light stimulus involved in visual perception	8/195	2.88005e-09	5.49425e-07	Prph2/Reep6/Rom1/Rgs9bp/Gnat1/Prcd/Cngb1/Atp8a2
+	GO:0050962	detection of light stimulus involved in sensory perception	8/195	2.88005e-09	5.49425e-07	Prph2/Reep6/Rom1/Rgs9bp/Gnat1/Prcd/Cngb1/Atp8a2
+	GO:0009314	response to radiation	24/195	5.14623e-09	9.11618e-07	Guca1b/Rho/Prph2/Rs1/Grk1/Reep6/Rom1/Guca1a/Rgs9bp/Gngt1/Casp7/Rp1/Aqp1/Gnat1/Hmgcr/Prcd/Cngb1/Gnb1/Pde6b/Map4k3/Fbxl12/Xrcc4/Atp8a2/Pcp2
GO:0007601		visual perception	24/195	2.54617e-17	2.10484e-14	Guca1b/Rho/Rdh12/Prph2/Rs1/Pde6g/Grk1/Reep6/Rom1/Cacnb2/Guca1a/Rgs9bp/Ppef2/Cnga1/Rp1/Gnat1/Rp1l1/Prcd/Abca4/Pdc/Cngb1/Slc4a7/Pde6b/Atp8a2
+	GO:0050953	sensory perception of light stimulus	25/195	2.27695e-18	5.64683e-15	Guca1b/Rho/Rdh12/Prph2/Rs1/Pde6g/Grk1/Reep6/Rom1/Cacnb2/Guca1a/Rgs9bp/Ppef2/Cnga1/Rp1/Gnat1/Rp1l1/Prcd/Abca4/Pdc/Cngb1/Slc4a7/Pde6b/Whrn/Atp8a2
+	GO:0007600	sensory perception	31/195	2.95581e-14	9.163e-12	Guca1b/Rho/Rdh12/Prph2/Rs1/Pde6g/Grk1/Reep6/Rom1/Cacnb2/Guca1a/Rgs9bp/Ppef2/Cnga1/Rp1/Aqp1/Gnat1/Rp1l1/Prcd/Abca4/Pdc/Cngb1/Slc4a7/Gnb1/Pde6b/Tub/Whrn/F2r/Coch/Atp8a2/Scn1a
+	GO:0050906	detection of stimulus involved in sensory perception	12/195	2.7366e-10	6.35758e-08	Rho/Prph2/Reep6/Rom1/Rgs9bp/Ppef2/Gnat1/Prcd/Cngb1/Whrn/Atp8a2/Scn1a
GO:0051606		detection of stimulus	20/195	1.20585e-14	4.27215e-12	Guca1b/Rho/Prph2/Rs1/Grk1/Reep6/Rom1/Guca1a/Rgs9bp/Ppef2/Gngt1/Gnat1/Prcd/Cngb1/Gnb1/Pde6b/Whrn/Atp8a2/Scn1a/Pcp2
GO:0042461		photoreceptor cell development	10/195	3.17764e-08	5.2537e-06	Prph2/Grk1/Rom1/Nrl/Gngt1/Rp1/Gnat1/Rp1l1/Cngb1/Fscn2
+	GO:0046530	photoreceptor cell differentiation	11/195	3.39694e-08	5.26526e-06	Prph2/Grk1/Rom1/Nrl/Gngt1/Rp1/Gnat1/Rp1l1/Cngb1/Slc4a7/Fscn2
+	GO:0001754	eye photoreceptor cell differentiation	7/195	3.05301e-05	0.0027041	Rom1/Nrl/Gngt1/Rp1/Gnat1/Slc4a7/Fscn2
+	GO:0035845	photoreceptor cell outer segment organization	4/195	8.60655e-05	0.00711475	Prph2/Rom1/Rp1/Cngb1
+	GO:0042462	eye photoreceptor cell development	5/195	0.000531181	0.037638	Nrl/Gngt1/Rp1/Gnat1/Fscn2
GO:0060041		retina development in camera-type eye	14/195	3.02861e-07	4.17275e-05	Rho/Prph2/Rs1/Grk1/Rom1/Nrl/Rp1/Gnat1/Rp1l1/Slc4a7/Gnb1/Pde6b/Tub/Atp8a2
+	GO:0001654	eye development	19/195	7.91444e-06	0.000979294	Rho/Prph2/Rs1/Grk1/Rom1/Hes5/Nrl/Gngt1/Rp1/Aqp1/Gnat1/Rp1l1/Jag1/Slc4a7/Gnb1/Pde6b/Tub/Fscn2/Atp8a2
+	GO:0150063	visual system development	19/195	8.29241e-06	0.000979294	Rho/Prph2/Rs1/Grk1/Rom1/Hes5/Nrl/Gngt1/Rp1/Aqp1/Gnat1/Rp1l1/Jag1/Slc4a7/Gnb1/Pde6b/Tub/Fscn2/Atp8a2
+	GO:0090596	sensory organ morphogenesis	14/195	1.3339e-05	0.00137836	Rs1/Grk1/Rom1/Nrl/Gngt1/Rp1/Aqp1/Gnat1/Jag1/Slc4a7/Ttc39c/Fscn2/Whrn/Atp8a2
+	GO:0048592	eye morphogenesis	12/195	1.7094e-05	0.00169572	Rs1/Grk1/Rom1/Nrl/Gngt1/Rp1/Aqp1/Gnat1/Jag1/Slc4a7/Fscn2/Atp8a2
+	GO:0043010	camera-type eye development	17/195	2.24318e-05	0.00213965	Rho/Prph2/Rs1/Grk1/Rom1/Hes5/Nrl/Rp1/Aqp1/Gnat1/Rp1l1/Jag1/Slc4a7/Gnb1/Pde6b/Tub/Atp8a2
+	GO:0060042	retina morphogenesis in camera-type eye	7/195	0.00018673	0.0149384	Rs1/Grk1/Rom1/Nrl/Rp1/Slc4a7/Atp8a2
+	GO:0048593	camera-type eye morphogenesis	9/195	0.000443981	0.0333659	Rs1/Grk1/Rom1/Nrl/Rp1/Aqp1/Jag1/Slc4a7/Atp8a2
GO:0045494		photoreceptor cell maintenance	8/195	9.6906e-07	0.000126488	Rho/Rp1/Rp1l1/Abca4/Esrrb/Cngb1/Tub/Nxnl1
+	GO:0001895	retina homeostasis	9/195	2.35897e-07	3.44132e-05	Rho/Rp1/Rp1l1/Abca4/Esrrb/Cngb1/Tub/Nxnl1/Whrn
GO:0007423		sensory organ development	22/195	9.12455e-06	0.00102715	Rho/Prph2/Rs1/Grk1/Rom1/Hes5/Nrl/Gngt1/Rp1/Aqp1/Gnat1/Rp1l1/Jag1/Esrrb/Slc4a7/Gnb1/Pde6b/Tub/Ttc39c/Fscn2/Whrn/Atp8a2
GO:0048880		sensory system development	19/195	9.52596e-06	0.00102715	Rho/Prph2/Rs1/Grk1/Rom1/Hes5/Nrl/Gngt1/Rp1/Aqp1/Gnat1/Rp1l1/Jag1/Slc4a7/Gnb1/Pde6b/Tub/Fscn2/Atp8a2
GO:0006720		isoprenoid metabolic process	7/195	3.05301e-05	0.0027041	Rdh12/Hmgcr/Fdps/Abca4/Hmgcs1/Lss/Idi1
+	GO:0008299	isoprenoid biosynthetic process	5/195	3.21382e-05	0.00274837	Hmgcr/Fdps/Hmgcs1/Lss/Idi1
+	GO:0006721	terpenoid metabolic process	5/195	0.000345424	0.0267704	Rdh12/Fdps/Abca4/Hmgcs1/Lss
GO:0045332		phospholipid translocation	4/195	0.000524192	0.037638	Atp11b/Abca4/Xrcc4/Atp8a2
+	GO:0034204	lipid translocation	4/195	0.000637762	0.0434223	Atp11b/Abca4/Xrcc4/Atp8a2
GO:0007186		G protein-coupled receptor signaling pathway	15/195	0.000647833	0.0434223	Rho/Rs1/Pde6g/Grk1/Rgs9bp/Gngt1/Gnat1/Drd4/Pdc/Dgke/Cngb1/Gnb1/Tub/F2r/Pcp2

[truncated: 18 more sheets: Table S13G, Table S13H, Table S13I, Table S13J, Table S13K, Table S13L, Table S14A, Table S14B, Table S14C, Table S14D, Table S14E, Table S14F, Table S14G, Table S14H, Table S14I, Table S14J, Table S14K, Table S14L]
